# Supplementary material for: Sea-Ice Bacteria Halomonas sp. Strain 363 and Paracoccus sp. Strain 392 Produce Multiple Types of Poly-3-Hydroxyalkaonoic Acid (PHA) Storage Polymers at Low Temperature
Source: Appl Environ Microbiol. 2021 Aug 11;87(17):e00929-21. doi: 10.1128/AEM.00929-21 (PMC8357295; doi:10.1128/AEM.00929-21)
Supplement: Supplemental file 2 — Table S1. Download AEM.00929-21-s0002.xlsx, XLSX file, 0.9 MB [file aem.00929-21-s0002.xlsx]

## Sheet: Genome_Halomonas_PROKKA
##gff-version 3
##sequence-region 363_HAL_closed 1 5374846
363_HAL_closed	Prodigal:2.6	CDS	1	1467	.	+	0	ID=NLJJMJOO_00001;Name=dnaA;db_xref=COG:COG0593;gene=dnaA;inference=ab initio prediction:Prodigal:2.6,similar to AA sequence:UniProtKB:P03004;locus_tag=NLJJMJOO_00001;product=Chromosomal replication initiator protein DnaA
363_HAL_closed	Prodigal:2.6	CDS	1528	2631	.	+	0	ID=NLJJMJOO_00002;Name=dnaN;db_xref=COG:COG0592;gene=dnaN;inference=ab initio prediction:Prodigal:2.6,similar to AA sequence:UniProtKB:Q9I7C4;locus_tag=NLJJMJOO_00002;product=Beta sliding clamp
363_HAL_closed	Prodigal:2.6	CDS	2811	3860	.	+	0	ID=NLJJMJOO_00003;Name=recF;db_xref=COG:COG1195;gene=recF;inference=ab initio prediction:Prodigal:2.6,similar to AA sequence:UniProtKB:P0A7H0;locus_tag=NLJJMJOO_00003;product=DNA replication and repair protein RecF
363_HAL_closed	Prodigal:2.6	CDS	3918	6338	.	+	0	ID=NLJJMJOO_00004;eC_number=5.99.1.3;Name=gyrB;db_xref=COG:COG0187;gene=gyrB;inference=ab initio prediction:Prodigal:2.6,similar to AA sequence:UniProtKB:P0AES6;locus_tag=NLJJMJOO_00004;product=DNA gyrase subunit B
363_HAL_closed	Prodigal:2.6	CDS	6595	7143	.	-	0	ID=NLJJMJOO_00005;eC_number=3.1.3.82;Name=gmhB;db_xref=COG:COG0241;gene=gmhB;inference=ab initio prediction:Prodigal:2.6,similar to AA sequence:UniProtKB:Q88RS0;locus_tag=NLJJMJOO_00005;product=D-glycero-beta-D-manno-heptose-1%2C7-bisphosphate 7-phosphatase
363_HAL_closed	Prodigal:2.6	CDS	7311	9377	.	-	0	ID=NLJJMJOO_00006;eC_number=6.1.1.14;Name=glyS;db_xref=COG:COG0751;gene=glyS;inference=ab initio prediction:Prodigal:2.6,similar to AA sequence:UniProtKB:P00961;locus_tag=NLJJMJOO_00006;product=Glycine--tRNA ligase beta subunit
363_HAL_closed	Prodigal:2.6	CDS	9377	10348	.	-	0	ID=NLJJMJOO_00007;eC_number=6.1.1.14;Name=glyQ;db_xref=COG:COG0752;gene=glyQ;inference=ab initio prediction:Prodigal:2.6,similar to AA sequence:UniProtKB:P00960;locus_tag=NLJJMJOO_00007;product=Glycine--tRNA ligase alpha subunit
363_HAL_closed	Prodigal:2.6	CDS	10458	11414	.	+	0	ID=NLJJMJOO_00008;eC_number=5.1.3.20;Name=hldD;db_xref=COG:COG0451;gene=hldD;inference=ab initio prediction:Prodigal:2.6,similar to AA sequence:UniProtKB:P67911;locus_tag=NLJJMJOO_00008;product=ADP-L-glycero-D-manno-heptose-6-epimerase
363_HAL_closed	Prodigal:2.6	CDS	11407	12450	.	+	0	ID=NLJJMJOO_00009;eC_number=2.-.-.-;Name=rfaF;db_xref=COG:COG0859;gene=rfaF;inference=ab initio prediction:Prodigal:2.6,similar to AA sequence:UniProtKB:P37692;locus_tag=NLJJMJOO_00009;product=ADP-heptose--LPS heptosyltransferase 2
363_HAL_closed	Prodigal:2.6	CDS	12440	14062	.	-	0	ID=NLJJMJOO_00010;eC_number=2.7.8.20;Name=mdoB;gene=mdoB;inference=ab initio prediction:Prodigal:2.6,protein motif:HAMAP:MF_01070;locus_tag=NLJJMJOO_00010;product=Phosphoglycerol transferase I
363_HAL_closed	Prodigal:2.6	CDS	14191	15162	.	-	0	ID=NLJJMJOO_00011;inference=ab initio prediction:Prodigal:2.6;locus_tag=NLJJMJOO_00011;product=hypothetical protein
363_HAL_closed	Prodigal:2.6	CDS	15168	16205	.	-	0	ID=NLJJMJOO_00012;eC_number=2.4.1.250;Name=mshA_1;gene=mshA_1;inference=ab initio prediction:Prodigal:2.6,protein motif:HAMAP:MF_01695;locus_tag=NLJJMJOO_00012;product=D-inositol-3-phosphate glycosyltransferase
363_HAL_closed	Prodigal:2.6	CDS	16209	16991	.	-	0	ID=NLJJMJOO_00013;inference=ab initio prediction:Prodigal:2.6;locus_tag=NLJJMJOO_00013;product=hypothetical protein
363_HAL_closed	Prodigal:2.6	CDS	16988	18142	.	-	0	ID=NLJJMJOO_00014;eC_number=2.4.1.-;Name=gtf1;gene=gtf1;inference=ab initio prediction:Prodigal:2.6,protein motif:HAMAP:MF_01472;locus_tag=NLJJMJOO_00014;product=Glycosyltransferase Gtf1
363_HAL_closed	Prodigal:2.6	CDS	18139	19083	.	-	0	ID=NLJJMJOO_00015;Name=gspA;db_xref=COG:COG1442;gene=gspA;inference=ab initio prediction:Prodigal:2.6,similar to AA sequence:UniProtKB:P25148;locus_tag=NLJJMJOO_00015;product=General stress protein A
363_HAL_closed	Prodigal:2.6	CDS	19080	20453	.	-	0	ID=NLJJMJOO_00016;inference=ab initio prediction:Prodigal:2.6;locus_tag=NLJJMJOO_00016;product=hypothetical protein
363_HAL_closed	Prodigal:2.6	CDS	20556	21275	.	-	0	ID=NLJJMJOO_00017;eC_number=2.7.1.166;Name=kdkA;db_xref=COG:COG0515;gene=kdkA;inference=ab initio prediction:Prodigal:2.6,similar to AA sequence:UniProtKB:O86224;locus_tag=NLJJMJOO_00017;product=3-deoxy-D-manno-octulosonic acid kinase
363_HAL_closed	Prodigal:2.6	CDS	21352	22371	.	+	0	ID=NLJJMJOO_00018;eC_number=2.-.-.-;Name=rfaQ;db_xref=COG:COG0859;gene=rfaQ;inference=ab initio prediction:Prodigal:2.6,similar to AA sequence:UniProtKB:Q9R9D5;locus_tag=NLJJMJOO_00018;product=Lipopolysaccharide core heptosyltransferase RfaQ
363_HAL_closed	Prodigal:2.6	CDS	22361	23791	.	+	0	ID=NLJJMJOO_00019;Name=hldE;db_xref=COG:COG2870;gene=hldE;inference=ab initio prediction:Prodigal:2.6,similar to AA sequence:UniProtKB:P76658;locus_tag=NLJJMJOO_00019;product=Bifunctional protein HldE
363_HAL_closed	Prodigal:2.6	CDS	23802	25094	.	+	0	ID=NLJJMJOO_00020;eC_number=2.4.99.12;Name=waaA;db_xref=COG:COG1519;gene=waaA;inference=ab initio prediction:Prodigal:2.6,similar to AA sequence:UniProtKB:P44806;locus_tag=NLJJMJOO_00020;product=3-deoxy-D-manno-octulosonic acid transferase
363_HAL_closed	Prodigal:2.6	CDS	25118	25804	.	-	0	ID=NLJJMJOO_00021;eC_number=5.3.1.6;Name=rpiA;db_xref=COG:COG0120;gene=rpiA;inference=ab initio prediction:Prodigal:2.6,similar to AA sequence:UniProtKB:Q9I6G1;locus_tag=NLJJMJOO_00021;product=Ribose-5-phosphate isomerase A
363_HAL_closed	Prodigal:2.6	CDS	25968	27482	.	+	0	ID=NLJJMJOO_00022;eC_number=4.3.1.19;Name=ilvA;db_xref=COG:COG1171;gene=ilvA;inference=ab initio prediction:Prodigal:2.6,similar to AA sequence:UniProtKB:P04968;locus_tag=NLJJMJOO_00022;product=L-threonine dehydratase biosynthetic IlvA
363_HAL_closed	Prodigal:2.6	CDS	27744	27842	.	+	0	ID=NLJJMJOO_00023;inference=ab initio prediction:Prodigal:2.6;locus_tag=NLJJMJOO_00023;product=hypothetical protein
363_HAL_closed	Prodigal:2.6	CDS	27886	28542	.	-	0	ID=NLJJMJOO_00024;eC_number=6.3.3.2;db_xref=COG:COG0212;inference=ab initio prediction:Prodigal:2.6,similar to AA sequence:UniProtKB:P44905;locus_tag=NLJJMJOO_00024;product=5-formyltetrahydrofolate cyclo-ligase
363_HAL_closed	Prodigal:2.6	CDS	28865	29164	.	-	0	ID=NLJJMJOO_00025;Name=zapA;db_xref=COG:COG3027;gene=zapA;inference=ab initio prediction:Prodigal:2.6,similar to AA sequence:UniProtKB:Q9HTW3;locus_tag=NLJJMJOO_00025;product=Cell division protein ZapA
363_HAL_closed	Prodigal:2.6	CDS	29346	29924	.	+	0	ID=NLJJMJOO_00026;inference=ab initio prediction:Prodigal:2.6;locus_tag=NLJJMJOO_00026;product=hypothetical protein
363_HAL_closed	Prodigal:2.6	CDS	29950	31305	.	+	0	ID=NLJJMJOO_00027;eC_number=3.4.11.9;Name=pepP;db_xref=COG:COG0006;gene=pepP;inference=ab initio prediction:Prodigal:2.6,similar to AA sequence:UniProtKB:P15034;locus_tag=NLJJMJOO_00027;product=Xaa-Pro aminopeptidase
363_HAL_closed	Prodigal:2.6	CDS	31400	32629	.	+	0	ID=NLJJMJOO_00028;eC_number=1.14.13.-;Name=ubiH;db_xref=COG:COG0654;gene=ubiH;inference=ab initio prediction:Prodigal:2.6,similar to AA sequence:UniProtKB:P25534;locus_tag=NLJJMJOO_00028;product=2-octaprenyl-6-methoxyphenol hydroxylase
363_HAL_closed	Prodigal:2.6	CDS	32671	33951	.	+	0	ID=NLJJMJOO_00029;eC_number=1.14.13.-;Name=ubiI;db_xref=COG:COG0654;gene=ubiI;inference=ab initio prediction:Prodigal:2.6,similar to AA sequence:UniProtKB:P25535;locus_tag=NLJJMJOO_00029;product=2-octaprenylphenol hydroxylase
363_HAL_closed	Prodigal:2.6	CDS	33980	35296	.	-	0	ID=NLJJMJOO_00030;eC_number=3.4.21.-;inference=ab initio prediction:Prodigal:2.6,similar to AA sequence:UniProtKB:Q7A5M9;locus_tag=NLJJMJOO_00030;product=putative CtpA-like serine protease
363_HAL_closed	Prodigal:2.6	CDS	35403	36545	.	-	0	ID=NLJJMJOO_00031;Name=envC_1;db_xref=COG:COG4942;gene=envC_1;inference=ab initio prediction:Prodigal:2.6,similar to AA sequence:UniProtKB:P37690;locus_tag=NLJJMJOO_00031;product=Murein hydrolase activator EnvC
363_HAL_closed	Prodigal:2.6	CDS	36545	38122	.	-	0	ID=NLJJMJOO_00032;eC_number=5.4.2.12;Name=gpmI;db_xref=COG:COG0696;gene=gpmI;inference=ab initio prediction:Prodigal:2.6,similar to AA sequence:UniProtKB:P52832;locus_tag=NLJJMJOO_00032;product=2%2C3-bisphosphoglycerate-independent phosphoglycerate mutase
363_HAL_closed	Prodigal:2.6	CDS	38327	38749	.	+	0	ID=NLJJMJOO_00033;Name=yibN;db_xref=COG:COG0607;gene=yibN;inference=ab initio prediction:Prodigal:2.6,similar to AA sequence:UniProtKB:P0AG27;locus_tag=NLJJMJOO_00033;product=putative protein YibN
363_HAL_closed	Prodigal:2.6	CDS	38791	39291	.	+	0	ID=NLJJMJOO_00034;Name=secB;db_xref=COG:COG1952;gene=secB;inference=ab initio prediction:Prodigal:2.6,similar to AA sequence:UniProtKB:P0AG86;locus_tag=NLJJMJOO_00034;product=Protein-export protein SecB
363_HAL_closed	Prodigal:2.6	CDS	39307	40071	.	+	0	ID=NLJJMJOO_00035;eC_number=2.1.1.193;Name=rsmE;db_xref=COG:COG1385;gene=rsmE;inference=ab initio prediction:Prodigal:2.6,similar to AA sequence:UniProtKB:P0AGL7;locus_tag=NLJJMJOO_00035;product=Ribosomal RNA small subunit methyltransferase E
363_HAL_closed	Prodigal:2.6	CDS	40097	40645	.	-	0	ID=NLJJMJOO_00036;inference=ab initio prediction:Prodigal:2.6;locus_tag=NLJJMJOO_00036;product=hypothetical protein
363_HAL_closed	Prodigal:2.6	CDS	40638	42266	.	-	0	ID=NLJJMJOO_00037;Name=sglT;gene=sglT;inference=ab initio prediction:Prodigal:2.6,similar to AA sequence:UniProtKB:P96169;locus_tag=NLJJMJOO_00037;product=Sodium/glucose cotransporter
363_HAL_closed	Prodigal:2.6	CDS	42439	43131	.	+	0	ID=NLJJMJOO_00038;Name=cvfB;gene=cvfB;inference=ab initio prediction:Prodigal:2.6,similar to AA sequence:UniProtKB:Q7A5Q1;locus_tag=NLJJMJOO_00038;product=Conserved virulence factor B
363_HAL_closed	Prodigal:2.6	CDS	43209	44165	.	+	0	ID=NLJJMJOO_00039;eC_number=6.3.2.3;Name=gshB;db_xref=COG:COG0189;gene=gshB;inference=ab initio prediction:Prodigal:2.6,similar to AA sequence:UniProtKB:P04425;locus_tag=NLJJMJOO_00039;product=Glutathione synthetase
363_HAL_closed	Prodigal:2.6	CDS	44238	44795	.	+	0	ID=NLJJMJOO_00040;inference=ab initio prediction:Prodigal:2.6,similar to AA sequence:UniProtKB:Q9RQ16;locus_tag=NLJJMJOO_00040;note=UPF0301 protein AlgH;product=hypothetical protein
363_HAL_closed	Prodigal:2.6	CDS	44795	45250	.	+	0	ID=NLJJMJOO_00041;eC_number=3.1.-.-;Name=yqgF;db_xref=COG:COG0816;gene=yqgF;inference=ab initio prediction:Prodigal:2.6,similar to AA sequence:UniProtKB:P0A8I1;locus_tag=NLJJMJOO_00041;product=Putative pre-16S rRNA nuclease
363_HAL_closed	Prodigal:2.6	CDS	45289	46314	.	-	0	ID=NLJJMJOO_00042;eC_number=2.1.3.2;Name=pyrB;db_xref=COG:COG0540;gene=pyrB;inference=ab initio prediction:Prodigal:2.6,similar to AA sequence:UniProtKB:P0A786;locus_tag=NLJJMJOO_00042;product=Aspartate carbamoyltransferase catalytic subunit
363_HAL_closed	barrnap:0.8	rRNA	46886	48413	0	+	.	ID=NLJJMJOO_00043;locus_tag=NLJJMJOO_00043;product=16S ribosomal RNA
363_HAL_closed	barrnap:0.8	rRNA	48726	51612	0	+	.	ID=NLJJMJOO_00044;locus_tag=NLJJMJOO_00044;product=23S ribosomal RNA
363_HAL_closed	barrnap:0.8	rRNA	51750	51860	1.2e-13	+	.	ID=NLJJMJOO_00045;locus_tag=NLJJMJOO_00045;product=5S ribosomal RNA
363_HAL_closed	Prodigal:2.6	CDS	52039	53370	.	+	0	ID=NLJJMJOO_00046;eC_number=3.1.5.1;Name=dgt;db_xref=COG:COG0232;gene=dgt;inference=ab initio prediction:Prodigal:2.6,similar to AA sequence:UniProtKB:P15723;locus_tag=NLJJMJOO_00046;product=Deoxyguanosinetriphosphate triphosphohydrolase
363_HAL_closed	Prodigal:2.6	CDS	53382	54290	.	-	0	ID=NLJJMJOO_00047;inference=ab initio prediction:Prodigal:2.6;locus_tag=NLJJMJOO_00047;product=hypothetical protein
363_HAL_closed	Prodigal:2.6	CDS	54360	54734	.	-	0	ID=NLJJMJOO_00048;Name=yciH;db_xref=COG:COG0023;gene=yciH;inference=ab initio prediction:Prodigal:2.6,similar to AA sequence:UniProtKB:P08245;locus_tag=NLJJMJOO_00048;product=putative protein YciH
363_HAL_closed	Prodigal:2.6	CDS	54737	55435	.	-	0	ID=NLJJMJOO_00049;eC_number=3.1.3.18;Name=gph_1;gene=gph_1;inference=ab initio prediction:Prodigal:2.6,protein motif:HAMAP:MF_00495;locus_tag=NLJJMJOO_00049;product=Phosphoglycolate phosphatase
363_HAL_closed	Prodigal:2.6	CDS	55722	56153	.	+	0	ID=NLJJMJOO_00050;inference=ab initio prediction:Prodigal:2.6;locus_tag=NLJJMJOO_00050;product=hypothetical protein
363_HAL_closed	Prodigal:2.6	CDS	56170	56520	.	-	0	ID=NLJJMJOO_00051;inference=ab initio prediction:Prodigal:2.6;locus_tag=NLJJMJOO_00051;product=hypothetical protein
363_HAL_closed	Prodigal:2.6	CDS	56671	57735	.	-	0	ID=NLJJMJOO_00052;eC_number=4.1.2.13;Name=cbbA;gene=cbbA;inference=ab initio prediction:Prodigal:2.6,similar to AA sequence:UniProtKB:Q56815;locus_tag=NLJJMJOO_00052;product=Fructose-bisphosphate aldolase
363_HAL_closed	Prodigal:2.6	CDS	57842	59023	.	-	0	ID=NLJJMJOO_00053;eC_number=2.7.2.3;Name=pgk;db_xref=COG:COG0126;gene=pgk;inference=ab initio prediction:Prodigal:2.6,similar to AA sequence:UniProtKB:P0A799;locus_tag=NLJJMJOO_00053;product=Phosphoglycerate kinase
363_HAL_closed	Prodigal:2.6	CDS	59084	60121	.	-	0	ID=NLJJMJOO_00054;eC_number=1.2.1.72;Name=epd;db_xref=COG:COG0057;gene=epd;inference=ab initio prediction:Prodigal:2.6,similar to AA sequence:UniProtKB:P0A9B6;locus_tag=NLJJMJOO_00054;product=D-erythrose-4-phosphate dehydrogenase
363_HAL_closed	Prodigal:2.6	CDS	60230	60955	.	-	0	ID=NLJJMJOO_00055;Name=yohK;db_xref=COG:COG1346;gene=yohK;inference=ab initio prediction:Prodigal:2.6,similar to AA sequence:UniProtKB:P0AD19;locus_tag=NLJJMJOO_00055;product=Inner membrane protein YohK
363_HAL_closed	Prodigal:2.6	CDS	60945	61298	.	-	0	ID=NLJJMJOO_00056;inference=ab initio prediction:Prodigal:2.6;locus_tag=NLJJMJOO_00056;product=hypothetical protein
363_HAL_closed	Prodigal:2.6	CDS	61302	63293	.	-	0	ID=NLJJMJOO_00057;eC_number=2.2.1.1;Name=tktA_1;db_xref=COG:COG0021;gene=tktA_1;inference=ab initio prediction:Prodigal:2.6,similar to AA sequence:UniProtKB:P27302;locus_tag=NLJJMJOO_00057;product=Transketolase 1
363_HAL_closed	Prodigal:2.6	CDS	63548	64768	.	+	0	ID=NLJJMJOO_00058;eC_number=2.5.1.6;Name=metK;db_xref=COG:COG0192;gene=metK;inference=ab initio prediction:Prodigal:2.6,similar to AA sequence:UniProtKB:P0A817;locus_tag=NLJJMJOO_00058;product=S-adenosylmethionine synthase
363_HAL_closed	Prodigal:2.6	CDS	64895	66571	.	+	0	ID=NLJJMJOO_00059;eC_number=6.5.1.2;Name=ligB;db_xref=COG:COG0272;gene=ligB;inference=ab initio prediction:Prodigal:2.6,similar to AA sequence:UniProtKB:P25772;locus_tag=NLJJMJOO_00059;product=DNA ligase B
363_HAL_closed	Prodigal:2.6	CDS	66568	67503	.	-	0	ID=NLJJMJOO_00060;inference=ab initio prediction:Prodigal:2.6;locus_tag=NLJJMJOO_00060;product=hypothetical protein
363_HAL_closed	Prodigal:2.6	CDS	67646	68488	.	+	0	ID=NLJJMJOO_00061;eC_number=1.5.1.20;Name=metF;db_xref=COG:COG0685;gene=metF;inference=ab initio prediction:Prodigal:2.6,similar to AA sequence:UniProtKB:P0AEZ1;locus_tag=NLJJMJOO_00061;product=5%2C10-methylenetetrahydrofolate reductase
363_HAL_closed	Prodigal:2.6	CDS	68589	70790	.	-	0	ID=NLJJMJOO_00062;inference=ab initio prediction:Prodigal:2.6;locus_tag=NLJJMJOO_00062;product=hypothetical protein
363_HAL_closed	Prodigal:2.6	CDS	70894	71886	.	-	0	ID=NLJJMJOO_00063;inference=ab initio prediction:Prodigal:2.6;locus_tag=NLJJMJOO_00063;product=hypothetical protein
363_HAL_closed	Prodigal:2.6	CDS	72209	72460	.	-	0	ID=NLJJMJOO_00064;inference=ab initio prediction:Prodigal:2.6;locus_tag=NLJJMJOO_00064;product=hypothetical protein
363_HAL_closed	Prodigal:2.6	CDS	72517	74565	.	-	0	ID=NLJJMJOO_00065;eC_number=3.4.24.70;Name=prlC;db_xref=COG:COG0339;gene=prlC;inference=ab initio prediction:Prodigal:2.6,similar to AA sequence:UniProtKB:P27237;locus_tag=NLJJMJOO_00065;product=Oligopeptidase A
363_HAL_closed	Prodigal:2.6	CDS	74759	76099	.	+	0	ID=NLJJMJOO_00066;inference=ab initio prediction:Prodigal:2.6;locus_tag=NLJJMJOO_00066;product=hypothetical protein
363_HAL_closed	Prodigal:2.6	CDS	76148	76693	.	+	0	ID=NLJJMJOO_00067;Name=yrdA_1;db_xref=COG:COG0663;gene=yrdA_1;inference=ab initio prediction:Prodigal:2.6,similar to AA sequence:UniProtKB:P0A9W9;locus_tag=NLJJMJOO_00067;product=Protein YrdA
363_HAL_closed	Prodigal:2.6	CDS	76823	77494	.	+	0	ID=NLJJMJOO_00068;inference=ab initio prediction:Prodigal:2.6;locus_tag=NLJJMJOO_00068;product=hypothetical protein
363_HAL_closed	Prodigal:2.6	CDS	77470	78852	.	-	0	ID=NLJJMJOO_00069;Name=dctD;gene=dctD;inference=ab initio prediction:Prodigal:2.6,similar to AA sequence:UniProtKB:P13632;locus_tag=NLJJMJOO_00069;product=C4-dicarboxylate transport transcriptional regulatory protein DctD
363_HAL_closed	Prodigal:2.6	CDS	78845	80764	.	-	0	ID=NLJJMJOO_00070;eC_number=2.7.13.3;Name=dctB;gene=dctB;inference=ab initio prediction:Prodigal:2.6,similar to AA sequence:UniProtKB:P13633;locus_tag=NLJJMJOO_00070;product=C4-dicarboxylate transport sensor protein DctB
363_HAL_closed	Prodigal:2.6	CDS	80761	81534	.	-	0	ID=NLJJMJOO_00071;Name=pdhR;db_xref=COG:COG2186;gene=pdhR;inference=ab initio prediction:Prodigal:2.6,similar to AA sequence:UniProtKB:P0ACL9;locus_tag=NLJJMJOO_00071;product=Pyruvate dehydrogenase complex repressor
363_HAL_closed	Prodigal:2.6	CDS	81833	82984	.	+	0	ID=NLJJMJOO_00072;eC_number=1.1.-.-;Name=lldD;db_xref=COG:COG1304;gene=lldD;inference=ab initio prediction:Prodigal:2.6,similar to AA sequence:UniProtKB:P33232;locus_tag=NLJJMJOO_00072;product=L-lactate dehydrogenase
363_HAL_closed	barrnap:0.8	rRNA	83499	85026	0	+	.	ID=NLJJMJOO_00073;locus_tag=NLJJMJOO_00073;product=16S ribosomal RNA
363_HAL_closed	Aragorn:1.2	tRNA	85111	85187	.	+	.	ID=NLJJMJOO_00074;inference=COORDINATES:profile:Aragorn:1.2;locus_tag=NLJJMJOO_00074;product=tRNA-Ile(gat)
363_HAL_closed	Aragorn:1.2	tRNA	85304	85379	.	+	.	ID=NLJJMJOO_00075;inference=COORDINATES:profile:Aragorn:1.2;locus_tag=NLJJMJOO_00075;product=tRNA-Ala(tgc)
363_HAL_closed	barrnap:0.8	rRNA	85640	88526	0	+	.	ID=NLJJMJOO_00076;locus_tag=NLJJMJOO_00076;product=23S ribosomal RNA
363_HAL_closed	barrnap:0.8	rRNA	88686	88796	1.2e-13	+	.	ID=NLJJMJOO_00077;locus_tag=NLJJMJOO_00077;product=5S ribosomal RNA
363_HAL_closed	Prodigal:2.6	CDS	88860	89600	.	-	0	ID=NLJJMJOO_00078;inference=ab initio prediction:Prodigal:2.6;locus_tag=NLJJMJOO_00078;product=hypothetical protein
363_HAL_closed	Prodigal:2.6	CDS	89674	90123	.	-	0	ID=NLJJMJOO_00079;Name=flgN;db_xref=COG:COG3418;gene=flgN;inference=ab initio prediction:Prodigal:2.6,similar to AA sequence:UniProtKB:P0A1J7;locus_tag=NLJJMJOO_00079;product=Flagella synthesis protein FlgN
363_HAL_closed	Prodigal:2.6	CDS	90137	90403	.	-	0	ID=NLJJMJOO_00080;inference=ab initio prediction:Prodigal:2.6;locus_tag=NLJJMJOO_00080;product=hypothetical protein
363_HAL_closed	Prodigal:2.6	CDS	90500	91216	.	-	0	ID=NLJJMJOO_00081;Name=flgA;db_xref=COG:COG1261;gene=flgA;inference=ab initio prediction:Prodigal:2.6,similar to AA sequence:UniProtKB:P40131;locus_tag=NLJJMJOO_00081;product=Flagella basal body P-ring formation protein FlgA
363_HAL_closed	Prodigal:2.6	CDS	91420	91854	.	+	0	ID=NLJJMJOO_00082;Name=flgB;db_xref=COG:COG1815;gene=flgB;inference=ab initio prediction:Prodigal:2.6,similar to AA sequence:UniProtKB:P16437;locus_tag=NLJJMJOO_00082;product=Flagellar basal body rod protein FlgB
363_HAL_closed	Prodigal:2.6	CDS	91887	92297	.	+	0	ID=NLJJMJOO_00083;Name=flgC;db_xref=COG:COG1558;gene=flgC;inference=ab initio prediction:Prodigal:2.6,similar to AA sequence:UniProtKB:P0A1I7;locus_tag=NLJJMJOO_00083;product=Flagellar basal-body rod protein FlgC
363_HAL_closed	Prodigal:2.6	CDS	92301	92990	.	+	0	ID=NLJJMJOO_00084;Name=flgD;db_xref=COG:COG1843;gene=flgD;inference=ab initio prediction:Prodigal:2.6,similar to AA sequence:UniProtKB:P0A1I9;locus_tag=NLJJMJOO_00084;product=Basal-body rod modification protein FlgD
363_HAL_closed	Prodigal:2.6	CDS	93056	94273	.	+	0	ID=NLJJMJOO_00085;Name=flgE;db_xref=COG:COG1749;gene=flgE;inference=ab initio prediction:Prodigal:2.6,similar to AA sequence:UniProtKB:P0A1J1;locus_tag=NLJJMJOO_00085;product=Flagellar hook protein FlgE
363_HAL_closed	Prodigal:2.6	CDS	94305	95063	.	+	0	ID=NLJJMJOO_00086;Name=flgF;db_xref=COG:COG4787;gene=flgF;inference=ab initio prediction:Prodigal:2.6,similar to AA sequence:UniProtKB:P16323;locus_tag=NLJJMJOO_00086;product=Flagellar basal-body rod protein FlgF
363_HAL_closed	Prodigal:2.6	CDS	95114	95896	.	+	0	ID=NLJJMJOO_00087;Name=flgG;db_xref=COG:COG4786;gene=flgG;inference=ab initio prediction:Prodigal:2.6,similar to AA sequence:UniProtKB:P0A1J3;locus_tag=NLJJMJOO_00087;product=Flagellar basal-body rod protein FlgG
363_HAL_closed	Prodigal:2.6	CDS	95952	96623	.	+	0	ID=NLJJMJOO_00088;Name=flgH;gene=flgH;inference=ab initio prediction:Prodigal:2.6,protein motif:HAMAP:MF_00415;locus_tag=NLJJMJOO_00088;product=Flagellar L-ring protein
363_HAL_closed	Prodigal:2.6	CDS	96642	97859	.	+	0	ID=NLJJMJOO_00089;Name=flgI;gene=flgI;inference=ab initio prediction:Prodigal:2.6,protein motif:HAMAP:MF_00416;locus_tag=NLJJMJOO_00089;product=Flagellar P-ring protein
363_HAL_closed	Prodigal:2.6	CDS	97859	98890	.	+	0	ID=NLJJMJOO_00090;eC_number=3.2.1.-;Name=flgJ;db_xref=COG:COG1705;gene=flgJ;inference=ab initio prediction:Prodigal:2.6,similar to AA sequence:UniProtKB:P15931;locus_tag=NLJJMJOO_00090;product=Peptidoglycan hydrolase FlgJ
363_HAL_closed	Prodigal:2.6	CDS	98964	100913	.	+	0	ID=NLJJMJOO_00091;inference=ab initio prediction:Prodigal:2.6;locus_tag=NLJJMJOO_00091;product=hypothetical protein
363_HAL_closed	Prodigal:2.6	CDS	100930	102213	.	+	0	ID=NLJJMJOO_00092;inference=ab initio prediction:Prodigal:2.6;locus_tag=NLJJMJOO_00092;product=hypothetical protein
363_HAL_closed	Prodigal:2.6	CDS	102312	103103	.	-	0	ID=NLJJMJOO_00093;inference=ab initio prediction:Prodigal:2.6;locus_tag=NLJJMJOO_00093;product=hypothetical protein
363_HAL_closed	Prodigal:2.6	CDS	103108	103377	.	-	0	ID=NLJJMJOO_00094;inference=ab initio prediction:Prodigal:2.6;locus_tag=NLJJMJOO_00094;product=hypothetical protein
363_HAL_closed	Prodigal:2.6	CDS	103423	104238	.	-	0	ID=NLJJMJOO_00095;Name=fliP;db_xref=COG:COG1338;gene=fliP;inference=ab initio prediction:Prodigal:2.6,similar to AA sequence:UniProtKB:P54700;locus_tag=NLJJMJOO_00095;product=Flagellar biosynthetic protein FliP
363_HAL_closed	Prodigal:2.6	CDS	104247	104687	.	-	0	ID=NLJJMJOO_00096;inference=ab initio prediction:Prodigal:2.6;locus_tag=NLJJMJOO_00096;product=hypothetical protein
363_HAL_closed	Prodigal:2.6	CDS	104684	105211	.	-	0	ID=NLJJMJOO_00097;Name=fliN;db_xref=COG:COG1886;gene=fliN;inference=ab initio prediction:Prodigal:2.6,similar to AA sequence:UniProtKB:P15070;locus_tag=NLJJMJOO_00097;product=Flagellar motor switch protein FliN
363_HAL_closed	Prodigal:2.6	CDS	105208	106263	.	-	0	ID=NLJJMJOO_00098;Name=fliM;db_xref=COG:COG1868;gene=fliM;inference=ab initio prediction:Prodigal:2.6,similar to AA sequence:UniProtKB:P26418;locus_tag=NLJJMJOO_00098;product=Flagellar motor switch protein FliM
363_HAL_closed	Prodigal:2.6	CDS	106285	106761	.	-	0	ID=NLJJMJOO_00099;inference=ab initio prediction:Prodigal:2.6;locus_tag=NLJJMJOO_00099;product=hypothetical protein
363_HAL_closed	Prodigal:2.6	CDS	106942	108465	.	-	0	ID=NLJJMJOO_00100;inference=ab initio prediction:Prodigal:2.6;locus_tag=NLJJMJOO_00100;product=hypothetical protein
363_HAL_closed	Prodigal:2.6	CDS	108485	108937	.	-	0	ID=NLJJMJOO_00101;Name=fliJ;db_xref=COG:COG2882;gene=fliJ;inference=ab initio prediction:Prodigal:2.6,similar to AA sequence:UniProtKB:P0A1K1;locus_tag=NLJJMJOO_00101;product=Flagellar FliJ protein
363_HAL_closed	Prodigal:2.6	CDS	108934	110328	.	-	0	ID=NLJJMJOO_00102;eC_number=3.6.3.14;Name=fliI;db_xref=COG:COG1157;gene=fliI;inference=ab initio prediction:Prodigal:2.6,similar to AA sequence:UniProtKB:P26465;locus_tag=NLJJMJOO_00102;product=Flagellum-specific ATP synthase
363_HAL_closed	Prodigal:2.6	CDS	110340	111113	.	-	0	ID=NLJJMJOO_00103;inference=ab initio prediction:Prodigal:2.6;locus_tag=NLJJMJOO_00103;product=hypothetical protein
363_HAL_closed	Prodigal:2.6	CDS	111106	112113	.	-	0	ID=NLJJMJOO_00104;Name=fliG;db_xref=COG:COG1536;gene=fliG;inference=ab initio prediction:Prodigal:2.6,similar to AA sequence:UniProtKB:P0A1J9;locus_tag=NLJJMJOO_00104;product=Flagellar motor switch protein FliG
363_HAL_closed	Prodigal:2.6	CDS	112106	113896	.	-	0	ID=NLJJMJOO_00105;Name=fliF;db_xref=COG:COG1766;gene=fliF;inference=ab initio prediction:Prodigal:2.6,similar to AA sequence:UniProtKB:P25798;locus_tag=NLJJMJOO_00105;product=Flagellar M-ring protein
363_HAL_closed	Prodigal:2.6	CDS	114152	114484	.	+	0	ID=NLJJMJOO_00106;Name=fliE;db_xref=COG:COG1677;gene=fliE;inference=ab initio prediction:Prodigal:2.6,similar to AA sequence:UniProtKB:P26462;locus_tag=NLJJMJOO_00106;product=Flagellar hook-basal body complex protein FliE
363_HAL_closed	Prodigal:2.6	CDS	114503	114886	.	-	0	ID=NLJJMJOO_00107;inference=ab initio prediction:Prodigal:2.6;locus_tag=NLJJMJOO_00107;product=hypothetical protein
363_HAL_closed	Prodigal:2.6	CDS	115218	116906	.	+	0	ID=NLJJMJOO_00108;Name=ycgR_1;gene=ycgR_1;inference=ab initio prediction:Prodigal:2.6,protein motif:HAMAP:MF_01457;locus_tag=NLJJMJOO_00108;product=Flagellar brake protein YcgR
363_HAL_closed	Prodigal:2.6	CDS	117099	117515	.	+	0	ID=NLJJMJOO_00109;Name=fliS;db_xref=COG:COG1516;gene=fliS;inference=ab initio prediction:Prodigal:2.6,similar to AA sequence:UniProtKB:P26609;locus_tag=NLJJMJOO_00109;product=Flagellar secretion chaperone FliS
363_HAL_closed	Prodigal:2.6	CDS	117523	117933	.	+	0	ID=NLJJMJOO_00110;Name=fliT;gene=fliT;inference=ab initio prediction:Prodigal:2.6,similar to AA sequence:UniProtKB:P0ABY2;locus_tag=NLJJMJOO_00110;product=Flagellar protein FliT
363_HAL_closed	Prodigal:2.6	CDS	117930	119345	.	+	0	ID=NLJJMJOO_00111;inference=ab initio prediction:Prodigal:2.6;locus_tag=NLJJMJOO_00111;product=hypothetical protein
363_HAL_closed	Prodigal:2.6	CDS	119329	119622	.	+	0	ID=NLJJMJOO_00112;inference=ab initio prediction:Prodigal:2.6;locus_tag=NLJJMJOO_00112;product=hypothetical protein
363_HAL_closed	Prodigal:2.6	CDS	119729	120061	.	+	0	ID=NLJJMJOO_00113;Name=flhD;gene=flhD;inference=ab initio prediction:Prodigal:2.6,similar to AA sequence:UniProtKB:O34201;locus_tag=NLJJMJOO_00113;product=Flagellar transcriptional regulator FlhD
363_HAL_closed	Prodigal:2.6	CDS	120058	120600	.	+	0	ID=NLJJMJOO_00114;Name=flhC;gene=flhC;inference=ab initio prediction:Prodigal:2.6,similar to AA sequence:UniProtKB:O34202;locus_tag=NLJJMJOO_00114;product=Flagellar transcriptional regulator FlhC
363_HAL_closed	Prodigal:2.6	CDS	120847	121716	.	+	0	ID=NLJJMJOO_00115;Name=motA;db_xref=COG:COG1291;gene=motA;inference=ab initio prediction:Prodigal:2.6,similar to AA sequence:UniProtKB:P09348;locus_tag=NLJJMJOO_00115;product=Motility protein A
363_HAL_closed	Prodigal:2.6	CDS	121713	122660	.	+	0	ID=NLJJMJOO_00116;Name=motB_1;db_xref=COG:COG1360;gene=motB_1;inference=ab initio prediction:Prodigal:2.6,similar to AA sequence:UniProtKB:P0AF06;locus_tag=NLJJMJOO_00116;product=Motility protein B
363_HAL_closed	Prodigal:2.6	CDS	122703	124799	.	+	0	ID=NLJJMJOO_00117;eC_number=2.7.13.3;Name=cheA;db_xref=COG:COG0643;gene=cheA;inference=ab initio prediction:Prodigal:2.6,similar to AA sequence:UniProtKB:P09384;locus_tag=NLJJMJOO_00117;product=Chemotaxis protein CheA
363_HAL_closed	Prodigal:2.6	CDS	124796	125293	.	+	0	ID=NLJJMJOO_00118;Name=cheW;db_xref=COG:COG0835;gene=cheW;inference=ab initio prediction:Prodigal:2.6,similar to AA sequence:UniProtKB:P0A964;locus_tag=NLJJMJOO_00118;product=Chemotaxis protein CheW
363_HAL_closed	Prodigal:2.6	CDS	125384	126688	.	+	0	ID=NLJJMJOO_00119;Name=tsr_1;db_xref=COG:COG0840;gene=tsr_1;inference=ab initio prediction:Prodigal:2.6,similar to AA sequence:UniProtKB:P02942;locus_tag=NLJJMJOO_00119;product=Methyl-accepting chemotaxis protein I
363_HAL_closed	Prodigal:2.6	CDS	126749	128896	.	+	0	ID=NLJJMJOO_00120;inference=ab initio prediction:Prodigal:2.6;locus_tag=NLJJMJOO_00120;product=hypothetical protein
363_HAL_closed	Prodigal:2.6	CDS	128893	129765	.	+	0	ID=NLJJMJOO_00121;eC_number=2.1.1.80;Name=cheR;gene=cheR;inference=ab initio prediction:Prodigal:2.6,similar to AA sequence:UniProtKB:P07801;locus_tag=NLJJMJOO_00121;product=Chemotaxis protein methyltransferase
363_HAL_closed	Prodigal:2.6	CDS	129857	130918	.	+	0	ID=NLJJMJOO_00122;eC_number=3.1.1.61;Name=cheB;db_xref=COG:COG2201;gene=cheB;inference=ab initio prediction:Prodigal:2.6,similar to AA sequence:UniProtKB:P07330;locus_tag=NLJJMJOO_00122;product=Chemotaxis response regulator protein-glutamate methylesterase
363_HAL_closed	Prodigal:2.6	CDS	130978	132675	.	+	0	ID=NLJJMJOO_00123;Name=trg;db_xref=COG:COG0840;gene=trg;inference=ab initio prediction:Prodigal:2.6,similar to AA sequence:UniProtKB:P05704;locus_tag=NLJJMJOO_00123;product=Methyl-accepting chemotaxis protein III
363_HAL_closed	Prodigal:2.6	CDS	132778	133167	.	+	0	ID=NLJJMJOO_00124;Name=cheY;db_xref=COG:COG0784;gene=cheY;inference=ab initio prediction:Prodigal:2.6,similar to AA sequence:UniProtKB:P0A2D5;locus_tag=NLJJMJOO_00124;product=Chemotaxis protein CheY
363_HAL_closed	Prodigal:2.6	CDS	133209	133904	.	+	0	ID=NLJJMJOO_00125;eC_number=3.1.3.-;Name=cheZ_1;db_xref=COG:COG3143;gene=cheZ_1;inference=ab initio prediction:Prodigal:2.6,similar to AA sequence:UniProtKB:P07800;locus_tag=NLJJMJOO_00125;product=Protein phosphatase CheZ
363_HAL_closed	Prodigal:2.6	CDS	134009	135175	.	+	0	ID=NLJJMJOO_00126;Name=flhB;db_xref=COG:COG1377;gene=flhB;inference=ab initio prediction:Prodigal:2.6,similar to AA sequence:UniProtKB:P40727;locus_tag=NLJJMJOO_00126;product=Flagellar biosynthetic protein FlhB
363_HAL_closed	Prodigal:2.6	CDS	135172	137259	.	+	0	ID=NLJJMJOO_00127;Name=flhA;db_xref=COG:COG1298;gene=flhA;inference=ab initio prediction:Prodigal:2.6,similar to AA sequence:UniProtKB:P40729;locus_tag=NLJJMJOO_00127;product=Flagellar biosynthesis protein FlhA
363_HAL_closed	Prodigal:2.6	CDS	137318	139501	.	+	0	ID=NLJJMJOO_00128;Name=ftsY_1;gene=ftsY_1;inference=ab initio prediction:Prodigal:2.6,protein motif:HAMAP:MF_00920;locus_tag=NLJJMJOO_00128;product=Signal recognition particle receptor FtsY
363_HAL_closed	Prodigal:2.6	CDS	139498	140070	.	+	0	ID=NLJJMJOO_00129;inference=ab initio prediction:Prodigal:2.6;locus_tag=NLJJMJOO_00129;product=hypothetical protein
363_HAL_closed	Prodigal:2.6	CDS	140096	140527	.	+	0	ID=NLJJMJOO_00130;inference=ab initio prediction:Prodigal:2.6;locus_tag=NLJJMJOO_00130;product=hypothetical protein
363_HAL_closed	Prodigal:2.6	CDS	140554	141255	.	+	0	ID=NLJJMJOO_00131;Name=fliA;db_xref=COG:COG1191;gene=fliA;inference=ab initio prediction:Prodigal:2.6,similar to AA sequence:UniProtKB:P0AEM6;locus_tag=NLJJMJOO_00131;product=RNA polymerase sigma factor FliA
363_HAL_closed	Prodigal:2.6	CDS	141296	142117	.	+	0	ID=NLJJMJOO_00132;Name=pomA;db_xref=COG:COG1291;gene=pomA;inference=ab initio prediction:Prodigal:2.6,similar to AA sequence:UniProtKB:O06873;locus_tag=NLJJMJOO_00132;product=Chemotaxis protein PomA
363_HAL_closed	Prodigal:2.6	CDS	142123	142797	.	+	0	ID=NLJJMJOO_00133;Name=motB_2;db_xref=COG:COG1360;gene=motB_2;inference=ab initio prediction:Prodigal:2.6,similar to AA sequence:UniProtKB:P56427;locus_tag=NLJJMJOO_00133;product=Motility protein B
363_HAL_closed	Prodigal:2.6	CDS	142815	144827	.	+	0	ID=NLJJMJOO_00134;inference=ab initio prediction:Prodigal:2.6;locus_tag=NLJJMJOO_00134;product=hypothetical protein
363_HAL_closed	Prodigal:2.6	CDS	144836	145438	.	-	0	ID=NLJJMJOO_00135;inference=ab initio prediction:Prodigal:2.6;locus_tag=NLJJMJOO_00135;product=hypothetical protein
363_HAL_closed	Prodigal:2.6	CDS	145636	147747	.	+	0	ID=NLJJMJOO_00136;eC_number=1.17.4.1;Name=nrdZ;gene=nrdZ;inference=ab initio prediction:Prodigal:2.6,similar to AA sequence:UniProtKB:P9WH76;locus_tag=NLJJMJOO_00136;product=Vitamin B12-dependent ribonucleoside-diphosphate reductase
363_HAL_closed	Prodigal:2.6	CDS	147805	148599	.	+	0	ID=NLJJMJOO_00137;inference=ab initio prediction:Prodigal:2.6;locus_tag=NLJJMJOO_00137;product=hypothetical protein
363_HAL_closed	Prodigal:2.6	CDS	148605	149348	.	-	0	ID=NLJJMJOO_00138;inference=ab initio prediction:Prodigal:2.6;locus_tag=NLJJMJOO_00138;product=hypothetical protein
363_HAL_closed	Prodigal:2.6	CDS	149503	152349	.	-	0	ID=NLJJMJOO_00139;Name=uvrA;db_xref=COG:COG0178;gene=uvrA;inference=ab initio prediction:Prodigal:2.6,similar to AA sequence:UniProtKB:P0A698;locus_tag=NLJJMJOO_00139;product=UvrABC system protein A
363_HAL_closed	Prodigal:2.6	CDS	152543	153922	.	+	0	ID=NLJJMJOO_00140;Name=yajR;db_xref=COG:COG0477;gene=yajR;inference=ab initio prediction:Prodigal:2.6,similar to AA sequence:UniProtKB:P77726;locus_tag=NLJJMJOO_00140;product=Inner membrane transport protein YajR
363_HAL_closed	Prodigal:2.6	CDS	153995	154642	.	+	0	ID=NLJJMJOO_00141;inference=ab initio prediction:Prodigal:2.6,protein motif:HAMAP:MF_00984;locus_tag=NLJJMJOO_00141;product=Single-stranded DNA-binding protein
363_HAL_closed	Prodigal:2.6	CDS	154732	167844	.	-	0	ID=NLJJMJOO_00142;inference=ab initio prediction:Prodigal:2.6;locus_tag=NLJJMJOO_00142;product=hypothetical protein
363_HAL_closed	Prodigal:2.6	CDS	168541	169431	.	+	0	ID=NLJJMJOO_00143;inference=ab initio prediction:Prodigal:2.6;locus_tag=NLJJMJOO_00143;product=hypothetical protein
363_HAL_closed	Prodigal:2.6	CDS	169428	170162	.	+	0	ID=NLJJMJOO_00144;inference=ab initio prediction:Prodigal:2.6;locus_tag=NLJJMJOO_00144;product=hypothetical protein
363_HAL_closed	Prodigal:2.6	CDS	170277	170801	.	+	0	ID=NLJJMJOO_00145;inference=ab initio prediction:Prodigal:2.6,similar to AA sequence:ISfinder:ISRme12;locus_tag=NLJJMJOO_00145;product=IS3 family transposase ISRme12
363_HAL_closed	Prodigal:2.6	CDS	170828	171634	.	+	0	ID=NLJJMJOO_00146;inference=ab initio prediction:Prodigal:2.6,similar to AA sequence:ISfinder:ISRme12;locus_tag=NLJJMJOO_00146;product=IS3 family transposase ISRme12
363_HAL_closed	Prodigal:2.6	CDS	171715	172932	.	-	0	ID=NLJJMJOO_00147;eC_number=2.3.1.41;Name=fabB;gene=fabB;inference=ab initio prediction:Prodigal:2.6,similar to AA sequence:UniProtKB:Q02K94;locus_tag=NLJJMJOO_00147;product=3-oxoacyl-[acyl-carrier-protein] synthase 1
363_HAL_closed	Prodigal:2.6	CDS	172946	173461	.	-	0	ID=NLJJMJOO_00148;eC_number=4.2.1.59;Name=fabA;db_xref=COG:COG0764;gene=fabA;inference=ab initio prediction:Prodigal:2.6,similar to AA sequence:UniProtKB:O33877;locus_tag=NLJJMJOO_00148;product=3-hydroxydecanoyl-[acyl-carrier-protein] dehydratase
363_HAL_closed	Prodigal:2.6	CDS	173743	175584	.	+	0	ID=NLJJMJOO_00149;inference=ab initio prediction:Prodigal:2.6;locus_tag=NLJJMJOO_00149;product=hypothetical protein
363_HAL_closed	Prodigal:2.6	CDS	175562	176071	.	-	0	ID=NLJJMJOO_00150;inference=ab initio prediction:Prodigal:2.6;locus_tag=NLJJMJOO_00150;product=hypothetical protein
363_HAL_closed	Prodigal:2.6	CDS	176072	177340	.	-	0	ID=NLJJMJOO_00151;inference=ab initio prediction:Prodigal:2.6;locus_tag=NLJJMJOO_00151;product=hypothetical protein
363_HAL_closed	Prodigal:2.6	CDS	177337	178134	.	-	0	ID=NLJJMJOO_00152;inference=ab initio prediction:Prodigal:2.6;locus_tag=NLJJMJOO_00152;product=hypothetical protein
363_HAL_closed	Prodigal:2.6	CDS	178134	179501	.	-	0	ID=NLJJMJOO_00153;inference=ab initio prediction:Prodigal:2.6;locus_tag=NLJJMJOO_00153;product=hypothetical protein
363_HAL_closed	Prodigal:2.6	CDS	179498	180283	.	-	0	ID=NLJJMJOO_00154;eC_number=1.-.-.-;db_xref=COG:COG1028;inference=ab initio prediction:Prodigal:2.6,similar to AA sequence:UniProtKB:P9WGR7;locus_tag=NLJJMJOO_00154;product=putative oxidoreductase
363_HAL_closed	Prodigal:2.6	CDS	180320	180751	.	-	0	ID=NLJJMJOO_00155;inference=ab initio prediction:Prodigal:2.6;locus_tag=NLJJMJOO_00155;product=hypothetical protein
363_HAL_closed	Prodigal:2.6	CDS	180783	182210	.	-	0	ID=NLJJMJOO_00156;eC_number=4.1.99.3;Name=phrB_1;db_xref=COG:COG0415;gene=phrB_1;inference=ab initio prediction:Prodigal:2.6,similar to AA sequence:UniProtKB:P25078;locus_tag=NLJJMJOO_00156;product=Deoxyribodipyrimidine photo-lyase
363_HAL_closed	Prodigal:2.6	CDS	182282	183202	.	-	0	ID=NLJJMJOO_00157;inference=ab initio prediction:Prodigal:2.6;locus_tag=NLJJMJOO_00157;product=hypothetical protein
363_HAL_closed	Prodigal:2.6	CDS	183695	184597	.	+	0	ID=NLJJMJOO_00158;inference=ab initio prediction:Prodigal:2.6,similar to AA sequence:UniProtKB:Q7A6Q5;locus_tag=NLJJMJOO_00158;product=Epimerase family protein
363_HAL_closed	Prodigal:2.6	CDS	184594	187539	.	-	0	ID=NLJJMJOO_00159;eC_number=3.6.4.-;Name=rapA;db_xref=COG:COG0553;gene=rapA;inference=ab initio prediction:Prodigal:2.6,similar to AA sequence:UniProtKB:P60240;locus_tag=NLJJMJOO_00159;product=RNA polymerase-associated protein RapA
363_HAL_closed	Prodigal:2.6	CDS	187653	188513	.	-	0	ID=NLJJMJOO_00160;Name=resA_1;gene=resA_1;inference=ab initio prediction:Prodigal:2.6,protein motif:HAMAP:MF_01319;locus_tag=NLJJMJOO_00160;product=Thiol-disulfide oxidoreductase ResA
363_HAL_closed	Prodigal:2.6	CDS	188573	188818	.	+	0	ID=NLJJMJOO_00161;inference=ab initio prediction:Prodigal:2.6;locus_tag=NLJJMJOO_00161;product=hypothetical protein
363_HAL_closed	Prodigal:2.6	CDS	188938	190146	.	+	0	ID=NLJJMJOO_00162;Name=braC;db_xref=COG:COG0683;gene=braC;inference=ab initio prediction:Prodigal:2.6,similar to AA sequence:UniProtKB:P21175;locus_tag=NLJJMJOO_00162;product=Leucine-%2C isoleucine-%2C valine-%2C threonine-%2C and alanine-binding protein
363_HAL_closed	Prodigal:2.6	CDS	190298	191278	.	+	0	ID=NLJJMJOO_00163;inference=ab initio prediction:Prodigal:2.6;locus_tag=NLJJMJOO_00163;product=hypothetical protein
363_HAL_closed	Prodigal:2.6	CDS	191317	191409	.	-	0	ID=NLJJMJOO_00164;inference=ab initio prediction:Prodigal:2.6;locus_tag=NLJJMJOO_00164;product=hypothetical protein
363_HAL_closed	Prodigal:2.6	CDS	191423	192748	.	-	0	ID=NLJJMJOO_00165;inference=ab initio prediction:Prodigal:2.6;locus_tag=NLJJMJOO_00165;product=hypothetical protein
363_HAL_closed	Prodigal:2.6	CDS	192748	193752	.	-	0	ID=NLJJMJOO_00166;Name=livH_1;db_xref=COG:COG0559;gene=livH_1;inference=ab initio prediction:Prodigal:2.6,similar to AA sequence:UniProtKB:P0AEX7;locus_tag=NLJJMJOO_00166;product=High-affinity branched-chain amino acid transport system permease protein LivH
363_HAL_closed	Prodigal:2.6	CDS	193769	194488	.	-	0	ID=NLJJMJOO_00167;Name=livF_1;db_xref=COG:COG0410;gene=livF_1;inference=ab initio prediction:Prodigal:2.6,similar to AA sequence:UniProtKB:P22731;locus_tag=NLJJMJOO_00167;product=High-affinity branched-chain amino acid transport ATP-binding protein LivF
363_HAL_closed	Prodigal:2.6	CDS	194564	195334	.	-	0	ID=NLJJMJOO_00168;eC_number=3.6.3.-;Name=lptB_1;db_xref=COG:COG1137;gene=lptB_1;inference=ab initio prediction:Prodigal:2.6,similar to AA sequence:UniProtKB:P45073;locus_tag=NLJJMJOO_00168;product=Lipopolysaccharide export system ATP-binding protein LptB
363_HAL_closed	Prodigal:2.6	CDS	195385	196830	.	-	0	ID=NLJJMJOO_00169;inference=ab initio prediction:Prodigal:2.6;locus_tag=NLJJMJOO_00169;product=hypothetical protein
363_HAL_closed	Prodigal:2.6	CDS	197091	199094	.	-	0	ID=NLJJMJOO_00170;Name=typA;db_xref=COG:COG1217;gene=typA;inference=ab initio prediction:Prodigal:2.6,similar to AA sequence:UniProtKB:P44910;locus_tag=NLJJMJOO_00170;product=GTP-binding protein TypA/BipA
363_HAL_closed	Prodigal:2.6	CDS	199172	200167	.	+	0	ID=NLJJMJOO_00171;eC_number=6.3.4.15;Name=birA;db_xref=COG:COG0340;gene=birA;inference=ab initio prediction:Prodigal:2.6,similar to AA sequence:UniProtKB:P06709;locus_tag=NLJJMJOO_00171;product=Bifunctional ligase/repressor BirA
363_HAL_closed	Prodigal:2.6	CDS	200164	201003	.	+	0	ID=NLJJMJOO_00172;eC_number=2.7.1.33;Name=coaX;db_xref=COG:COG1521;gene=coaX;inference=ab initio prediction:Prodigal:2.6,similar to AA sequence:UniProtKB:Q9HWC1;locus_tag=NLJJMJOO_00172;product=Type III pantothenate kinase
363_HAL_closed	Aragorn:1.2	tRNA	201123	201206	.	+	.	ID=NLJJMJOO_00173;inference=COORDINATES:profile:Aragorn:1.2;locus_tag=NLJJMJOO_00173;product=tRNA-Tyr(gta)
363_HAL_closed	Aragorn:1.2	tRNA	201313	201386	.	+	.	ID=NLJJMJOO_00174;inference=COORDINATES:profile:Aragorn:1.2;locus_tag=NLJJMJOO_00174;product=tRNA-Gly(tcc)
363_HAL_closed	Aragorn:1.2	tRNA	201400	201474	.	+	.	ID=NLJJMJOO_00175;inference=COORDINATES:profile:Aragorn:1.2;locus_tag=NLJJMJOO_00175;product=tRNA-Thr(ggt)
363_HAL_closed	Aragorn:1.2	tRNA	201707	201782	.	+	.	ID=NLJJMJOO_00176;inference=COORDINATES:profile:Aragorn:1.2;locus_tag=NLJJMJOO_00176;product=tRNA-Trp(cca)
363_HAL_closed	Prodigal:2.6	CDS	201856	202239	.	+	0	ID=NLJJMJOO_00177;Name=secE;db_xref=COG:COG0690;gene=secE;inference=ab initio prediction:Prodigal:2.6,similar to AA sequence:UniProtKB:P0AG96;locus_tag=NLJJMJOO_00177;product=Protein translocase subunit SecE
363_HAL_closed	Prodigal:2.6	CDS	202248	202781	.	+	0	ID=NLJJMJOO_00178;Name=nusG;db_xref=COG:COG0250;gene=nusG;inference=ab initio prediction:Prodigal:2.6,similar to AA sequence:UniProtKB:P0AFG1;locus_tag=NLJJMJOO_00178;product=Transcription termination/antitermination protein NusG
363_HAL_closed	Prodigal:2.6	CDS	202901	203332	.	+	0	ID=NLJJMJOO_00179;Name=rplK;db_xref=COG:COG0080;gene=rplK;inference=ab initio prediction:Prodigal:2.6,similar to AA sequence:UniProtKB:P0A7J7;locus_tag=NLJJMJOO_00179;product=50S ribosomal protein L11
363_HAL_closed	Prodigal:2.6	CDS	203335	204027	.	+	0	ID=NLJJMJOO_00180;Name=rplA;db_xref=COG:COG0081;gene=rplA;inference=ab initio prediction:Prodigal:2.6,similar to AA sequence:UniProtKB:P0A7L0;locus_tag=NLJJMJOO_00180;product=50S ribosomal protein L1
363_HAL_closed	Prodigal:2.6	CDS	204347	204847	.	+	0	ID=NLJJMJOO_00181;Name=rplJ;db_xref=COG:COG0244;gene=rplJ;inference=ab initio prediction:Prodigal:2.6,similar to AA sequence:UniProtKB:P0A7J3;locus_tag=NLJJMJOO_00181;product=50S ribosomal protein L10
363_HAL_closed	Prodigal:2.6	CDS	204960	205328	.	+	0	ID=NLJJMJOO_00182;Name=rplL;gene=rplL;inference=ab initio prediction:Prodigal:2.6,similar to AA sequence:UniProtKB:P07472;locus_tag=NLJJMJOO_00182;product=50S ribosomal protein L7/L12
363_HAL_closed	Prodigal:2.6	CDS	205661	209737	.	+	0	ID=NLJJMJOO_00183;eC_number=2.7.7.6;Name=rpoB;gene=rpoB;inference=ab initio prediction:Prodigal:2.6,similar to AA sequence:UniProtKB:A7ZUK1;locus_tag=NLJJMJOO_00183;product=DNA-directed RNA polymerase subunit beta
363_HAL_closed	Prodigal:2.6	CDS	209748	213962	.	+	0	ID=NLJJMJOO_00184;eC_number=2.7.7.6;Name=rpoC;db_xref=COG:COG0086;gene=rpoC;inference=ab initio prediction:Prodigal:2.6,similar to AA sequence:UniProtKB:P0A2R4;locus_tag=NLJJMJOO_00184;product=DNA-directed RNA polymerase subunit beta'
363_HAL_closed	Prodigal:2.6	CDS	214176	214550	.	+	0	ID=NLJJMJOO_00185;Name=rpsL;db_xref=COG:COG0048;gene=rpsL;inference=ab initio prediction:Prodigal:2.6,similar to AA sequence:UniProtKB:P0A7S3;locus_tag=NLJJMJOO_00185;product=30S ribosomal protein S12
363_HAL_closed	Prodigal:2.6	CDS	214739	215209	.	+	0	ID=NLJJMJOO_00186;Name=rpsG;db_xref=COG:COG0049;gene=rpsG;inference=ab initio prediction:Prodigal:2.6,similar to AA sequence:UniProtKB:P02359;locus_tag=NLJJMJOO_00186;product=30S ribosomal protein S7
363_HAL_closed	Prodigal:2.6	CDS	215457	217580	.	+	0	ID=NLJJMJOO_00187;Name=fusA;db_xref=COG:COG0480;gene=fusA;inference=ab initio prediction:Prodigal:2.6,similar to AA sequence:UniProtKB:Q5ZYP6;locus_tag=NLJJMJOO_00187;product=Elongation factor G
363_HAL_closed	Prodigal:2.6	CDS	217610	218803	.	+	0	ID=NLJJMJOO_00188;Name=tuf1;gene=tuf1;inference=ab initio prediction:Prodigal:2.6,similar to AA sequence:UniProtKB:Q02T82;locus_tag=NLJJMJOO_00188;product=Elongation factor Tu
363_HAL_closed	Prodigal:2.6	CDS	218963	219274	.	+	0	ID=NLJJMJOO_00189;Name=rpsJ;db_xref=COG:COG0051;gene=rpsJ;inference=ab initio prediction:Prodigal:2.6,similar to AA sequence:UniProtKB:P0A7R5;locus_tag=NLJJMJOO_00189;product=30S ribosomal protein S10
363_HAL_closed	Prodigal:2.6	CDS	219435	220073	.	+	0	ID=NLJJMJOO_00190;Name=rplC;db_xref=COG:COG0087;gene=rplC;inference=ab initio prediction:Prodigal:2.6,similar to AA sequence:UniProtKB:P60438;locus_tag=NLJJMJOO_00190;product=50S ribosomal protein L3
363_HAL_closed	Prodigal:2.6	CDS	220089	220694	.	+	0	ID=NLJJMJOO_00191;Name=rplD;db_xref=COG:COG0088;gene=rplD;inference=ab initio prediction:Prodigal:2.6,similar to AA sequence:UniProtKB:P60723;locus_tag=NLJJMJOO_00191;product=50S ribosomal protein L4
363_HAL_closed	Prodigal:2.6	CDS	220691	220987	.	+	0	ID=NLJJMJOO_00192;Name=rplW;db_xref=COG:COG0089;gene=rplW;inference=ab initio prediction:Prodigal:2.6,similar to AA sequence:UniProtKB:Q9K1I6;locus_tag=NLJJMJOO_00192;product=50S ribosomal protein L23
363_HAL_closed	Prodigal:2.6	CDS	221005	221835	.	+	0	ID=NLJJMJOO_00193;Name=rplB;db_xref=COG:COG0090;gene=rplB;inference=ab initio prediction:Prodigal:2.6,similar to AA sequence:UniProtKB:P60422;locus_tag=NLJJMJOO_00193;product=50S ribosomal protein L2
363_HAL_closed	Prodigal:2.6	CDS	221869	222144	.	+	0	ID=NLJJMJOO_00194;Name=rpsS;db_xref=COG:COG0185;gene=rpsS;inference=ab initio prediction:Prodigal:2.6,similar to AA sequence:UniProtKB:P0A7U3;locus_tag=NLJJMJOO_00194;product=30S ribosomal protein S19
363_HAL_closed	Prodigal:2.6	CDS	222163	222495	.	+	0	ID=NLJJMJOO_00195;Name=rplV;db_xref=COG:COG0091;gene=rplV;inference=ab initio prediction:Prodigal:2.6,similar to AA sequence:UniProtKB:P61175;locus_tag=NLJJMJOO_00195;product=50S ribosomal protein L22
363_HAL_closed	Prodigal:2.6	CDS	222506	223207	.	+	0	ID=NLJJMJOO_00196;Name=rpsC;db_xref=COG:COG0092;gene=rpsC;inference=ab initio prediction:Prodigal:2.6,similar to AA sequence:UniProtKB:P0A7V3;locus_tag=NLJJMJOO_00196;product=30S ribosomal protein S3
363_HAL_closed	Prodigal:2.6	CDS	223223	223636	.	+	0	ID=NLJJMJOO_00197;Name=rplP;db_xref=COG:COG0197;gene=rplP;inference=ab initio prediction:Prodigal:2.6,similar to AA sequence:UniProtKB:P0ADY7;locus_tag=NLJJMJOO_00197;product=50S ribosomal protein L16
363_HAL_closed	Prodigal:2.6	CDS	223636	223827	.	+	0	ID=NLJJMJOO_00198;Name=rpmC;db_xref=COG:COG0255;gene=rpmC;inference=ab initio prediction:Prodigal:2.6,similar to AA sequence:UniProtKB:Q9HWE3;locus_tag=NLJJMJOO_00198;product=50S ribosomal protein L29
363_HAL_closed	Prodigal:2.6	CDS	223829	224089	.	+	0	ID=NLJJMJOO_00199;Name=rpsQ;db_xref=COG:COG0186;gene=rpsQ;inference=ab initio prediction:Prodigal:2.6,similar to AA sequence:UniProtKB:P0AG63;locus_tag=NLJJMJOO_00199;product=30S ribosomal protein S17
363_HAL_closed	Prodigal:2.6	CDS	224139	224510	.	+	0	ID=NLJJMJOO_00200;Name=rplN;db_xref=COG:COG0093;gene=rplN;inference=ab initio prediction:Prodigal:2.6,similar to AA sequence:UniProtKB:P0ADY3;locus_tag=NLJJMJOO_00200;product=50S ribosomal protein L14
363_HAL_closed	Prodigal:2.6	CDS	224525	224839	.	+	0	ID=NLJJMJOO_00201;Name=rplX;db_xref=COG:COG0198;gene=rplX;inference=ab initio prediction:Prodigal:2.6,similar to AA sequence:UniProtKB:P60624;locus_tag=NLJJMJOO_00201;product=50S ribosomal protein L24
363_HAL_closed	Prodigal:2.6	CDS	224858	225397	.	+	0	ID=NLJJMJOO_00202;Name=rplE;db_xref=COG:COG0094;gene=rplE;inference=ab initio prediction:Prodigal:2.6,similar to AA sequence:UniProtKB:P62399;locus_tag=NLJJMJOO_00202;product=50S ribosomal protein L5
363_HAL_closed	Prodigal:2.6	CDS	225408	225713	.	+	0	ID=NLJJMJOO_00203;Name=rpsN;db_xref=COG:COG0199;gene=rpsN;inference=ab initio prediction:Prodigal:2.6,similar to AA sequence:UniProtKB:P0AG59;locus_tag=NLJJMJOO_00203;product=30S ribosomal protein S14
363_HAL_closed	Prodigal:2.6	CDS	225746	226138	.	+	0	ID=NLJJMJOO_00204;Name=rpsH;db_xref=COG:COG0096;gene=rpsH;inference=ab initio prediction:Prodigal:2.6,similar to AA sequence:UniProtKB:P0A7W7;locus_tag=NLJJMJOO_00204;product=30S ribosomal protein S8
363_HAL_closed	Prodigal:2.6	CDS	226148	226678	.	+	0	ID=NLJJMJOO_00205;Name=rplF;db_xref=COG:COG0097;gene=rplF;inference=ab initio prediction:Prodigal:2.6,similar to AA sequence:UniProtKB:Q9K1I3;locus_tag=NLJJMJOO_00205;product=50S ribosomal protein L6
363_HAL_closed	Prodigal:2.6	CDS	226688	227038	.	+	0	ID=NLJJMJOO_00206;Name=rplR;db_xref=COG:COG0256;gene=rplR;inference=ab initio prediction:Prodigal:2.6,similar to AA sequence:UniProtKB:P0C018;locus_tag=NLJJMJOO_00206;product=50S ribosomal protein L18
363_HAL_closed	Prodigal:2.6	CDS	227050	227550	.	+	0	ID=NLJJMJOO_00207;Name=rpsE;db_xref=COG:COG0098;gene=rpsE;inference=ab initio prediction:Prodigal:2.6,similar to AA sequence:UniProtKB:P0A7W1;locus_tag=NLJJMJOO_00207;product=30S ribosomal protein S5
363_HAL_closed	Prodigal:2.6	CDS	227626	227739	.	+	0	ID=NLJJMJOO_00208;Name=rpmD;db_xref=COG:COG1841;gene=rpmD;inference=ab initio prediction:Prodigal:2.6,similar to AA sequence:UniProtKB:P0AG51;locus_tag=NLJJMJOO_00208;product=50S ribosomal protein L30
363_HAL_closed	Prodigal:2.6	CDS	227743	228177	.	+	0	ID=NLJJMJOO_00209;Name=rplO;db_xref=COG:COG0200;gene=rplO;inference=ab initio prediction:Prodigal:2.6,similar to AA sequence:UniProtKB:P02413;locus_tag=NLJJMJOO_00209;product=50S ribosomal protein L15
363_HAL_closed	Prodigal:2.6	CDS	228178	229509	.	+	0	ID=NLJJMJOO_00210;Name=secY;db_xref=COG:COG0201;gene=secY;inference=ab initio prediction:Prodigal:2.6,similar to AA sequence:UniProtKB:P0AGA2;locus_tag=NLJJMJOO_00210;product=Protein translocase subunit SecY
363_HAL_closed	Prodigal:2.6	CDS	229811	230167	.	+	0	ID=NLJJMJOO_00211;Name=rpsM;db_xref=COG:COG0099;gene=rpsM;inference=ab initio prediction:Prodigal:2.6,similar to AA sequence:UniProtKB:P0A7S9;locus_tag=NLJJMJOO_00211;product=30S ribosomal protein S13
363_HAL_closed	Prodigal:2.6	CDS	230207	230593	.	+	0	ID=NLJJMJOO_00212;Name=rpsK;db_xref=COG:COG0100;gene=rpsK;inference=ab initio prediction:Prodigal:2.6,similar to AA sequence:UniProtKB:P0A7R9;locus_tag=NLJJMJOO_00212;product=30S ribosomal protein S11
363_HAL_closed	Prodigal:2.6	CDS	230606	231226	.	+	0	ID=NLJJMJOO_00213;Name=rpsD;db_xref=COG:COG0522;gene=rpsD;inference=ab initio prediction:Prodigal:2.6,similar to AA sequence:UniProtKB:P0A7V8;locus_tag=NLJJMJOO_00213;product=30S ribosomal protein S4
363_HAL_closed	Prodigal:2.6	CDS	231325	232320	.	+	0	ID=NLJJMJOO_00214;eC_number=2.7.7.6;Name=rpoA;gene=rpoA;inference=ab initio prediction:Prodigal:2.6,similar to AA sequence:UniProtKB:Q664U6;locus_tag=NLJJMJOO_00214;product=DNA-directed RNA polymerase subunit alpha
363_HAL_closed	Prodigal:2.6	CDS	232360	232746	.	+	0	ID=NLJJMJOO_00215;Name=rplQ;db_xref=COG:COG0203;gene=rplQ;inference=ab initio prediction:Prodigal:2.6,similar to AA sequence:UniProtKB:P0AG44;locus_tag=NLJJMJOO_00215;product=50S ribosomal protein L17
363_HAL_closed	Prodigal:2.6	CDS	233020	234408	.	+	0	ID=NLJJMJOO_00216;inference=ab initio prediction:Prodigal:2.6;locus_tag=NLJJMJOO_00216;product=hypothetical protein
363_HAL_closed	Prodigal:2.6	CDS	234497	235372	.	+	0	ID=NLJJMJOO_00217;inference=ab initio prediction:Prodigal:2.6;locus_tag=NLJJMJOO_00217;product=hypothetical protein
363_HAL_closed	Prodigal:2.6	CDS	235513	236904	.	+	0	ID=NLJJMJOO_00218;eC_number=3.4.-.-;Name=ydcP;db_xref=COG:COG0826;gene=ydcP;inference=ab initio prediction:Prodigal:2.6,similar to AA sequence:UniProtKB:P76104;locus_tag=NLJJMJOO_00218;product=putative protease YdcP
363_HAL_closed	Prodigal:2.6	CDS	236897	237634	.	-	0	ID=NLJJMJOO_00219;eC_number=1.13.11.29;Name=ygiD;db_xref=COG:COG3384;gene=ygiD;inference=ab initio prediction:Prodigal:2.6,similar to AA sequence:UniProtKB:P24197;locus_tag=NLJJMJOO_00219;product=4%2C5-DOPA dioxygenase extradiol
363_HAL_closed	Prodigal:2.6	CDS	237714	238151	.	-	0	ID=NLJJMJOO_00220;inference=ab initio prediction:Prodigal:2.6;locus_tag=NLJJMJOO_00220;product=hypothetical protein
363_HAL_closed	Prodigal:2.6	CDS	238230	239150	.	-	0	ID=NLJJMJOO_00221;Name=dmlR_1;gene=dmlR_1;inference=ab initio prediction:Prodigal:2.6,similar to AA sequence:UniProtKB:P76250;locus_tag=NLJJMJOO_00221;product=HTH-type transcriptional regulator DmlR
363_HAL_closed	Prodigal:2.6	CDS	239147	239779	.	-	0	ID=NLJJMJOO_00222;eC_number=2.5.1.3;Name=thiE_1;gene=thiE_1;inference=ab initio prediction:Prodigal:2.6,similar to AA sequence:UniProtKB:P66919;locus_tag=NLJJMJOO_00222;product=Thiamine-phosphate synthase
363_HAL_closed	Prodigal:2.6	CDS	239769	240578	.	-	0	ID=NLJJMJOO_00223;eC_number=2.7.1.50;Name=thiM;db_xref=COG:COG2145;gene=thiM;inference=ab initio prediction:Prodigal:2.6,similar to AA sequence:UniProtKB:P76423;locus_tag=NLJJMJOO_00223;product=Hydroxyethylthiazole kinase
363_HAL_closed	Prodigal:2.6	CDS	240755	241099	.	-	0	ID=NLJJMJOO_00224;inference=ab initio prediction:Prodigal:2.6;locus_tag=NLJJMJOO_00224;product=hypothetical protein
363_HAL_closed	Prodigal:2.6	CDS	241344	241880	.	+	0	ID=NLJJMJOO_00225;eC_number=4.4.1.5;Name=gloA_1;gene=gloA_1;inference=ab initio prediction:Prodigal:2.6,similar to AA sequence:UniProtKB:P16635;locus_tag=NLJJMJOO_00225;product=Lactoylglutathione lyase
363_HAL_closed	Prodigal:2.6	CDS	241890	242258	.	+	0	ID=NLJJMJOO_00226;inference=ab initio prediction:Prodigal:2.6;locus_tag=NLJJMJOO_00226;product=hypothetical protein
363_HAL_closed	Prodigal:2.6	CDS	242255	242920	.	-	0	ID=NLJJMJOO_00227;inference=ab initio prediction:Prodigal:2.6;locus_tag=NLJJMJOO_00227;product=hypothetical protein
363_HAL_closed	Prodigal:2.6	CDS	243112	244284	.	-	0	ID=NLJJMJOO_00228;eC_number=3.5.2.6;Name=ampC;gene=ampC;inference=ab initio prediction:Prodigal:2.6,similar to AA sequence:UniProtKB:P85302;locus_tag=NLJJMJOO_00228;product=Beta-lactamase
363_HAL_closed	Prodigal:2.6	CDS	244434	245309	.	+	0	ID=NLJJMJOO_00229;Name=ampR;gene=ampR;inference=ab initio prediction:Prodigal:2.6,similar to AA sequence:UniProtKB:P24734;locus_tag=NLJJMJOO_00229;product=HTH-type transcriptional activator AmpR
363_HAL_closed	Prodigal:2.6	CDS	245333	246415	.	-	0	ID=NLJJMJOO_00230;Name=mntA;db_xref=COG:COG0803;gene=mntA;inference=ab initio prediction:Prodigal:2.6,similar to AA sequence:UniProtKB:Q8Y653;locus_tag=NLJJMJOO_00230;product=Manganese-binding lipoprotein MntA
363_HAL_closed	Prodigal:2.6	CDS	246451	247341	.	-	0	ID=NLJJMJOO_00231;Name=mntB_1;gene=mntB_1;inference=ab initio prediction:Prodigal:2.6,similar to AA sequence:UniProtKB:Q55282;locus_tag=NLJJMJOO_00231;product=Manganese transport system membrane protein MntB
363_HAL_closed	Prodigal:2.6	CDS	247325	248059	.	-	0	ID=NLJJMJOO_00232;eC_number=3.6.3.34;Name=fhuC_1;db_xref=COG:COG1120;gene=fhuC_1;inference=ab initio prediction:Prodigal:2.6,similar to AA sequence:UniProtKB:P07821;locus_tag=NLJJMJOO_00232;product=Iron(3+)-hydroxamate import ATP-binding protein FhuC
363_HAL_closed	Prodigal:2.6	CDS	248056	248205	.	-	0	ID=NLJJMJOO_00233;inference=ab initio prediction:Prodigal:2.6;locus_tag=NLJJMJOO_00233;product=hypothetical protein
363_HAL_closed	Prodigal:2.6	CDS	248361	248660	.	-	0	ID=NLJJMJOO_00234;inference=ab initio prediction:Prodigal:2.6;locus_tag=NLJJMJOO_00234;product=hypothetical protein
363_HAL_closed	Prodigal:2.6	CDS	248670	249032	.	-	0	ID=NLJJMJOO_00235;inference=ab initio prediction:Prodigal:2.6;locus_tag=NLJJMJOO_00235;product=hypothetical protein
363_HAL_closed	Prodigal:2.6	CDS	249321	250355	.	+	0	ID=NLJJMJOO_00236;inference=ab initio prediction:Prodigal:2.6,similar to AA sequence:ISfinder:ISKpn43;locus_tag=NLJJMJOO_00236;product=IS110 family transposase ISKpn43
363_HAL_closed	Prodigal:2.6	CDS	250950	251255	.	-	0	ID=NLJJMJOO_00237;inference=ab initio prediction:Prodigal:2.6;locus_tag=NLJJMJOO_00237;product=hypothetical protein
363_HAL_closed	Prodigal:2.6	CDS	251322	252290	.	-	0	ID=NLJJMJOO_00238;inference=ab initio prediction:Prodigal:2.6;locus_tag=NLJJMJOO_00238;product=hypothetical protein
363_HAL_closed	Prodigal:2.6	CDS	252443	253471	.	+	0	ID=NLJJMJOO_00239;Name=icaC;db_xref=COG:COG3936;gene=icaC;inference=ab initio prediction:Prodigal:2.6,similar to AA sequence:UniProtKB:Q5HKP7;locus_tag=NLJJMJOO_00239;product=putative poly-beta-1%2C6-N-acetyl-D-glucosamine export protein
363_HAL_closed	Prodigal:2.6	CDS	253533	254156	.	-	0	ID=NLJJMJOO_00240;inference=ab initio prediction:Prodigal:2.6;locus_tag=NLJJMJOO_00240;product=hypothetical protein
363_HAL_closed	Prodigal:2.6	CDS	254690	256096	.	+	0	ID=NLJJMJOO_00241;eC_number=6.3.1.2;Name=glnA;db_xref=COG:COG0174;gene=glnA;inference=ab initio prediction:Prodigal:2.6,similar to AA sequence:UniProtKB:Q9HU65;locus_tag=NLJJMJOO_00241;product=Glutamine synthetase
363_HAL_closed	Prodigal:2.6	CDS	256359	256643	.	+	0	ID=NLJJMJOO_00242;inference=ab initio prediction:Prodigal:2.6;locus_tag=NLJJMJOO_00242;product=hypothetical protein
363_HAL_closed	Prodigal:2.6	CDS	256862	257950	.	+	0	ID=NLJJMJOO_00243;eC_number=2.7.13.3;Name=glnL;db_xref=COG:COG3852;gene=glnL;inference=ab initio prediction:Prodigal:2.6,similar to AA sequence:UniProtKB:P0AFB5;locus_tag=NLJJMJOO_00243;product=Sensory histidine kinase/phosphatase NtrB
363_HAL_closed	Prodigal:2.6	CDS	257947	259374	.	+	0	ID=NLJJMJOO_00244;Name=glnG;db_xref=COG:COG2204;gene=glnG;inference=ab initio prediction:Prodigal:2.6,similar to AA sequence:UniProtKB:P0AFB8;locus_tag=NLJJMJOO_00244;product=DNA-binding transcriptional regulator NtrC
363_HAL_closed	Prodigal:2.6	CDS	259701	259874	.	-	0	ID=NLJJMJOO_00245;inference=ab initio prediction:Prodigal:2.6;locus_tag=NLJJMJOO_00245;product=hypothetical protein
363_HAL_closed	Prodigal:2.6	CDS	259963	260490	.	-	0	ID=NLJJMJOO_00246;inference=ab initio prediction:Prodigal:2.6;locus_tag=NLJJMJOO_00246;product=hypothetical protein
363_HAL_closed	Prodigal:2.6	CDS	260496	260627	.	-	0	ID=NLJJMJOO_00247;inference=ab initio prediction:Prodigal:2.6;locus_tag=NLJJMJOO_00247;product=hypothetical protein
363_HAL_closed	Prodigal:2.6	CDS	261352	261483	.	+	0	ID=NLJJMJOO_00248;inference=ab initio prediction:Prodigal:2.6;locus_tag=NLJJMJOO_00248;product=hypothetical protein
363_HAL_closed	Prodigal:2.6	CDS	261597	262136	.	-	0	ID=NLJJMJOO_00249;inference=ab initio prediction:Prodigal:2.6;locus_tag=NLJJMJOO_00249;product=hypothetical protein
363_HAL_closed	Prodigal:2.6	CDS	262099	263262	.	-	0	ID=NLJJMJOO_00250;eC_number=2.4.1.-;Name=mgtA;db_xref=COG:COG0438;gene=mgtA;inference=ab initio prediction:Prodigal:2.6,similar to AA sequence:UniProtKB:Q8NT41;locus_tag=NLJJMJOO_00250;product=GDP-mannose-dependent alpha-mannosyltransferase
363_HAL_closed	Prodigal:2.6	CDS	263586	264590	.	+	0	ID=NLJJMJOO_00251;inference=ab initio prediction:Prodigal:2.6;locus_tag=NLJJMJOO_00251;product=hypothetical protein
363_HAL_closed	Prodigal:2.6	CDS	264901	266571	.	+	0	ID=NLJJMJOO_00252;Name=yfkN;db_xref=COG:COG0737;gene=yfkN;inference=ab initio prediction:Prodigal:2.6,similar to AA sequence:UniProtKB:O34313;locus_tag=NLJJMJOO_00252;product=Trifunctional nucleotide phosphoesterase protein YfkN
363_HAL_closed	Prodigal:2.6	CDS	266597	266965	.	-	0	ID=NLJJMJOO_00253;Name=ybaA;db_xref=COG:COG5507;gene=ybaA;inference=ab initio prediction:Prodigal:2.6,similar to AA sequence:UniProtKB:P0AAQ9;locus_tag=NLJJMJOO_00253;product=putative protein YbaA
363_HAL_closed	Prodigal:2.6	CDS	266987	267349	.	-	0	ID=NLJJMJOO_00254;inference=ab initio prediction:Prodigal:2.6;locus_tag=NLJJMJOO_00254;product=hypothetical protein
363_HAL_closed	Prodigal:2.6	CDS	267346	268191	.	-	0	ID=NLJJMJOO_00255;inference=ab initio prediction:Prodigal:2.6;locus_tag=NLJJMJOO_00255;product=hypothetical protein
363_HAL_closed	Prodigal:2.6	CDS	268336	269232	.	-	0	ID=NLJJMJOO_00256;Name=pgrR_1;gene=pgrR_1;inference=ab initio prediction:Prodigal:2.6,similar to AA sequence:UniProtKB:P77333;locus_tag=NLJJMJOO_00256;product=HTH-type transcriptional regulator PgrR
363_HAL_closed	Prodigal:2.6	CDS	269347	270399	.	+	0	ID=NLJJMJOO_00257;eC_number=1.1.1.-;Name=iolS_1;db_xref=COG:COG0667;gene=iolS_1;inference=ab initio prediction:Prodigal:2.6,similar to AA sequence:UniProtKB:P46336;locus_tag=NLJJMJOO_00257;product=Aldo-keto reductase IolS
363_HAL_closed	Prodigal:2.6	CDS	270407	271636	.	-	0	ID=NLJJMJOO_00258;inference=ab initio prediction:Prodigal:2.6;locus_tag=NLJJMJOO_00258;product=hypothetical protein
363_HAL_closed	Prodigal:2.6	CDS	271736	272791	.	-	0	ID=NLJJMJOO_00259;eC_number=3.6.3.20;Name=ugpC_1;db_xref=COG:COG3839;gene=ugpC_1;inference=ab initio prediction:Prodigal:2.6,similar to AA sequence:UniProtKB:P10907;locus_tag=NLJJMJOO_00259;product=sn-glycerol-3-phosphate import ATP-binding protein UgpC
363_HAL_closed	Prodigal:2.6	CDS	272793	273635	.	-	0	ID=NLJJMJOO_00260;Name=lacG;gene=lacG;inference=ab initio prediction:Prodigal:2.6,similar to AA sequence:UniProtKB:P29824;locus_tag=NLJJMJOO_00260;product=Lactose transport system permease protein LacG
363_HAL_closed	Prodigal:2.6	CDS	273654	274538	.	-	0	ID=NLJJMJOO_00261;Name=ugpA_1;db_xref=COG:COG1175;gene=ugpA_1;inference=ab initio prediction:Prodigal:2.6,similar to AA sequence:UniProtKB:P10905;locus_tag=NLJJMJOO_00261;product=sn-glycerol-3-phosphate transport system permease protein UgpA
363_HAL_closed	Prodigal:2.6	CDS	274629	275954	.	-	0	ID=NLJJMJOO_00262;Name=ugpB_1;db_xref=COG:COG1653;gene=ugpB_1;inference=ab initio prediction:Prodigal:2.6,similar to AA sequence:UniProtKB:P0AG80;locus_tag=NLJJMJOO_00262;product=sn-glycerol-3-phosphate-binding periplasmic protein UgpB
363_HAL_closed	Prodigal:2.6	CDS	276171	277334	.	+	0	ID=NLJJMJOO_00263;eC_number=3.5.1.16;Name=argE_1;db_xref=COG:COG0624;gene=argE_1;inference=ab initio prediction:Prodigal:2.6,similar to AA sequence:UniProtKB:O68873;locus_tag=NLJJMJOO_00263;product=Acetylornithine deacetylase
363_HAL_closed	Prodigal:2.6	CDS	277416	277727	.	-	0	ID=NLJJMJOO_00264;inference=ab initio prediction:Prodigal:2.6;locus_tag=NLJJMJOO_00264;product=hypothetical protein
363_HAL_closed	Prodigal:2.6	CDS	277912	278385	.	+	0	ID=NLJJMJOO_00265;inference=ab initio prediction:Prodigal:2.6,similar to AA sequence:UniProtKB:P37052;locus_tag=NLJJMJOO_00265;note=UPF0225 protein YchJ;product=hypothetical protein
363_HAL_closed	Prodigal:2.6	CDS	278378	278677	.	+	0	ID=NLJJMJOO_00266;inference=ab initio prediction:Prodigal:2.6,similar to AA sequence:UniProtKB:Q97PR7;locus_tag=NLJJMJOO_00266;note=UPF0213 protein SP_1535;product=hypothetical protein
363_HAL_closed	Prodigal:2.6	CDS	278713	279747	.	+	0	ID=NLJJMJOO_00267;eC_number=3.5.1.-;Name=aphA_1;db_xref=COG:COG0123;gene=aphA_1;inference=ab initio prediction:Prodigal:2.6,similar to AA sequence:UniProtKB:Q9I3T5;locus_tag=NLJJMJOO_00267;product=Acetylpolyamine amidohydrolase 1
363_HAL_closed	Prodigal:2.6	CDS	279850	280185	.	+	0	ID=NLJJMJOO_00268;inference=ab initio prediction:Prodigal:2.6;locus_tag=NLJJMJOO_00268;product=hypothetical protein
363_HAL_closed	Prodigal:2.6	CDS	280200	281330	.	-	0	ID=NLJJMJOO_00269;eC_number=3.6.3.19;Name=malK_1;db_xref=COG:COG3839;gene=malK_1;inference=ab initio prediction:Prodigal:2.6,similar to AA sequence:UniProtKB:P19566;locus_tag=NLJJMJOO_00269;product=Maltose/maltodextrin import ATP-binding protein MalK
363_HAL_closed	Prodigal:2.6	CDS	281371	282135	.	-	0	ID=NLJJMJOO_00270;eC_number=1.1.1.-;Name=gno_1;gene=gno_1;inference=ab initio prediction:Prodigal:2.6,similar to AA sequence:UniProtKB:P50199;locus_tag=NLJJMJOO_00270;product=Gluconate 5-dehydrogenase
363_HAL_closed	Prodigal:2.6	CDS	282208	283038	.	-	0	ID=NLJJMJOO_00271;Name=sugB_1;db_xref=COG:COG0395;gene=sugB_1;inference=ab initio prediction:Prodigal:2.6,similar to AA sequence:UniProtKB:P9WG01;locus_tag=NLJJMJOO_00271;product=Trehalose transport system permease protein SugB
363_HAL_closed	Prodigal:2.6	CDS	283035	283877	.	-	0	ID=NLJJMJOO_00272;Name=sugA_1;db_xref=COG:COG1175;gene=sugA_1;inference=ab initio prediction:Prodigal:2.6,similar to AA sequence:UniProtKB:P9WG03;locus_tag=NLJJMJOO_00272;product=Trehalose transport system permease protein SugA
363_HAL_closed	Prodigal:2.6	CDS	283935	285368	.	-	0	ID=NLJJMJOO_00273;inference=ab initio prediction:Prodigal:2.6;locus_tag=NLJJMJOO_00273;product=hypothetical protein
363_HAL_closed	Prodigal:2.6	CDS	285405	286451	.	-	0	ID=NLJJMJOO_00274;eC_number=1.1.1.9;inference=ab initio prediction:Prodigal:2.6,similar to AA sequence:UniProtKB:Q59545;locus_tag=NLJJMJOO_00274;product=D-xylulose reductase
363_HAL_closed	Prodigal:2.6	CDS	286799	287704	.	+	0	ID=NLJJMJOO_00275;Name=rhaR_1;gene=rhaR_1;inference=ab initio prediction:Prodigal:2.6,protein motif:HAMAP:MF_01533;locus_tag=NLJJMJOO_00275;product=HTH-type transcriptional activator RhaR
363_HAL_closed	Prodigal:2.6	CDS	287824	289515	.	+	0	ID=NLJJMJOO_00276;eC_number=3.1.4.1;Name=fan1;gene=fan1;inference=ab initio prediction:Prodigal:2.6,similar to AA sequence:UniProtKB:Q9I2N0;locus_tag=NLJJMJOO_00276;product=Fanconi-associated nuclease 1
363_HAL_closed	Prodigal:2.6	CDS	289512	291815	.	+	0	ID=NLJJMJOO_00277;inference=ab initio prediction:Prodigal:2.6;locus_tag=NLJJMJOO_00277;product=hypothetical protein
363_HAL_closed	Prodigal:2.6	CDS	291837	292619	.	+	0	ID=NLJJMJOO_00278;inference=ab initio prediction:Prodigal:2.6;locus_tag=NLJJMJOO_00278;product=hypothetical protein
363_HAL_closed	Prodigal:2.6	CDS	292630	293862	.	-	0	ID=NLJJMJOO_00279;Name=ymfD;gene=ymfD;inference=ab initio prediction:Prodigal:2.6,similar to AA sequence:UniProtKB:O31762;locus_tag=NLJJMJOO_00279;product=Bacillibactin exporter
363_HAL_closed	Prodigal:2.6	CDS	293933	294109	.	-	0	ID=NLJJMJOO_00280;inference=ab initio prediction:Prodigal:2.6;locus_tag=NLJJMJOO_00280;product=hypothetical protein
363_HAL_closed	Prodigal:2.6	CDS	294719	295138	.	-	0	ID=NLJJMJOO_00281;inference=ab initio prediction:Prodigal:2.6;locus_tag=NLJJMJOO_00281;product=hypothetical protein
363_HAL_closed	Prodigal:2.6	CDS	295689	296015	.	-	0	ID=NLJJMJOO_00282;inference=ab initio prediction:Prodigal:2.6;locus_tag=NLJJMJOO_00282;product=hypothetical protein
363_HAL_closed	Prodigal:2.6	CDS	296012	296269	.	-	0	ID=NLJJMJOO_00283;inference=ab initio prediction:Prodigal:2.6;locus_tag=NLJJMJOO_00283;product=hypothetical protein
363_HAL_closed	Aragorn:1.2	tRNA	296373	296449	.	-	.	ID=NLJJMJOO_00284;inference=COORDINATES:profile:Aragorn:1.2;locus_tag=NLJJMJOO_00284;product=tRNA-Pro(cgg)
363_HAL_closed	Prodigal:2.6	CDS	296550	297554	.	-	0	ID=NLJJMJOO_00285;eC_number=2.5.1.90;Name=ispB;db_xref=COG:COG0142;gene=ispB;inference=ab initio prediction:Prodigal:2.6,similar to AA sequence:UniProtKB:P0AD57;locus_tag=NLJJMJOO_00285;product=Octaprenyl diphosphate synthase
363_HAL_closed	Prodigal:2.6	CDS	297889	298200	.	+	0	ID=NLJJMJOO_00286;Name=rplU;db_xref=COG:COG0261;gene=rplU;inference=ab initio prediction:Prodigal:2.6,similar to AA sequence:UniProtKB:P0AG48;locus_tag=NLJJMJOO_00286;product=50S ribosomal protein L21
363_HAL_closed	Prodigal:2.6	CDS	298230	298487	.	+	0	ID=NLJJMJOO_00287;Name=rpmA;db_xref=COG:COG0211;gene=rpmA;inference=ab initio prediction:Prodigal:2.6,similar to AA sequence:UniProtKB:Q9HVL7;locus_tag=NLJJMJOO_00287;product=50S ribosomal protein L27
363_HAL_closed	Prodigal:2.6	CDS	298675	299862	.	+	0	ID=NLJJMJOO_00288;eC_number=3.6.5.-;Name=obg;gene=obg;inference=ab initio prediction:Prodigal:2.6,similar to AA sequence:UniProtKB:Q02GB1;locus_tag=NLJJMJOO_00288;product=GTPase Obg
363_HAL_closed	Prodigal:2.6	CDS	300008	301147	.	+	0	ID=NLJJMJOO_00289;eC_number=2.7.2.11;Name=proB;gene=proB;inference=ab initio prediction:Prodigal:2.6,similar to AA sequence:UniProtKB:Q2SZF9;locus_tag=NLJJMJOO_00289;product=Glutamate 5-kinase
363_HAL_closed	Prodigal:2.6	CDS	301168	302181	.	-	0	ID=NLJJMJOO_00290;inference=ab initio prediction:Prodigal:2.6;locus_tag=NLJJMJOO_00290;product=hypothetical protein
363_HAL_closed	Prodigal:2.6	CDS	302302	302781	.	-	0	ID=NLJJMJOO_00291;inference=ab initio prediction:Prodigal:2.6;locus_tag=NLJJMJOO_00291;product=hypothetical protein
363_HAL_closed	Prodigal:2.6	CDS	302956	303324	.	+	0	ID=NLJJMJOO_00292;inference=ab initio prediction:Prodigal:2.6;locus_tag=NLJJMJOO_00292;product=hypothetical protein
363_HAL_closed	Prodigal:2.6	CDS	303362	304036	.	+	0	ID=NLJJMJOO_00293;Name=qseB_1;gene=qseB_1;inference=ab initio prediction:Prodigal:2.6,similar to AA sequence:UniProtKB:P52076;locus_tag=NLJJMJOO_00293;product=Transcriptional regulatory protein QseB
363_HAL_closed	Prodigal:2.6	CDS	304033	305421	.	+	0	ID=NLJJMJOO_00294;eC_number=2.7.-.-;Name=sasA_1;gene=sasA_1;inference=ab initio prediction:Prodigal:2.6,protein motif:HAMAP:MF_01837;locus_tag=NLJJMJOO_00294;product=Adaptive-response sensory-kinase SasA
363_HAL_closed	Prodigal:2.6	CDS	305441	307360	.	+	0	ID=NLJJMJOO_00295;inference=ab initio prediction:Prodigal:2.6;locus_tag=NLJJMJOO_00295;product=hypothetical protein
363_HAL_closed	Prodigal:2.6	CDS	307523	309280	.	+	0	ID=NLJJMJOO_00296;inference=ab initio prediction:Prodigal:2.6;locus_tag=NLJJMJOO_00296;product=hypothetical protein
363_HAL_closed	Prodigal:2.6	CDS	309395	310360	.	+	0	ID=NLJJMJOO_00297;Name=ptxB;gene=ptxB;inference=ab initio prediction:Prodigal:2.6,similar to AA sequence:UniProtKB:O69052;locus_tag=NLJJMJOO_00297;product=putative phosphite transport system-binding protein PtxB
363_HAL_closed	Prodigal:2.6	CDS	310438	311298	.	+	0	ID=NLJJMJOO_00298;eC_number=3.6.3.33;Name=btuD_1;gene=btuD_1;inference=ab initio prediction:Prodigal:2.6,protein motif:HAMAP:MF_01005;locus_tag=NLJJMJOO_00298;product=Vitamin B12 import ATP-binding protein BtuD
363_HAL_closed	Prodigal:2.6	CDS	311295	312113	.	+	0	ID=NLJJMJOO_00299;Name=phnE_1;db_xref=COG:COG3639;gene=phnE_1;inference=ab initio prediction:Prodigal:2.6,similar to AA sequence:UniProtKB:A0QQ68;locus_tag=NLJJMJOO_00299;product=Phosphate-import permease protein PhnE
363_HAL_closed	Prodigal:2.6	CDS	312175	312990	.	+	0	ID=NLJJMJOO_00300;Name=phnE_2;db_xref=COG:COG3639;gene=phnE_2;inference=ab initio prediction:Prodigal:2.6,similar to AA sequence:UniProtKB:A0QQ68;locus_tag=NLJJMJOO_00300;product=Phosphate-import permease protein PhnE
363_HAL_closed	Prodigal:2.6	CDS	313025	313654	.	+	0	ID=NLJJMJOO_00301;eC_number=5.4.2.11;Name=gpmA_1;gene=gpmA_1;inference=ab initio prediction:Prodigal:2.6,protein motif:HAMAP:MF_01039;locus_tag=NLJJMJOO_00301;product=2%2C3-bisphosphoglycerate-dependent phosphoglycerate mutase
363_HAL_closed	Prodigal:2.6	CDS	313720	314232	.	+	0	ID=NLJJMJOO_00302;inference=ab initio prediction:Prodigal:2.6;locus_tag=NLJJMJOO_00302;product=hypothetical protein
363_HAL_closed	Prodigal:2.6	CDS	314479	316431	.	+	0	ID=NLJJMJOO_00303;inference=ab initio prediction:Prodigal:2.6;locus_tag=NLJJMJOO_00303;product=hypothetical protein
363_HAL_closed	Prodigal:2.6	CDS	316651	318456	.	+	0	ID=NLJJMJOO_00304;inference=ab initio prediction:Prodigal:2.6;locus_tag=NLJJMJOO_00304;product=hypothetical protein
363_HAL_closed	Prodigal:2.6	CDS	318453	319094	.	-	0	ID=NLJJMJOO_00305;inference=ab initio prediction:Prodigal:2.6;locus_tag=NLJJMJOO_00305;product=hypothetical protein
363_HAL_closed	Prodigal:2.6	CDS	319230	319457	.	+	0	ID=NLJJMJOO_00306;inference=ab initio prediction:Prodigal:2.6;locus_tag=NLJJMJOO_00306;product=hypothetical protein
363_HAL_closed	Prodigal:2.6	CDS	319465	319872	.	+	0	ID=NLJJMJOO_00307;inference=ab initio prediction:Prodigal:2.6;locus_tag=NLJJMJOO_00307;product=hypothetical protein
363_HAL_closed	Prodigal:2.6	CDS	320000	320575	.	+	0	ID=NLJJMJOO_00308;inference=ab initio prediction:Prodigal:2.6;locus_tag=NLJJMJOO_00308;product=hypothetical protein
363_HAL_closed	Prodigal:2.6	CDS	320730	321401	.	+	0	ID=NLJJMJOO_00309;inference=ab initio prediction:Prodigal:2.6;locus_tag=NLJJMJOO_00309;product=hypothetical protein
363_HAL_closed	Prodigal:2.6	CDS	321411	323249	.	+	0	ID=NLJJMJOO_00310;inference=ab initio prediction:Prodigal:2.6;locus_tag=NLJJMJOO_00310;product=hypothetical protein
363_HAL_closed	Prodigal:2.6	CDS	323344	324822	.	-	0	ID=NLJJMJOO_00311;Name=nhaD_1;db_xref=COG:COG1055;gene=nhaD_1;inference=ab initio prediction:Prodigal:2.6,similar to AA sequence:UniProtKB:E1VBT7;locus_tag=NLJJMJOO_00311;product=Na(+)/H(+) antiporter NhaD
363_HAL_closed	Prodigal:2.6	CDS	325273	326250	.	+	0	ID=NLJJMJOO_00312;inference=ab initio prediction:Prodigal:2.6;locus_tag=NLJJMJOO_00312;product=hypothetical protein
363_HAL_closed	Prodigal:2.6	CDS	326340	328139	.	+	0	ID=NLJJMJOO_00313;inference=ab initio prediction:Prodigal:2.6;locus_tag=NLJJMJOO_00313;product=hypothetical protein
363_HAL_closed	Prodigal:2.6	CDS	328149	328706	.	-	0	ID=NLJJMJOO_00314;inference=ab initio prediction:Prodigal:2.6;locus_tag=NLJJMJOO_00314;product=hypothetical protein
363_HAL_closed	Prodigal:2.6	CDS	328793	329749	.	-	0	ID=NLJJMJOO_00315;Name=yrbG_1;db_xref=COG:COG0530;gene=yrbG_1;inference=ab initio prediction:Prodigal:2.6,similar to AA sequence:UniProtKB:P45394;locus_tag=NLJJMJOO_00315;product=Inner membrane protein YrbG
363_HAL_closed	Prodigal:2.6	CDS	330119	330325	.	+	0	ID=NLJJMJOO_00316;Name=cspG_1;db_xref=COG:COG1278;gene=cspG_1;inference=ab initio prediction:Prodigal:2.6,similar to AA sequence:UniProtKB:Q9S170;locus_tag=NLJJMJOO_00316;product=Cold shock-like protein CspG
363_HAL_closed	Prodigal:2.6	CDS	330593	331300	.	+	0	ID=NLJJMJOO_00317;inference=ab initio prediction:Prodigal:2.6;locus_tag=NLJJMJOO_00317;product=hypothetical protein
363_HAL_closed	Prodigal:2.6	CDS	331459	331857	.	+	0	ID=NLJJMJOO_00318;inference=ab initio prediction:Prodigal:2.6;locus_tag=NLJJMJOO_00318;product=hypothetical protein
363_HAL_closed	Prodigal:2.6	CDS	331906	332712	.	-	0	ID=NLJJMJOO_00319;inference=ab initio prediction:Prodigal:2.6;locus_tag=NLJJMJOO_00319;product=hypothetical protein
363_HAL_closed	Prodigal:2.6	CDS	332973	334349	.	+	0	ID=NLJJMJOO_00320;Name=puuP;db_xref=COG:COG0531;gene=puuP;inference=ab initio prediction:Prodigal:2.6,similar to AA sequence:UniProtKB:P76037;locus_tag=NLJJMJOO_00320;product=Putrescine importer PuuP
363_HAL_closed	Prodigal:2.6	CDS	334363	335250	.	+	0	ID=NLJJMJOO_00321;eC_number=3.5.1.49;Name=amiF;gene=amiF;inference=ab initio prediction:Prodigal:2.6,protein motif:HAMAP:MF_01243;locus_tag=NLJJMJOO_00321;product=Formamidase
363_HAL_closed	Prodigal:2.6	CDS	335828	336178	.	+	0	ID=NLJJMJOO_00322;inference=ab initio prediction:Prodigal:2.6;locus_tag=NLJJMJOO_00322;product=hypothetical protein
363_HAL_closed	Prodigal:2.6	CDS	336284	336655	.	+	0	ID=NLJJMJOO_00323;inference=ab initio prediction:Prodigal:2.6;locus_tag=NLJJMJOO_00323;product=hypothetical protein
363_HAL_closed	Prodigal:2.6	CDS	336881	337615	.	-	0	ID=NLJJMJOO_00324;eC_number=1.-.-.-;Name=fabG2_1;gene=fabG2_1;inference=ab initio prediction:Prodigal:2.6,similar to AA sequence:UniProtKB:P9WGR9;locus_tag=NLJJMJOO_00324;product=putative oxidoreductase
363_HAL_closed	Prodigal:2.6	CDS	337709	338074	.	+	0	ID=NLJJMJOO_00325;Name=ytcD;db_xref=COG:COG1733;gene=ytcD;inference=ab initio prediction:Prodigal:2.6,similar to AA sequence:UniProtKB:O34533;locus_tag=NLJJMJOO_00325;product=putative HTH-type transcriptional regulator YtcD
363_HAL_closed	Prodigal:2.6	CDS	338364	338762	.	+	0	ID=NLJJMJOO_00326;inference=ab initio prediction:Prodigal:2.6;locus_tag=NLJJMJOO_00326;product=hypothetical protein
363_HAL_closed	Prodigal:2.6	CDS	339127	341439	.	-	0	ID=NLJJMJOO_00327;eC_number=3.6.3.53;Name=silP_1;gene=silP_1;inference=ab initio prediction:Prodigal:2.6,similar to AA sequence:UniProtKB:Q9ZHC7;locus_tag=NLJJMJOO_00327;product=Silver exporting P-type ATPase
363_HAL_closed	Prodigal:2.6	CDS	341627	342391	.	-	0	ID=NLJJMJOO_00328;Name=copB_1;gene=copB_1;inference=ab initio prediction:Prodigal:2.6,similar to AA sequence:UniProtKB:P12375;locus_tag=NLJJMJOO_00328;product=Copper resistance protein B
363_HAL_closed	Prodigal:2.6	CDS	342401	344275	.	-	0	ID=NLJJMJOO_00329;Name=copA_1;gene=copA_1;inference=ab initio prediction:Prodigal:2.6,similar to AA sequence:UniProtKB:P12374;locus_tag=NLJJMJOO_00329;product=Copper resistance protein A
363_HAL_closed	Prodigal:2.6	CDS	344344	345678	.	-	0	ID=NLJJMJOO_00330;inference=ab initio prediction:Prodigal:2.6;locus_tag=NLJJMJOO_00330;product=hypothetical protein
363_HAL_closed	Prodigal:2.6	CDS	345665	346330	.	-	0	ID=NLJJMJOO_00331;Name=basR;gene=basR;inference=ab initio prediction:Prodigal:2.6,similar to AA sequence:UniProtKB:P36556;locus_tag=NLJJMJOO_00331;product=Transcriptional regulatory protein BasR
363_HAL_closed	Prodigal:2.6	CDS	346345	346851	.	-	0	ID=NLJJMJOO_00332;inference=ab initio prediction:Prodigal:2.6;locus_tag=NLJJMJOO_00332;product=hypothetical protein
363_HAL_closed	Prodigal:2.6	CDS	347111	347968	.	-	0	ID=NLJJMJOO_00333;inference=ab initio prediction:Prodigal:2.6;locus_tag=NLJJMJOO_00333;product=hypothetical protein
363_HAL_closed	Prodigal:2.6	CDS	348020	348391	.	-	0	ID=NLJJMJOO_00334;inference=ab initio prediction:Prodigal:2.6;locus_tag=NLJJMJOO_00334;product=hypothetical protein
363_HAL_closed	Prodigal:2.6	CDS	348475	348630	.	-	0	ID=NLJJMJOO_00335;inference=ab initio prediction:Prodigal:2.6;locus_tag=NLJJMJOO_00335;product=hypothetical protein
363_HAL_closed	Prodigal:2.6	CDS	348837	349388	.	+	0	ID=NLJJMJOO_00336;inference=ab initio prediction:Prodigal:2.6;locus_tag=NLJJMJOO_00336;product=hypothetical protein
363_HAL_closed	Prodigal:2.6	CDS	349450	349701	.	+	0	ID=NLJJMJOO_00337;inference=ab initio prediction:Prodigal:2.6;locus_tag=NLJJMJOO_00337;product=hypothetical protein
363_HAL_closed	Prodigal:2.6	CDS	350529	351245	.	-	0	ID=NLJJMJOO_00338;inference=ab initio prediction:Prodigal:2.6;locus_tag=NLJJMJOO_00338;product=hypothetical protein
363_HAL_closed	Prodigal:2.6	CDS	351362	352090	.	-	0	ID=NLJJMJOO_00339;inference=ab initio prediction:Prodigal:2.6;locus_tag=NLJJMJOO_00339;product=hypothetical protein
363_HAL_closed	Prodigal:2.6	CDS	352080	354038	.	-	0	ID=NLJJMJOO_00340;inference=ab initio prediction:Prodigal:2.6;locus_tag=NLJJMJOO_00340;product=hypothetical protein
363_HAL_closed	Prodigal:2.6	CDS	354035	354985	.	-	0	ID=NLJJMJOO_00341;inference=ab initio prediction:Prodigal:2.6;locus_tag=NLJJMJOO_00341;product=hypothetical protein
363_HAL_closed	Prodigal:2.6	CDS	354997	355242	.	-	0	ID=NLJJMJOO_00342;inference=ab initio prediction:Prodigal:2.6;locus_tag=NLJJMJOO_00342;product=hypothetical protein
363_HAL_closed	Prodigal:2.6	CDS	355232	355558	.	-	0	ID=NLJJMJOO_00343;inference=ab initio prediction:Prodigal:2.6;locus_tag=NLJJMJOO_00343;product=hypothetical protein
363_HAL_closed	Prodigal:2.6	CDS	355570	356037	.	-	0	ID=NLJJMJOO_00344;inference=ab initio prediction:Prodigal:2.6;locus_tag=NLJJMJOO_00344;product=hypothetical protein
363_HAL_closed	Prodigal:2.6	CDS	356034	356258	.	-	0	ID=NLJJMJOO_00345;inference=ab initio prediction:Prodigal:2.6;locus_tag=NLJJMJOO_00345;product=hypothetical protein
363_HAL_closed	Prodigal:2.6	CDS	356389	357336	.	-	0	ID=NLJJMJOO_00346;inference=ab initio prediction:Prodigal:2.6;locus_tag=NLJJMJOO_00346;product=hypothetical protein
363_HAL_closed	Prodigal:2.6	CDS	357629	358855	.	-	0	ID=NLJJMJOO_00347;Name=intS;db_xref=COG:COG0582;gene=intS;inference=ab initio prediction:Prodigal:2.6,similar to AA sequence:UniProtKB:P37326;locus_tag=NLJJMJOO_00347;product=Prophage integrase IntS
363_HAL_closed	Aragorn:1.2	tmRNA	359021	359400	.	-	.	ID=NLJJMJOO_00348;Name=ssrA;gene=ssrA;inference=COORDINATES:profile:Aragorn:1.2;locus_tag=NLJJMJOO_00348;product=transfer-messenger RNA%2C SsrA
363_HAL_closed	Prodigal:2.6	CDS	359266	359391	.	-	0	ID=NLJJMJOO_00349;inference=ab initio prediction:Prodigal:2.6;locus_tag=NLJJMJOO_00349;product=hypothetical protein
363_HAL_closed	Prodigal:2.6	CDS	359446	359937	.	-	0	ID=NLJJMJOO_00350;Name=smpB;db_xref=COG:COG0691;gene=smpB;inference=ab initio prediction:Prodigal:2.6,similar to AA sequence:UniProtKB:P0A832;locus_tag=NLJJMJOO_00350;product=SsrA-binding protein
363_HAL_closed	Prodigal:2.6	CDS	360063	360497	.	+	0	ID=NLJJMJOO_00351;Name=pasT;db_xref=COG:COG2867;gene=pasT;inference=ab initio prediction:Prodigal:2.6,similar to AA sequence:UniProtKB:Q8FEY4;locus_tag=NLJJMJOO_00351;product=Persistence and stress-resistance toxin PasT
363_HAL_closed	Prodigal:2.6	CDS	360487	360804	.	+	0	ID=NLJJMJOO_00352;Name=rnfH;gene=rnfH;inference=ab initio prediction:Prodigal:2.6,similar to AA sequence:UniProtKB:Q4QNE7;locus_tag=NLJJMJOO_00352;product=Protein RnfH
363_HAL_closed	Prodigal:2.6	CDS	360843	361259	.	-	0	ID=NLJJMJOO_00353;Name=bamE;db_xref=COG:COG2913;gene=bamE;inference=ab initio prediction:Prodigal:2.6,similar to AA sequence:UniProtKB:P0A937;locus_tag=NLJJMJOO_00353;product=Outer membrane protein assembly factor BamE
363_HAL_closed	Prodigal:2.6	CDS	361332	361784	.	+	0	ID=NLJJMJOO_00354;Name=fur;db_xref=COG:COG0735;gene=fur;inference=ab initio prediction:Prodigal:2.6,similar to AA sequence:UniProtKB:Q03456;locus_tag=NLJJMJOO_00354;product=Ferric uptake regulation protein
363_HAL_closed	Prodigal:2.6	CDS	361991	363664	.	-	0	ID=NLJJMJOO_00355;Name=recN;db_xref=COG:COG0497;gene=recN;inference=ab initio prediction:Prodigal:2.6,similar to AA sequence:UniProtKB:P05824;locus_tag=NLJJMJOO_00355;product=DNA repair protein RecN
363_HAL_closed	Prodigal:2.6	CDS	363875	364516	.	+	0	ID=NLJJMJOO_00356;Name=grpE;gene=grpE;inference=ab initio prediction:Prodigal:2.6,protein motif:HAMAP:MF_01151;locus_tag=NLJJMJOO_00356;product=Protein GrpE
363_HAL_closed	Prodigal:2.6	CDS	364675	366609	.	+	0	ID=NLJJMJOO_00357;Name=dnaK;db_xref=COG:COG0443;gene=dnaK;inference=ab initio prediction:Prodigal:2.6,similar to AA sequence:UniProtKB:O87712;locus_tag=NLJJMJOO_00357;product=Chaperone protein DnaK
363_HAL_closed	Prodigal:2.6	CDS	366774	367916	.	+	0	ID=NLJJMJOO_00358;Name=dnaJ;db_xref=COG:COG0484;gene=dnaJ;inference=ab initio prediction:Prodigal:2.6,similar to AA sequence:UniProtKB:P08622;locus_tag=NLJJMJOO_00358;product=Chaperone protein DnaJ
363_HAL_closed	Prodigal:2.6	CDS	368032	368901	.	+	0	ID=NLJJMJOO_00359;inference=ab initio prediction:Prodigal:2.6;locus_tag=NLJJMJOO_00359;product=hypothetical protein
363_HAL_closed	Prodigal:2.6	CDS	368894	369643	.	-	0	ID=NLJJMJOO_00360;Name=fepC;db_xref=COG:COG1120;gene=fepC;inference=ab initio prediction:Prodigal:2.6,similar to AA sequence:UniProtKB:P23878;locus_tag=NLJJMJOO_00360;product=Ferric enterobactin transport ATP-binding protein FepC
363_HAL_closed	Prodigal:2.6	CDS	369637	370752	.	-	0	ID=NLJJMJOO_00361;Name=btuC;gene=btuC;inference=ab initio prediction:Prodigal:2.6,protein motif:HAMAP:MF_01004;locus_tag=NLJJMJOO_00361;product=Vitamin B12 import system permease protein BtuC
363_HAL_closed	Prodigal:2.6	CDS	370742	371875	.	-	0	ID=NLJJMJOO_00362;inference=ab initio prediction:Prodigal:2.6;locus_tag=NLJJMJOO_00362;product=hypothetical protein
363_HAL_closed	Prodigal:2.6	CDS	372139	372420	.	+	0	ID=NLJJMJOO_00363;inference=ab initio prediction:Prodigal:2.6;locus_tag=NLJJMJOO_00363;product=hypothetical protein
363_HAL_closed	Prodigal:2.6	CDS	372537	373343	.	+	0	ID=NLJJMJOO_00364;eC_number=1.17.1.8;Name=dapB;db_xref=COG:COG0289;gene=dapB;inference=ab initio prediction:Prodigal:2.6,similar to AA sequence:UniProtKB:P38103;locus_tag=NLJJMJOO_00364;product=4-hydroxy-tetrahydrodipicolinate reductase
363_HAL_closed	Prodigal:2.6	CDS	373748	374908	.	+	0	ID=NLJJMJOO_00365;eC_number=6.3.5.5;Name=carA;db_xref=COG:COG0505;gene=carA;inference=ab initio prediction:Prodigal:2.6,similar to AA sequence:UniProtKB:P0A6F1;locus_tag=NLJJMJOO_00365;product=Carbamoyl-phosphate synthase small chain
363_HAL_closed	Prodigal:2.6	CDS	374977	378207	.	+	0	ID=NLJJMJOO_00366;eC_number=6.3.5.5;Name=carB;db_xref=COG:COG0458;gene=carB;inference=ab initio prediction:Prodigal:2.6,similar to AA sequence:UniProtKB:P00968;locus_tag=NLJJMJOO_00366;product=Carbamoyl-phosphate synthase large chain
363_HAL_closed	Prodigal:2.6	CDS	378204	378680	.	+	0	ID=NLJJMJOO_00367;Name=greA;db_xref=COG:COG0782;gene=greA;inference=ab initio prediction:Prodigal:2.6,similar to AA sequence:UniProtKB:P0A6W5;locus_tag=NLJJMJOO_00367;product=Transcription elongation factor GreA
363_HAL_closed	Prodigal:2.6	CDS	378769	379095	.	-	0	ID=NLJJMJOO_00368;db_xref=COG:COG1534;inference=ab initio prediction:Prodigal:2.6,similar to AA sequence:UniProtKB:P71376;locus_tag=NLJJMJOO_00368;product=RNA-binding protein
363_HAL_closed	Prodigal:2.6	CDS	379174	379857	.	+	0	ID=NLJJMJOO_00369;eC_number=2.1.1.166;Name=rlmE;db_xref=COG:COG0293;gene=rlmE;inference=ab initio prediction:Prodigal:2.6,similar to AA sequence:UniProtKB:P0C0R7;locus_tag=NLJJMJOO_00369;product=Ribosomal RNA large subunit methyltransferase E
363_HAL_closed	Prodigal:2.6	CDS	380113	382128	.	+	0	ID=NLJJMJOO_00370;eC_number=3.4.24.-;Name=ftsH;db_xref=COG:COG0465;gene=ftsH;inference=ab initio prediction:Prodigal:2.6,similar to AA sequence:UniProtKB:P0AAI3;locus_tag=NLJJMJOO_00370;product=ATP-dependent zinc metalloprotease FtsH
363_HAL_closed	Prodigal:2.6	CDS	382231	383145	.	+	0	ID=NLJJMJOO_00371;eC_number=2.5.1.15;Name=folP;db_xref=COG:COG0294;gene=folP;inference=ab initio prediction:Prodigal:2.6,similar to AA sequence:UniProtKB:P0AC13;locus_tag=NLJJMJOO_00371;product=Dihydropteroate synthase
363_HAL_closed	Prodigal:2.6	CDS	383142	384491	.	+	0	ID=NLJJMJOO_00372;eC_number=5.4.2.10;Name=glmM_1;db_xref=COG:COG1109;gene=glmM_1;inference=ab initio prediction:Prodigal:2.6,similar to AA sequence:UniProtKB:P31120;locus_tag=NLJJMJOO_00372;product=Phosphoglucosamine mutase
363_HAL_closed	Prodigal:2.6	CDS	384613	385362	.	+	0	ID=NLJJMJOO_00373;eC_number=5.3.1.1;Name=tpiA;db_xref=COG:COG0149;gene=tpiA;inference=ab initio prediction:Prodigal:2.6,similar to AA sequence:UniProtKB:B1XB85;locus_tag=NLJJMJOO_00373;product=Triosephosphate isomerase
363_HAL_closed	Prodigal:2.6	CDS	385367	385726	.	+	0	ID=NLJJMJOO_00374;Name=secG;db_xref=COG:COG1314;gene=secG;inference=ab initio prediction:Prodigal:2.6,similar to AA sequence:UniProtKB:P0AG99;locus_tag=NLJJMJOO_00374;product=Protein-export membrane protein SecG
363_HAL_closed	Aragorn:1.2	tRNA	385756	385842	.	+	.	ID=NLJJMJOO_00375;inference=COORDINATES:profile:Aragorn:1.2;locus_tag=NLJJMJOO_00375;product=tRNA-Leu(gag)
363_HAL_closed	Aragorn:1.2	tRNA	386003	386079	.	+	.	ID=NLJJMJOO_00376;inference=COORDINATES:profile:Aragorn:1.2;locus_tag=NLJJMJOO_00376;product=tRNA-Met(cat)
363_HAL_closed	Prodigal:2.6	CDS	386456	386917	.	+	0	ID=NLJJMJOO_00377;Name=rimP;db_xref=COG:COG0779;gene=rimP;inference=ab initio prediction:Prodigal:2.6,similar to AA sequence:UniProtKB:P0A8A8;locus_tag=NLJJMJOO_00377;product=Ribosome maturation factor RimP
363_HAL_closed	Prodigal:2.6	CDS	386990	388504	.	+	0	ID=NLJJMJOO_00378;Name=nusA;db_xref=COG:COG0195;gene=nusA;inference=ab initio prediction:Prodigal:2.6,similar to AA sequence:UniProtKB:P0AFF6;locus_tag=NLJJMJOO_00378;product=Transcription termination/antitermination protein NusA
363_HAL_closed	Prodigal:2.6	CDS	388532	391150	.	+	0	ID=NLJJMJOO_00379;Name=infB;db_xref=COG:COG0532;gene=infB;inference=ab initio prediction:Prodigal:2.6,similar to AA sequence:UniProtKB:P0A705;locus_tag=NLJJMJOO_00379;product=Translation initiation factor IF-2
363_HAL_closed	Prodigal:2.6	CDS	391169	391618	.	+	0	ID=NLJJMJOO_00380;Name=rbfA;db_xref=COG:COG0858;gene=rbfA;inference=ab initio prediction:Prodigal:2.6,similar to AA sequence:UniProtKB:P0A7G2;locus_tag=NLJJMJOO_00380;product=30S ribosome-binding factor
363_HAL_closed	Prodigal:2.6	CDS	391618	392538	.	+	0	ID=NLJJMJOO_00381;eC_number=5.4.99.25;Name=truB;db_xref=COG:COG0130;gene=truB;inference=ab initio prediction:Prodigal:2.6,similar to AA sequence:UniProtKB:P60340;locus_tag=NLJJMJOO_00381;product=tRNA pseudouridine synthase B
363_HAL_closed	Prodigal:2.6	CDS	392689	392958	.	+	0	ID=NLJJMJOO_00382;Name=rpsO;db_xref=COG:COG0184;gene=rpsO;inference=ab initio prediction:Prodigal:2.6,similar to AA sequence:UniProtKB:P0ADZ4;locus_tag=NLJJMJOO_00382;product=30S ribosomal protein S15
363_HAL_closed	Prodigal:2.6	CDS	393123	395291	.	+	0	ID=NLJJMJOO_00383;eC_number=2.7.7.8;Name=pnp;db_xref=COG:COG1185;gene=pnp;inference=ab initio prediction:Prodigal:2.6,similar to AA sequence:UniProtKB:P05055;locus_tag=NLJJMJOO_00383;product=Polyribonucleotide nucleotidyltransferase
363_HAL_closed	Prodigal:2.6	CDS	395421	396590	.	+	0	ID=NLJJMJOO_00384;Name=nepI_1;db_xref=COG:COG2814;gene=nepI_1;inference=ab initio prediction:Prodigal:2.6,similar to AA sequence:UniProtKB:P0ADL1;locus_tag=NLJJMJOO_00384;product=Purine ribonucleoside efflux pump NepI
363_HAL_closed	Prodigal:2.6	CDS	396621	397418	.	-	0	ID=NLJJMJOO_00385;Name=gcvA_1;gene=gcvA_1;inference=ab initio prediction:Prodigal:2.6,similar to AA sequence:UniProtKB:P0A9F6;locus_tag=NLJJMJOO_00385;product=Glycine cleavage system transcriptional activator
363_HAL_closed	Prodigal:2.6	CDS	397670	398584	.	+	0	ID=NLJJMJOO_00386;eC_number=2.6.1.42;Name=ilvE_1;db_xref=COG:COG0115;gene=ilvE_1;inference=ab initio prediction:Prodigal:2.6,similar to AA sequence:UniProtKB:O86428;locus_tag=NLJJMJOO_00386;product=Branched-chain-amino-acid aminotransferase
363_HAL_closed	Prodigal:2.6	CDS	398584	399540	.	+	0	ID=NLJJMJOO_00387;inference=ab initio prediction:Prodigal:2.6;locus_tag=NLJJMJOO_00387;product=hypothetical protein
363_HAL_closed	Prodigal:2.6	CDS	399530	400099	.	+	0	ID=NLJJMJOO_00388;inference=ab initio prediction:Prodigal:2.6;locus_tag=NLJJMJOO_00388;product=hypothetical protein
363_HAL_closed	Prodigal:2.6	CDS	400096	400314	.	+	0	ID=NLJJMJOO_00389;inference=ab initio prediction:Prodigal:2.6;locus_tag=NLJJMJOO_00389;product=hypothetical protein
363_HAL_closed	Prodigal:2.6	CDS	400311	400862	.	+	0	ID=NLJJMJOO_00390;inference=ab initio prediction:Prodigal:2.6;locus_tag=NLJJMJOO_00390;product=hypothetical protein
363_HAL_closed	Prodigal:2.6	CDS	400995	402173	.	-	0	ID=NLJJMJOO_00391;eC_number=2.3.1.9;Name=phaA;db_xref=COG:COG0183;gene=phaA;inference=ab initio prediction:Prodigal:2.6,similar to AA sequence:UniProtKB:P14611;locus_tag=NLJJMJOO_00391;product=Acetyl-CoA acetyltransferase
363_HAL_closed	Prodigal:2.6	CDS	402394	402774	.	-	0	ID=NLJJMJOO_00392;eC_number=4.1.1.11;Name=panD;db_xref=COG:COG0853;gene=panD;inference=ab initio prediction:Prodigal:2.6,similar to AA sequence:UniProtKB:Q1QSZ7;locus_tag=NLJJMJOO_00392;product=Aspartate 1-decarboxylase
363_HAL_closed	Prodigal:2.6	CDS	402804	403676	.	-	0	ID=NLJJMJOO_00393;eC_number=6.3.2.1;Name=panC;db_xref=COG:COG0414;gene=panC;inference=ab initio prediction:Prodigal:2.6,similar to AA sequence:UniProtKB:Q8ZBK7;locus_tag=NLJJMJOO_00393;product=Pantothenate synthetase
363_HAL_closed	Prodigal:2.6	CDS	403736	404527	.	-	0	ID=NLJJMJOO_00394;eC_number=2.1.2.11;Name=panB;db_xref=COG:COG0413;gene=panB;inference=ab initio prediction:Prodigal:2.6,similar to AA sequence:UniProtKB:P31057;locus_tag=NLJJMJOO_00394;product=3-methyl-2-oxobutanoate hydroxymethyltransferase
363_HAL_closed	Prodigal:2.6	CDS	404827	405267	.	-	0	ID=NLJJMJOO_00395;inference=ab initio prediction:Prodigal:2.6;locus_tag=NLJJMJOO_00395;product=hypothetical protein
363_HAL_closed	Prodigal:2.6	CDS	405559	406044	.	-	0	ID=NLJJMJOO_00396;eC_number=2.7.6.3;Name=folK;db_xref=COG:COG0801;gene=folK;inference=ab initio prediction:Prodigal:2.6,similar to AA sequence:UniProtKB:P43777;locus_tag=NLJJMJOO_00396;product=2-amino-4-hydroxy-6-hydroxymethyldihydropteridine pyrophosphokinase
363_HAL_closed	Prodigal:2.6	CDS	406044	407426	.	-	0	ID=NLJJMJOO_00397;eC_number=2.7.7.19;Name=pcnB;db_xref=COG:COG0617;gene=pcnB;inference=ab initio prediction:Prodigal:2.6,similar to AA sequence:UniProtKB:P0ABF1;locus_tag=NLJJMJOO_00397;product=Poly(A) polymerase I
363_HAL_closed	Prodigal:2.6	CDS	408341	409735	.	-	0	ID=NLJJMJOO_00398;Name=zraR;db_xref=COG:COG2204;gene=zraR;inference=ab initio prediction:Prodigal:2.6,similar to AA sequence:UniProtKB:P14375;locus_tag=NLJJMJOO_00398;product=Transcriptional regulatory protein ZraR
363_HAL_closed	Prodigal:2.6	CDS	409713	412673	.	-	0	ID=NLJJMJOO_00399;eC_number=2.7.-.-;Name=sasA_2;gene=sasA_2;inference=ab initio prediction:Prodigal:2.6,protein motif:HAMAP:MF_01837;locus_tag=NLJJMJOO_00399;product=Adaptive-response sensory-kinase SasA
363_HAL_closed	Prodigal:2.6	CDS	412663	412839	.	-	0	ID=NLJJMJOO_00400;inference=ab initio prediction:Prodigal:2.6;locus_tag=NLJJMJOO_00400;product=hypothetical protein
363_HAL_closed	Prodigal:2.6	CDS	412841	413752	.	-	0	ID=NLJJMJOO_00401;eC_number=6.1.1.-;Name=gluQ;db_xref=COG:COG0008;gene=gluQ;inference=ab initio prediction:Prodigal:2.6,similar to AA sequence:UniProtKB:P27305;locus_tag=NLJJMJOO_00401;product=Glutamyl-Q tRNA(Asp) synthetase
363_HAL_closed	Prodigal:2.6	CDS	413854	414291	.	-	0	ID=NLJJMJOO_00402;Name=dksA_1;db_xref=COG:COG1734;gene=dksA_1;inference=ab initio prediction:Prodigal:2.6,similar to AA sequence:UniProtKB:P0ABS1;locus_tag=NLJJMJOO_00402;product=RNA polymerase-binding transcription factor DksA
363_HAL_closed	Prodigal:2.6	CDS	414507	415667	.	+	0	ID=NLJJMJOO_00403;eC_number=2.6.1.1;Name=aspC_1;db_xref=COG:COG0436;gene=aspC_1;inference=ab initio prediction:Prodigal:2.6,similar to AA sequence:UniProtKB:Q9X0Y2;locus_tag=NLJJMJOO_00403;product=Aspartate aminotransferase
363_HAL_closed	Prodigal:2.6	CDS	415667	416419	.	+	0	ID=NLJJMJOO_00404;Name=sfsA;db_xref=COG:COG1489;gene=sfsA;inference=ab initio prediction:Prodigal:2.6,similar to AA sequence:UniProtKB:P0A823;locus_tag=NLJJMJOO_00404;product=Sugar fermentation stimulation protein A
363_HAL_closed	Prodigal:2.6	CDS	416391	416840	.	-	0	ID=NLJJMJOO_00405;inference=ab initio prediction:Prodigal:2.6;locus_tag=NLJJMJOO_00405;product=hypothetical protein
363_HAL_closed	Prodigal:2.6	CDS	416880	417476	.	-	0	ID=NLJJMJOO_00406;Name=metXA_1;db_xref=COG:COG0500;gene=metXA_1;inference=ab initio prediction:Prodigal:2.6,similar to AA sequence:UniProtKB:Q7UG04;locus_tag=NLJJMJOO_00406;product=Bifunctional methionine biosynthesis protein MetXA/MetW
363_HAL_closed	Prodigal:2.6	CDS	417473	418699	.	-	0	ID=NLJJMJOO_00407;eC_number=2.3.1.46;Name=metXS;gene=metXS;inference=ab initio prediction:Prodigal:2.6,similar to AA sequence:UniProtKB:S2L5R8;locus_tag=NLJJMJOO_00407;product=Homoserine O-succinyltransferase
363_HAL_closed	Prodigal:2.6	CDS	418917	419510	.	-	0	ID=NLJJMJOO_00408;inference=ab initio prediction:Prodigal:2.6;locus_tag=NLJJMJOO_00408;product=hypothetical protein
363_HAL_closed	Prodigal:2.6	CDS	419567	420391	.	-	0	ID=NLJJMJOO_00409;eC_number=1.5.1.2;Name=proC_1;db_xref=COG:COG0345;gene=proC_1;inference=ab initio prediction:Prodigal:2.6,similar to AA sequence:UniProtKB:P22008;locus_tag=NLJJMJOO_00409;product=Pyrroline-5-carboxylate reductase
363_HAL_closed	Prodigal:2.6	CDS	420447	421163	.	-	0	ID=NLJJMJOO_00410;db_xref=COG:COG0325;inference=ab initio prediction:Prodigal:2.6,similar to AA sequence:UniProtKB:P44506;locus_tag=NLJJMJOO_00410;product=Pyridoxal phosphate homeostasis protein
363_HAL_closed	Prodigal:2.6	CDS	421196	422239	.	+	0	ID=NLJJMJOO_00411;Name=pilT;db_xref=COG:COG2805;gene=pilT;inference=ab initio prediction:Prodigal:2.6,similar to AA sequence:UniProtKB:P24559;locus_tag=NLJJMJOO_00411;product=Twitching mobility protein
363_HAL_closed	Prodigal:2.6	CDS	422162	422323	.	-	0	ID=NLJJMJOO_00412;inference=ab initio prediction:Prodigal:2.6;locus_tag=NLJJMJOO_00412;product=hypothetical protein
363_HAL_closed	Prodigal:2.6	CDS	422466	423605	.	-	0	ID=NLJJMJOO_00413;eC_number=2.7.1.170;Name=anmK;db_xref=COG:COG2377;gene=anmK;inference=ab initio prediction:Prodigal:2.6,similar to AA sequence:UniProtKB:Q9I5Q5;locus_tag=NLJJMJOO_00413;product=Anhydro-N-acetylmuramic acid kinase
363_HAL_closed	Prodigal:2.6	CDS	423751	424950	.	+	0	ID=NLJJMJOO_00414;eC_number=6.1.1.1;Name=tyrS;db_xref=COG:COG0162;gene=tyrS;inference=ab initio prediction:Prodigal:2.6,similar to AA sequence:UniProtKB:P41256;locus_tag=NLJJMJOO_00414;product=Tyrosine--tRNA ligase
363_HAL_closed	barrnap:0.8	rRNA	425430	426957	0	+	.	ID=NLJJMJOO_00415;locus_tag=NLJJMJOO_00415;product=16S ribosomal RNA
363_HAL_closed	barrnap:0.8	rRNA	427208	430094	0	+	.	ID=NLJJMJOO_00416;locus_tag=NLJJMJOO_00416;product=23S ribosomal RNA
363_HAL_closed	barrnap:0.8	rRNA	430254	430364	1.2e-13	+	.	ID=NLJJMJOO_00417;locus_tag=NLJJMJOO_00417;product=5S ribosomal RNA
363_HAL_closed	Prodigal:2.6	CDS	430649	430837	.	+	0	ID=NLJJMJOO_00418;inference=ab initio prediction:Prodigal:2.6;locus_tag=NLJJMJOO_00418;product=hypothetical protein
363_HAL_closed	Prodigal:2.6	CDS	430952	431527	.	+	0	ID=NLJJMJOO_00419;eC_number=4.-.-.-;Name=ycaC;db_xref=COG:COG1335;gene=ycaC;inference=ab initio prediction:Prodigal:2.6,similar to AA sequence:UniProtKB:P21367;locus_tag=NLJJMJOO_00419;product=putative hydrolase YcaC
363_HAL_closed	Prodigal:2.6	CDS	431538	432317	.	-	0	ID=NLJJMJOO_00420;inference=ab initio prediction:Prodigal:2.6,similar to AA sequence:UniProtKB:P0A8I3;locus_tag=NLJJMJOO_00420;note=UPF0246 protein YaaA;product=hypothetical protein
363_HAL_closed	Prodigal:2.6	CDS	432451	433482	.	-	0	ID=NLJJMJOO_00421;Name=tas;db_xref=COG:COG0667;gene=tas;inference=ab initio prediction:Prodigal:2.6,similar to AA sequence:UniProtKB:P0A9T4;locus_tag=NLJJMJOO_00421;product=Protein tas
363_HAL_closed	Prodigal:2.6	CDS	433732	434226	.	+	0	ID=NLJJMJOO_00422;inference=ab initio prediction:Prodigal:2.6;locus_tag=NLJJMJOO_00422;product=hypothetical protein
363_HAL_closed	Prodigal:2.6	CDS	434261	434773	.	+	0	ID=NLJJMJOO_00423;inference=ab initio prediction:Prodigal:2.6;locus_tag=NLJJMJOO_00423;product=hypothetical protein
363_HAL_closed	Prodigal:2.6	CDS	434794	435336	.	-	0	ID=NLJJMJOO_00424;Name=yvdD;db_xref=COG:COG1611;gene=yvdD;inference=ab initio prediction:Prodigal:2.6,similar to AA sequence:UniProtKB:O06986;locus_tag=NLJJMJOO_00424;product=LOG family protein YvdD
363_HAL_closed	Prodigal:2.6	CDS	435428	435949	.	-	0	ID=NLJJMJOO_00425;inference=ab initio prediction:Prodigal:2.6;locus_tag=NLJJMJOO_00425;product=hypothetical protein
363_HAL_closed	Prodigal:2.6	CDS	435962	436264	.	-	0	ID=NLJJMJOO_00426;inference=ab initio prediction:Prodigal:2.6;locus_tag=NLJJMJOO_00426;product=hypothetical protein
363_HAL_closed	Prodigal:2.6	CDS	436306	436713	.	-	0	ID=NLJJMJOO_00427;inference=ab initio prediction:Prodigal:2.6;locus_tag=NLJJMJOO_00427;product=hypothetical protein
363_HAL_closed	Prodigal:2.6	CDS	436799	437605	.	-	0	ID=NLJJMJOO_00428;inference=ab initio prediction:Prodigal:2.6;locus_tag=NLJJMJOO_00428;product=hypothetical protein
363_HAL_closed	Prodigal:2.6	CDS	437658	438089	.	-	0	ID=NLJJMJOO_00429;inference=ab initio prediction:Prodigal:2.6;locus_tag=NLJJMJOO_00429;product=hypothetical protein
363_HAL_closed	Prodigal:2.6	CDS	438127	439293	.	+	0	ID=NLJJMJOO_00430;eC_number=4.4.1.8;Name=patB;db_xref=COG:COG1168;gene=patB;inference=ab initio prediction:Prodigal:2.6,similar to AA sequence:UniProtKB:Q08432;locus_tag=NLJJMJOO_00430;product=Cystathionine beta-lyase PatB
363_HAL_closed	Prodigal:2.6	CDS	439310	440254	.	-	0	ID=NLJJMJOO_00431;Name=ybbN;db_xref=COG:COG3118;gene=ybbN;inference=ab initio prediction:Prodigal:2.6,similar to AA sequence:UniProtKB:P77395;locus_tag=NLJJMJOO_00431;product=putative protein YbbN
363_HAL_closed	Prodigal:2.6	CDS	440474	441532	.	-	0	ID=NLJJMJOO_00432;inference=ab initio prediction:Prodigal:2.6;locus_tag=NLJJMJOO_00432;product=hypothetical protein
363_HAL_closed	Prodigal:2.6	CDS	441673	442611	.	+	0	ID=NLJJMJOO_00433;Name=dmlR_2;gene=dmlR_2;inference=ab initio prediction:Prodigal:2.6,similar to AA sequence:UniProtKB:P76250;locus_tag=NLJJMJOO_00433;product=HTH-type transcriptional regulator DmlR
363_HAL_closed	Aragorn:1.2	tRNA	442829	442905	.	-	.	ID=NLJJMJOO_00434;inference=COORDINATES:profile:Aragorn:1.2;locus_tag=NLJJMJOO_00434;product=tRNA-Met(cat)
363_HAL_closed	Prodigal:2.6	CDS	443177	443923	.	+	0	ID=NLJJMJOO_00435;eC_number=1.1.1.36;Name=phaB_1;gene=phaB_1;inference=ab initio prediction:Prodigal:2.6,similar to AA sequence:UniProtKB:P14697;locus_tag=NLJJMJOO_00435;product=Acetoacetyl-CoA reductase
363_HAL_closed	Prodigal:2.6	CDS	443986	446802	.	-	0	ID=NLJJMJOO_00436;inference=ab initio prediction:Prodigal:2.6;locus_tag=NLJJMJOO_00436;product=hypothetical protein
363_HAL_closed	Prodigal:2.6	CDS	447029	447775	.	+	0	ID=NLJJMJOO_00437;Name=minC;db_xref=COG:COG0850;gene=minC;inference=ab initio prediction:Prodigal:2.6,similar to AA sequence:UniProtKB:P65359;locus_tag=NLJJMJOO_00437;product=Septum site-determining protein MinC
363_HAL_closed	Prodigal:2.6	CDS	447933	448751	.	+	0	ID=NLJJMJOO_00438;Name=minD;db_xref=COG:COG2894;gene=minD;inference=ab initio prediction:Prodigal:2.6,similar to AA sequence:UniProtKB:P0AEZ3;locus_tag=NLJJMJOO_00438;product=Septum site-determining protein MinD
363_HAL_closed	Prodigal:2.6	CDS	448748	448999	.	+	0	ID=NLJJMJOO_00439;Name=minE;db_xref=COG:COG0851;gene=minE;inference=ab initio prediction:Prodigal:2.6,similar to AA sequence:UniProtKB:P58152;locus_tag=NLJJMJOO_00439;product=Cell division topological specificity factor
363_HAL_closed	Prodigal:2.6	CDS	449081	450574	.	+	0	ID=NLJJMJOO_00440;eC_number=3.1.11.1;Name=sbcB;db_xref=COG:COG2925;gene=sbcB;inference=ab initio prediction:Prodigal:2.6,similar to AA sequence:UniProtKB:P04995;locus_tag=NLJJMJOO_00440;product=Exodeoxyribonuclease I
363_HAL_closed	Prodigal:2.6	CDS	450614	453481	.	-	0	ID=NLJJMJOO_00441;eC_number=3.4.24.55;Name=ptrA;db_xref=COG:COG1025;gene=ptrA;inference=ab initio prediction:Prodigal:2.6,similar to AA sequence:UniProtKB:P05458;locus_tag=NLJJMJOO_00441;product=Protease 3
363_HAL_closed	Prodigal:2.6	CDS	453481	454167	.	-	0	ID=NLJJMJOO_00442;eC_number=3.4.-.-;Name=yedK_1;db_xref=COG:COG2135;gene=yedK_1;inference=ab initio prediction:Prodigal:2.6,similar to AA sequence:UniProtKB:P76318;locus_tag=NLJJMJOO_00442;product=Putative SOS response-associated peptidase YedK
363_HAL_closed	Prodigal:2.6	CDS	454360	454974	.	+	0	ID=NLJJMJOO_00443;inference=ab initio prediction:Prodigal:2.6;locus_tag=NLJJMJOO_00443;product=hypothetical protein
363_HAL_closed	Prodigal:2.6	CDS	454971	455636	.	+	0	ID=NLJJMJOO_00444;eC_number=2.3.1.-;Name=plsC;db_xref=COG:COG0204;gene=plsC;inference=ab initio prediction:Prodigal:2.6,similar to AA sequence:UniProtKB:O07584;locus_tag=NLJJMJOO_00444;product=1-acyl-sn-glycerol-3-phosphate acyltransferase
363_HAL_closed	Prodigal:2.6	CDS	455652	456926	.	-	0	ID=NLJJMJOO_00445;inference=ab initio prediction:Prodigal:2.6,similar to AA sequence:UniProtKB:P37908;locus_tag=NLJJMJOO_00445;note=UPF0053 inner membrane protein YfjD;product=hypothetical protein
363_HAL_closed	Prodigal:2.6	CDS	457032	457829	.	-	0	ID=NLJJMJOO_00446;inference=ab initio prediction:Prodigal:2.6;locus_tag=NLJJMJOO_00446;product=hypothetical protein
363_HAL_closed	Prodigal:2.6	CDS	458200	459600	.	+	0	ID=NLJJMJOO_00447;Name=ffh;db_xref=COG:COG0541;gene=ffh;inference=ab initio prediction:Prodigal:2.6,similar to AA sequence:UniProtKB:P0AGD7;locus_tag=NLJJMJOO_00447;product=Signal recognition particle protein
363_HAL_closed	Prodigal:2.6	CDS	459912	460160	.	+	0	ID=NLJJMJOO_00448;Name=rpsP;db_xref=COG:COG0228;gene=rpsP;inference=ab initio prediction:Prodigal:2.6,similar to AA sequence:UniProtKB:P0A7T3;locus_tag=NLJJMJOO_00448;product=30S ribosomal protein S16
363_HAL_closed	Prodigal:2.6	CDS	460232	460777	.	+	0	ID=NLJJMJOO_00449;Name=rimM;db_xref=COG:COG0806;gene=rimM;inference=ab initio prediction:Prodigal:2.6,similar to AA sequence:UniProtKB:Q9HXQ0;locus_tag=NLJJMJOO_00449;product=Ribosome maturation factor RimM
363_HAL_closed	Prodigal:2.6	CDS	460786	461646	.	+	0	ID=NLJJMJOO_00450;eC_number=2.1.1.228;Name=trmD;db_xref=COG:COG0336;gene=trmD;inference=ab initio prediction:Prodigal:2.6,similar to AA sequence:UniProtKB:P0A873;locus_tag=NLJJMJOO_00450;product=tRNA (guanine-N(1)-)-methyltransferase
363_HAL_closed	Prodigal:2.6	CDS	461787	462143	.	+	0	ID=NLJJMJOO_00451;Name=rplS;db_xref=COG:COG0335;gene=rplS;inference=ab initio prediction:Prodigal:2.6,similar to AA sequence:UniProtKB:P0A7K6;locus_tag=NLJJMJOO_00451;product=50S ribosomal protein L19
363_HAL_closed	Prodigal:2.6	CDS	462274	463155	.	+	0	ID=NLJJMJOO_00452;Name=xerD;db_xref=COG:COG4974;gene=xerD;inference=ab initio prediction:Prodigal:2.6,similar to AA sequence:UniProtKB:O31206;locus_tag=NLJJMJOO_00452;product=Tyrosine recombinase XerD
363_HAL_closed	Prodigal:2.6	CDS	463130	463933	.	+	0	ID=NLJJMJOO_00453;Name=dsbC;db_xref=COG:COG1651;gene=dsbC;inference=ab initio prediction:Prodigal:2.6,similar to AA sequence:UniProtKB:P55890;locus_tag=NLJJMJOO_00453;product=Thiol:disulfide interchange protein DsbC
363_HAL_closed	Prodigal:2.6	CDS	464044	465360	.	+	0	ID=NLJJMJOO_00454;eC_number=1.1.1.3;Name=hom;db_xref=COG:COG0460;gene=hom;inference=ab initio prediction:Prodigal:2.6,similar to AA sequence:UniProtKB:P19582;locus_tag=NLJJMJOO_00454;product=Homoserine dehydrogenase
363_HAL_closed	Prodigal:2.6	CDS	465367	466755	.	+	0	ID=NLJJMJOO_00455;eC_number=4.2.3.1;Name=thrC;db_xref=COG:COG0498;gene=thrC;inference=ab initio prediction:Prodigal:2.6,similar to AA sequence:UniProtKB:P23669;locus_tag=NLJJMJOO_00455;product=Threonine synthase
363_HAL_closed	Prodigal:2.6	CDS	466763	468574	.	+	0	ID=NLJJMJOO_00456;eC_number=3.1.-.-;Name=recJ;db_xref=COG:COG0608;gene=recJ;inference=ab initio prediction:Prodigal:2.6,similar to AA sequence:UniProtKB:P21893;locus_tag=NLJJMJOO_00456;product=Single-stranded-DNA-specific exonuclease RecJ
363_HAL_closed	Prodigal:2.6	CDS	468620	469249	.	+	0	ID=NLJJMJOO_00457;inference=ab initio prediction:Prodigal:2.6;locus_tag=NLJJMJOO_00457;product=hypothetical protein
363_HAL_closed	Prodigal:2.6	CDS	469324	471897	.	-	0	ID=NLJJMJOO_00458;eC_number=3.6.3.54;Name=copA_2;db_xref=COG:COG2217;gene=copA_2;inference=ab initio prediction:Prodigal:2.6,similar to AA sequence:UniProtKB:Q8ZR95;locus_tag=NLJJMJOO_00458;product=Copper-exporting P-type ATPase
363_HAL_closed	Prodigal:2.6	CDS	471894	472322	.	-	0	ID=NLJJMJOO_00459;Name=zntR_1;db_xref=COG:COG0789;gene=zntR_1;inference=ab initio prediction:Prodigal:2.6,similar to AA sequence:UniProtKB:P0ACS5;locus_tag=NLJJMJOO_00459;product=HTH-type transcriptional regulator ZntR
363_HAL_closed	Prodigal:2.6	CDS	472586	473935	.	+	0	ID=NLJJMJOO_00460;Name=ompP1;db_xref=COG:COG2067;gene=ompP1;inference=ab initio prediction:Prodigal:2.6,similar to AA sequence:UniProtKB:P43838;locus_tag=NLJJMJOO_00460;product=Outer membrane protein P1
363_HAL_closed	Prodigal:2.6	CDS	474032	475645	.	-	0	ID=NLJJMJOO_00461;Name=yejF_1;db_xref=COG:COG4172;gene=yejF_1;inference=ab initio prediction:Prodigal:2.6,similar to AA sequence:UniProtKB:P33916;locus_tag=NLJJMJOO_00461;product=putative ABC transporter ATP-binding protein YejF
363_HAL_closed	Prodigal:2.6	CDS	475679	476578	.	-	0	ID=NLJJMJOO_00462;Name=oppC;db_xref=COG:COG1173;gene=oppC;inference=ab initio prediction:Prodigal:2.6,similar to AA sequence:UniProtKB:P08006;locus_tag=NLJJMJOO_00462;product=Oligopeptide transport system permease protein OppC
363_HAL_closed	Prodigal:2.6	CDS	476565	477494	.	-	0	ID=NLJJMJOO_00463;Name=oppB;db_xref=COG:COG0601;gene=oppB;inference=ab initio prediction:Prodigal:2.6,similar to AA sequence:UniProtKB:P0AFH2;locus_tag=NLJJMJOO_00463;product=Oligopeptide transport system permease protein OppB
363_HAL_closed	Prodigal:2.6	CDS	477578	479152	.	-	0	ID=NLJJMJOO_00464;Name=mppA;db_xref=COG:COG4166;gene=mppA;inference=ab initio prediction:Prodigal:2.6,similar to AA sequence:UniProtKB:P77348;locus_tag=NLJJMJOO_00464;product=Periplasmic murein peptide-binding protein
363_HAL_closed	Prodigal:2.6	CDS	479616	480515	.	+	0	ID=NLJJMJOO_00465;Name=prfB;db_xref=COG:COG1186;gene=prfB;inference=ab initio prediction:Prodigal:2.6,similar to AA sequence:UniProtKB:P07012;locus_tag=NLJJMJOO_00465;product=Peptide chain release factor RF2
363_HAL_closed	Prodigal:2.6	CDS	480550	482061	.	+	0	ID=NLJJMJOO_00466;eC_number=6.1.1.6;Name=lysS;db_xref=COG:COG1190;gene=lysS;inference=ab initio prediction:Prodigal:2.6,similar to AA sequence:UniProtKB:P0A8N3;locus_tag=NLJJMJOO_00466;product=Lysine--tRNA ligase
363_HAL_closed	Prodigal:2.6	CDS	482146	482532	.	+	0	ID=NLJJMJOO_00467;inference=ab initio prediction:Prodigal:2.6;locus_tag=NLJJMJOO_00467;product=hypothetical protein
363_HAL_closed	Prodigal:2.6	CDS	482787	484190	.	+	0	ID=NLJJMJOO_00468;Name=ribZ;gene=ribZ;inference=ab initio prediction:Prodigal:2.6,similar to AA sequence:UniProtKB:Q180E3;locus_tag=NLJJMJOO_00468;product=Riboflavin transporter RibZ
363_HAL_closed	Prodigal:2.6	CDS	484234	484542	.	+	0	ID=NLJJMJOO_00469;Name=bolA;db_xref=COG:COG0271;gene=bolA;inference=ab initio prediction:Prodigal:2.6,similar to AA sequence:UniProtKB:P0ABE2;locus_tag=NLJJMJOO_00469;product=DNA-binding transcriptional regulator BolA
363_HAL_closed	Prodigal:2.6	CDS	484539	485477	.	+	0	ID=NLJJMJOO_00470;inference=ab initio prediction:Prodigal:2.6;locus_tag=NLJJMJOO_00470;product=hypothetical protein
363_HAL_closed	Prodigal:2.6	CDS	485467	485916	.	+	0	ID=NLJJMJOO_00471;eC_number=2.3.1.128;Name=rimI;db_xref=COG:COG0456;gene=rimI;inference=ab initio prediction:Prodigal:2.6,similar to AA sequence:UniProtKB:P0A944;locus_tag=NLJJMJOO_00471;product=Ribosomal-protein-alanine acetyltransferase
363_HAL_closed	Prodigal:2.6	CDS	485941	486135	.	-	0	ID=NLJJMJOO_00472;Name=zapB;gene=zapB;inference=ab initio prediction:Prodigal:2.6,protein motif:HAMAP:MF_01196;locus_tag=NLJJMJOO_00472;product=Cell division protein ZapB
363_HAL_closed	Prodigal:2.6	CDS	486270	486914	.	-	0	ID=NLJJMJOO_00473;eC_number=2.1.1.171;Name=rsmD;db_xref=COG:COG0742;gene=rsmD;inference=ab initio prediction:Prodigal:2.6,similar to AA sequence:UniProtKB:P0ADX9;locus_tag=NLJJMJOO_00473;product=Ribosomal RNA small subunit methyltransferase D
363_HAL_closed	Prodigal:2.6	CDS	487005	488264	.	+	0	ID=NLJJMJOO_00474;Name=ftsY_2;db_xref=COG:COG0552;gene=ftsY_2;inference=ab initio prediction:Prodigal:2.6,similar to AA sequence:UniProtKB:P10121;locus_tag=NLJJMJOO_00474;product=Signal recognition particle receptor FtsY
363_HAL_closed	Prodigal:2.6	CDS	488261	488929	.	+	0	ID=NLJJMJOO_00475;Name=ftsE;db_xref=COG:COG2884;gene=ftsE;inference=ab initio prediction:Prodigal:2.6,similar to AA sequence:UniProtKB:P0A9R7;locus_tag=NLJJMJOO_00475;product=Cell division ATP-binding protein FtsE
363_HAL_closed	Prodigal:2.6	CDS	488926	489975	.	+	0	ID=NLJJMJOO_00476;Name=ftsX;db_xref=COG:COG2177;gene=ftsX;inference=ab initio prediction:Prodigal:2.6,similar to AA sequence:UniProtKB:P0AC30;locus_tag=NLJJMJOO_00476;product=Cell division protein FtsX
363_HAL_closed	Prodigal:2.6	CDS	490173	491039	.	+	0	ID=NLJJMJOO_00477;Name=rpoH;db_xref=COG:COG0568;gene=rpoH;inference=ab initio prediction:Prodigal:2.6,similar to AA sequence:UniProtKB:P0AGB3;locus_tag=NLJJMJOO_00477;product=RNA polymerase sigma factor RpoH
363_HAL_closed	Prodigal:2.6	CDS	491133	491741	.	-	0	ID=NLJJMJOO_00478;Name=slmA;db_xref=COG:COG1309;gene=slmA;inference=ab initio prediction:Prodigal:2.6,similar to AA sequence:UniProtKB:Q9KVD2;locus_tag=NLJJMJOO_00478;product=Nucleoid occlusion factor SlmA
363_HAL_closed	Prodigal:2.6	CDS	491761	492660	.	-	0	ID=NLJJMJOO_00479;eC_number=2.7.2.8;Name=argB;db_xref=COG:COG0548;gene=argB;inference=ab initio prediction:Prodigal:2.6,similar to AA sequence:UniProtKB:Q9HTN2;locus_tag=NLJJMJOO_00479;product=Acetylglutamate kinase
363_HAL_closed	Prodigal:2.6	CDS	492782	494179	.	-	0	ID=NLJJMJOO_00480;eC_number=5.4.2.2;Name=algC;gene=algC;inference=ab initio prediction:Prodigal:2.6,similar to AA sequence:UniProtKB:Q02E40;locus_tag=NLJJMJOO_00480;product=Phosphomannomutase/phosphoglucomutase
363_HAL_closed	Prodigal:2.6	CDS	494241	494699	.	-	0	ID=NLJJMJOO_00481;eC_number=3.6.1.23;Name=dut;gene=dut;inference=ab initio prediction:Prodigal:2.6,similar to AA sequence:UniProtKB:Q2T0H6;locus_tag=NLJJMJOO_00481;product=Deoxyuridine 5'-triphosphate nucleotidohydrolase
363_HAL_closed	Prodigal:2.6	CDS	494696	495991	.	-	0	ID=NLJJMJOO_00482;Name=coaBC;db_xref=COG:COG0452;gene=coaBC;inference=ab initio prediction:Prodigal:2.6,similar to AA sequence:UniProtKB:P0ABQ0;locus_tag=NLJJMJOO_00482;product=Coenzyme A biosynthesis bifunctional protein CoaBC
363_HAL_closed	Prodigal:2.6	CDS	496167	496841	.	+	0	ID=NLJJMJOO_00483;inference=ab initio prediction:Prodigal:2.6,similar to AA sequence:UniProtKB:Q02170;locus_tag=NLJJMJOO_00483;note=UPF0758 protein YsxA;product=hypothetical protein
363_HAL_closed	Prodigal:2.6	CDS	497100	497336	.	+	0	ID=NLJJMJOO_00484;Name=rpmB;db_xref=COG:COG0227;gene=rpmB;inference=ab initio prediction:Prodigal:2.6,similar to AA sequence:UniProtKB:P0A7M2;locus_tag=NLJJMJOO_00484;product=50S ribosomal protein L28
363_HAL_closed	Prodigal:2.6	CDS	497405	497560	.	+	0	ID=NLJJMJOO_00485;Name=rpmG;db_xref=COG:COG0267;gene=rpmG;inference=ab initio prediction:Prodigal:2.6,similar to AA sequence:UniProtKB:P0A7N9;locus_tag=NLJJMJOO_00485;product=50S ribosomal protein L33
363_HAL_closed	Prodigal:2.6	CDS	497718	498560	.	+	0	ID=NLJJMJOO_00486;eC_number=3.2.2.23;Name=mutM;db_xref=COG:COG0266;gene=mutM;inference=ab initio prediction:Prodigal:2.6,similar to AA sequence:UniProtKB:P05523;locus_tag=NLJJMJOO_00486;product=Formamidopyrimidine-DNA glycosylase
363_HAL_closed	Prodigal:2.6	CDS	498686	499876	.	+	0	ID=NLJJMJOO_00487;eC_number=2.1.1.191;Name=rlmI;db_xref=COG:COG1092;gene=rlmI;inference=ab initio prediction:Prodigal:2.6,similar to AA sequence:UniProtKB:P75876;locus_tag=NLJJMJOO_00487;product=Ribosomal RNA large subunit methyltransferase I
363_HAL_closed	Prodigal:2.6	CDS	499941	500375	.	+	0	ID=NLJJMJOO_00488;inference=ab initio prediction:Prodigal:2.6;locus_tag=NLJJMJOO_00488;product=hypothetical protein
363_HAL_closed	Prodigal:2.6	CDS	500550	501668	.	+	0	ID=NLJJMJOO_00489;eC_number=1.4.1.1;Name=ald;db_xref=COG:COG0686;gene=ald;inference=ab initio prediction:Prodigal:2.6,similar to AA sequence:UniProtKB:E1V931;locus_tag=NLJJMJOO_00489;product=Alanine dehydrogenase
363_HAL_closed	Prodigal:2.6	CDS	501729	501977	.	-	0	ID=NLJJMJOO_00490;Name=slyX;gene=slyX;inference=ab initio prediction:Prodigal:2.6,protein motif:HAMAP:MF_00715;locus_tag=NLJJMJOO_00490;product=Protein SlyX
363_HAL_closed	Prodigal:2.6	CDS	502090	502635	.	+	0	ID=NLJJMJOO_00491;inference=ab initio prediction:Prodigal:2.6;locus_tag=NLJJMJOO_00491;product=hypothetical protein
363_HAL_closed	Prodigal:2.6	CDS	502714	503103	.	-	0	ID=NLJJMJOO_00492;inference=ab initio prediction:Prodigal:2.6;locus_tag=NLJJMJOO_00492;product=hypothetical protein
363_HAL_closed	Prodigal:2.6	CDS	503100	504272	.	-	0	ID=NLJJMJOO_00493;eC_number=3.5.1.18;Name=dapE_1;db_xref=COG:COG0624;gene=dapE_1;inference=ab initio prediction:Prodigal:2.6,similar to AA sequence:UniProtKB:Q8ZN75;locus_tag=NLJJMJOO_00493;product=Succinyl-diaminopimelate desuccinylase
363_HAL_closed	Prodigal:2.6	CDS	504259	505284	.	-	0	ID=NLJJMJOO_00494;eC_number=2.3.1.117;Name=dapD;db_xref=COG:COG2171;gene=dapD;inference=ab initio prediction:Prodigal:2.6,similar to AA sequence:UniProtKB:G3XD76;locus_tag=NLJJMJOO_00494;product=2%2C3%2C4%2C5-tetrahydropyridine-2%2C6-dicarboxylate N-succinyltransferase
363_HAL_closed	Prodigal:2.6	CDS	505404	505745	.	-	0	ID=NLJJMJOO_00495;Name=yffB;db_xref=COG:COG1393;gene=yffB;inference=ab initio prediction:Prodigal:2.6,similar to AA sequence:UniProtKB:P24178;locus_tag=NLJJMJOO_00495;product=Protein YffB
363_HAL_closed	Prodigal:2.6	CDS	505787	506983	.	-	0	ID=NLJJMJOO_00496;eC_number=2.6.1.83;Name=dapL;db_xref=COG:COG0436;gene=dapL;inference=ab initio prediction:Prodigal:2.6,similar to AA sequence:UniProtKB:A0LEA5;locus_tag=NLJJMJOO_00496;product=LL-diaminopimelate aminotransferase
363_HAL_closed	Prodigal:2.6	CDS	507308	509983	.	-	0	ID=NLJJMJOO_00497;Name=glnD;db_xref=COG:COG2844;gene=glnD;inference=ab initio prediction:Prodigal:2.6,similar to AA sequence:UniProtKB:P36223;locus_tag=NLJJMJOO_00497;product=Bifunctional uridylyltransferase/uridylyl-removing enzyme
363_HAL_closed	Prodigal:2.6	CDS	509983	510774	.	-	0	ID=NLJJMJOO_00498;eC_number=3.4.11.18;Name=map_1;db_xref=COG:COG0024;gene=map_1;inference=ab initio prediction:Prodigal:2.6,similar to AA sequence:UniProtKB:P0A1X6;locus_tag=NLJJMJOO_00498;product=Methionine aminopeptidase
363_HAL_closed	Prodigal:2.6	CDS	510777	511043	.	+	0	ID=NLJJMJOO_00499;inference=ab initio prediction:Prodigal:2.6;locus_tag=NLJJMJOO_00499;product=hypothetical protein
363_HAL_closed	Prodigal:2.6	CDS	511107	511856	.	+	0	ID=NLJJMJOO_00500;Name=rpsB;db_xref=COG:COG0052;gene=rpsB;inference=ab initio prediction:Prodigal:2.6,similar to AA sequence:UniProtKB:P0A7V0;locus_tag=NLJJMJOO_00500;product=30S ribosomal protein S2
363_HAL_closed	Prodigal:2.6	CDS	512085	512954	.	+	0	ID=NLJJMJOO_00501;Name=tsf;db_xref=COG:COG0264;gene=tsf;inference=ab initio prediction:Prodigal:2.6,similar to AA sequence:UniProtKB:P0A6P1;locus_tag=NLJJMJOO_00501;product=Elongation factor Ts
363_HAL_closed	Prodigal:2.6	CDS	513114	513887	.	+	0	ID=NLJJMJOO_00502;eC_number=2.7.4.22;Name=pyrH;db_xref=COG:COG0528;gene=pyrH;inference=ab initio prediction:Prodigal:2.6,similar to AA sequence:UniProtKB:P65933;locus_tag=NLJJMJOO_00502;product=Uridylate kinase
363_HAL_closed	Prodigal:2.6	CDS	513892	514449	.	+	0	ID=NLJJMJOO_00503;Name=frr;db_xref=COG:COG0233;gene=frr;inference=ab initio prediction:Prodigal:2.6,similar to AA sequence:UniProtKB:Q8GRF5;locus_tag=NLJJMJOO_00503;product=Ribosome-recycling factor
363_HAL_closed	Prodigal:2.6	CDS	514543	515331	.	+	0	ID=NLJJMJOO_00504;eC_number=2.5.1.31;Name=uppS;db_xref=COG:COG0020;gene=uppS;inference=ab initio prediction:Prodigal:2.6,similar to AA sequence:UniProtKB:P60473;locus_tag=NLJJMJOO_00504;product=Ditrans%2Cpolycis-undecaprenyl-diphosphate synthase ((2E%2C6E)-farnesyl-diphosphate specific)
363_HAL_closed	Prodigal:2.6	CDS	515324	516154	.	+	0	ID=NLJJMJOO_00505;eC_number=2.7.7.41;Name=cdsA;db_xref=COG:COG0575;gene=cdsA;inference=ab initio prediction:Prodigal:2.6,similar to AA sequence:UniProtKB:P0ABG1;locus_tag=NLJJMJOO_00505;product=Phosphatidate cytidylyltransferase
363_HAL_closed	Prodigal:2.6	CDS	516151	517341	.	+	0	ID=NLJJMJOO_00506;eC_number=1.1.1.267;Name=dxr;db_xref=COG:COG0743;gene=dxr;inference=ab initio prediction:Prodigal:2.6,similar to AA sequence:UniProtKB:Q9KGU6;locus_tag=NLJJMJOO_00506;product=1-deoxy-D-xylulose 5-phosphate reductoisomerase
363_HAL_closed	Prodigal:2.6	CDS	517397	518755	.	+	0	ID=NLJJMJOO_00507;eC_number=3.4.24.-;Name=rseP;db_xref=COG:COG0750;gene=rseP;inference=ab initio prediction:Prodigal:2.6,similar to AA sequence:UniProtKB:P0AEH1;locus_tag=NLJJMJOO_00507;product=Regulator of sigma-E protease RseP
363_HAL_closed	Prodigal:2.6	CDS	518856	521207	.	+	0	ID=NLJJMJOO_00508;Name=bamA;db_xref=COG:COG4775;gene=bamA;inference=ab initio prediction:Prodigal:2.6,similar to AA sequence:UniProtKB:D5CHY0;locus_tag=NLJJMJOO_00508;product=Outer membrane protein assembly factor BamA
363_HAL_closed	Prodigal:2.6	CDS	521279	521782	.	+	0	ID=NLJJMJOO_00509;inference=ab initio prediction:Prodigal:2.6;locus_tag=NLJJMJOO_00509;product=hypothetical protein
363_HAL_closed	Prodigal:2.6	CDS	521836	522870	.	+	0	ID=NLJJMJOO_00510;eC_number=2.3.1.-;Name=lpxD;db_xref=COG:COG1044;gene=lpxD;inference=ab initio prediction:Prodigal:2.6,similar to AA sequence:UniProtKB:Q9HXY6;locus_tag=NLJJMJOO_00510;product=UDP-3-O-acylglucosamine N-acyltransferase
363_HAL_closed	Prodigal:2.6	CDS	523018	523461	.	+	0	ID=NLJJMJOO_00511;eC_number=4.2.1.59;Name=fabZ;db_xref=COG:COG0764;gene=fabZ;inference=ab initio prediction:Prodigal:2.6,similar to AA sequence:UniProtKB:Q9HXY7;locus_tag=NLJJMJOO_00511;product=3-hydroxyacyl-[acyl-carrier-protein] dehydratase FabZ
363_HAL_closed	Prodigal:2.6	CDS	523458	524225	.	+	0	ID=NLJJMJOO_00512;eC_number=2.3.1.129;Name=lpxA;gene=lpxA;inference=ab initio prediction:Prodigal:2.6,similar to AA sequence:UniProtKB:A6V1E4;locus_tag=NLJJMJOO_00512;product=Acyl-[acyl-carrier-protein]--UDP-N-acetylglucosamine O-acyltransferase
363_HAL_closed	Prodigal:2.6	CDS	524243	525415	.	+	0	ID=NLJJMJOO_00513;eC_number=2.4.1.182;Name=lpxB;db_xref=COG:COG0763;gene=lpxB;inference=ab initio prediction:Prodigal:2.6,similar to AA sequence:UniProtKB:P10441;locus_tag=NLJJMJOO_00513;product=Lipid-A-disaccharide synthase
363_HAL_closed	Prodigal:2.6	CDS	525405	526037	.	+	0	ID=NLJJMJOO_00514;eC_number=3.1.26.4;Name=rnhB;db_xref=COG:COG0164;gene=rnhB;inference=ab initio prediction:Prodigal:2.6,similar to AA sequence:UniProtKB:P10442;locus_tag=NLJJMJOO_00514;product=Ribonuclease HII
363_HAL_closed	Prodigal:2.6	CDS	526075	529587	.	+	0	ID=NLJJMJOO_00515;eC_number=2.7.7.7;Name=dnaE;db_xref=COG:COG0587;gene=dnaE;inference=ab initio prediction:Prodigal:2.6,similar to AA sequence:UniProtKB:P10443;locus_tag=NLJJMJOO_00515;product=DNA polymerase III subunit alpha
363_HAL_closed	Prodigal:2.6	CDS	529820	530776	.	+	0	ID=NLJJMJOO_00516;eC_number=6.4.1.2;Name=accA;db_xref=COG:COG0825;gene=accA;inference=ab initio prediction:Prodigal:2.6,similar to AA sequence:UniProtKB:Q9HXZ2;locus_tag=NLJJMJOO_00516;product=Acetyl-coenzyme A carboxylase carboxyl transferase subunit alpha
363_HAL_closed	Prodigal:2.6	CDS	530757	532055	.	+	0	ID=NLJJMJOO_00517;eC_number=6.3.4.19;Name=tilS;db_xref=COG:COG0037;gene=tilS;inference=ab initio prediction:Prodigal:2.6,similar to AA sequence:UniProtKB:P52097;locus_tag=NLJJMJOO_00517;product=tRNA(Ile)-lysidine synthase
363_HAL_closed	Prodigal:2.6	CDS	532030	533583	.	-	0	ID=NLJJMJOO_00518;eC_number=3.6.1.11;Name=ppx;db_xref=COG:COG0248;gene=ppx;inference=ab initio prediction:Prodigal:2.6,similar to AA sequence:UniProtKB:Q9ZN70;locus_tag=NLJJMJOO_00518;product=Exopolyphosphatase
363_HAL_closed	Prodigal:2.6	CDS	534109	535368	.	+	0	ID=NLJJMJOO_00519;eC_number=3.6.4.-;Name=rho_1;db_xref=COG:COG1158;gene=rho_1;inference=ab initio prediction:Prodigal:2.6,similar to AA sequence:UniProtKB:P0AG30;locus_tag=NLJJMJOO_00519;product=Transcription termination factor Rho
363_HAL_closed	Prodigal:2.6	CDS	535428	536918	.	+	0	ID=NLJJMJOO_00520;eC_number=4.1.1.98;Name=ubiD;db_xref=COG:COG0043;gene=ubiD;inference=ab initio prediction:Prodigal:2.6,similar to AA sequence:UniProtKB:P0AAB4;locus_tag=NLJJMJOO_00520;product=3-octaprenyl-4-hydroxybenzoate carboxy-lyase
363_HAL_closed	Prodigal:2.6	CDS	536960	537700	.	+	0	ID=NLJJMJOO_00521;eC_number=1.16.1.3;Name=fre;db_xref=COG:COG0543;gene=fre;inference=ab initio prediction:Prodigal:2.6,similar to AA sequence:UniProtKB:Q9L6L9;locus_tag=NLJJMJOO_00521;product=NAD(P)H-flavin reductase
363_HAL_closed	Prodigal:2.6	CDS	537760	537888	.	+	0	ID=NLJJMJOO_00522;inference=ab initio prediction:Prodigal:2.6;locus_tag=NLJJMJOO_00522;product=hypothetical protein
363_HAL_closed	Prodigal:2.6	CDS	538268	538429	.	+	0	ID=NLJJMJOO_00523;inference=ab initio prediction:Prodigal:2.6;locus_tag=NLJJMJOO_00523;product=hypothetical protein
363_HAL_closed	Prodigal:2.6	CDS	538432	539529	.	+	0	ID=NLJJMJOO_00524;eC_number=2.5.1.54;Name=aroF_1;db_xref=COG:COG0722;gene=aroF_1;inference=ab initio prediction:Prodigal:2.6,similar to AA sequence:UniProtKB:P00888;locus_tag=NLJJMJOO_00524;product=Phospho-2-dehydro-3-deoxyheptonate aldolase%2C Tyr-sensitive
363_HAL_closed	Prodigal:2.6	CDS	539611	540123	.	+	0	ID=NLJJMJOO_00525;inference=ab initio prediction:Prodigal:2.6;locus_tag=NLJJMJOO_00525;product=hypothetical protein
363_HAL_closed	Prodigal:2.6	CDS	540169	540900	.	+	0	ID=NLJJMJOO_00526;inference=ab initio prediction:Prodigal:2.6;locus_tag=NLJJMJOO_00526;product=hypothetical protein
363_HAL_closed	Prodigal:2.6	CDS	540922	541992	.	-	0	ID=NLJJMJOO_00527;Name=yfhP;db_xref=COG:COG1988;gene=yfhP;inference=ab initio prediction:Prodigal:2.6,similar to AA sequence:UniProtKB:O31583;locus_tag=NLJJMJOO_00527;product=putative protein YfhP
363_HAL_closed	Prodigal:2.6	CDS	542121	542561	.	+	0	ID=NLJJMJOO_00528;eC_number=4.4.1.5;Name=gloA_2;db_xref=COG:COG0346;gene=gloA_2;inference=ab initio prediction:Prodigal:2.6,similar to AA sequence:UniProtKB:P44638;locus_tag=NLJJMJOO_00528;product=Lactoylglutathione lyase
363_HAL_closed	Prodigal:2.6	CDS	542585	543040	.	+	0	ID=NLJJMJOO_00529;inference=ab initio prediction:Prodigal:2.6;locus_tag=NLJJMJOO_00529;product=hypothetical protein
363_HAL_closed	Prodigal:2.6	CDS	543050	544183	.	-	0	ID=NLJJMJOO_00530;eC_number=1.18.1.-;Name=norW;gene=norW;inference=ab initio prediction:Prodigal:2.6,protein motif:HAMAP:MF_01313;locus_tag=NLJJMJOO_00530;product=Nitric oxide reductase FlRd-NAD(+) reductase
363_HAL_closed	Prodigal:2.6	CDS	544222	545616	.	-	0	ID=NLJJMJOO_00531;inference=ab initio prediction:Prodigal:2.6;locus_tag=NLJJMJOO_00531;product=hypothetical protein
363_HAL_closed	Prodigal:2.6	CDS	545767	546177	.	+	0	ID=NLJJMJOO_00532;inference=ab initio prediction:Prodigal:2.6;locus_tag=NLJJMJOO_00532;product=hypothetical protein
363_HAL_closed	Prodigal:2.6	CDS	546217	548379	.	-	0	ID=NLJJMJOO_00533;eC_number=1.6.1.1;Name=sthA_1;gene=sthA_1;inference=ab initio prediction:Prodigal:2.6,protein motif:HAMAP:MF_00247;locus_tag=NLJJMJOO_00533;product=Soluble pyridine nucleotide transhydrogenase
363_HAL_closed	Prodigal:2.6	CDS	548464	549075	.	-	0	ID=NLJJMJOO_00534;inference=ab initio prediction:Prodigal:2.6;locus_tag=NLJJMJOO_00534;product=hypothetical protein
363_HAL_closed	Prodigal:2.6	CDS	549065	549796	.	-	0	ID=NLJJMJOO_00535;inference=ab initio prediction:Prodigal:2.6;locus_tag=NLJJMJOO_00535;product=hypothetical protein
363_HAL_closed	Prodigal:2.6	CDS	549762	550400	.	-	0	ID=NLJJMJOO_00536;eC_number=3.6.3.31;Name=potA_1;db_xref=COG:COG3842;gene=potA_1;inference=ab initio prediction:Prodigal:2.6,similar to AA sequence:UniProtKB:P69874;locus_tag=NLJJMJOO_00536;product=Spermidine/putrescine import ATP-binding protein PotA
363_HAL_closed	Prodigal:2.6	CDS	550411	552084	.	-	0	ID=NLJJMJOO_00537;Name=ynjC;db_xref=COG:COG4135;gene=ynjC;inference=ab initio prediction:Prodigal:2.6,similar to AA sequence:UniProtKB:P76224;locus_tag=NLJJMJOO_00537;product=Inner membrane ABC transporter permease protein YnjC
363_HAL_closed	Prodigal:2.6	CDS	552087	553304	.	-	0	ID=NLJJMJOO_00538;Name=ynjB;db_xref=COG:COG4134;gene=ynjB;inference=ab initio prediction:Prodigal:2.6,similar to AA sequence:UniProtKB:P76223;locus_tag=NLJJMJOO_00538;product=Protein YnjB
363_HAL_closed	Prodigal:2.6	CDS	553364	554407	.	-	0	ID=NLJJMJOO_00539;inference=ab initio prediction:Prodigal:2.6;locus_tag=NLJJMJOO_00539;product=hypothetical protein
363_HAL_closed	Prodigal:2.6	CDS	554741	555340	.	+	0	ID=NLJJMJOO_00540;inference=ab initio prediction:Prodigal:2.6;locus_tag=NLJJMJOO_00540;product=hypothetical protein
363_HAL_closed	Prodigal:2.6	CDS	555382	555897	.	+	0	ID=NLJJMJOO_00541;eC_number=2.3.1.-;Name=ypeA_1;gene=ypeA_1;inference=ab initio prediction:Prodigal:2.6,protein motif:HAMAP:MF_01127;locus_tag=NLJJMJOO_00541;product=Acetyltransferase YpeA
363_HAL_closed	Prodigal:2.6	CDS	556146	557264	.	-	0	ID=NLJJMJOO_00542;inference=ab initio prediction:Prodigal:2.6;locus_tag=NLJJMJOO_00542;product=hypothetical protein
363_HAL_closed	Prodigal:2.6	CDS	557254	559005	.	-	0	ID=NLJJMJOO_00543;Name=clcB_1;gene=clcB_1;inference=ab initio prediction:Prodigal:2.6,protein motif:HAMAP:MF_01203;locus_tag=NLJJMJOO_00543;product=Voltage-gated ClC-type chloride channel ClcB
363_HAL_closed	Prodigal:2.6	CDS	559091	561937	.	-	0	ID=NLJJMJOO_00544;eC_number=6.1.1.9;Name=valS;db_xref=COG:COG0525;gene=valS;inference=ab initio prediction:Prodigal:2.6,similar to AA sequence:UniProtKB:Q9HXH0;locus_tag=NLJJMJOO_00544;product=Valine--tRNA ligase
363_HAL_closed	Prodigal:2.6	CDS	562105	563280	.	-	0	ID=NLJJMJOO_00545;inference=ab initio prediction:Prodigal:2.6;locus_tag=NLJJMJOO_00545;product=hypothetical protein
363_HAL_closed	Prodigal:2.6	CDS	563442	563900	.	+	0	ID=NLJJMJOO_00546;inference=ab initio prediction:Prodigal:2.6;locus_tag=NLJJMJOO_00546;product=hypothetical protein
363_HAL_closed	Prodigal:2.6	CDS	564140	564850	.	-	0	ID=NLJJMJOO_00547;inference=ab initio prediction:Prodigal:2.6;locus_tag=NLJJMJOO_00547;product=hypothetical protein
363_HAL_closed	Prodigal:2.6	CDS	564847	567963	.	-	0	ID=NLJJMJOO_00548;inference=ab initio prediction:Prodigal:2.6;locus_tag=NLJJMJOO_00548;product=hypothetical protein
363_HAL_closed	Prodigal:2.6	CDS	567967	569427	.	-	0	ID=NLJJMJOO_00549;inference=ab initio prediction:Prodigal:2.6;locus_tag=NLJJMJOO_00549;product=hypothetical protein
363_HAL_closed	Prodigal:2.6	CDS	569460	570293	.	-	0	ID=NLJJMJOO_00550;inference=ab initio prediction:Prodigal:2.6;locus_tag=NLJJMJOO_00550;product=hypothetical protein
363_HAL_closed	Prodigal:2.6	CDS	570299	570844	.	-	0	ID=NLJJMJOO_00551;inference=ab initio prediction:Prodigal:2.6;locus_tag=NLJJMJOO_00551;product=hypothetical protein
363_HAL_closed	Prodigal:2.6	CDS	570933	572204	.	-	0	ID=NLJJMJOO_00552;inference=ab initio prediction:Prodigal:2.6;locus_tag=NLJJMJOO_00552;product=hypothetical protein
363_HAL_closed	Prodigal:2.6	CDS	572201	574663	.	-	0	ID=NLJJMJOO_00553;inference=ab initio prediction:Prodigal:2.6;locus_tag=NLJJMJOO_00553;product=hypothetical protein
363_HAL_closed	Prodigal:2.6	CDS	574727	575158	.	-	0	ID=NLJJMJOO_00554;eC_number=2.7.7.7;Name=holC;db_xref=COG:COG2927;gene=holC;inference=ab initio prediction:Prodigal:2.6,similar to AA sequence:UniProtKB:P28905;locus_tag=NLJJMJOO_00554;product=DNA polymerase III subunit chi
363_HAL_closed	Prodigal:2.6	CDS	575258	576355	.	-	0	ID=NLJJMJOO_00555;eC_number=2.6.1.42;Name=ilvE_2;db_xref=COG:COG0115;gene=ilvE_2;inference=ab initio prediction:Prodigal:2.6,similar to AA sequence:UniProtKB:A0R066;locus_tag=NLJJMJOO_00555;product=Branched-chain-amino-acid aminotransferase
363_HAL_closed	Prodigal:2.6	CDS	576508	578028	.	-	0	ID=NLJJMJOO_00556;eC_number=3.4.11.1;Name=pepA;db_xref=COG:COG0260;gene=pepA;inference=ab initio prediction:Prodigal:2.6,similar to AA sequence:UniProtKB:O86436;locus_tag=NLJJMJOO_00556;product=Cytosol aminopeptidase
363_HAL_closed	Prodigal:2.6	CDS	578175	579254	.	+	0	ID=NLJJMJOO_00557;Name=lptF;db_xref=COG:COG0795;gene=lptF;inference=ab initio prediction:Prodigal:2.6,similar to AA sequence:UniProtKB:P0AF98;locus_tag=NLJJMJOO_00557;product=Lipopolysaccharide export system permease protein LptF
363_HAL_closed	Prodigal:2.6	CDS	579254	580318	.	+	0	ID=NLJJMJOO_00558;Name=lptG;db_xref=COG:COG0795;gene=lptG;inference=ab initio prediction:Prodigal:2.6,similar to AA sequence:UniProtKB:P0ADC6;locus_tag=NLJJMJOO_00558;product=Lipopolysaccharide export system permease protein LptG
363_HAL_closed	Prodigal:2.6	CDS	580386	580859	.	+	0	ID=NLJJMJOO_00559;inference=ab initio prediction:Prodigal:2.6;locus_tag=NLJJMJOO_00559;product=hypothetical protein
363_HAL_closed	Prodigal:2.6	CDS	581018	581224	.	+	0	ID=NLJJMJOO_00560;inference=ab initio prediction:Prodigal:2.6;locus_tag=NLJJMJOO_00560;product=hypothetical protein
363_HAL_closed	Prodigal:2.6	CDS	581415	581897	.	+	0	ID=NLJJMJOO_00561;eC_number=1.16.3.1;Name=bfr;db_xref=COG:COG2193;gene=bfr;inference=ab initio prediction:Prodigal:2.6,similar to AA sequence:UniProtKB:P22759;locus_tag=NLJJMJOO_00561;product=Bacterioferritin
363_HAL_closed	Prodigal:2.6	CDS	582237	584408	.	+	0	ID=NLJJMJOO_00562;inference=ab initio prediction:Prodigal:2.6;locus_tag=NLJJMJOO_00562;product=hypothetical protein
363_HAL_closed	Prodigal:2.6	CDS	584621	586090	.	-	0	ID=NLJJMJOO_00563;inference=ab initio prediction:Prodigal:2.6;locus_tag=NLJJMJOO_00563;product=hypothetical protein
363_HAL_closed	Prodigal:2.6	CDS	586280	586831	.	-	0	ID=NLJJMJOO_00564;eC_number=1.15.1.1;Name=sodC1;db_xref=COG:COG2032;gene=sodC1;inference=ab initio prediction:Prodigal:2.6,similar to AA sequence:UniProtKB:P0CW86;locus_tag=NLJJMJOO_00564;product=Superoxide dismutase [Cu-Zn] 1
363_HAL_closed	Prodigal:2.6	CDS	586913	588085	.	-	0	ID=NLJJMJOO_00565;eC_number=3.4.17.11;Name=cpg2;gene=cpg2;inference=ab initio prediction:Prodigal:2.6,similar to AA sequence:UniProtKB:P06621;locus_tag=NLJJMJOO_00565;product=Carboxypeptidase G2
363_HAL_closed	Prodigal:2.6	CDS	588070	589491	.	-	0	ID=NLJJMJOO_00566;eC_number=3.5.1.18;Name=dapE_2;gene=dapE_2;inference=ab initio prediction:Prodigal:2.6,protein motif:HAMAP:MF_01690;locus_tag=NLJJMJOO_00566;product=Succinyl-diaminopimelate desuccinylase
363_HAL_closed	Prodigal:2.6	CDS	589530	590543	.	-	0	ID=NLJJMJOO_00567;eC_number=3.6.3.33;Name=btuD_2;gene=btuD_2;inference=ab initio prediction:Prodigal:2.6,protein motif:HAMAP:MF_01005;locus_tag=NLJJMJOO_00567;product=Vitamin B12 import ATP-binding protein BtuD
363_HAL_closed	Prodigal:2.6	CDS	590540	591589	.	-	0	ID=NLJJMJOO_00568;Name=oppD_1;db_xref=COG:COG0444;gene=oppD_1;inference=ab initio prediction:Prodigal:2.6,similar to AA sequence:UniProtKB:P24136;locus_tag=NLJJMJOO_00568;product=Oligopeptide transport ATP-binding protein OppD
363_HAL_closed	Prodigal:2.6	CDS	591582	592493	.	-	0	ID=NLJJMJOO_00569;Name=ddpC_1;db_xref=COG:COG1173;gene=ddpC_1;inference=ab initio prediction:Prodigal:2.6,similar to AA sequence:UniProtKB:P77463;locus_tag=NLJJMJOO_00569;product=putative D%2CD-dipeptide transport system permease protein DdpC
363_HAL_closed	Prodigal:2.6	CDS	592505	593422	.	-	0	ID=NLJJMJOO_00570;Name=gsiC;db_xref=COG:COG0601;gene=gsiC;inference=ab initio prediction:Prodigal:2.6,similar to AA sequence:UniProtKB:P75798;locus_tag=NLJJMJOO_00570;product=Glutathione transport system permease protein GsiC
363_HAL_closed	Prodigal:2.6	CDS	593506	595023	.	-	0	ID=NLJJMJOO_00571;Name=gsiB;db_xref=COG:COG0747;gene=gsiB;inference=ab initio prediction:Prodigal:2.6,similar to AA sequence:UniProtKB:P75797;locus_tag=NLJJMJOO_00571;product=Glutathione-binding protein GsiB
363_HAL_closed	Prodigal:2.6	CDS	595206	596153	.	+	0	ID=NLJJMJOO_00572;inference=ab initio prediction:Prodigal:2.6;locus_tag=NLJJMJOO_00572;product=hypothetical protein
363_HAL_closed	Prodigal:2.6	CDS	596270	597043	.	+	0	ID=NLJJMJOO_00573;eC_number=5.4.99.26;Name=truC;db_xref=COG:COG0564;gene=truC;inference=ab initio prediction:Prodigal:2.6,similar to AA sequence:UniProtKB:P0AA41;locus_tag=NLJJMJOO_00573;product=tRNA pseudouridine synthase C
363_HAL_closed	Prodigal:2.6	CDS	597040	597945	.	+	0	ID=NLJJMJOO_00574;eC_number=6.1.-.-;Name=tcdA;db_xref=COG:COG1179;gene=tcdA;inference=ab initio prediction:Prodigal:2.6,similar to AA sequence:UniProtKB:Q46927;locus_tag=NLJJMJOO_00574;product=tRNA threonylcarbamoyladenosine dehydratase
363_HAL_closed	Prodigal:2.6	CDS	597942	598160	.	+	0	ID=NLJJMJOO_00575;inference=ab initio prediction:Prodigal:2.6;locus_tag=NLJJMJOO_00575;product=hypothetical protein
363_HAL_closed	Prodigal:2.6	CDS	598189	600204	.	+	0	ID=NLJJMJOO_00576;eC_number=3.6.4.13;Name=dbpA_1;gene=dbpA_1;inference=ab initio prediction:Prodigal:2.6,protein motif:HAMAP:MF_00965;locus_tag=NLJJMJOO_00576;product=ATP-dependent RNA helicase DbpA
363_HAL_closed	Prodigal:2.6	CDS	600212	601726	.	-	0	ID=NLJJMJOO_00577;Name=abgT;db_xref=COG:COG2978;gene=abgT;inference=ab initio prediction:Prodigal:2.6,similar to AA sequence:UniProtKB:P46133;locus_tag=NLJJMJOO_00577;product=p-aminobenzoyl-glutamate transport protein
363_HAL_closed	Prodigal:2.6	CDS	601801	602982	.	-	0	ID=NLJJMJOO_00578;eC_number=3.5.1.32;Name=hipO_1;db_xref=COG:COG1473;gene=hipO_1;inference=ab initio prediction:Prodigal:2.6,similar to AA sequence:UniProtKB:P45493;locus_tag=NLJJMJOO_00578;product=Hippurate hydrolase
363_HAL_closed	Prodigal:2.6	CDS	603137	604060	.	+	0	ID=NLJJMJOO_00579;inference=ab initio prediction:Prodigal:2.6;locus_tag=NLJJMJOO_00579;product=hypothetical protein
363_HAL_closed	Prodigal:2.6	CDS	604145	605566	.	-	0	ID=NLJJMJOO_00580;eC_number=1.3.5.4;Name=ifcA_1;db_xref=COG:COG1053;gene=ifcA_1;inference=ab initio prediction:Prodigal:2.6,similar to AA sequence:UniProtKB:Q9Z4P0;locus_tag=NLJJMJOO_00580;product=Fumarate reductase flavoprotein subunit
363_HAL_closed	Prodigal:2.6	CDS	605566	606513	.	-	0	ID=NLJJMJOO_00581;inference=ab initio prediction:Prodigal:2.6;locus_tag=NLJJMJOO_00581;product=hypothetical protein
363_HAL_closed	Prodigal:2.6	CDS	606518	607471	.	-	0	ID=NLJJMJOO_00582;inference=ab initio prediction:Prodigal:2.6;locus_tag=NLJJMJOO_00582;product=hypothetical protein
363_HAL_closed	Prodigal:2.6	CDS	607500	608165	.	-	0	ID=NLJJMJOO_00583;eC_number=3.5.1.107;Name=nicF_1;db_xref=COG:COG1335;gene=nicF_1;inference=ab initio prediction:Prodigal:2.6,similar to AA sequence:UniProtKB:Q88FY5;locus_tag=NLJJMJOO_00583;product=Maleamate amidohydrolase
363_HAL_closed	Prodigal:2.6	CDS	608231	609148	.	-	0	ID=NLJJMJOO_00584;eC_number=4.1.3.32;Name=Dml_1;gene=Dml_1;inference=ab initio prediction:Prodigal:2.6,similar to AA sequence:UniProtKB:Q0QLE4;locus_tag=NLJJMJOO_00584;product=2%2C3-dimethylmalate lyase
363_HAL_closed	Prodigal:2.6	CDS	609375	610181	.	+	0	ID=NLJJMJOO_00585;Name=yvoA_1;db_xref=COG:COG2188;gene=yvoA_1;inference=ab initio prediction:Prodigal:2.6,similar to AA sequence:UniProtKB:O34817;locus_tag=NLJJMJOO_00585;product=HTH-type transcriptional repressor YvoA
363_HAL_closed	Prodigal:2.6	CDS	610328	611767	.	+	0	ID=NLJJMJOO_00586;eC_number=4.2.1.33;Name=leuC_1;db_xref=COG:COG0065;gene=leuC_1;inference=ab initio prediction:Prodigal:2.6,similar to AA sequence:UniProtKB:P0A6A6;locus_tag=NLJJMJOO_00586;product=3-isopropylmalate dehydratase large subunit
363_HAL_closed	Prodigal:2.6	CDS	611767	612405	.	+	0	ID=NLJJMJOO_00587;eC_number=4.2.1.33;Name=leuD1_1;db_xref=COG:COG0066;gene=leuD1_1;inference=ab initio prediction:Prodigal:2.6,similar to AA sequence:UniProtKB:P04787;locus_tag=NLJJMJOO_00587;product=3-isopropylmalate dehydratase small subunit 1
363_HAL_closed	Prodigal:2.6	CDS	612544	613542	.	+	0	ID=NLJJMJOO_00588;inference=ab initio prediction:Prodigal:2.6,similar to AA sequence:UniProtKB:Q122C7;locus_tag=NLJJMJOO_00588;product=Solute-binding protein
363_HAL_closed	Prodigal:2.6	CDS	613605	614111	.	+	0	ID=NLJJMJOO_00589;inference=ab initio prediction:Prodigal:2.6;locus_tag=NLJJMJOO_00589;product=hypothetical protein
363_HAL_closed	Prodigal:2.6	CDS	614111	615424	.	+	0	ID=NLJJMJOO_00590;Name=dctM_1;db_xref=COG:COG1593;gene=dctM_1;inference=ab initio prediction:Prodigal:2.6,similar to AA sequence:UniProtKB:Q9HU16;locus_tag=NLJJMJOO_00590;product=C4-dicarboxylate TRAP transporter large permease protein DctM
363_HAL_closed	Prodigal:2.6	CDS	615510	616736	.	-	0	ID=NLJJMJOO_00591;Name=yciC;db_xref=COG:COG0523;gene=yciC;inference=ab initio prediction:Prodigal:2.6,similar to AA sequence:UniProtKB:P94400;locus_tag=NLJJMJOO_00591;product=Putative metal chaperone YciC
363_HAL_closed	Prodigal:2.6	CDS	616850	617020	.	-	0	ID=NLJJMJOO_00592;inference=ab initio prediction:Prodigal:2.6;locus_tag=NLJJMJOO_00592;product=hypothetical protein
363_HAL_closed	Prodigal:2.6	CDS	617039	618412	.	-	0	ID=NLJJMJOO_00593;inference=ab initio prediction:Prodigal:2.6;locus_tag=NLJJMJOO_00593;product=hypothetical protein
363_HAL_closed	Prodigal:2.6	CDS	618510	619142	.	-	0	ID=NLJJMJOO_00594;eC_number=2.1.1.163;Name=ubiE_1;gene=ubiE_1;inference=ab initio prediction:Prodigal:2.6,protein motif:HAMAP:MF_01813;locus_tag=NLJJMJOO_00594;product=Ubiquinone/menaquinone biosynthesis C-methyltransferase UbiE
363_HAL_closed	Prodigal:2.6	CDS	619415	619762	.	-	0	ID=NLJJMJOO_00595;inference=ab initio prediction:Prodigal:2.6;locus_tag=NLJJMJOO_00595;product=hypothetical protein
363_HAL_closed	Prodigal:2.6	CDS	620276	622621	.	+	0	ID=NLJJMJOO_00596;inference=ab initio prediction:Prodigal:2.6;locus_tag=NLJJMJOO_00596;product=hypothetical protein
363_HAL_closed	Prodigal:2.6	CDS	622977	624563	.	+	0	ID=NLJJMJOO_00597;Name=mdoG_1;db_xref=COG:COG3131;gene=mdoG_1;inference=ab initio prediction:Prodigal:2.6,similar to AA sequence:UniProtKB:P33136;locus_tag=NLJJMJOO_00597;product=Glucans biosynthesis protein G
363_HAL_closed	Prodigal:2.6	CDS	624556	627075	.	+	0	ID=NLJJMJOO_00598;eC_number=2.4.1.-;Name=opgH;db_xref=COG:COG2943;gene=opgH;inference=ab initio prediction:Prodigal:2.6,similar to AA sequence:UniProtKB:P20401;locus_tag=NLJJMJOO_00598;product=Glucans biosynthesis glucosyltransferase H
363_HAL_closed	Prodigal:2.6	CDS	627159	628106	.	-	0	ID=NLJJMJOO_00599;Name=rhaS_1;gene=rhaS_1;inference=ab initio prediction:Prodigal:2.6,protein motif:HAMAP:MF_01534;locus_tag=NLJJMJOO_00599;product=HTH-type transcriptional activator RhaS
363_HAL_closed	Prodigal:2.6	CDS	628321	629736	.	+	0	ID=NLJJMJOO_00600;eC_number=4.3.1.7;Name=eutB;db_xref=COG:COG4303;gene=eutB;inference=ab initio prediction:Prodigal:2.6,similar to AA sequence:UniProtKB:P0AEJ6;locus_tag=NLJJMJOO_00600;product=Ethanolamine ammonia-lyase heavy chain
363_HAL_closed	Prodigal:2.6	CDS	629726	630562	.	+	0	ID=NLJJMJOO_00601;eC_number=4.3.1.7;Name=eutC;db_xref=COG:COG4302;gene=eutC;inference=ab initio prediction:Prodigal:2.6,similar to AA sequence:UniProtKB:P19636;locus_tag=NLJJMJOO_00601;product=Ethanolamine ammonia-lyase light chain
363_HAL_closed	Prodigal:2.6	CDS	630678	632117	.	+	0	ID=NLJJMJOO_00602;inference=ab initio prediction:Prodigal:2.6;locus_tag=NLJJMJOO_00602;product=hypothetical protein
363_HAL_closed	Prodigal:2.6	CDS	632201	632695	.	+	0	ID=NLJJMJOO_00603;inference=ab initio prediction:Prodigal:2.6;locus_tag=NLJJMJOO_00603;product=hypothetical protein
363_HAL_closed	Prodigal:2.6	CDS	632777	634537	.	+	0	ID=NLJJMJOO_00604;eC_number=2.7.11.5;Name=aceK;db_xref=COG:COG4579;gene=aceK;inference=ab initio prediction:Prodigal:2.6,similar to AA sequence:UniProtKB:P11071;locus_tag=NLJJMJOO_00604;product=Isocitrate dehydrogenase kinase/phosphatase
363_HAL_closed	Prodigal:2.6	CDS	634581	635294	.	+	0	ID=NLJJMJOO_00605;eC_number=3.5.1.-;Name=cobB_1;gene=cobB_1;inference=ab initio prediction:Prodigal:2.6,protein motif:HAMAP:MF_01121;locus_tag=NLJJMJOO_00605;product=NAD-dependent protein deacylase
363_HAL_closed	Prodigal:2.6	CDS	635481	636755	.	-	0	ID=NLJJMJOO_00606;eC_number=2.6.1.62;Name=bioA_1;db_xref=COG:COG0161;gene=bioA_1;inference=ab initio prediction:Prodigal:2.6,similar to AA sequence:UniProtKB:P12995;locus_tag=NLJJMJOO_00606;product=Adenosylmethionine-8-amino-7-oxononanoate aminotransferase
363_HAL_closed	Prodigal:2.6	CDS	636752	637441	.	-	0	ID=NLJJMJOO_00607;eC_number=6.3.3.3;Name=bioD1;db_xref=COG:COG0132;gene=bioD1;inference=ab initio prediction:Prodigal:2.6,similar to AA sequence:UniProtKB:P13000;locus_tag=NLJJMJOO_00607;product=ATP-dependent dethiobiotin synthetase BioD 1
363_HAL_closed	Prodigal:2.6	CDS	637438	638220	.	-	0	ID=NLJJMJOO_00608;eC_number=2.1.1.197;Name=bioC;gene=bioC;inference=ab initio prediction:Prodigal:2.6,similar to AA sequence:UniProtKB:P36571;locus_tag=NLJJMJOO_00608;product=Malonyl-[acyl-carrier protein] O-methyltransferase
363_HAL_closed	Prodigal:2.6	CDS	638217	638963	.	-	0	ID=NLJJMJOO_00609;eC_number=3.1.1.85;Name=bioH;db_xref=COG:COG0596;gene=bioH;inference=ab initio prediction:Prodigal:2.6,similar to AA sequence:UniProtKB:Q8ZLI9;locus_tag=NLJJMJOO_00609;product=Pimeloyl-[acyl-carrier protein] methyl ester esterase
363_HAL_closed	Prodigal:2.6	CDS	638945	640102	.	-	0	ID=NLJJMJOO_00610;eC_number=2.3.1.47;Name=bioF_1;db_xref=COG:COG0156;gene=bioF_1;inference=ab initio prediction:Prodigal:2.6,similar to AA sequence:UniProtKB:P12998;locus_tag=NLJJMJOO_00610;product=8-amino-7-oxononanoate synthase
363_HAL_closed	Prodigal:2.6	CDS	640095	641174	.	-	0	ID=NLJJMJOO_00611;eC_number=2.8.1.6;Name=bioB;db_xref=COG:COG0502;gene=bioB;inference=ab initio prediction:Prodigal:2.6,similar to AA sequence:UniProtKB:P12996;locus_tag=NLJJMJOO_00611;product=Biotin synthase
363_HAL_closed	Prodigal:2.6	CDS	641339	642169	.	+	0	ID=NLJJMJOO_00612;inference=ab initio prediction:Prodigal:2.6;locus_tag=NLJJMJOO_00612;product=hypothetical protein
363_HAL_closed	Prodigal:2.6	CDS	642104	643378	.	-	0	ID=NLJJMJOO_00613;inference=ab initio prediction:Prodigal:2.6;locus_tag=NLJJMJOO_00613;product=hypothetical protein
363_HAL_closed	Prodigal:2.6	CDS	643422	644870	.	-	0	ID=NLJJMJOO_00614;Name=trkH;db_xref=COG:COG0168;gene=trkH;inference=ab initio prediction:Prodigal:2.6,similar to AA sequence:UniProtKB:E1V6C5;locus_tag=NLJJMJOO_00614;product=Trk system potassium uptake protein TrkH
363_HAL_closed	Prodigal:2.6	CDS	644923	646296	.	-	0	ID=NLJJMJOO_00615;Name=trkA_1;db_xref=COG:COG0569;gene=trkA_1;inference=ab initio prediction:Prodigal:2.6,similar to AA sequence:UniProtKB:P0AGI8;locus_tag=NLJJMJOO_00615;product=Trk system potassium uptake protein TrkA
363_HAL_closed	Prodigal:2.6	CDS	646452	646658	.	-	0	ID=NLJJMJOO_00616;db_xref=COG:COG3360;inference=ab initio prediction:Prodigal:2.6,similar to AA sequence:UniProtKB:A1WUH0;locus_tag=NLJJMJOO_00616;product=Dodecin
363_HAL_closed	Prodigal:2.6	CDS	646709	648043	.	-	0	ID=NLJJMJOO_00617;eC_number=2.1.1.176;Name=rsmB;db_xref=COG:COG0144;gene=rsmB;inference=ab initio prediction:Prodigal:2.6,similar to AA sequence:UniProtKB:P36929;locus_tag=NLJJMJOO_00617;product=Ribosomal RNA small subunit methyltransferase B
363_HAL_closed	Prodigal:2.6	CDS	648040	649032	.	-	0	ID=NLJJMJOO_00618;eC_number=2.1.2.9;Name=fmt_1;db_xref=COG:COG0223;gene=fmt_1;inference=ab initio prediction:Prodigal:2.6,similar to AA sequence:UniProtKB:O85732;locus_tag=NLJJMJOO_00618;product=Methionyl-tRNA formyltransferase
363_HAL_closed	Prodigal:2.6	CDS	649068	649580	.	-	0	ID=NLJJMJOO_00619;eC_number=3.5.1.88;Name=def;db_xref=COG:COG0242;gene=def;inference=ab initio prediction:Prodigal:2.6,similar to AA sequence:UniProtKB:Q9I7A8;locus_tag=NLJJMJOO_00619;product=Peptide deformylase
363_HAL_closed	Prodigal:2.6	CDS	649803	650648	.	+	0	ID=NLJJMJOO_00620;inference=ab initio prediction:Prodigal:2.6;locus_tag=NLJJMJOO_00620;product=hypothetical protein
363_HAL_closed	Prodigal:2.6	CDS	650684	651808	.	+	0	ID=NLJJMJOO_00621;inference=ab initio prediction:Prodigal:2.6;locus_tag=NLJJMJOO_00621;product=hypothetical protein
363_HAL_closed	Prodigal:2.6	CDS	651852	652409	.	+	0	ID=NLJJMJOO_00622;eC_number=2.7.7.87;Name=tsaC;db_xref=COG:COG0009;gene=tsaC;inference=ab initio prediction:Prodigal:2.6,similar to AA sequence:UniProtKB:P45748;locus_tag=NLJJMJOO_00622;product=Threonylcarbamoyl-AMP synthase
363_HAL_closed	Prodigal:2.6	CDS	652472	654241	.	+	0	ID=NLJJMJOO_00623;eC_number=1.3.3.3;Name=hemF;gene=hemF;inference=ab initio prediction:Prodigal:2.6,protein motif:HAMAP:MF_00333;locus_tag=NLJJMJOO_00623;product=Oxygen-dependent coproporphyrinogen-III oxidase
363_HAL_closed	Prodigal:2.6	CDS	654324	654584	.	-	0	ID=NLJJMJOO_00624;inference=ab initio prediction:Prodigal:2.6;locus_tag=NLJJMJOO_00624;product=hypothetical protein
363_HAL_closed	Prodigal:2.6	CDS	654602	655405	.	-	0	ID=NLJJMJOO_00625;eC_number=3.4.-.-;Name=bepA_1;gene=bepA_1;inference=ab initio prediction:Prodigal:2.6,protein motif:HAMAP:MF_00997;locus_tag=NLJJMJOO_00625;product=Beta-barrel assembly-enhancing protease
363_HAL_closed	Prodigal:2.6	CDS	655581	656195	.	-	0	ID=NLJJMJOO_00626;inference=ab initio prediction:Prodigal:2.6;locus_tag=NLJJMJOO_00626;product=hypothetical protein
363_HAL_closed	Prodigal:2.6	CDS	656422	657825	.	-	0	ID=NLJJMJOO_00627;Name=der;db_xref=COG:COG1160;gene=der;inference=ab initio prediction:Prodigal:2.6,similar to AA sequence:UniProtKB:P0A6P5;locus_tag=NLJJMJOO_00627;product=GTPase Der
363_HAL_closed	Prodigal:2.6	CDS	657822	658991	.	-	0	ID=NLJJMJOO_00628;Name=bamB;db_xref=COG:COG1520;gene=bamB;inference=ab initio prediction:Prodigal:2.6,similar to AA sequence:UniProtKB:Q9HXJ7;locus_tag=NLJJMJOO_00628;product=Outer membrane protein assembly factor BamB
363_HAL_closed	Prodigal:2.6	CDS	658988	659644	.	-	0	ID=NLJJMJOO_00629;inference=ab initio prediction:Prodigal:2.6,similar to AA sequence:UniProtKB:P43989;locus_tag=NLJJMJOO_00629;note=UPF0070 protein HI_0370;product=hypothetical protein
363_HAL_closed	Prodigal:2.6	CDS	659712	661013	.	-	0	ID=NLJJMJOO_00630;eC_number=6.1.1.21;Name=hisS;db_xref=COG:COG0124;gene=hisS;inference=ab initio prediction:Prodigal:2.6,similar to AA sequence:UniProtKB:P60906;locus_tag=NLJJMJOO_00630;product=Histidine--tRNA ligase
363_HAL_closed	Prodigal:2.6	CDS	661072	662187	.	-	0	ID=NLJJMJOO_00631;eC_number=1.17.7.3;Name=ispG;db_xref=COG:COG0821;gene=ispG;inference=ab initio prediction:Prodigal:2.6,similar to AA sequence:UniProtKB:P62620;locus_tag=NLJJMJOO_00631;product=4-hydroxy-3-methylbut-2-en-1-yl diphosphate synthase (flavodoxin)
363_HAL_closed	Prodigal:2.6	CDS	662196	663233	.	-	0	ID=NLJJMJOO_00632;Name=rodZ;db_xref=COG:COG1426;gene=rodZ;inference=ab initio prediction:Prodigal:2.6,similar to AA sequence:UniProtKB:P27434;locus_tag=NLJJMJOO_00632;product=Cytoskeleton protein RodZ
363_HAL_closed	Prodigal:2.6	CDS	663281	664015	.	-	0	ID=NLJJMJOO_00633;Name=lapB_1;gene=lapB_1;inference=ab initio prediction:Prodigal:2.6,protein motif:HAMAP:MF_00994;locus_tag=NLJJMJOO_00633;product=Lipopolysaccharide assembly protein B
363_HAL_closed	Prodigal:2.6	CDS	664158	665342	.	-	0	ID=NLJJMJOO_00634;eC_number=2.1.1.192;Name=rlmN;db_xref=COG:COG0820;gene=rlmN;inference=ab initio prediction:Prodigal:2.6,similar to AA sequence:UniProtKB:P36979;locus_tag=NLJJMJOO_00634;product=Dual-specificity RNA methyltransferase RlmN
363_HAL_closed	Prodigal:2.6	CDS	665432	665857	.	-	0	ID=NLJJMJOO_00635;eC_number=2.7.4.6;Name=ndk;db_xref=COG:COG0105;gene=ndk;inference=ab initio prediction:Prodigal:2.6,similar to AA sequence:UniProtKB:Q59636;locus_tag=NLJJMJOO_00635;product=Nucleoside diphosphate kinase
363_HAL_closed	Prodigal:2.6	CDS	666088	666414	.	-	0	ID=NLJJMJOO_00636;Name=iscA;db_xref=COG:COG0316;gene=iscA;inference=ab initio prediction:Prodigal:2.6,similar to AA sequence:UniProtKB:P0AAC8;locus_tag=NLJJMJOO_00636;product=Iron-binding protein IscA
363_HAL_closed	Prodigal:2.6	CDS	666441	667631	.	-	0	ID=NLJJMJOO_00637;eC_number=2.8.1.7;Name=iscS;db_xref=COG:COG1104;gene=iscS;inference=ab initio prediction:Prodigal:2.6,similar to AA sequence:UniProtKB:O31269;locus_tag=NLJJMJOO_00637;product=Cysteine desulfurase IscS
363_HAL_closed	Prodigal:2.6	CDS	667684	668151	.	-	0	ID=NLJJMJOO_00638;Name=iscR;db_xref=COG:COG1959;gene=iscR;inference=ab initio prediction:Prodigal:2.6,similar to AA sequence:UniProtKB:P0AGK8;locus_tag=NLJJMJOO_00638;product=HTH-type transcriptional regulator IscR
363_HAL_closed	Prodigal:2.6	CDS	668230	669093	.	-	0	ID=NLJJMJOO_00639;eC_number=2.3.1.30;Name=cysE;db_xref=COG:COG1045;gene=cysE;inference=ab initio prediction:Prodigal:2.6,similar to AA sequence:UniProtKB:Q06750;locus_tag=NLJJMJOO_00639;product=Serine acetyltransferase
363_HAL_closed	Prodigal:2.6	CDS	669264	670028	.	-	0	ID=NLJJMJOO_00640;eC_number=2.1.1.200;Name=trmJ_1;db_xref=COG:COG0565;gene=trmJ_1;inference=ab initio prediction:Prodigal:2.6,similar to AA sequence:UniProtKB:P0AE01;locus_tag=NLJJMJOO_00640;product=tRNA (cytidine/uridine-2'-O-)-methyltransferase TrmJ
363_HAL_closed	Prodigal:2.6	CDS	670099	670248	.	+	0	ID=NLJJMJOO_00641;inference=ab initio prediction:Prodigal:2.6;locus_tag=NLJJMJOO_00641;product=hypothetical protein
363_HAL_closed	Prodigal:2.6	CDS	670208	671002	.	+	0	ID=NLJJMJOO_00642;eC_number=3.1.3.25;Name=suhB_1;db_xref=COG:COG0483;gene=suhB_1;inference=ab initio prediction:Prodigal:2.6,similar to AA sequence:UniProtKB:P0ADG4;locus_tag=NLJJMJOO_00642;product=Inositol-1-monophosphatase
363_HAL_closed	Prodigal:2.6	CDS	671134	672060	.	-	0	ID=NLJJMJOO_00643;Name=secF;db_xref=COG:COG0341;gene=secF;inference=ab initio prediction:Prodigal:2.6,similar to AA sequence:UniProtKB:E9RGS4;locus_tag=NLJJMJOO_00643;product=Protein translocase subunit SecF
363_HAL_closed	Prodigal:2.6	CDS	672125	673978	.	-	0	ID=NLJJMJOO_00644;Name=secD;db_xref=COG:COG0342;gene=secD;inference=ab initio prediction:Prodigal:2.6,similar to AA sequence:UniProtKB:P0AG90;locus_tag=NLJJMJOO_00644;product=Protein translocase subunit SecD
363_HAL_closed	Prodigal:2.6	CDS	674111	674437	.	-	0	ID=NLJJMJOO_00645;Name=yajC;db_xref=COG:COG1862;gene=yajC;inference=ab initio prediction:Prodigal:2.6,similar to AA sequence:UniProtKB:P0ADZ7;locus_tag=NLJJMJOO_00645;product=Sec translocon accessory complex subunit YajC
363_HAL_closed	Prodigal:2.6	CDS	674587	675726	.	-	0	ID=NLJJMJOO_00646;eC_number=2.4.2.29;Name=tgt;db_xref=COG:COG0343;gene=tgt;inference=ab initio prediction:Prodigal:2.6,similar to AA sequence:UniProtKB:P0A847;locus_tag=NLJJMJOO_00646;product=Queuine tRNA-ribosyltransferase
363_HAL_closed	Prodigal:2.6	CDS	675802	676833	.	-	0	ID=NLJJMJOO_00647;eC_number=2.4.99.17;Name=queA;db_xref=COG:COG0809;gene=queA;inference=ab initio prediction:Prodigal:2.6,similar to AA sequence:UniProtKB:P0A7F9;locus_tag=NLJJMJOO_00647;product=S-adenosylmethionine:tRNA ribosyltransferase-isomerase
363_HAL_closed	Aragorn:1.2	tRNA	676948	677034	.	+	.	ID=NLJJMJOO_00648;inference=COORDINATES:profile:Aragorn:1.2;locus_tag=NLJJMJOO_00648;product=tRNA-Leu(caa)
363_HAL_closed	Prodigal:2.6	CDS	677141	678511	.	-	0	ID=NLJJMJOO_00649;eC_number=2.4.1.250;Name=mshA_2;gene=mshA_2;inference=ab initio prediction:Prodigal:2.6,protein motif:HAMAP:MF_01695;locus_tag=NLJJMJOO_00649;product=D-inositol-3-phosphate glycosyltransferase
363_HAL_closed	Prodigal:2.6	CDS	678689	679477	.	+	0	ID=NLJJMJOO_00650;Name=rhaS_2;gene=rhaS_2;inference=ab initio prediction:Prodigal:2.6,similar to AA sequence:UniProtKB:P09377;locus_tag=NLJJMJOO_00650;product=HTH-type transcriptional activator RhaS
363_HAL_closed	Prodigal:2.6	CDS	679662	680018	.	+	0	ID=NLJJMJOO_00651;eC_number=1.-.-.-;Name=rutC_1;gene=rutC_1;inference=ab initio prediction:Prodigal:2.6,protein motif:HAMAP:MF_00831;locus_tag=NLJJMJOO_00651;product=Putative aminoacrylate peracid reductase RutC
363_HAL_closed	Prodigal:2.6	CDS	680020	680955	.	+	0	ID=NLJJMJOO_00652;eC_number=1.5.1.49;Name=lhpI;db_xref=COG:COG2423;gene=lhpI;inference=ab initio prediction:Prodigal:2.6,similar to AA sequence:UniProtKB:Q485R8;locus_tag=NLJJMJOO_00652;product=Delta(1)-pyrroline-2-carboxylate reductase
363_HAL_closed	Prodigal:2.6	CDS	681094	682167	.	+	0	ID=NLJJMJOO_00653;inference=ab initio prediction:Prodigal:2.6;locus_tag=NLJJMJOO_00653;product=hypothetical protein
363_HAL_closed	Prodigal:2.6	CDS	682253	682798	.	+	0	ID=NLJJMJOO_00654;inference=ab initio prediction:Prodigal:2.6;locus_tag=NLJJMJOO_00654;product=hypothetical protein
363_HAL_closed	Prodigal:2.6	CDS	682795	684069	.	+	0	ID=NLJJMJOO_00655;Name=siaT_1;db_xref=COG:COG1593;gene=siaT_1;inference=ab initio prediction:Prodigal:2.6,similar to AA sequence:UniProtKB:P44543;locus_tag=NLJJMJOO_00655;product=Sialic acid TRAP transporter permease protein SiaT
363_HAL_closed	Prodigal:2.6	CDS	684091	685122	.	+	0	ID=NLJJMJOO_00656;eC_number=3.5.1.-;Name=aphA_2;gene=aphA_2;inference=ab initio prediction:Prodigal:2.6,similar to AA sequence:UniProtKB:Q3JUN4;locus_tag=NLJJMJOO_00656;product=Acetylpolyamine amidohydrolase
363_HAL_closed	Prodigal:2.6	CDS	685119	686225	.	+	0	ID=NLJJMJOO_00657;eC_number=3.5.1.-;db_xref=COG:COG0123;inference=ab initio prediction:Prodigal:2.6,similar to AA sequence:UniProtKB:Q9HXM1;locus_tag=NLJJMJOO_00657;product=Histone deacetylase-like amidohydrolase
363_HAL_closed	Prodigal:2.6	CDS	686222	687175	.	+	0	ID=NLJJMJOO_00658;eC_number=2.6.1.42;Name=ilvE_3;db_xref=COG:COG0115;gene=ilvE_3;inference=ab initio prediction:Prodigal:2.6,similar to AA sequence:UniProtKB:O86428;locus_tag=NLJJMJOO_00658;product=Branched-chain-amino-acid aminotransferase
363_HAL_closed	Prodigal:2.6	CDS	687331	688455	.	-	0	ID=NLJJMJOO_00659;eC_number=2.6.1.9;Name=hisC_1;db_xref=COG:COG0079;gene=hisC_1;inference=ab initio prediction:Prodigal:2.6,similar to AA sequence:UniProtKB:Q9PII2;locus_tag=NLJJMJOO_00659;product=Histidinol-phosphate aminotransferase
363_HAL_closed	Prodigal:2.6	CDS	688496	689878	.	-	0	ID=NLJJMJOO_00660;eC_number=1.-.-.-;db_xref=COG:COG0277;inference=ab initio prediction:Prodigal:2.6,similar to AA sequence:UniProtKB:P9WIT1;locus_tag=NLJJMJOO_00660;product=putative FAD-linked oxidoreductase
363_HAL_closed	Prodigal:2.6	CDS	689943	691583	.	-	0	ID=NLJJMJOO_00661;eC_number=3.6.3.-;Name=gsiA;db_xref=COG:COG1123;gene=gsiA;inference=ab initio prediction:Prodigal:2.6,similar to AA sequence:UniProtKB:P75796;locus_tag=NLJJMJOO_00661;product=Glutathione import ATP-binding protein GsiA
363_HAL_closed	Prodigal:2.6	CDS	691593	692426	.	-	0	ID=NLJJMJOO_00662;Name=dppC_1;db_xref=COG:COG1173;gene=dppC_1;inference=ab initio prediction:Prodigal:2.6,similar to AA sequence:UniProtKB:P26904;locus_tag=NLJJMJOO_00662;product=Dipeptide transport system permease protein DppC
363_HAL_closed	Prodigal:2.6	CDS	692423	693403	.	-	0	ID=NLJJMJOO_00663;Name=dppB_1;db_xref=COG:COG0601;gene=dppB_1;inference=ab initio prediction:Prodigal:2.6,similar to AA sequence:UniProtKB:P0AEF8;locus_tag=NLJJMJOO_00663;product=Dipeptide transport system permease protein DppB
363_HAL_closed	Prodigal:2.6	CDS	693480	695036	.	-	0	ID=NLJJMJOO_00664;Name=hbpA;db_xref=COG:COG0747;gene=hbpA;inference=ab initio prediction:Prodigal:2.6,similar to AA sequence:UniProtKB:P33950;locus_tag=NLJJMJOO_00664;product=Heme-binding protein A
363_HAL_closed	Prodigal:2.6	CDS	695247	695972	.	+	0	ID=NLJJMJOO_00665;Name=gntR_1;gene=gntR_1;inference=ab initio prediction:Prodigal:2.6,similar to AA sequence:UniProtKB:Q8GAL4;locus_tag=NLJJMJOO_00665;product=putative D-xylose utilization operon transcriptional repressor
363_HAL_closed	Prodigal:2.6	CDS	695935	696978	.	+	0	ID=NLJJMJOO_00666;eC_number=3.5.1.-;Name=aphA_3;gene=aphA_3;inference=ab initio prediction:Prodigal:2.6,similar to AA sequence:UniProtKB:Q3JUN4;locus_tag=NLJJMJOO_00666;product=Acetylpolyamine amidohydrolase
363_HAL_closed	Prodigal:2.6	CDS	697022	697993	.	+	0	ID=NLJJMJOO_00667;Name=metR_1;gene=metR_1;inference=ab initio prediction:Prodigal:2.6,similar to AA sequence:UniProtKB:P0A9F9;locus_tag=NLJJMJOO_00667;product=HTH-type transcriptional regulator MetR
363_HAL_closed	Prodigal:2.6	CDS	698164	699060	.	+	0	ID=NLJJMJOO_00668;inference=ab initio prediction:Prodigal:2.6;locus_tag=NLJJMJOO_00668;product=hypothetical protein
363_HAL_closed	Prodigal:2.6	CDS	699113	700381	.	+	0	ID=NLJJMJOO_00669;eC_number=4.4.1.3;Name=dddP;db_xref=COG:COG0006;gene=dddP;inference=ab initio prediction:Prodigal:2.6,similar to AA sequence:UniProtKB:A3SK19;locus_tag=NLJJMJOO_00669;product=Dimethlysulfonioproprionate lyase DddP
363_HAL_closed	Prodigal:2.6	CDS	700442	701296	.	+	0	ID=NLJJMJOO_00670;inference=ab initio prediction:Prodigal:2.6;locus_tag=NLJJMJOO_00670;product=hypothetical protein
363_HAL_closed	Prodigal:2.6	CDS	701641	705306	.	+	0	ID=NLJJMJOO_00671;inference=ab initio prediction:Prodigal:2.6;locus_tag=NLJJMJOO_00671;product=hypothetical protein
363_HAL_closed	Prodigal:2.6	CDS	705303	705938	.	+	0	ID=NLJJMJOO_00672;inference=ab initio prediction:Prodigal:2.6;locus_tag=NLJJMJOO_00672;product=hypothetical protein
363_HAL_closed	Prodigal:2.6	CDS	705935	707176	.	+	0	ID=NLJJMJOO_00673;inference=ab initio prediction:Prodigal:2.6;locus_tag=NLJJMJOO_00673;product=hypothetical protein
363_HAL_closed	Prodigal:2.6	CDS	707173	708042	.	+	0	ID=NLJJMJOO_00674;inference=ab initio prediction:Prodigal:2.6;locus_tag=NLJJMJOO_00674;product=hypothetical protein
363_HAL_closed	Prodigal:2.6	CDS	708372	709310	.	+	0	ID=NLJJMJOO_00675;inference=ab initio prediction:Prodigal:2.6;locus_tag=NLJJMJOO_00675;product=hypothetical protein
363_HAL_closed	Prodigal:2.6	CDS	709486	710574	.	+	0	ID=NLJJMJOO_00676;inference=ab initio prediction:Prodigal:2.6;locus_tag=NLJJMJOO_00676;product=hypothetical protein
363_HAL_closed	Prodigal:2.6	CDS	710607	712316	.	+	0	ID=NLJJMJOO_00677;inference=ab initio prediction:Prodigal:2.6;locus_tag=NLJJMJOO_00677;product=hypothetical protein
363_HAL_closed	Prodigal:2.6	CDS	712677	712964	.	+	0	ID=NLJJMJOO_00678;eC_number=3.1.26.11;Name=rnz_1;db_xref=COG:COG1234;gene=rnz_1;inference=ab initio prediction:Prodigal:2.6,similar to AA sequence:UniProtKB:P54548;locus_tag=NLJJMJOO_00678;product=Ribonuclease Z
363_HAL_closed	Prodigal:2.6	CDS	712997	713842	.	+	0	ID=NLJJMJOO_00679;inference=ab initio prediction:Prodigal:2.6;locus_tag=NLJJMJOO_00679;product=hypothetical protein
363_HAL_closed	Prodigal:2.6	CDS	714227	715069	.	+	0	ID=NLJJMJOO_00680;inference=ab initio prediction:Prodigal:2.6;locus_tag=NLJJMJOO_00680;product=hypothetical protein
363_HAL_closed	Prodigal:2.6	CDS	715154	715852	.	+	0	ID=NLJJMJOO_00681;inference=ab initio prediction:Prodigal:2.6;locus_tag=NLJJMJOO_00681;product=hypothetical protein
363_HAL_closed	Prodigal:2.6	CDS	716603	717565	.	+	0	ID=NLJJMJOO_00682;eC_number=3.1.26.11;Name=rnz_2;db_xref=COG:COG1234;gene=rnz_2;inference=ab initio prediction:Prodigal:2.6,similar to AA sequence:UniProtKB:P54548;locus_tag=NLJJMJOO_00682;product=Ribonuclease Z
363_HAL_closed	Prodigal:2.6	CDS	717964	718251	.	+	0	ID=NLJJMJOO_00683;Name=ybaQ_1;db_xref=COG:COG3093;gene=ybaQ_1;inference=ab initio prediction:Prodigal:2.6,similar to AA sequence:UniProtKB:P0A9T6;locus_tag=NLJJMJOO_00683;product=putative HTH-type transcriptional regulator YbaQ
363_HAL_closed	Prodigal:2.6	CDS	718358	718777	.	-	0	ID=NLJJMJOO_00684;inference=ab initio prediction:Prodigal:2.6;locus_tag=NLJJMJOO_00684;product=hypothetical protein
363_HAL_closed	Prodigal:2.6	CDS	719046	719195	.	+	0	ID=NLJJMJOO_00685;inference=ab initio prediction:Prodigal:2.6;locus_tag=NLJJMJOO_00685;product=hypothetical protein
363_HAL_closed	Prodigal:2.6	CDS	719325	719846	.	-	0	ID=NLJJMJOO_00686;inference=ab initio prediction:Prodigal:2.6;locus_tag=NLJJMJOO_00686;product=hypothetical protein
363_HAL_closed	Prodigal:2.6	CDS	720512	721165	.	+	0	ID=NLJJMJOO_00687;inference=ab initio prediction:Prodigal:2.6;locus_tag=NLJJMJOO_00687;product=hypothetical protein
363_HAL_closed	Prodigal:2.6	CDS	721265	722458	.	-	0	ID=NLJJMJOO_00688;eC_number=2.3.1.31;Name=metXA_2;db_xref=COG:COG2021;gene=metXA_2;inference=ab initio prediction:Prodigal:2.6,similar to AA sequence:UniProtKB:D3P9D1;locus_tag=NLJJMJOO_00688;product=Homoserine O-acetyltransferase
363_HAL_closed	Prodigal:2.6	CDS	722729	723970	.	-	0	ID=NLJJMJOO_00689;inference=ab initio prediction:Prodigal:2.6;locus_tag=NLJJMJOO_00689;product=hypothetical protein
363_HAL_closed	Prodigal:2.6	CDS	723980	725152	.	-	0	ID=NLJJMJOO_00690;eC_number=1.14.13.-;Name=ubiF;db_xref=COG:COG0654;gene=ubiF;inference=ab initio prediction:Prodigal:2.6,similar to AA sequence:UniProtKB:P75728;locus_tag=NLJJMJOO_00690;product=2-octaprenyl-3-methyl-6-methoxy-1%2C4-benzoquinol hydroxylase
363_HAL_closed	Prodigal:2.6	CDS	725259	726125	.	+	0	ID=NLJJMJOO_00691;eC_number=3.5.1.-;Name=cobB_2;db_xref=COG:COG0846;gene=cobB_2;inference=ab initio prediction:Prodigal:2.6,similar to AA sequence:UniProtKB:Q9WYW0;locus_tag=NLJJMJOO_00691;product=NAD-dependent protein deacetylase
363_HAL_closed	Prodigal:2.6	CDS	726173	727636	.	+	0	ID=NLJJMJOO_00692;inference=ab initio prediction:Prodigal:2.6;locus_tag=NLJJMJOO_00692;product=hypothetical protein
363_HAL_closed	Prodigal:2.6	CDS	727681	728727	.	+	0	ID=NLJJMJOO_00693;eC_number=2.7.7.7;Name=dinB;db_xref=COG:COG0389;gene=dinB;inference=ab initio prediction:Prodigal:2.6,similar to AA sequence:UniProtKB:Q47155;locus_tag=NLJJMJOO_00693;product=DNA polymerase IV
363_HAL_closed	Prodigal:2.6	CDS	728859	729686	.	+	0	ID=NLJJMJOO_00694;inference=ab initio prediction:Prodigal:2.6;locus_tag=NLJJMJOO_00694;product=hypothetical protein
363_HAL_closed	Prodigal:2.6	CDS	729696	729944	.	+	0	ID=NLJJMJOO_00695;inference=ab initio prediction:Prodigal:2.6;locus_tag=NLJJMJOO_00695;product=hypothetical protein
363_HAL_closed	Prodigal:2.6	CDS	730079	731098	.	+	0	ID=NLJJMJOO_00696;db_xref=COG:COG1638;inference=ab initio prediction:Prodigal:2.6,similar to AA sequence:UniProtKB:P44992;locus_tag=NLJJMJOO_00696;product=putative protein
363_HAL_closed	Prodigal:2.6	CDS	731095	731607	.	+	0	ID=NLJJMJOO_00697;inference=ab initio prediction:Prodigal:2.6;locus_tag=NLJJMJOO_00697;product=hypothetical protein
363_HAL_closed	Prodigal:2.6	CDS	731633	732937	.	+	0	ID=NLJJMJOO_00698;Name=dctM_2;db_xref=COG:COG1593;gene=dctM_2;inference=ab initio prediction:Prodigal:2.6,similar to AA sequence:UniProtKB:Q9HU16;locus_tag=NLJJMJOO_00698;product=C4-dicarboxylate TRAP transporter large permease protein DctM
363_HAL_closed	Prodigal:2.6	CDS	733016	734293	.	-	0	ID=NLJJMJOO_00699;eC_number=2.6.1.48;Name=davT;db_xref=COG:COG0160;gene=davT;inference=ab initio prediction:Prodigal:2.6,similar to AA sequence:UniProtKB:Q9I6M4;locus_tag=NLJJMJOO_00699;product=5-aminovalerate aminotransferase DavT
363_HAL_closed	Prodigal:2.6	CDS	734388	735326	.	-	0	ID=NLJJMJOO_00700;inference=ab initio prediction:Prodigal:2.6;locus_tag=NLJJMJOO_00700;product=hypothetical protein
363_HAL_closed	Prodigal:2.6	CDS	735313	736122	.	-	0	ID=NLJJMJOO_00701;Name=bluF;gene=bluF;inference=ab initio prediction:Prodigal:2.6,similar to AA sequence:UniProtKB:P75990;locus_tag=NLJJMJOO_00701;product=Blue light- and temperature-regulated antirepressor BluF
363_HAL_closed	Prodigal:2.6	CDS	736388	737602	.	-	0	ID=NLJJMJOO_00702;eC_number=2.8.3.19;Name=yfdE;db_xref=COG:COG1804;gene=yfdE;inference=ab initio prediction:Prodigal:2.6,similar to AA sequence:UniProtKB:P76518;locus_tag=NLJJMJOO_00702;product=Acetyl-CoA:oxalate CoA-transferase
363_HAL_closed	Prodigal:2.6	CDS	737645	738823	.	-	0	ID=NLJJMJOO_00703;eC_number=1.3.99.-;Name=mmgC_1;db_xref=COG:COG1960;gene=mmgC_1;inference=ab initio prediction:Prodigal:2.6,similar to AA sequence:UniProtKB:P45857;locus_tag=NLJJMJOO_00703;product=Acyl-CoA dehydrogenase
363_HAL_closed	Prodigal:2.6	CDS	738960	739679	.	-	0	ID=NLJJMJOO_00704;inference=ab initio prediction:Prodigal:2.6;locus_tag=NLJJMJOO_00704;product=hypothetical protein
363_HAL_closed	Prodigal:2.6	CDS	740041	741012	.	+	0	ID=NLJJMJOO_00705;inference=ab initio prediction:Prodigal:2.6;locus_tag=NLJJMJOO_00705;product=hypothetical protein
363_HAL_closed	Prodigal:2.6	CDS	741059	741571	.	+	0	ID=NLJJMJOO_00706;inference=ab initio prediction:Prodigal:2.6;locus_tag=NLJJMJOO_00706;product=hypothetical protein
363_HAL_closed	Prodigal:2.6	CDS	741604	743622	.	+	0	ID=NLJJMJOO_00707;inference=ab initio prediction:Prodigal:2.6;locus_tag=NLJJMJOO_00707;product=hypothetical protein
363_HAL_closed	Prodigal:2.6	CDS	743742	746267	.	-	0	ID=NLJJMJOO_00708;Name=mrcA;db_xref=COG:COG5009;gene=mrcA;inference=ab initio prediction:Prodigal:2.6,similar to AA sequence:UniProtKB:Q07806;locus_tag=NLJJMJOO_00708;product=Penicillin-binding protein 1A
363_HAL_closed	Prodigal:2.6	CDS	746470	747531	.	+	0	ID=NLJJMJOO_00709;Name=ftsA_1;gene=ftsA_1;inference=ab initio prediction:Prodigal:2.6,protein motif:HAMAP:MF_02033;locus_tag=NLJJMJOO_00709;product=Cell division protein FtsA
363_HAL_closed	Prodigal:2.6	CDS	747542	748114	.	+	0	ID=NLJJMJOO_00710;inference=ab initio prediction:Prodigal:2.6;locus_tag=NLJJMJOO_00710;product=hypothetical protein
363_HAL_closed	Prodigal:2.6	CDS	748111	748770	.	+	0	ID=NLJJMJOO_00711;inference=ab initio prediction:Prodigal:2.6;locus_tag=NLJJMJOO_00711;product=hypothetical protein
363_HAL_closed	Prodigal:2.6	CDS	748767	749333	.	+	0	ID=NLJJMJOO_00712;inference=ab initio prediction:Prodigal:2.6;locus_tag=NLJJMJOO_00712;product=hypothetical protein
363_HAL_closed	Prodigal:2.6	CDS	749347	751413	.	+	0	ID=NLJJMJOO_00713;inference=ab initio prediction:Prodigal:2.6;locus_tag=NLJJMJOO_00713;product=hypothetical protein
363_HAL_closed	Prodigal:2.6	CDS	751413	751991	.	+	0	ID=NLJJMJOO_00714;eC_number=2.7.1.71;Name=aroK;db_xref=COG:COG0703;gene=aroK;inference=ab initio prediction:Prodigal:2.6,similar to AA sequence:UniProtKB:P0A6D7;locus_tag=NLJJMJOO_00714;product=Shikimate kinase 1
363_HAL_closed	Prodigal:2.6	CDS	751988	753106	.	+	0	ID=NLJJMJOO_00715;eC_number=4.2.3.4;Name=aroB;db_xref=COG:COG0337;gene=aroB;inference=ab initio prediction:Prodigal:2.6,similar to AA sequence:UniProtKB:Q9KNV2;locus_tag=NLJJMJOO_00715;product=3-dehydroquinate synthase
363_HAL_closed	Prodigal:2.6	CDS	753650	758092	.	+	0	ID=NLJJMJOO_00716;eC_number=1.4.1.13;Name=gltB;db_xref=COG:COG0067;gene=gltB;inference=ab initio prediction:Prodigal:2.6,similar to AA sequence:UniProtKB:E1V8I1;locus_tag=NLJJMJOO_00716;product=Glutamate synthase [NADPH] large chain
363_HAL_closed	Prodigal:2.6	CDS	758129	759547	.	+	0	ID=NLJJMJOO_00717;eC_number=1.4.1.13;Name=gltD;db_xref=COG:COG0493;gene=gltD;inference=ab initio prediction:Prodigal:2.6,similar to AA sequence:UniProtKB:E1V8I0;locus_tag=NLJJMJOO_00717;product=Glutamate synthase [NADPH] small chain
363_HAL_closed	Prodigal:2.6	CDS	759887	761542	.	+	0	ID=NLJJMJOO_00718;eC_number=6.3.4.2;Name=pyrG;db_xref=COG:COG0504;gene=pyrG;inference=ab initio prediction:Prodigal:2.6,similar to AA sequence:UniProtKB:P0A7E5;locus_tag=NLJJMJOO_00718;product=CTP synthase
363_HAL_closed	Prodigal:2.6	CDS	761555	762418	.	+	0	ID=NLJJMJOO_00719;eC_number=2.5.1.55;Name=kdsA;db_xref=COG:COG2877;gene=kdsA;inference=ab initio prediction:Prodigal:2.6,similar to AA sequence:UniProtKB:Q9ZFK4;locus_tag=NLJJMJOO_00719;product=2-dehydro-3-deoxyphosphooctonate aldolase
363_HAL_closed	Prodigal:2.6	CDS	762469	763758	.	+	0	ID=NLJJMJOO_00720;eC_number=4.2.1.11;Name=eno;gene=eno;inference=ab initio prediction:Prodigal:2.6,similar to AA sequence:UniProtKB:Q02RA7;locus_tag=NLJJMJOO_00720;product=Enolase
363_HAL_closed	Prodigal:2.6	CDS	764324	764647	.	-	0	ID=NLJJMJOO_00721;Name=fdxA;db_xref=COG:COG1146;gene=fdxA;inference=ab initio prediction:Prodigal:2.6,similar to AA sequence:UniProtKB:P0A123;locus_tag=NLJJMJOO_00721;product=Ferredoxin 1
363_HAL_closed	Prodigal:2.6	CDS	764938	767499	.	-	0	ID=NLJJMJOO_00722;Name=mutS;db_xref=COG:COG0249;gene=mutS;inference=ab initio prediction:Prodigal:2.6,similar to AA sequence:UniProtKB:P0A1Y0;locus_tag=NLJJMJOO_00722;product=DNA mismatch repair protein MutS
363_HAL_closed	Prodigal:2.6	CDS	767586	768122	.	+	0	ID=NLJJMJOO_00723;eC_number=3.5.1.42;Name=pncC;db_xref=COG:COG1546;gene=pncC;inference=ab initio prediction:Prodigal:2.6,similar to AA sequence:UniProtKB:P0A6G3;locus_tag=NLJJMJOO_00723;product=Nicotinamide-nucleotide amidohydrolase PncC
363_HAL_closed	Prodigal:2.6	CDS	768252	769325	.	+	0	ID=NLJJMJOO_00724;Name=recA;db_xref=COG:COG0468;gene=recA;inference=ab initio prediction:Prodigal:2.6,similar to AA sequence:UniProtKB:P0A7G6;locus_tag=NLJJMJOO_00724;product=Protein RecA
363_HAL_closed	Prodigal:2.6	CDS	769350	769814	.	+	0	ID=NLJJMJOO_00725;Name=recX;db_xref=COG:COG2137;gene=recX;inference=ab initio prediction:Prodigal:2.6,similar to AA sequence:UniProtKB:Q8P9X1;locus_tag=NLJJMJOO_00725;product=Regulatory protein RecX
363_HAL_closed	Prodigal:2.6	CDS	770029	772638	.	+	0	ID=NLJJMJOO_00726;eC_number=6.1.1.7;Name=alaS;db_xref=COG:COG0013;gene=alaS;inference=ab initio prediction:Prodigal:2.6,similar to AA sequence:UniProtKB:P00957;locus_tag=NLJJMJOO_00726;product=Alanine--tRNA ligase
363_HAL_closed	Prodigal:2.6	CDS	772739	773989	.	+	0	ID=NLJJMJOO_00727;eC_number=2.7.2.4;Name=lysC;db_xref=COG:COG0527;gene=lysC;inference=ab initio prediction:Prodigal:2.6,similar to AA sequence:UniProtKB:A4VJB4;locus_tag=NLJJMJOO_00727;product=Aspartate kinase Ask_LysC
363_HAL_closed	Prodigal:2.6	CDS	774184	774372	.	+	0	ID=NLJJMJOO_00728;Name=csrA;gene=csrA;inference=ab initio prediction:Prodigal:2.6,similar to AA sequence:UniProtKB:O85735;locus_tag=NLJJMJOO_00728;product=Translational regulator CsrA
363_HAL_closed	Aragorn:1.2	tRNA	774506	774598	.	+	.	ID=NLJJMJOO_00729;inference=COORDINATES:profile:Aragorn:1.2;locus_tag=NLJJMJOO_00729;product=tRNA-Ser(gct)
363_HAL_closed	Aragorn:1.2	tRNA	774655	774731	.	+	.	ID=NLJJMJOO_00730;inference=COORDINATES:profile:Aragorn:1.2;locus_tag=NLJJMJOO_00730;product=tRNA-Arg(acg)
363_HAL_closed	Aragorn:1.2	tRNA	774874	774950	.	+	.	ID=NLJJMJOO_00731;inference=COORDINATES:profile:Aragorn:1.2;locus_tag=NLJJMJOO_00731;product=tRNA-Arg(acg)
363_HAL_closed	Prodigal:2.6	CDS	775124	776119	.	-	0	ID=NLJJMJOO_00732;eC_number=1.3.1.-;Name=dusC;db_xref=COG:COG0042;gene=dusC;inference=ab initio prediction:Prodigal:2.6,similar to AA sequence:UniProtKB:P33371;locus_tag=NLJJMJOO_00732;product=tRNA-dihydrouridine(16) synthase
363_HAL_closed	Prodigal:2.6	CDS	776279	776536	.	+	0	ID=NLJJMJOO_00733;eC_number=4.1.1.3;Name=oadG;gene=oadG;inference=ab initio prediction:Prodigal:2.6,protein motif:HAMAP:MF_00404;locus_tag=NLJJMJOO_00733;product=oxaloacetate decarboxylase gamma chain
363_HAL_closed	Prodigal:2.6	CDS	776628	778442	.	+	0	ID=NLJJMJOO_00734;eC_number=2.1.3.1;db_xref=COG:COG5016;inference=ab initio prediction:Prodigal:2.6,similar to AA sequence:UniProtKB:Q70AC7;locus_tag=NLJJMJOO_00734;product=Methylmalonyl-CoA carboxyltransferase 5S subunit
363_HAL_closed	Prodigal:2.6	CDS	778453	779775	.	+	0	ID=NLJJMJOO_00735;eC_number=4.1.1.3;Name=oadB;db_xref=COG:COG1883;gene=oadB;inference=ab initio prediction:Prodigal:2.6,similar to AA sequence:UniProtKB:P13156;locus_tag=NLJJMJOO_00735;product=Oxaloacetate decarboxylase beta chain
363_HAL_closed	Prodigal:2.6	CDS	780006	780632	.	-	0	ID=NLJJMJOO_00736;inference=ab initio prediction:Prodigal:2.6;locus_tag=NLJJMJOO_00736;product=hypothetical protein
363_HAL_closed	Prodigal:2.6	CDS	780632	781012	.	-	0	ID=NLJJMJOO_00737;eC_number=3.4.21.88;Name=lexA_1;gene=lexA_1;inference=ab initio prediction:Prodigal:2.6,protein motif:HAMAP:MF_00015;locus_tag=NLJJMJOO_00737;product=LexA repressor
363_HAL_closed	Prodigal:2.6	CDS	781210	781830	.	+	0	ID=NLJJMJOO_00738;eC_number=3.6.3.41;Name=ccmA;db_xref=COG:COG4133;gene=ccmA;inference=ab initio prediction:Prodigal:2.6,similar to AA sequence:UniProtKB:P33931;locus_tag=NLJJMJOO_00738;product=Cytochrome c biogenesis ATP-binding export protein CcmA
363_HAL_closed	Prodigal:2.6	CDS	781842	782588	.	+	0	ID=NLJJMJOO_00739;Name=ccmB;db_xref=COG:COG2386;gene=ccmB;inference=ab initio prediction:Prodigal:2.6,similar to AA sequence:UniProtKB:P0ABL8;locus_tag=NLJJMJOO_00739;product=Heme exporter protein B
363_HAL_closed	Prodigal:2.6	CDS	782603	783370	.	+	0	ID=NLJJMJOO_00740;Name=ccmC;db_xref=COG:COG0755;gene=ccmC;inference=ab initio prediction:Prodigal:2.6,similar to AA sequence:UniProtKB:P0ABM1;locus_tag=NLJJMJOO_00740;product=Heme exporter protein C
363_HAL_closed	Prodigal:2.6	CDS	783370	783561	.	+	0	ID=NLJJMJOO_00741;inference=ab initio prediction:Prodigal:2.6;locus_tag=NLJJMJOO_00741;product=hypothetical protein
363_HAL_closed	Prodigal:2.6	CDS	783558	784067	.	+	0	ID=NLJJMJOO_00742;Name=ccmE;db_xref=COG:COG2332;gene=ccmE;inference=ab initio prediction:Prodigal:2.6,similar to AA sequence:UniProtKB:P69490;locus_tag=NLJJMJOO_00742;product=Cytochrome c-type biogenesis protein CcmE
363_HAL_closed	Prodigal:2.6	CDS	784120	786153	.	+	0	ID=NLJJMJOO_00743;Name=ccmF;db_xref=COG:COG1138;gene=ccmF;inference=ab initio prediction:Prodigal:2.6,similar to AA sequence:UniProtKB:P33927;locus_tag=NLJJMJOO_00743;product=Cytochrome c-type biogenesis protein CcmF
363_HAL_closed	Prodigal:2.6	CDS	786150	786677	.	+	0	ID=NLJJMJOO_00744;Name=dsbE_1;db_xref=COG:COG0526;gene=dsbE_1;inference=ab initio prediction:Prodigal:2.6,similar to AA sequence:UniProtKB:Q9I3N1;locus_tag=NLJJMJOO_00744;product=Thiol:disulfide interchange protein DsbE
363_HAL_closed	Prodigal:2.6	CDS	786668	787138	.	+	0	ID=NLJJMJOO_00745;Name=ccmH;db_xref=COG:COG3088;gene=ccmH;inference=ab initio prediction:Prodigal:2.6,similar to AA sequence:UniProtKB:Q9I3N0;locus_tag=NLJJMJOO_00745;product=Cytochrome c-type biogenesis protein CcmH
363_HAL_closed	Prodigal:2.6	CDS	787135	788373	.	+	0	ID=NLJJMJOO_00746;inference=ab initio prediction:Prodigal:2.6;locus_tag=NLJJMJOO_00746;product=hypothetical protein
363_HAL_closed	Prodigal:2.6	CDS	788398	791892	.	+	0	ID=NLJJMJOO_00747;Name=smc_1;db_xref=COG:COG1196;gene=smc_1;inference=ab initio prediction:Prodigal:2.6,similar to AA sequence:UniProtKB:P51834;locus_tag=NLJJMJOO_00747;product=Chromosome partition protein Smc
363_HAL_closed	Prodigal:2.6	CDS	792533	794356	.	+	0	ID=NLJJMJOO_00748;Name=zipA;gene=zipA;inference=ab initio prediction:Prodigal:2.6,protein motif:HAMAP:MF_00509;locus_tag=NLJJMJOO_00748;product=Cell division protein ZipA
363_HAL_closed	Prodigal:2.6	CDS	794525	795703	.	+	0	ID=NLJJMJOO_00749;eC_number=6.5.1.2;Name=ligA_1;db_xref=COG:COG0272;gene=ligA_1;inference=ab initio prediction:Prodigal:2.6,similar to AA sequence:UniProtKB:P15042;locus_tag=NLJJMJOO_00749;product=DNA ligase
363_HAL_closed	Prodigal:2.6	CDS	795783	797798	.	+	0	ID=NLJJMJOO_00750;eC_number=6.5.1.2;Name=ligA_2;db_xref=COG:COG0272;gene=ligA_2;inference=ab initio prediction:Prodigal:2.6,similar to AA sequence:UniProtKB:P15042;locus_tag=NLJJMJOO_00750;product=DNA ligase
363_HAL_closed	Prodigal:2.6	CDS	798238	799620	.	-	0	ID=NLJJMJOO_00751;inference=ab initio prediction:Prodigal:2.6;locus_tag=NLJJMJOO_00751;product=hypothetical protein
363_HAL_closed	Prodigal:2.6	CDS	799617	800042	.	-	0	ID=NLJJMJOO_00752;inference=ab initio prediction:Prodigal:2.6;locus_tag=NLJJMJOO_00752;product=hypothetical protein
363_HAL_closed	Prodigal:2.6	CDS	800290	800799	.	+	0	ID=NLJJMJOO_00753;inference=ab initio prediction:Prodigal:2.6,similar to AA sequence:ISfinder:ISPa31;locus_tag=NLJJMJOO_00753;product=IS3 family transposase ISPa31
363_HAL_closed	Prodigal:2.6	CDS	800850	801860	.	+	0	ID=NLJJMJOO_00754;inference=ab initio prediction:Prodigal:2.6,similar to AA sequence:ISfinder:ISAs20;locus_tag=NLJJMJOO_00754;product=IS3 family transposase ISAs20
363_HAL_closed	Prodigal:2.6	CDS	802018	802272	.	+	0	ID=NLJJMJOO_00755;inference=ab initio prediction:Prodigal:2.6;locus_tag=NLJJMJOO_00755;product=hypothetical protein
363_HAL_closed	Prodigal:2.6	CDS	802639	803106	.	+	0	ID=NLJJMJOO_00756;inference=ab initio prediction:Prodigal:2.6;locus_tag=NLJJMJOO_00756;product=hypothetical protein
363_HAL_closed	Prodigal:2.6	CDS	803135	804094	.	+	0	ID=NLJJMJOO_00757;inference=ab initio prediction:Prodigal:2.6;locus_tag=NLJJMJOO_00757;product=hypothetical protein
363_HAL_closed	Prodigal:2.6	CDS	804082	804726	.	+	0	ID=NLJJMJOO_00758;inference=ab initio prediction:Prodigal:2.6;locus_tag=NLJJMJOO_00758;product=hypothetical protein
363_HAL_closed	Prodigal:2.6	CDS	805810	806649	.	+	0	ID=NLJJMJOO_00759;inference=ab initio prediction:Prodigal:2.6;locus_tag=NLJJMJOO_00759;product=hypothetical protein
363_HAL_closed	Prodigal:2.6	CDS	806722	807234	.	+	0	ID=NLJJMJOO_00760;inference=ab initio prediction:Prodigal:2.6;locus_tag=NLJJMJOO_00760;product=hypothetical protein
363_HAL_closed	Prodigal:2.6	CDS	807281	807412	.	-	0	ID=NLJJMJOO_00761;inference=ab initio prediction:Prodigal:2.6;locus_tag=NLJJMJOO_00761;product=hypothetical protein
363_HAL_closed	Prodigal:2.6	CDS	807603	807878	.	+	0	ID=NLJJMJOO_00762;inference=ab initio prediction:Prodigal:2.6;locus_tag=NLJJMJOO_00762;product=hypothetical protein
363_HAL_closed	Prodigal:2.6	CDS	807921	808850	.	+	0	ID=NLJJMJOO_00763;Name=czcD_1;db_xref=COG:COG1230;gene=czcD_1;inference=ab initio prediction:Prodigal:2.6,similar to AA sequence:UniProtKB:O07084;locus_tag=NLJJMJOO_00763;product=Cadmium%2C cobalt and zinc/H(+)-K(+) antiporter
363_HAL_closed	Prodigal:2.6	CDS	808851	810263	.	-	0	ID=NLJJMJOO_00764;eC_number=2.7.13.3;Name=qseC_1;gene=qseC_1;inference=ab initio prediction:Prodigal:2.6,similar to AA sequence:UniProtKB:P45336;locus_tag=NLJJMJOO_00764;product=Sensor protein QseC
363_HAL_closed	Prodigal:2.6	CDS	810260	810922	.	-	0	ID=NLJJMJOO_00765;Name=qseB_2;gene=qseB_2;inference=ab initio prediction:Prodigal:2.6,similar to AA sequence:UniProtKB:Q8XBS3;locus_tag=NLJJMJOO_00765;product=Transcriptional regulatory protein QseB
363_HAL_closed	Prodigal:2.6	CDS	811035	812045	.	-	0	ID=NLJJMJOO_00766;inference=ab initio prediction:Prodigal:2.6,similar to AA sequence:ISfinder:ISAs20;locus_tag=NLJJMJOO_00766;product=IS3 family transposase ISAs20
363_HAL_closed	Prodigal:2.6	CDS	812096	812605	.	-	0	ID=NLJJMJOO_00767;inference=ab initio prediction:Prodigal:2.6,similar to AA sequence:ISfinder:ISPa31;locus_tag=NLJJMJOO_00767;product=IS3 family transposase ISPa31
363_HAL_closed	Prodigal:2.6	CDS	812904	814097	.	+	0	ID=NLJJMJOO_00768;inference=ab initio prediction:Prodigal:2.6;locus_tag=NLJJMJOO_00768;product=hypothetical protein
363_HAL_closed	Prodigal:2.6	CDS	814235	814549	.	+	0	ID=NLJJMJOO_00769;eC_number=2.7.1.107;Name=dgkA_1;db_xref=COG:COG0818;gene=dgkA_1;inference=ab initio prediction:Prodigal:2.6,similar to AA sequence:UniProtKB:P0ABN1;locus_tag=NLJJMJOO_00769;product=Diacylglycerol kinase
363_HAL_closed	Prodigal:2.6	CDS	814531	815217	.	+	0	ID=NLJJMJOO_00770;inference=ab initio prediction:Prodigal:2.6;locus_tag=NLJJMJOO_00770;product=hypothetical protein
363_HAL_closed	Prodigal:2.6	CDS	815242	816909	.	+	0	ID=NLJJMJOO_00771;eC_number=2.7.-.-;Name=eptA_1;db_xref=COG:COG2194;gene=eptA_1;inference=ab initio prediction:Prodigal:2.6,similar to AA sequence:UniProtKB:P30845;locus_tag=NLJJMJOO_00771;product=Phosphoethanolamine transferase EptA
363_HAL_closed	Prodigal:2.6	CDS	817681	819432	.	-	0	ID=NLJJMJOO_00772;inference=ab initio prediction:Prodigal:2.6;locus_tag=NLJJMJOO_00772;product=hypothetical protein
363_HAL_closed	Prodigal:2.6	CDS	819506	820504	.	+	0	ID=NLJJMJOO_00773;db_xref=COG:COG3039;inference=ab initio prediction:Prodigal:2.6,similar to AA sequence:ISfinder:ISBmu2;locus_tag=NLJJMJOO_00773;product=IS5 family transposase ISBmu2
363_HAL_closed	Prodigal:2.6	CDS	820687	821019	.	-	0	ID=NLJJMJOO_00774;inference=ab initio prediction:Prodigal:2.6;locus_tag=NLJJMJOO_00774;product=hypothetical protein
363_HAL_closed	Prodigal:2.6	CDS	820997	821488	.	-	0	ID=NLJJMJOO_00775;inference=ab initio prediction:Prodigal:2.6;locus_tag=NLJJMJOO_00775;product=hypothetical protein
363_HAL_closed	Prodigal:2.6	CDS	821594	821806	.	+	0	ID=NLJJMJOO_00776;inference=ab initio prediction:Prodigal:2.6;locus_tag=NLJJMJOO_00776;product=hypothetical protein
363_HAL_closed	Prodigal:2.6	CDS	822060	823133	.	-	0	ID=NLJJMJOO_00777;inference=ab initio prediction:Prodigal:2.6;locus_tag=NLJJMJOO_00777;product=hypothetical protein
363_HAL_closed	Prodigal:2.6	CDS	823136	824668	.	-	0	ID=NLJJMJOO_00778;eC_number=2.3.1.-;Name=lnt_1;db_xref=COG:COG0815;gene=lnt_1;inference=ab initio prediction:Prodigal:2.6,similar to AA sequence:UniProtKB:Q9ZI86;locus_tag=NLJJMJOO_00778;product=Apolipoprotein N-acyltransferase
363_HAL_closed	Prodigal:2.6	CDS	824673	825176	.	-	0	ID=NLJJMJOO_00779;eC_number=3.4.23.36;Name=lspA_1;db_xref=COG:COG0597;gene=lspA_1;inference=ab initio prediction:Prodigal:2.6,similar to AA sequence:UniProtKB:P00804;locus_tag=NLJJMJOO_00779;product=Lipoprotein signal peptidase
363_HAL_closed	Prodigal:2.6	CDS	825173	827359	.	-	0	ID=NLJJMJOO_00780;eC_number=3.6.3.-;Name=zntA_1;gene=zntA_1;inference=ab initio prediction:Prodigal:2.6,similar to AA sequence:UniProtKB:Q3YW59;locus_tag=NLJJMJOO_00780;product=Zinc/cadmium/lead-transporting P-type ATPase
363_HAL_closed	Prodigal:2.6	CDS	827446	827904	.	+	0	ID=NLJJMJOO_00781;Name=zntR_2;db_xref=COG:COG0789;gene=zntR_2;inference=ab initio prediction:Prodigal:2.6,similar to AA sequence:UniProtKB:P0ACS5;locus_tag=NLJJMJOO_00781;product=HTH-type transcriptional regulator ZntR
363_HAL_closed	Prodigal:2.6	CDS	827933	828106	.	-	0	ID=NLJJMJOO_00782;inference=ab initio prediction:Prodigal:2.6;locus_tag=NLJJMJOO_00782;product=hypothetical protein
363_HAL_closed	Prodigal:2.6	CDS	828341	829099	.	-	0	ID=NLJJMJOO_00783;inference=ab initio prediction:Prodigal:2.6;locus_tag=NLJJMJOO_00783;product=hypothetical protein
363_HAL_closed	Prodigal:2.6	CDS	829244	830140	.	-	0	ID=NLJJMJOO_00784;Name=zitB;gene=zitB;inference=ab initio prediction:Prodigal:2.6,protein motif:HAMAP:MF_00552;locus_tag=NLJJMJOO_00784;product=Zinc transporter ZitB
363_HAL_closed	Prodigal:2.6	CDS	830239	830646	.	+	0	ID=NLJJMJOO_00785;Name=zntR_3;db_xref=COG:COG0789;gene=zntR_3;inference=ab initio prediction:Prodigal:2.6,similar to AA sequence:UniProtKB:P0ACS5;locus_tag=NLJJMJOO_00785;product=HTH-type transcriptional regulator ZntR
363_HAL_closed	Prodigal:2.6	CDS	830740	831729	.	-	0	ID=NLJJMJOO_00786;inference=ab initio prediction:Prodigal:2.6;locus_tag=NLJJMJOO_00786;product=hypothetical protein
363_HAL_closed	Prodigal:2.6	CDS	831729	832406	.	-	0	ID=NLJJMJOO_00787;inference=ab initio prediction:Prodigal:2.6;locus_tag=NLJJMJOO_00787;product=hypothetical protein
363_HAL_closed	Prodigal:2.6	CDS	832520	832714	.	-	0	ID=NLJJMJOO_00788;inference=ab initio prediction:Prodigal:2.6;locus_tag=NLJJMJOO_00788;product=hypothetical protein
363_HAL_closed	Prodigal:2.6	CDS	832666	833433	.	-	0	ID=NLJJMJOO_00789;Name=czcD_2;db_xref=COG:COG1230;gene=czcD_2;inference=ab initio prediction:Prodigal:2.6,similar to AA sequence:UniProtKB:O07084;locus_tag=NLJJMJOO_00789;product=Cadmium%2C cobalt and zinc/H(+)-K(+) antiporter
363_HAL_closed	Prodigal:2.6	CDS	833604	833909	.	+	0	ID=NLJJMJOO_00790;inference=ab initio prediction:Prodigal:2.6;locus_tag=NLJJMJOO_00790;product=hypothetical protein
363_HAL_closed	Prodigal:2.6	CDS	833906	834694	.	+	0	ID=NLJJMJOO_00791;inference=ab initio prediction:Prodigal:2.6,similar to AA sequence:ISfinder:ISAma1;locus_tag=NLJJMJOO_00791;product=IS3 family transposase ISAma1
363_HAL_closed	Prodigal:2.6	CDS	835870	837204	.	-	0	ID=NLJJMJOO_00792;inference=ab initio prediction:Prodigal:2.6;locus_tag=NLJJMJOO_00792;product=hypothetical protein
363_HAL_closed	Prodigal:2.6	CDS	837204	837734	.	-	0	ID=NLJJMJOO_00793;inference=ab initio prediction:Prodigal:2.6;locus_tag=NLJJMJOO_00793;product=hypothetical protein
363_HAL_closed	Prodigal:2.6	CDS	837737	839758	.	-	0	ID=NLJJMJOO_00794;inference=ab initio prediction:Prodigal:2.6;locus_tag=NLJJMJOO_00794;product=hypothetical protein
363_HAL_closed	Prodigal:2.6	CDS	839751	841766	.	-	0	ID=NLJJMJOO_00795;inference=ab initio prediction:Prodigal:2.6;locus_tag=NLJJMJOO_00795;product=hypothetical protein
363_HAL_closed	Prodigal:2.6	CDS	842007	842867	.	+	0	ID=NLJJMJOO_00796;eC_number=6.5.1.2;Name=ligA_3;db_xref=COG:COG0272;gene=ligA_3;inference=ab initio prediction:Prodigal:2.6,similar to AA sequence:UniProtKB:P15042;locus_tag=NLJJMJOO_00796;product=DNA ligase
363_HAL_closed	Prodigal:2.6	CDS	842867	843142	.	+	0	ID=NLJJMJOO_00797;inference=ab initio prediction:Prodigal:2.6;locus_tag=NLJJMJOO_00797;product=hypothetical protein
363_HAL_closed	Prodigal:2.6	CDS	843734	845743	.	-	0	ID=NLJJMJOO_00798;Name=mnmC;db_xref=COG:COG0665;gene=mnmC;inference=ab initio prediction:Prodigal:2.6,similar to AA sequence:UniProtKB:Q8XCQ7;locus_tag=NLJJMJOO_00798;product=tRNA 5-methylaminomethyl-2-thiouridine biosynthesis bifunctional protein MnmC
363_HAL_closed	Prodigal:2.6	CDS	845902	846201	.	-	0	ID=NLJJMJOO_00799;Name=yciI;db_xref=COG:COG2350;gene=yciI;inference=ab initio prediction:Prodigal:2.6,similar to AA sequence:UniProtKB:P0AB55;locus_tag=NLJJMJOO_00799;product=Protein YciI
363_HAL_closed	Prodigal:2.6	CDS	846346	847266	.	+	0	ID=NLJJMJOO_00800;eC_number=3.1.13.-;Name=yciV;db_xref=COG:COG0613;gene=yciV;inference=ab initio prediction:Prodigal:2.6,similar to AA sequence:UniProtKB:P77766;locus_tag=NLJJMJOO_00800;product=5'-3' exoribonuclease
363_HAL_closed	Prodigal:2.6	CDS	847354	847977	.	+	0	ID=NLJJMJOO_00801;Name=yciO;db_xref=COG:COG0009;gene=yciO;inference=ab initio prediction:Prodigal:2.6,similar to AA sequence:UniProtKB:P0AFR4;locus_tag=NLJJMJOO_00801;product=putative protein YciO
363_HAL_closed	Prodigal:2.6	CDS	848166	848942	.	+	0	ID=NLJJMJOO_00802;Name=hel;db_xref=COG:COG2503;gene=hel;inference=ab initio prediction:Prodigal:2.6,similar to AA sequence:UniProtKB:P26093;locus_tag=NLJJMJOO_00802;product=Lipoprotein E
363_HAL_closed	Prodigal:2.6	CDS	849009	849896	.	-	0	ID=NLJJMJOO_00803;inference=ab initio prediction:Prodigal:2.6;locus_tag=NLJJMJOO_00803;product=hypothetical protein
363_HAL_closed	Prodigal:2.6	CDS	849948	850847	.	-	0	ID=NLJJMJOO_00804;inference=ab initio prediction:Prodigal:2.6;locus_tag=NLJJMJOO_00804;product=hypothetical protein
363_HAL_closed	Prodigal:2.6	CDS	850985	851665	.	+	0	ID=NLJJMJOO_00805;inference=ab initio prediction:Prodigal:2.6,similar to AA sequence:UniProtKB:P44271;locus_tag=NLJJMJOO_00805;note=UPF0111 protein HI_1603;product=hypothetical protein
363_HAL_closed	Prodigal:2.6	CDS	851676	852941	.	+	0	ID=NLJJMJOO_00806;inference=ab initio prediction:Prodigal:2.6;locus_tag=NLJJMJOO_00806;product=hypothetical protein
363_HAL_closed	Prodigal:2.6	CDS	853167	854480	.	+	0	ID=NLJJMJOO_00807;eC_number=2.3.1.1;Name=argA;db_xref=COG:COG0548;gene=argA;inference=ab initio prediction:Prodigal:2.6,similar to AA sequence:UniProtKB:P0A6C5;locus_tag=NLJJMJOO_00807;product=Amino-acid acetyltransferase
363_HAL_closed	Prodigal:2.6	CDS	854512	855069	.	-	0	ID=NLJJMJOO_00808;inference=ab initio prediction:Prodigal:2.6;locus_tag=NLJJMJOO_00808;product=hypothetical protein
363_HAL_closed	Prodigal:2.6	CDS	855105	856430	.	-	0	ID=NLJJMJOO_00809;eC_number=2.6.1.62;Name=bioA_2;gene=bioA_2;inference=ab initio prediction:Prodigal:2.6,similar to AA sequence:UniProtKB:P22805;locus_tag=NLJJMJOO_00809;product=Adenosylmethionine-8-amino-7-oxononanoate aminotransferase
363_HAL_closed	Prodigal:2.6	CDS	856572	857459	.	+	0	ID=NLJJMJOO_00810;inference=ab initio prediction:Prodigal:2.6;locus_tag=NLJJMJOO_00810;product=hypothetical protein
363_HAL_closed	Prodigal:2.6	CDS	857671	858525	.	-	0	ID=NLJJMJOO_00811;eC_number=1.-.-.-;Name=ydaD;gene=ydaD;inference=ab initio prediction:Prodigal:2.6,similar to AA sequence:UniProtKB:P80873;locus_tag=NLJJMJOO_00811;product=General stress protein 39
363_HAL_closed	Prodigal:2.6	CDS	858951	859094	.	+	0	ID=NLJJMJOO_00812;inference=ab initio prediction:Prodigal:2.6;locus_tag=NLJJMJOO_00812;product=hypothetical protein
363_HAL_closed	Prodigal:2.6	CDS	859183	860142	.	-	0	ID=NLJJMJOO_00813;inference=ab initio prediction:Prodigal:2.6;locus_tag=NLJJMJOO_00813;product=hypothetical protein
363_HAL_closed	Prodigal:2.6	CDS	860195	861568	.	-	0	ID=NLJJMJOO_00814;eC_number=3.1.11.6;Name=xseA;db_xref=COG:COG1570;gene=xseA;inference=ab initio prediction:Prodigal:2.6,similar to AA sequence:UniProtKB:P04994;locus_tag=NLJJMJOO_00814;product=Exodeoxyribonuclease 7 large subunit
363_HAL_closed	Prodigal:2.6	CDS	861635	862459	.	-	0	ID=NLJJMJOO_00815;inference=ab initio prediction:Prodigal:2.6;locus_tag=NLJJMJOO_00815;product=hypothetical protein
363_HAL_closed	Prodigal:2.6	CDS	862469	863533	.	-	0	ID=NLJJMJOO_00816;Name=phnS;db_xref=COG:COG1840;gene=phnS;inference=ab initio prediction:Prodigal:2.6,similar to AA sequence:UniProtKB:P96062;locus_tag=NLJJMJOO_00816;product=Putative 2-aminoethylphosphonate-binding periplasmic protein
363_HAL_closed	Prodigal:2.6	CDS	863543	864571	.	-	0	ID=NLJJMJOO_00817;eC_number=3.6.3.33;Name=btuD_3;gene=btuD_3;inference=ab initio prediction:Prodigal:2.6,protein motif:HAMAP:MF_01005;locus_tag=NLJJMJOO_00817;product=Vitamin B12 import ATP-binding protein BtuD
363_HAL_closed	Prodigal:2.6	CDS	864568	865359	.	-	0	ID=NLJJMJOO_00818;inference=ab initio prediction:Prodigal:2.6;locus_tag=NLJJMJOO_00818;product=hypothetical protein
363_HAL_closed	Prodigal:2.6	CDS	865428	866075	.	-	0	ID=NLJJMJOO_00819;inference=ab initio prediction:Prodigal:2.6;locus_tag=NLJJMJOO_00819;product=hypothetical protein
363_HAL_closed	Prodigal:2.6	CDS	866187	866963	.	+	0	ID=NLJJMJOO_00820;Name=glpR_1;db_xref=COG:COG1349;gene=glpR_1;inference=ab initio prediction:Prodigal:2.6,similar to AA sequence:UniProtKB:P0ACL0;locus_tag=NLJJMJOO_00820;product=Glycerol-3-phosphate regulon repressor
363_HAL_closed	Prodigal:2.6	CDS	867128	867640	.	+	0	ID=NLJJMJOO_00821;inference=ab initio prediction:Prodigal:2.6;locus_tag=NLJJMJOO_00821;product=hypothetical protein
363_HAL_closed	Prodigal:2.6	CDS	867661	868413	.	-	0	ID=NLJJMJOO_00822;inference=ab initio prediction:Prodigal:2.6;locus_tag=NLJJMJOO_00822;product=hypothetical protein
363_HAL_closed	Prodigal:2.6	CDS	868886	870355	.	+	0	ID=NLJJMJOO_00823;eC_number=1.1.1.205;Name=guaB_1;db_xref=COG:COG0516;gene=guaB_1;inference=ab initio prediction:Prodigal:2.6,similar to AA sequence:UniProtKB:P0ADG7;locus_tag=NLJJMJOO_00823;product=Inosine-5'-monophosphate dehydrogenase
363_HAL_closed	Prodigal:2.6	CDS	870453	872030	.	+	0	ID=NLJJMJOO_00824;eC_number=6.3.5.2;Name=guaA;db_xref=COG:COG0518;gene=guaA;inference=ab initio prediction:Prodigal:2.6,similar to AA sequence:UniProtKB:P04079;locus_tag=NLJJMJOO_00824;product=GMP synthase [glutamine-hydrolyzing]
363_HAL_closed	Prodigal:2.6	CDS	872149	874815	.	+	0	ID=NLJJMJOO_00825;inference=ab initio prediction:Prodigal:2.6;locus_tag=NLJJMJOO_00825;product=hypothetical protein
363_HAL_closed	Prodigal:2.6	CDS	876090	877040	.	+	0	ID=NLJJMJOO_00826;Name=yedI;db_xref=COG:COG2354;gene=yedI;inference=ab initio prediction:Prodigal:2.6,similar to AA sequence:UniProtKB:P46125;locus_tag=NLJJMJOO_00826;product=Inner membrane protein YedI
363_HAL_closed	Prodigal:2.6	CDS	877245	878084	.	-	0	ID=NLJJMJOO_00827;inference=ab initio prediction:Prodigal:2.6;locus_tag=NLJJMJOO_00827;product=hypothetical protein
363_HAL_closed	Prodigal:2.6	CDS	878026	878118	.	-	0	ID=NLJJMJOO_00828;inference=ab initio prediction:Prodigal:2.6;locus_tag=NLJJMJOO_00828;product=hypothetical protein
363_HAL_closed	Prodigal:2.6	CDS	878096	878467	.	-	0	ID=NLJJMJOO_00829;eC_number=4.2.1.108;Name=ectC_1;gene=ectC_1;inference=ab initio prediction:Prodigal:2.6,similar to AA sequence:UniProtKB:Q1GNW6;locus_tag=NLJJMJOO_00829;product=L-ectoine synthase
363_HAL_closed	Prodigal:2.6	CDS	878464	878958	.	-	0	ID=NLJJMJOO_00830;eC_number=2.3.1.178;Name=ectA_1;gene=ectA_1;inference=ab initio prediction:Prodigal:2.6,similar to AA sequence:UniProtKB:Q4JQJ5;locus_tag=NLJJMJOO_00830;product=L-2%2C4-diaminobutyric acid acetyltransferase
363_HAL_closed	Prodigal:2.6	CDS	879053	879961	.	+	0	ID=NLJJMJOO_00831;Name=hcaR_1;gene=hcaR_1;inference=ab initio prediction:Prodigal:2.6,similar to AA sequence:UniProtKB:Q47141;locus_tag=NLJJMJOO_00831;product=Hca operon transcriptional activator HcaR
363_HAL_closed	Prodigal:2.6	CDS	880258	881139	.	+	0	ID=NLJJMJOO_00832;eC_number=3.3.2.10;inference=ab initio prediction:Prodigal:2.6,similar to AA sequence:UniProtKB:O52866;locus_tag=NLJJMJOO_00832;product=Soluble epoxide hydrolase
363_HAL_closed	Prodigal:2.6	CDS	881216	882136	.	-	0	ID=NLJJMJOO_00833;Name=ribN;gene=ribN;inference=ab initio prediction:Prodigal:2.6,similar to AA sequence:UniProtKB:Q9KKU0;locus_tag=NLJJMJOO_00833;product=Riboflavin transporter
363_HAL_closed	Prodigal:2.6	CDS	882230	883165	.	+	0	ID=NLJJMJOO_00834;Name=gcvA_2;gene=gcvA_2;inference=ab initio prediction:Prodigal:2.6,similar to AA sequence:UniProtKB:P0A9F6;locus_tag=NLJJMJOO_00834;product=Glycine cleavage system transcriptional activator
363_HAL_closed	Prodigal:2.6	CDS	883556	883864	.	-	0	ID=NLJJMJOO_00835;inference=ab initio prediction:Prodigal:2.6;locus_tag=NLJJMJOO_00835;product=hypothetical protein
363_HAL_closed	Prodigal:2.6	CDS	884799	885323	.	+	0	ID=NLJJMJOO_00836;inference=ab initio prediction:Prodigal:2.6;locus_tag=NLJJMJOO_00836;product=hypothetical protein
363_HAL_closed	Prodigal:2.6	CDS	885358	885540	.	+	0	ID=NLJJMJOO_00837;inference=ab initio prediction:Prodigal:2.6;locus_tag=NLJJMJOO_00837;product=hypothetical protein
363_HAL_closed	Prodigal:2.6	CDS	885581	885955	.	-	0	ID=NLJJMJOO_00838;inference=ab initio prediction:Prodigal:2.6;locus_tag=NLJJMJOO_00838;product=hypothetical protein
363_HAL_closed	Prodigal:2.6	CDS	886309	886428	.	+	0	ID=NLJJMJOO_00839;inference=ab initio prediction:Prodigal:2.6;locus_tag=NLJJMJOO_00839;product=hypothetical protein
363_HAL_closed	Prodigal:2.6	CDS	886609	886782	.	+	0	ID=NLJJMJOO_00840;inference=ab initio prediction:Prodigal:2.6;locus_tag=NLJJMJOO_00840;product=hypothetical protein
363_HAL_closed	Prodigal:2.6	CDS	886926	887849	.	+	0	ID=NLJJMJOO_00841;inference=ab initio prediction:Prodigal:2.6;locus_tag=NLJJMJOO_00841;product=hypothetical protein
363_HAL_closed	Prodigal:2.6	CDS	888086	888415	.	+	0	ID=NLJJMJOO_00842;inference=ab initio prediction:Prodigal:2.6;locus_tag=NLJJMJOO_00842;product=hypothetical protein
363_HAL_closed	Prodigal:2.6	CDS	888688	889254	.	+	0	ID=NLJJMJOO_00843;inference=ab initio prediction:Prodigal:2.6;locus_tag=NLJJMJOO_00843;product=hypothetical protein
363_HAL_closed	Prodigal:2.6	CDS	889630	890424	.	+	0	ID=NLJJMJOO_00844;eC_number=5.1.-.-;Name=yddE;db_xref=COG:COG0384;gene=yddE;inference=ab initio prediction:Prodigal:2.6,similar to AA sequence:UniProtKB:P37757;locus_tag=NLJJMJOO_00844;product=putative isomerase YddE
363_HAL_closed	Prodigal:2.6	CDS	890448	891230	.	-	0	ID=NLJJMJOO_00845;Name=nimR;gene=nimR;inference=ab initio prediction:Prodigal:2.6,similar to AA sequence:UniProtKB:P76241;locus_tag=NLJJMJOO_00845;product=HTH-type transcriptional regulator NimR
363_HAL_closed	Prodigal:2.6	CDS	891413	892396	.	-	0	ID=NLJJMJOO_00846;inference=ab initio prediction:Prodigal:2.6,similar to AA sequence:UniProtKB:P99173;locus_tag=NLJJMJOO_00846;product=Zinc-type alcohol dehydrogenase-like protein
363_HAL_closed	Prodigal:2.6	CDS	892550	892906	.	+	0	ID=NLJJMJOO_00847;inference=ab initio prediction:Prodigal:2.6;locus_tag=NLJJMJOO_00847;product=hypothetical protein
363_HAL_closed	Prodigal:2.6	CDS	893128	893937	.	+	0	ID=NLJJMJOO_00848;inference=ab initio prediction:Prodigal:2.6;locus_tag=NLJJMJOO_00848;product=hypothetical protein
363_HAL_closed	Prodigal:2.6	CDS	894113	895036	.	+	0	ID=NLJJMJOO_00849;inference=ab initio prediction:Prodigal:2.6;locus_tag=NLJJMJOO_00849;product=hypothetical protein
363_HAL_closed	Prodigal:2.6	CDS	895484	895747	.	-	0	ID=NLJJMJOO_00850;inference=ab initio prediction:Prodigal:2.6;locus_tag=NLJJMJOO_00850;product=hypothetical protein
363_HAL_closed	Prodigal:2.6	CDS	895787	898933	.	+	0	ID=NLJJMJOO_00851;inference=ab initio prediction:Prodigal:2.6;locus_tag=NLJJMJOO_00851;product=hypothetical protein
363_HAL_closed	Prodigal:2.6	CDS	898950	900581	.	-	0	ID=NLJJMJOO_00852;inference=ab initio prediction:Prodigal:2.6;locus_tag=NLJJMJOO_00852;product=hypothetical protein
363_HAL_closed	Prodigal:2.6	CDS	900823	901290	.	+	0	ID=NLJJMJOO_00853;inference=ab initio prediction:Prodigal:2.6;locus_tag=NLJJMJOO_00853;product=hypothetical protein
363_HAL_closed	Prodigal:2.6	CDS	901469	901594	.	+	0	ID=NLJJMJOO_00854;inference=ab initio prediction:Prodigal:2.6;locus_tag=NLJJMJOO_00854;product=hypothetical protein
363_HAL_closed	Prodigal:2.6	CDS	901580	902659	.	-	0	ID=NLJJMJOO_00855;eC_number=2.7.-.-;Name=sasA_3;gene=sasA_3;inference=ab initio prediction:Prodigal:2.6,protein motif:HAMAP:MF_01837;locus_tag=NLJJMJOO_00855;product=Adaptive-response sensory-kinase SasA
363_HAL_closed	Prodigal:2.6	CDS	902656	903390	.	-	0	ID=NLJJMJOO_00856;Name=srrA;db_xref=COG:COG0745;gene=srrA;inference=ab initio prediction:Prodigal:2.6,similar to AA sequence:UniProtKB:Q5HFT0;locus_tag=NLJJMJOO_00856;product=Transcriptional regulatory protein SrrA
363_HAL_closed	Prodigal:2.6	CDS	903560	904717	.	+	0	ID=NLJJMJOO_00857;Name=srpA;gene=srpA;inference=ab initio prediction:Prodigal:2.6,similar to AA sequence:UniProtKB:O31099;locus_tag=NLJJMJOO_00857;product=Solvent efflux pump periplasmic linker SrpA
363_HAL_closed	Prodigal:2.6	CDS	904740	907886	.	+	0	ID=NLJJMJOO_00858;Name=acrB;db_xref=COG:COG0841;gene=acrB;inference=ab initio prediction:Prodigal:2.6,similar to AA sequence:UniProtKB:P31224;locus_tag=NLJJMJOO_00858;product=Multidrug efflux pump subunit AcrB
363_HAL_closed	Prodigal:2.6	CDS	907891	907995	.	+	0	ID=NLJJMJOO_00859;inference=ab initio prediction:Prodigal:2.6;locus_tag=NLJJMJOO_00859;product=hypothetical protein
363_HAL_closed	Prodigal:2.6	CDS	908003	909517	.	+	0	ID=NLJJMJOO_00860;Name=smvA;gene=smvA;inference=ab initio prediction:Prodigal:2.6,similar to AA sequence:UniProtKB:D0ZXQ3;locus_tag=NLJJMJOO_00860;product=Methyl viologen resistance protein SmvA
363_HAL_closed	Prodigal:2.6	CDS	909647	910156	.	-	0	ID=NLJJMJOO_00861;inference=ab initio prediction:Prodigal:2.6;locus_tag=NLJJMJOO_00861;product=hypothetical protein
363_HAL_closed	Prodigal:2.6	CDS	910253	910342	.	-	0	ID=NLJJMJOO_00862;inference=ab initio prediction:Prodigal:2.6;locus_tag=NLJJMJOO_00862;product=hypothetical protein
363_HAL_closed	Prodigal:2.6	CDS	910367	911566	.	+	0	ID=NLJJMJOO_00863;Name=bcr_1;gene=bcr_1;inference=ab initio prediction:Prodigal:2.6,similar to AA sequence:UniProtKB:P28246;locus_tag=NLJJMJOO_00863;product=Bicyclomycin resistance protein
363_HAL_closed	Prodigal:2.6	CDS	911859	913985	.	+	0	ID=NLJJMJOO_00864;Name=fhuA_1;db_xref=COG:COG1629;gene=fhuA_1;inference=ab initio prediction:Prodigal:2.6,similar to AA sequence:UniProtKB:P06971;locus_tag=NLJJMJOO_00864;product=Ferrichrome outer membrane transporter/phage receptor
363_HAL_closed	Prodigal:2.6	CDS	914066	914362	.	-	0	ID=NLJJMJOO_00865;inference=ab initio prediction:Prodigal:2.6;locus_tag=NLJJMJOO_00865;product=hypothetical protein
363_HAL_closed	Prodigal:2.6	CDS	914482	915006	.	-	0	ID=NLJJMJOO_00866;inference=ab initio prediction:Prodigal:2.6;locus_tag=NLJJMJOO_00866;product=hypothetical protein
363_HAL_closed	Prodigal:2.6	CDS	915283	915405	.	-	0	ID=NLJJMJOO_00867;inference=ab initio prediction:Prodigal:2.6;locus_tag=NLJJMJOO_00867;product=hypothetical protein
363_HAL_closed	Prodigal:2.6	CDS	915576	916688	.	+	0	ID=NLJJMJOO_00868;Name=nimT;db_xref=COG:COG2807;gene=nimT;inference=ab initio prediction:Prodigal:2.6,similar to AA sequence:UniProtKB:P76242;locus_tag=NLJJMJOO_00868;product=2-nitroimidazole transporter
363_HAL_closed	Prodigal:2.6	CDS	916760	918016	.	-	0	ID=NLJJMJOO_00869;inference=ab initio prediction:Prodigal:2.6;locus_tag=NLJJMJOO_00869;product=hypothetical protein
363_HAL_closed	Prodigal:2.6	CDS	918399	918569	.	+	0	ID=NLJJMJOO_00870;inference=ab initio prediction:Prodigal:2.6;locus_tag=NLJJMJOO_00870;product=hypothetical protein
363_HAL_closed	Prodigal:2.6	CDS	919083	922238	.	-	0	ID=NLJJMJOO_00871;Name=mdtC_1;gene=mdtC_1;inference=ab initio prediction:Prodigal:2.6,similar to AA sequence:UniProtKB:A7ZNP9;locus_tag=NLJJMJOO_00871;product=Multidrug resistance protein MdtC
363_HAL_closed	Prodigal:2.6	CDS	922242	923339	.	-	0	ID=NLJJMJOO_00872;Name=mdtE;gene=mdtE;inference=ab initio prediction:Prodigal:2.6,similar to AA sequence:UniProtKB:P37636;locus_tag=NLJJMJOO_00872;product=Multidrug resistance protein MdtE
363_HAL_closed	Prodigal:2.6	CDS	923431	924045	.	-	0	ID=NLJJMJOO_00873;inference=ab initio prediction:Prodigal:2.6;locus_tag=NLJJMJOO_00873;product=hypothetical protein
363_HAL_closed	Prodigal:2.6	CDS	925059	926210	.	-	0	ID=NLJJMJOO_00874;inference=ab initio prediction:Prodigal:2.6;locus_tag=NLJJMJOO_00874;product=hypothetical protein
363_HAL_closed	Prodigal:2.6	CDS	926341	926766	.	-	0	ID=NLJJMJOO_00875;inference=ab initio prediction:Prodigal:2.6;locus_tag=NLJJMJOO_00875;product=hypothetical protein
363_HAL_closed	Prodigal:2.6	CDS	926816	928180	.	-	0	ID=NLJJMJOO_00876;eC_number=2.7.-.-;Name=sasA_4;gene=sasA_4;inference=ab initio prediction:Prodigal:2.6,protein motif:HAMAP:MF_01837;locus_tag=NLJJMJOO_00876;product=Adaptive-response sensory-kinase SasA
363_HAL_closed	Prodigal:2.6	CDS	928149	928835	.	-	0	ID=NLJJMJOO_00877;Name=tctD;db_xref=COG:COG0745;gene=tctD;inference=ab initio prediction:Prodigal:2.6,similar to AA sequence:UniProtKB:P0CL17;locus_tag=NLJJMJOO_00877;product=Transcriptional regulatory protein tctD
363_HAL_closed	Prodigal:2.6	CDS	928835	929650	.	-	0	ID=NLJJMJOO_00878;inference=ab initio prediction:Prodigal:2.6;locus_tag=NLJJMJOO_00878;product=hypothetical protein
363_HAL_closed	Prodigal:2.6	CDS	929864	931018	.	+	0	ID=NLJJMJOO_00879;Name=macA_1;db_xref=COG:COG0845;gene=macA_1;inference=ab initio prediction:Prodigal:2.6,similar to AA sequence:UniProtKB:P75830;locus_tag=NLJJMJOO_00879;product=Macrolide export protein MacA
363_HAL_closed	Prodigal:2.6	CDS	931015	934074	.	+	0	ID=NLJJMJOO_00880;Name=mdtC_2;gene=mdtC_2;inference=ab initio prediction:Prodigal:2.6,similar to AA sequence:UniProtKB:A7ZNP9;locus_tag=NLJJMJOO_00880;product=Multidrug resistance protein MdtC
363_HAL_closed	Prodigal:2.6	CDS	934083	935225	.	+	0	ID=NLJJMJOO_00881;inference=ab initio prediction:Prodigal:2.6;locus_tag=NLJJMJOO_00881;product=hypothetical protein
363_HAL_closed	Prodigal:2.6	CDS	935924	937765	.	+	0	ID=NLJJMJOO_00882;Name=yejM;db_xref=COG:COG3083;gene=yejM;inference=ab initio prediction:Prodigal:2.6,similar to AA sequence:UniProtKB:P0AD27;locus_tag=NLJJMJOO_00882;product=Inner membrane protein YejM
363_HAL_closed	Prodigal:2.6	CDS	938090	938563	.	-	0	ID=NLJJMJOO_00883;inference=ab initio prediction:Prodigal:2.6;locus_tag=NLJJMJOO_00883;product=hypothetical protein
363_HAL_closed	Prodigal:2.6	CDS	938601	939470	.	-	0	ID=NLJJMJOO_00884;inference=ab initio prediction:Prodigal:2.6;locus_tag=NLJJMJOO_00884;product=hypothetical protein
363_HAL_closed	Prodigal:2.6	CDS	939595	940476	.	+	0	ID=NLJJMJOO_00885;Name=dmlR_3;gene=dmlR_3;inference=ab initio prediction:Prodigal:2.6,similar to AA sequence:UniProtKB:P76250;locus_tag=NLJJMJOO_00885;product=HTH-type transcriptional regulator DmlR
363_HAL_closed	Prodigal:2.6	CDS	940953	941858	.	-	0	ID=NLJJMJOO_00886;Name=nodD2_1;gene=nodD2_1;inference=ab initio prediction:Prodigal:2.6,similar to AA sequence:UniProtKB:P55700;locus_tag=NLJJMJOO_00886;product=Nodulation protein D 2
363_HAL_closed	Prodigal:2.6	CDS	941898	942431	.	+	0	ID=NLJJMJOO_00887;inference=ab initio prediction:Prodigal:2.6;locus_tag=NLJJMJOO_00887;product=hypothetical protein
363_HAL_closed	Prodigal:2.6	CDS	942428	943351	.	+	0	ID=NLJJMJOO_00888;eC_number=1.1.1.103;Name=tdh_1;gene=tdh_1;inference=ab initio prediction:Prodigal:2.6,protein motif:HAMAP:MF_00627;locus_tag=NLJJMJOO_00888;product=L-threonine 3-dehydrogenase
363_HAL_closed	Prodigal:2.6	CDS	943317	943541	.	+	0	ID=NLJJMJOO_00889;inference=ab initio prediction:Prodigal:2.6;locus_tag=NLJJMJOO_00889;product=hypothetical protein
363_HAL_closed	Prodigal:2.6	CDS	943615	944487	.	-	0	ID=NLJJMJOO_00890;eC_number=1.1.1.65;Name=pdxI_1;gene=pdxI_1;inference=ab initio prediction:Prodigal:2.6,similar to AA sequence:UniProtKB:P25906;locus_tag=NLJJMJOO_00890;product=Pyridoxine 4-dehydrogenase
363_HAL_closed	Prodigal:2.6	CDS	944456	945514	.	-	0	ID=NLJJMJOO_00891;eC_number=1.1.1.-;Name=yhdN_1;db_xref=COG:COG0667;gene=yhdN_1;inference=ab initio prediction:Prodigal:2.6,similar to AA sequence:UniProtKB:P80874;locus_tag=NLJJMJOO_00891;product=Aldo-keto reductase YhdN
363_HAL_closed	Prodigal:2.6	CDS	945682	946641	.	+	0	ID=NLJJMJOO_00892;db_xref=COG:COG3039;inference=ab initio prediction:Prodigal:2.6,similar to AA sequence:ISfinder:IS4811;locus_tag=NLJJMJOO_00892;product=IS5 family transposase IS4811
363_HAL_closed	Prodigal:2.6	CDS	946813	947835	.	-	0	ID=NLJJMJOO_00893;inference=ab initio prediction:Prodigal:2.6;locus_tag=NLJJMJOO_00893;product=hypothetical protein
363_HAL_closed	Prodigal:2.6	CDS	947867	950035	.	-	0	ID=NLJJMJOO_00894;eC_number=1.3.99.16;Name=iorB;gene=iorB;inference=ab initio prediction:Prodigal:2.6,similar to AA sequence:UniProtKB:Q51698;locus_tag=NLJJMJOO_00894;product=Isoquinoline 1-oxidoreductase subunit beta
363_HAL_closed	Prodigal:2.6	CDS	950081	950530	.	-	0	ID=NLJJMJOO_00895;eC_number=1.3.99.16;Name=iorA;gene=iorA;inference=ab initio prediction:Prodigal:2.6,similar to AA sequence:UniProtKB:Q51697;locus_tag=NLJJMJOO_00895;product=Isoquinoline 1-oxidoreductase subunit alpha
363_HAL_closed	Prodigal:2.6	CDS	950664	951008	.	+	0	ID=NLJJMJOO_00896;inference=ab initio prediction:Prodigal:2.6;locus_tag=NLJJMJOO_00896;product=hypothetical protein
363_HAL_closed	Prodigal:2.6	CDS	951124	951843	.	+	0	ID=NLJJMJOO_00897;Name=ompR_1;gene=ompR_1;inference=ab initio prediction:Prodigal:2.6,similar to AA sequence:UniProtKB:P0AA16;locus_tag=NLJJMJOO_00897;product=Transcriptional regulatory protein OmpR
363_HAL_closed	Prodigal:2.6	CDS	951840	953348	.	+	0	ID=NLJJMJOO_00898;eC_number=2.7.-.-;Name=sasA_5;gene=sasA_5;inference=ab initio prediction:Prodigal:2.6,protein motif:HAMAP:MF_01837;locus_tag=NLJJMJOO_00898;product=Adaptive-response sensory-kinase SasA
363_HAL_closed	Prodigal:2.6	CDS	953564	953971	.	+	0	ID=NLJJMJOO_00899;inference=ab initio prediction:Prodigal:2.6;locus_tag=NLJJMJOO_00899;product=hypothetical protein
363_HAL_closed	Prodigal:2.6	CDS	954045	954968	.	+	0	ID=NLJJMJOO_00900;Name=rhaS_3;gene=rhaS_3;inference=ab initio prediction:Prodigal:2.6,protein motif:HAMAP:MF_01534;locus_tag=NLJJMJOO_00900;product=HTH-type transcriptional activator RhaS
363_HAL_closed	Prodigal:2.6	CDS	955079	955705	.	+	0	ID=NLJJMJOO_00901;inference=ab initio prediction:Prodigal:2.6;locus_tag=NLJJMJOO_00901;product=hypothetical protein
363_HAL_closed	Prodigal:2.6	CDS	955954	957102	.	-	0	ID=NLJJMJOO_00902;inference=ab initio prediction:Prodigal:2.6;locus_tag=NLJJMJOO_00902;product=hypothetical protein
363_HAL_closed	Prodigal:2.6	CDS	957099	957626	.	-	0	ID=NLJJMJOO_00903;inference=ab initio prediction:Prodigal:2.6;locus_tag=NLJJMJOO_00903;product=hypothetical protein
363_HAL_closed	Prodigal:2.6	CDS	957694	958437	.	-	0	ID=NLJJMJOO_00904;inference=ab initio prediction:Prodigal:2.6;locus_tag=NLJJMJOO_00904;product=hypothetical protein
363_HAL_closed	Prodigal:2.6	CDS	958814	959206	.	-	0	ID=NLJJMJOO_00905;Name=yjgH;db_xref=COG:COG0251;gene=yjgH;inference=ab initio prediction:Prodigal:2.6,similar to AA sequence:UniProtKB:P39332;locus_tag=NLJJMJOO_00905;product=RutC family protein YjgH
363_HAL_closed	Prodigal:2.6	CDS	959347	960273	.	+	0	ID=NLJJMJOO_00906;Name=pgrR_2;gene=pgrR_2;inference=ab initio prediction:Prodigal:2.6,similar to AA sequence:UniProtKB:P77333;locus_tag=NLJJMJOO_00906;product=HTH-type transcriptional regulator PgrR
363_HAL_closed	Prodigal:2.6	CDS	960330	962405	.	-	0	ID=NLJJMJOO_00907;Name=aaeB;db_xref=COG:COG1289;gene=aaeB;inference=ab initio prediction:Prodigal:2.6,similar to AA sequence:UniProtKB:P46481;locus_tag=NLJJMJOO_00907;product=p-hydroxybenzoic acid efflux pump subunit AaeB
363_HAL_closed	Prodigal:2.6	CDS	962409	963293	.	-	0	ID=NLJJMJOO_00908;Name=aaeA;db_xref=COG:COG1566;gene=aaeA;inference=ab initio prediction:Prodigal:2.6,similar to AA sequence:UniProtKB:P46482;locus_tag=NLJJMJOO_00908;product=p-hydroxybenzoic acid efflux pump subunit AaeA
363_HAL_closed	Prodigal:2.6	CDS	963317	963535	.	-	0	ID=NLJJMJOO_00909;inference=ab initio prediction:Prodigal:2.6;locus_tag=NLJJMJOO_00909;product=hypothetical protein
363_HAL_closed	Prodigal:2.6	CDS	963828	964250	.	+	0	ID=NLJJMJOO_00910;inference=ab initio prediction:Prodigal:2.6;locus_tag=NLJJMJOO_00910;product=hypothetical protein
363_HAL_closed	Prodigal:2.6	CDS	964398	965294	.	+	0	ID=NLJJMJOO_00911;eC_number=1.8.1.9;Name=trxB;db_xref=COG:COG0492;gene=trxB;inference=ab initio prediction:Prodigal:2.6,similar to AA sequence:UniProtKB:P80880;locus_tag=NLJJMJOO_00911;product=Thioredoxin reductase
363_HAL_closed	Prodigal:2.6	CDS	965363	966529	.	-	0	ID=NLJJMJOO_00912;Name=ydhP_1;db_xref=COG:COG2814;gene=ydhP_1;inference=ab initio prediction:Prodigal:2.6,similar to AA sequence:UniProtKB:P77389;locus_tag=NLJJMJOO_00912;product=Inner membrane transport protein YdhP
363_HAL_closed	Prodigal:2.6	CDS	966673	967527	.	+	0	ID=NLJJMJOO_00913;inference=ab initio prediction:Prodigal:2.6;locus_tag=NLJJMJOO_00913;product=hypothetical protein
363_HAL_closed	Prodigal:2.6	CDS	967537	968430	.	-	0	ID=NLJJMJOO_00914;Name=dmlR_4;gene=dmlR_4;inference=ab initio prediction:Prodigal:2.6,similar to AA sequence:UniProtKB:P76250;locus_tag=NLJJMJOO_00914;product=HTH-type transcriptional regulator DmlR
363_HAL_closed	Prodigal:2.6	CDS	968531	969190	.	+	0	ID=NLJJMJOO_00915;inference=ab initio prediction:Prodigal:2.6;locus_tag=NLJJMJOO_00915;product=hypothetical protein
363_HAL_closed	Prodigal:2.6	CDS	969391	970134	.	-	0	ID=NLJJMJOO_00916;inference=ab initio prediction:Prodigal:2.6;locus_tag=NLJJMJOO_00916;product=hypothetical protein
363_HAL_closed	Prodigal:2.6	CDS	970143	971612	.	-	0	ID=NLJJMJOO_00917;eC_number=3.5.2.7;Name=hutI_1;gene=hutI_1;inference=ab initio prediction:Prodigal:2.6,protein motif:HAMAP:MF_00372;locus_tag=NLJJMJOO_00917;product=Imidazolonepropionase
363_HAL_closed	Prodigal:2.6	CDS	971722	972636	.	-	0	ID=NLJJMJOO_00918;Name=dmlR_5;gene=dmlR_5;inference=ab initio prediction:Prodigal:2.6,similar to AA sequence:UniProtKB:P76250;locus_tag=NLJJMJOO_00918;product=HTH-type transcriptional regulator DmlR
363_HAL_closed	Prodigal:2.6	CDS	972810	973388	.	+	0	ID=NLJJMJOO_00919;Name=mdaB;db_xref=COG:COG2249;gene=mdaB;inference=ab initio prediction:Prodigal:2.6,similar to AA sequence:UniProtKB:P0AEY7;locus_tag=NLJJMJOO_00919;product=Modulator of drug activity B
363_HAL_closed	Prodigal:2.6	CDS	973418	974038	.	-	0	ID=NLJJMJOO_00920;Name=msrQ;db_xref=COG:COG2717;gene=msrQ;inference=ab initio prediction:Prodigal:2.6,similar to AA sequence:UniProtKB:P76343;locus_tag=NLJJMJOO_00920;product=Protein-methionine-sulfoxide reductase heme-binding subunit MsrQ
363_HAL_closed	Prodigal:2.6	CDS	974038	975054	.	-	0	ID=NLJJMJOO_00921;eC_number=1.8.5.-;Name=msrP;db_xref=COG:COG2041;gene=msrP;inference=ab initio prediction:Prodigal:2.6,similar to AA sequence:UniProtKB:P76342;locus_tag=NLJJMJOO_00921;product=Protein-methionine-sulfoxide reductase catalytic subunit MsrP
363_HAL_closed	Prodigal:2.6	CDS	975229	976884	.	+	0	ID=NLJJMJOO_00922;inference=ab initio prediction:Prodigal:2.6;locus_tag=NLJJMJOO_00922;product=hypothetical protein
363_HAL_closed	Prodigal:2.6	CDS	976943	977914	.	+	0	ID=NLJJMJOO_00923;inference=ab initio prediction:Prodigal:2.6;locus_tag=NLJJMJOO_00923;product=hypothetical protein
363_HAL_closed	Prodigal:2.6	CDS	977911	978981	.	+	0	ID=NLJJMJOO_00924;inference=ab initio prediction:Prodigal:2.6;locus_tag=NLJJMJOO_00924;product=hypothetical protein
363_HAL_closed	Prodigal:2.6	CDS	978978	979511	.	+	0	ID=NLJJMJOO_00925;inference=ab initio prediction:Prodigal:2.6;locus_tag=NLJJMJOO_00925;product=hypothetical protein
363_HAL_closed	Prodigal:2.6	CDS	979701	981428	.	+	0	ID=NLJJMJOO_00926;inference=ab initio prediction:Prodigal:2.6;locus_tag=NLJJMJOO_00926;product=hypothetical protein
363_HAL_closed	Prodigal:2.6	CDS	981521	981952	.	+	0	ID=NLJJMJOO_00927;Name=higA;db_xref=COG:COG5499;gene=higA;inference=ab initio prediction:Prodigal:2.6,similar to AA sequence:UniProtKB:P67701;locus_tag=NLJJMJOO_00927;product=Antitoxin HigA
363_HAL_closed	Prodigal:2.6	CDS	981969	982745	.	-	0	ID=NLJJMJOO_00928;eC_number=5.1.1.3;Name=murI_1;gene=murI_1;inference=ab initio prediction:Prodigal:2.6,protein motif:HAMAP:MF_00258;locus_tag=NLJJMJOO_00928;product=Glutamate racemase
363_HAL_closed	Prodigal:2.6	CDS	982932	983687	.	+	0	ID=NLJJMJOO_00929;inference=ab initio prediction:Prodigal:2.6;locus_tag=NLJJMJOO_00929;product=hypothetical protein
363_HAL_closed	Prodigal:2.6	CDS	983689	984036	.	-	0	ID=NLJJMJOO_00930;inference=ab initio prediction:Prodigal:2.6;locus_tag=NLJJMJOO_00930;product=hypothetical protein
363_HAL_closed	Prodigal:2.6	CDS	984269	987742	.	-	0	ID=NLJJMJOO_00931;eC_number=6.2.1.20;Name=aas;gene=aas;inference=ab initio prediction:Prodigal:2.6,protein motif:HAMAP:MF_01162;locus_tag=NLJJMJOO_00931;product=Bifunctional protein Aas
363_HAL_closed	Prodigal:2.6	CDS	987903	988661	.	+	0	ID=NLJJMJOO_00932;inference=ab initio prediction:Prodigal:2.6;locus_tag=NLJJMJOO_00932;product=hypothetical protein
363_HAL_closed	Prodigal:2.6	CDS	988654	989589	.	-	0	ID=NLJJMJOO_00933;Name=gcvA_3;gene=gcvA_3;inference=ab initio prediction:Prodigal:2.6,similar to AA sequence:UniProtKB:P0A9F6;locus_tag=NLJJMJOO_00933;product=Glycine cleavage system transcriptional activator
363_HAL_closed	Prodigal:2.6	CDS	989687	990616	.	+	0	ID=NLJJMJOO_00934;inference=ab initio prediction:Prodigal:2.6;locus_tag=NLJJMJOO_00934;product=hypothetical protein
363_HAL_closed	Prodigal:2.6	CDS	990653	991519	.	+	0	ID=NLJJMJOO_00935;eC_number=2.1.1.187;Name=rlmA;db_xref=COG:COG0500;gene=rlmA;inference=ab initio prediction:Prodigal:2.6,similar to AA sequence:UniProtKB:P36999;locus_tag=NLJJMJOO_00935;product=23S rRNA (guanine(745)-N(1))-methyltransferase
363_HAL_closed	Prodigal:2.6	CDS	991659	991865	.	-	0	ID=NLJJMJOO_00936;Name=cspG_2;db_xref=COG:COG1278;gene=cspG_2;inference=ab initio prediction:Prodigal:2.6,similar to AA sequence:UniProtKB:Q9S170;locus_tag=NLJJMJOO_00936;product=Cold shock-like protein CspG
363_HAL_closed	Prodigal:2.6	CDS	992270	993010	.	-	0	ID=NLJJMJOO_00937;eC_number=1.-.-.-;inference=ab initio prediction:Prodigal:2.6,similar to AA sequence:UniProtKB:Q7A3L9;locus_tag=NLJJMJOO_00937;product=putative oxidoreductase
363_HAL_closed	Prodigal:2.6	CDS	993203	994165	.	+	0	ID=NLJJMJOO_00938;inference=ab initio prediction:Prodigal:2.6;locus_tag=NLJJMJOO_00938;product=hypothetical protein
363_HAL_closed	Prodigal:2.6	CDS	994229	995491	.	+	0	ID=NLJJMJOO_00939;Name=gltP;db_xref=COG:COG1301;gene=gltP;inference=ab initio prediction:Prodigal:2.6,similar to AA sequence:UniProtKB:P21345;locus_tag=NLJJMJOO_00939;product=Proton/glutamate-aspartate symporter
363_HAL_closed	Prodigal:2.6	CDS	995527	996009	.	+	0	ID=NLJJMJOO_00940;eC_number=3.5.4.33;Name=tadA_1;gene=tadA_1;inference=ab initio prediction:Prodigal:2.6,protein motif:HAMAP:MF_00972;locus_tag=NLJJMJOO_00940;product=tRNA-specific adenosine deaminase
363_HAL_closed	Prodigal:2.6	CDS	996092	996265	.	-	0	ID=NLJJMJOO_00941;inference=ab initio prediction:Prodigal:2.6;locus_tag=NLJJMJOO_00941;product=hypothetical protein
363_HAL_closed	Prodigal:2.6	CDS	996421	998484	.	+	0	ID=NLJJMJOO_00942;Name=btuB_1;gene=btuB_1;inference=ab initio prediction:Prodigal:2.6,protein motif:HAMAP:MF_01531;locus_tag=NLJJMJOO_00942;product=Vitamin B12 transporter BtuB
363_HAL_closed	Prodigal:2.6	CDS	998578	1001133	.	-	0	ID=NLJJMJOO_00943;eC_number=1.1.5.2;Name=gcd_1;db_xref=COG:COG4993;gene=gcd_1;inference=ab initio prediction:Prodigal:2.6,similar to AA sequence:UniProtKB:P15877;locus_tag=NLJJMJOO_00943;product=Quinoprotein glucose dehydrogenase
363_HAL_closed	Prodigal:2.6	CDS	1001395	1002393	.	-	0	ID=NLJJMJOO_00944;eC_number=1.-.-.-;Name=yfmJ;db_xref=COG:COG2130;gene=yfmJ;inference=ab initio prediction:Prodigal:2.6,similar to AA sequence:UniProtKB:O34812;locus_tag=NLJJMJOO_00944;product=Putative NADP-dependent oxidoreductase YfmJ
363_HAL_closed	Prodigal:2.6	CDS	1002621	1003001	.	-	0	ID=NLJJMJOO_00945;inference=ab initio prediction:Prodigal:2.6;locus_tag=NLJJMJOO_00945;product=hypothetical protein
363_HAL_closed	Prodigal:2.6	CDS	1003327	1004772	.	+	0	ID=NLJJMJOO_00946;inference=ab initio prediction:Prodigal:2.6;locus_tag=NLJJMJOO_00946;product=hypothetical protein
363_HAL_closed	Prodigal:2.6	CDS	1004898	1005776	.	-	0	ID=NLJJMJOO_00947;inference=ab initio prediction:Prodigal:2.6;locus_tag=NLJJMJOO_00947;product=hypothetical protein
363_HAL_closed	Prodigal:2.6	CDS	1005878	1006750	.	+	0	ID=NLJJMJOO_00948;Name=gltC_1;gene=gltC_1;inference=ab initio prediction:Prodigal:2.6,similar to AA sequence:UniProtKB:P20668;locus_tag=NLJJMJOO_00948;product=HTH-type transcriptional regulator GltC
363_HAL_closed	Prodigal:2.6	CDS	1006880	1007437	.	+	0	ID=NLJJMJOO_00949;inference=ab initio prediction:Prodigal:2.6;locus_tag=NLJJMJOO_00949;product=hypothetical protein
363_HAL_closed	Prodigal:2.6	CDS	1007454	1009259	.	-	0	ID=NLJJMJOO_00950;inference=ab initio prediction:Prodigal:2.6;locus_tag=NLJJMJOO_00950;product=hypothetical protein
363_HAL_closed	Prodigal:2.6	CDS	1009466	1010332	.	-	0	ID=NLJJMJOO_00951;Name=argP_1;db_xref=COG:COG0583;gene=argP_1;inference=ab initio prediction:Prodigal:2.6,similar to AA sequence:UniProtKB:P0A8S1;locus_tag=NLJJMJOO_00951;product=HTH-type transcriptional regulator ArgP
363_HAL_closed	Prodigal:2.6	CDS	1010541	1011836	.	+	0	ID=NLJJMJOO_00952;inference=ab initio prediction:Prodigal:2.6;locus_tag=NLJJMJOO_00952;product=hypothetical protein
363_HAL_closed	Prodigal:2.6	CDS	1011928	1013397	.	+	0	ID=NLJJMJOO_00953;inference=ab initio prediction:Prodigal:2.6;locus_tag=NLJJMJOO_00953;product=hypothetical protein
363_HAL_closed	Prodigal:2.6	CDS	1013421	1014446	.	+	0	ID=NLJJMJOO_00954;inference=ab initio prediction:Prodigal:2.6;locus_tag=NLJJMJOO_00954;product=hypothetical protein
363_HAL_closed	Prodigal:2.6	CDS	1014450	1015538	.	+	0	ID=NLJJMJOO_00955;inference=ab initio prediction:Prodigal:2.6;locus_tag=NLJJMJOO_00955;product=hypothetical protein
363_HAL_closed	Prodigal:2.6	CDS	1015709	1017361	.	+	0	ID=NLJJMJOO_00956;Name=yojI_1;db_xref=COG:COG4615;gene=yojI_1;inference=ab initio prediction:Prodigal:2.6,similar to AA sequence:UniProtKB:P33941;locus_tag=NLJJMJOO_00956;product=ABC transporter ATP-binding/permease protein YojI
363_HAL_closed	Prodigal:2.6	CDS	1017368	1018156	.	-	0	ID=NLJJMJOO_00957;Name=fhuF;db_xref=COG:COG4114;gene=fhuF;inference=ab initio prediction:Prodigal:2.6,similar to AA sequence:UniProtKB:P39405;locus_tag=NLJJMJOO_00957;product=Ferric iron reductase protein FhuF
363_HAL_closed	Prodigal:2.6	CDS	1018306	1019073	.	-	0	ID=NLJJMJOO_00958;eC_number=3.6.3.34;Name=fhuC_2;db_xref=COG:COG1120;gene=fhuC_2;inference=ab initio prediction:Prodigal:2.6,similar to AA sequence:UniProtKB:P07821;locus_tag=NLJJMJOO_00958;product=Iron(3+)-hydroxamate import ATP-binding protein FhuC
363_HAL_closed	Prodigal:2.6	CDS	1019273	1020070	.	-	0	ID=NLJJMJOO_00959;eC_number=3.1.3.25;Name=suhB_2;db_xref=COG:COG0483;gene=suhB_2;inference=ab initio prediction:Prodigal:2.6,similar to AA sequence:UniProtKB:P0ADG4;locus_tag=NLJJMJOO_00959;product=Inositol-1-monophosphatase
363_HAL_closed	Prodigal:2.6	CDS	1020181	1021752	.	-	0	ID=NLJJMJOO_00960;inference=ab initio prediction:Prodigal:2.6;locus_tag=NLJJMJOO_00960;product=hypothetical protein
363_HAL_closed	Prodigal:2.6	CDS	1022059	1022586	.	+	0	ID=NLJJMJOO_00961;Name=fecI_1;db_xref=COG:COG1595;gene=fecI_1;inference=ab initio prediction:Prodigal:2.6,similar to AA sequence:UniProtKB:P23484;locus_tag=NLJJMJOO_00961;product=putative RNA polymerase sigma factor FecI
363_HAL_closed	Prodigal:2.6	CDS	1022710	1022916	.	+	0	ID=NLJJMJOO_00962;inference=ab initio prediction:Prodigal:2.6;locus_tag=NLJJMJOO_00962;product=hypothetical protein
363_HAL_closed	Prodigal:2.6	CDS	1023145	1023390	.	+	0	ID=NLJJMJOO_00963;Name=mbtH;db_xref=COG:COG3251;gene=mbtH;inference=ab initio prediction:Prodigal:2.6,similar to AA sequence:UniProtKB:P9WIP5;locus_tag=NLJJMJOO_00963;product=Protein MbtH
363_HAL_closed	Prodigal:2.6	CDS	1023380	1024120	.	+	0	ID=NLJJMJOO_00964;eC_number=1.1.-.-;Name=lgrE;gene=lgrE;inference=ab initio prediction:Prodigal:2.6,similar to AA sequence:UniProtKB:Q70LM8;locus_tag=NLJJMJOO_00964;product=Linear gramicidin dehydrogenase LgrE
363_HAL_closed	Prodigal:2.6	CDS	1024098	1024838	.	+	0	ID=NLJJMJOO_00965;eC_number=2.7.8.7;Name=sfp;db_xref=COG:COG2091;gene=sfp;inference=ab initio prediction:Prodigal:2.6,similar to AA sequence:UniProtKB:P39135;locus_tag=NLJJMJOO_00965;product=4'-phosphopantetheinyl transferase Sfp
363_HAL_closed	Prodigal:2.6	CDS	1024849	1025850	.	+	0	ID=NLJJMJOO_00966;inference=ab initio prediction:Prodigal:2.6;locus_tag=NLJJMJOO_00966;product=hypothetical protein
363_HAL_closed	Prodigal:2.6	CDS	1025896	1035804	.	+	0	ID=NLJJMJOO_00967;Name=lgrB_1;gene=lgrB_1;inference=ab initio prediction:Prodigal:2.6,similar to AA sequence:UniProtKB:Q70LM6;locus_tag=NLJJMJOO_00967;product=Linear gramicidin synthase subunit B
363_HAL_closed	Prodigal:2.6	CDS	1035806	1039129	.	+	0	ID=NLJJMJOO_00968;Name=lgrB_2;gene=lgrB_2;inference=ab initio prediction:Prodigal:2.6,similar to AA sequence:UniProtKB:Q70LM6;locus_tag=NLJJMJOO_00968;product=Linear gramicidin synthase subunit B
363_HAL_closed	Prodigal:2.6	CDS	1039126	1050789	.	+	0	ID=NLJJMJOO_00969;Name=tycC;gene=tycC;inference=ab initio prediction:Prodigal:2.6,similar to AA sequence:UniProtKB:O30409;locus_tag=NLJJMJOO_00969;product=Tyrocidine synthase 3
363_HAL_closed	Prodigal:2.6	CDS	1050913	1053114	.	+	0	ID=NLJJMJOO_00970;Name=fhuA_2;db_xref=COG:COG1629;gene=fhuA_2;inference=ab initio prediction:Prodigal:2.6,similar to AA sequence:UniProtKB:P06971;locus_tag=NLJJMJOO_00970;product=Ferrichrome outer membrane transporter/phage receptor
363_HAL_closed	Prodigal:2.6	CDS	1053250	1054242	.	-	0	ID=NLJJMJOO_00971;Name=fhuD_1;db_xref=COG:COG0614;gene=fhuD_1;inference=ab initio prediction:Prodigal:2.6,similar to AA sequence:UniProtKB:P07822;locus_tag=NLJJMJOO_00971;product=Iron(3+)-hydroxamate-binding protein FhuD
363_HAL_closed	Prodigal:2.6	CDS	1054647	1054979	.	+	0	ID=NLJJMJOO_00972;inference=ab initio prediction:Prodigal:2.6;locus_tag=NLJJMJOO_00972;product=hypothetical protein
363_HAL_closed	Prodigal:2.6	CDS	1055001	1055846	.	-	0	ID=NLJJMJOO_00973;eC_number=2.1.2.2;Name=purN_1;gene=purN_1;inference=ab initio prediction:Prodigal:2.6,protein motif:HAMAP:MF_01930;locus_tag=NLJJMJOO_00973;product=Phosphoribosylglycinamide formyltransferase
363_HAL_closed	Prodigal:2.6	CDS	1056026	1057318	.	-	0	ID=NLJJMJOO_00974;eC_number=1.14.13.195;Name=pvdA;db_xref=COG:COG3486;gene=pvdA;inference=ab initio prediction:Prodigal:2.6,similar to AA sequence:UniProtKB:Q51548;locus_tag=NLJJMJOO_00974;product=L-ornithine N(5)-monooxygenase
363_HAL_closed	Prodigal:2.6	CDS	1057342	1058454	.	-	0	ID=NLJJMJOO_00975;inference=ab initio prediction:Prodigal:2.6;locus_tag=NLJJMJOO_00975;product=hypothetical protein
363_HAL_closed	Prodigal:2.6	CDS	1058577	1060307	.	+	0	ID=NLJJMJOO_00976;Name=yojI_2;db_xref=COG:COG4615;gene=yojI_2;inference=ab initio prediction:Prodigal:2.6,similar to AA sequence:UniProtKB:P33941;locus_tag=NLJJMJOO_00976;product=ABC transporter ATP-binding/permease protein YojI
363_HAL_closed	Prodigal:2.6	CDS	1060293	1060916	.	-	0	ID=NLJJMJOO_00977;inference=ab initio prediction:Prodigal:2.6;locus_tag=NLJJMJOO_00977;product=hypothetical protein
363_HAL_closed	Prodigal:2.6	CDS	1060909	1061865	.	-	0	ID=NLJJMJOO_00978;Name=viuB;db_xref=COG:COG2375;gene=viuB;inference=ab initio prediction:Prodigal:2.6,similar to AA sequence:UniProtKB:A5F660;locus_tag=NLJJMJOO_00978;product=Vibriobactin utilization protein ViuB
363_HAL_closed	Prodigal:2.6	CDS	1062055	1064055	.	+	0	ID=NLJJMJOO_00979;Name=fhuB;db_xref=COG:COG0609;gene=fhuB;inference=ab initio prediction:Prodigal:2.6,similar to AA sequence:UniProtKB:O87656;locus_tag=NLJJMJOO_00979;product=Iron(3+)-hydroxamate import system permease protein FhuB
363_HAL_closed	Prodigal:2.6	CDS	1064108	1065769	.	+	0	ID=NLJJMJOO_00980;Name=yojI_3;db_xref=COG:COG4615;gene=yojI_3;inference=ab initio prediction:Prodigal:2.6,similar to AA sequence:UniProtKB:P33941;locus_tag=NLJJMJOO_00980;product=ABC transporter ATP-binding/permease protein YojI
363_HAL_closed	Prodigal:2.6	CDS	1065816	1066091	.	-	0	ID=NLJJMJOO_00981;Name=ybaQ_2;db_xref=COG:COG3093;gene=ybaQ_2;inference=ab initio prediction:Prodigal:2.6,similar to AA sequence:UniProtKB:P0A9T6;locus_tag=NLJJMJOO_00981;product=putative HTH-type transcriptional regulator YbaQ
363_HAL_closed	Prodigal:2.6	CDS	1066119	1066400	.	-	0	ID=NLJJMJOO_00982;eC_number=3.1.-.-;Name=higB_1;gene=higB_1;inference=ab initio prediction:Prodigal:2.6,similar to AA sequence:UniProtKB:Q7A225;locus_tag=NLJJMJOO_00982;product=Endoribonuclease HigB
363_HAL_closed	Prodigal:2.6	CDS	1066517	1067398	.	-	0	ID=NLJJMJOO_00983;Name=rhaR_2;gene=rhaR_2;inference=ab initio prediction:Prodigal:2.6,protein motif:HAMAP:MF_01533;locus_tag=NLJJMJOO_00983;product=HTH-type transcriptional activator RhaR
363_HAL_closed	Prodigal:2.6	CDS	1067518	1069521	.	+	0	ID=NLJJMJOO_00984;Name=fyuA;db_xref=COG:COG1629;gene=fyuA;inference=ab initio prediction:Prodigal:2.6,similar to AA sequence:UniProtKB:P46359;locus_tag=NLJJMJOO_00984;product=Pesticin receptor
363_HAL_closed	Prodigal:2.6	CDS	1069518	1070549	.	+	0	ID=NLJJMJOO_00985;inference=ab initio prediction:Prodigal:2.6;locus_tag=NLJJMJOO_00985;product=hypothetical protein
363_HAL_closed	Prodigal:2.6	CDS	1070546	1071736	.	+	0	ID=NLJJMJOO_00986;inference=ab initio prediction:Prodigal:2.6;locus_tag=NLJJMJOO_00986;product=hypothetical protein
363_HAL_closed	Prodigal:2.6	CDS	1071854	1072408	.	+	0	ID=NLJJMJOO_00987;Name=fecI_2;db_xref=COG:COG1595;gene=fecI_2;inference=ab initio prediction:Prodigal:2.6,similar to AA sequence:UniProtKB:P23484;locus_tag=NLJJMJOO_00987;product=putative RNA polymerase sigma factor FecI
363_HAL_closed	Prodigal:2.6	CDS	1072409	1073434	.	+	0	ID=NLJJMJOO_00988;Name=fecR_1;db_xref=COG:COG3712;gene=fecR_1;inference=ab initio prediction:Prodigal:2.6,similar to AA sequence:UniProtKB:P23485;locus_tag=NLJJMJOO_00988;product=Protein FecR
363_HAL_closed	Prodigal:2.6	CDS	1073673	1076135	.	+	0	ID=NLJJMJOO_00989;Name=fhuA_3;db_xref=COG:COG1629;gene=fhuA_3;inference=ab initio prediction:Prodigal:2.6,similar to AA sequence:UniProtKB:P06971;locus_tag=NLJJMJOO_00989;product=Ferrichrome outer membrane transporter/phage receptor
363_HAL_closed	Prodigal:2.6	CDS	1076199	1077062	.	+	0	ID=NLJJMJOO_00990;Name=fhuD_2;db_xref=COG:COG0614;gene=fhuD_2;inference=ab initio prediction:Prodigal:2.6,similar to AA sequence:UniProtKB:P07822;locus_tag=NLJJMJOO_00990;product=Iron(3+)-hydroxamate-binding protein FhuD
363_HAL_closed	Prodigal:2.6	CDS	1077196	1077720	.	+	0	ID=NLJJMJOO_00991;Name=fecI_3;db_xref=COG:COG1595;gene=fecI_3;inference=ab initio prediction:Prodigal:2.6,similar to AA sequence:UniProtKB:P23484;locus_tag=NLJJMJOO_00991;product=putative RNA polymerase sigma factor FecI
363_HAL_closed	Prodigal:2.6	CDS	1077730	1078716	.	+	0	ID=NLJJMJOO_00992;Name=fecR_2;db_xref=COG:COG3712;gene=fecR_2;inference=ab initio prediction:Prodigal:2.6,similar to AA sequence:UniProtKB:P23485;locus_tag=NLJJMJOO_00992;product=Protein FecR
363_HAL_closed	Prodigal:2.6	CDS	1078810	1081218	.	+	0	ID=NLJJMJOO_00993;Name=fhuA_4;db_xref=COG:COG1629;gene=fhuA_4;inference=ab initio prediction:Prodigal:2.6,similar to AA sequence:UniProtKB:P06971;locus_tag=NLJJMJOO_00993;product=Ferrichrome outer membrane transporter/phage receptor
363_HAL_closed	Prodigal:2.6	CDS	1081239	1082198	.	+	0	ID=NLJJMJOO_00994;Name=fhuD_3;db_xref=COG:COG0614;gene=fhuD_3;inference=ab initio prediction:Prodigal:2.6,similar to AA sequence:UniProtKB:P07822;locus_tag=NLJJMJOO_00994;product=Iron(3+)-hydroxamate-binding protein FhuD
363_HAL_closed	Prodigal:2.6	CDS	1082228	1083637	.	-	0	ID=NLJJMJOO_00995;eC_number=5.3.1.12;Name=uxaC_1;db_xref=COG:COG1904;gene=uxaC_1;inference=ab initio prediction:Prodigal:2.6,similar to AA sequence:UniProtKB:Q8ZM23;locus_tag=NLJJMJOO_00995;product=Uronate isomerase
363_HAL_closed	Prodigal:2.6	CDS	1083712	1086087	.	-	0	ID=NLJJMJOO_00996;inference=ab initio prediction:Prodigal:2.6;locus_tag=NLJJMJOO_00996;product=hypothetical protein
363_HAL_closed	Prodigal:2.6	CDS	1086149	1087447	.	-	0	ID=NLJJMJOO_00997;Name=dctM_3;db_xref=COG:COG1593;gene=dctM_3;inference=ab initio prediction:Prodigal:2.6,similar to AA sequence:UniProtKB:O07838;locus_tag=NLJJMJOO_00997;product=C4-dicarboxylate TRAP transporter large permease protein DctM
363_HAL_closed	Prodigal:2.6	CDS	1087449	1087973	.	-	0	ID=NLJJMJOO_00998;inference=ab initio prediction:Prodigal:2.6;locus_tag=NLJJMJOO_00998;product=hypothetical protein
363_HAL_closed	Prodigal:2.6	CDS	1088146	1089183	.	+	0	ID=NLJJMJOO_00999;db_xref=COG:COG1638;inference=ab initio prediction:Prodigal:2.6,similar to AA sequence:UniProtKB:Q0B2F6;locus_tag=NLJJMJOO_00999;product=Solute-binding protein
363_HAL_closed	Prodigal:2.6	CDS	1089207	1091024	.	+	0	ID=NLJJMJOO_01000;eC_number=3.2.1.31;Name=uidA;db_xref=COG:COG3250;gene=uidA;inference=ab initio prediction:Prodigal:2.6,similar to AA sequence:UniProtKB:P05804;locus_tag=NLJJMJOO_01000;product=Beta-glucuronidase
363_HAL_closed	Prodigal:2.6	CDS	1091043	1091771	.	+	0	ID=NLJJMJOO_01001;Name=lldR_1;db_xref=COG:COG2186;gene=lldR_1;inference=ab initio prediction:Prodigal:2.6,similar to AA sequence:UniProtKB:P0ACL7;locus_tag=NLJJMJOO_01001;product=Putative L-lactate dehydrogenase operon regulatory protein
363_HAL_closed	Prodigal:2.6	CDS	1091814	1092986	.	+	0	ID=NLJJMJOO_01002;eC_number=4.2.1.8;Name=uxuA;db_xref=COG:COG1312;gene=uxuA;inference=ab initio prediction:Prodigal:2.6,similar to AA sequence:UniProtKB:P24215;locus_tag=NLJJMJOO_01002;product=Mannonate dehydratase
363_HAL_closed	Prodigal:2.6	CDS	1093142	1093756	.	+	0	ID=NLJJMJOO_01003;Name=argO;db_xref=COG:COG1279;gene=argO;inference=ab initio prediction:Prodigal:2.6,similar to AA sequence:UniProtKB:P11667;locus_tag=NLJJMJOO_01003;product=Arginine exporter protein ArgO
363_HAL_closed	Prodigal:2.6	CDS	1093786	1094793	.	-	0	ID=NLJJMJOO_01004;eC_number=4.1.2.48;Name=ltaE_1;db_xref=COG:COG2008;gene=ltaE_1;inference=ab initio prediction:Prodigal:2.6,similar to AA sequence:UniProtKB:P75823;locus_tag=NLJJMJOO_01004;product=Low specificity L-threonine aldolase
363_HAL_closed	Prodigal:2.6	CDS	1094908	1096128	.	+	0	ID=NLJJMJOO_01005;eC_number=1.4.3.-;Name=puuB_1;gene=puuB_1;inference=ab initio prediction:Prodigal:2.6,similar to AA sequence:UniProtKB:P37906;locus_tag=NLJJMJOO_01005;product=Gamma-glutamylputrescine oxidoreductase
363_HAL_closed	Prodigal:2.6	CDS	1096204	1096755	.	+	0	ID=NLJJMJOO_01006;eC_number=2.3.1.57;Name=speG;gene=speG;inference=ab initio prediction:Prodigal:2.6,similar to AA sequence:UniProtKB:Q9KL03;locus_tag=NLJJMJOO_01006;product=Spermidine N(1)-acetyltransferase
363_HAL_closed	Prodigal:2.6	CDS	1096853	1097614	.	-	0	ID=NLJJMJOO_01007;eC_number=3.4.24.-;Name=loiP;db_xref=COG:COG0501;gene=loiP;inference=ab initio prediction:Prodigal:2.6,similar to AA sequence:UniProtKB:P25894;locus_tag=NLJJMJOO_01007;product=Metalloprotease LoiP
363_HAL_closed	Prodigal:2.6	CDS	1098099	1098215	.	-	0	ID=NLJJMJOO_01008;inference=ab initio prediction:Prodigal:2.6;locus_tag=NLJJMJOO_01008;product=hypothetical protein
363_HAL_closed	Prodigal:2.6	CDS	1098554	1098667	.	-	0	ID=NLJJMJOO_01009;inference=ab initio prediction:Prodigal:2.6;locus_tag=NLJJMJOO_01009;product=hypothetical protein
363_HAL_closed	Prodigal:2.6	CDS	1098815	1099576	.	+	0	ID=NLJJMJOO_01010;eC_number=3.1.4.53;Name=cpdA_1;gene=cpdA_1;inference=ab initio prediction:Prodigal:2.6,protein motif:HAMAP:MF_00905;locus_tag=NLJJMJOO_01010;product=3'%2C5'-cyclic adenosine monophosphate phosphodiesterase CpdA
363_HAL_closed	Prodigal:2.6	CDS	1099900	1101240	.	+	0	ID=NLJJMJOO_01011;eC_number=4.2.1.-;Name=gudX;db_xref=COG:COG4948;gene=gudX;inference=ab initio prediction:Prodigal:2.6,similar to AA sequence:UniProtKB:Q46915;locus_tag=NLJJMJOO_01011;product=Glucarate dehydratase-related protein
363_HAL_closed	Prodigal:2.6	CDS	1101277	1102221	.	+	0	ID=NLJJMJOO_01012;inference=ab initio prediction:Prodigal:2.6;locus_tag=NLJJMJOO_01012;product=hypothetical protein
363_HAL_closed	Prodigal:2.6	CDS	1102241	1102756	.	+	0	ID=NLJJMJOO_01013;inference=ab initio prediction:Prodigal:2.6;locus_tag=NLJJMJOO_01013;product=hypothetical protein
363_HAL_closed	Prodigal:2.6	CDS	1102772	1104280	.	+	0	ID=NLJJMJOO_01014;inference=ab initio prediction:Prodigal:2.6;locus_tag=NLJJMJOO_01014;product=hypothetical protein
363_HAL_closed	Prodigal:2.6	CDS	1104361	1105371	.	+	0	ID=NLJJMJOO_01015;eC_number=1.1.1.130;Name=dlgD;db_xref=COG:COG2055;gene=dlgD;inference=ab initio prediction:Prodigal:2.6,similar to AA sequence:UniProtKB:P37672;locus_tag=NLJJMJOO_01015;product=2%2C3-diketo-L-gulonate reductase
363_HAL_closed	Prodigal:2.6	CDS	1105563	1106474	.	+	0	ID=NLJJMJOO_01016;eC_number=4.2.1.41;db_xref=COG:COG0329;inference=ab initio prediction:Prodigal:2.6,similar to AA sequence:UniProtKB:Q6FFQ1;locus_tag=NLJJMJOO_01016;product=putative 5-dehydro-4-deoxyglucarate dehydratase
363_HAL_closed	Prodigal:2.6	CDS	1106551	1107606	.	+	0	ID=NLJJMJOO_01017;inference=ab initio prediction:Prodigal:2.6;locus_tag=NLJJMJOO_01017;product=hypothetical protein
363_HAL_closed	Prodigal:2.6	CDS	1107709	1108152	.	+	0	ID=NLJJMJOO_01018;inference=ab initio prediction:Prodigal:2.6;locus_tag=NLJJMJOO_01018;product=hypothetical protein
363_HAL_closed	Prodigal:2.6	CDS	1108170	1109732	.	+	0	ID=NLJJMJOO_01019;inference=ab initio prediction:Prodigal:2.6;locus_tag=NLJJMJOO_01019;product=hypothetical protein
363_HAL_closed	Prodigal:2.6	CDS	1109713	1111281	.	+	0	ID=NLJJMJOO_01020;eC_number=4.2.1.42;Name=garD_1;db_xref=COG:COG2721;gene=garD_1;inference=ab initio prediction:Prodigal:2.6,similar to AA sequence:UniProtKB:P39829;locus_tag=NLJJMJOO_01020;product=Galactarate dehydratase (L-threo-forming)
363_HAL_closed	Prodigal:2.6	CDS	1111335	1112660	.	+	0	ID=NLJJMJOO_01021;eC_number=4.2.1.40;Name=gudD;gene=gudD;inference=ab initio prediction:Prodigal:2.6,similar to AA sequence:UniProtKB:P42206;locus_tag=NLJJMJOO_01021;product=Glucarate dehydratase
363_HAL_closed	Prodigal:2.6	CDS	1112865	1113848	.	+	0	ID=NLJJMJOO_01022;inference=ab initio prediction:Prodigal:2.6;locus_tag=NLJJMJOO_01022;product=hypothetical protein
363_HAL_closed	Prodigal:2.6	CDS	1113918	1114388	.	+	0	ID=NLJJMJOO_01023;inference=ab initio prediction:Prodigal:2.6;locus_tag=NLJJMJOO_01023;product=hypothetical protein
363_HAL_closed	Prodigal:2.6	CDS	1114388	1115905	.	+	0	ID=NLJJMJOO_01024;inference=ab initio prediction:Prodigal:2.6;locus_tag=NLJJMJOO_01024;product=hypothetical protein
363_HAL_closed	Prodigal:2.6	CDS	1116019	1117704	.	+	0	ID=NLJJMJOO_01025;eC_number=2.2.1.6;Name=ilvG;gene=ilvG;inference=ab initio prediction:Prodigal:2.6,similar to AA sequence:UniProtKB:P0DP90;locus_tag=NLJJMJOO_01025;product=Acetolactate synthase isozyme 2 large subunit
363_HAL_closed	Prodigal:2.6	CDS	1117742	1118059	.	-	0	ID=NLJJMJOO_01026;inference=ab initio prediction:Prodigal:2.6;locus_tag=NLJJMJOO_01026;product=hypothetical protein
363_HAL_closed	Prodigal:2.6	CDS	1118558	1119313	.	+	0	ID=NLJJMJOO_01027;Name=lutR_1;db_xref=COG:COG2186;gene=lutR_1;inference=ab initio prediction:Prodigal:2.6,similar to AA sequence:UniProtKB:O07007;locus_tag=NLJJMJOO_01027;product=HTH-type transcriptional regulator LutR
363_HAL_closed	Prodigal:2.6	CDS	1119342	1120916	.	+	0	ID=NLJJMJOO_01028;eC_number=1.2.1.26;inference=ab initio prediction:Prodigal:2.6,similar to AA sequence:UniProtKB:Q6FFQ0;locus_tag=NLJJMJOO_01028;product=Alpha-ketoglutaric semialdehyde dehydrogenase
363_HAL_closed	Prodigal:2.6	CDS	1120970	1122358	.	-	0	ID=NLJJMJOO_01029;Name=norG_1;db_xref=COG:COG1167;gene=norG_1;inference=ab initio prediction:Prodigal:2.6,similar to AA sequence:UniProtKB:Q2G1P1;locus_tag=NLJJMJOO_01029;product=HTH-type transcriptional regulator NorG
363_HAL_closed	Prodigal:2.6	CDS	1122496	1123665	.	+	0	ID=NLJJMJOO_01030;inference=ab initio prediction:Prodigal:2.6;locus_tag=NLJJMJOO_01030;product=hypothetical protein
363_HAL_closed	Prodigal:2.6	CDS	1123680	1124612	.	-	0	ID=NLJJMJOO_01031;Name=fieF_1;gene=fieF_1;inference=ab initio prediction:Prodigal:2.6,protein motif:HAMAP:MF_01425;locus_tag=NLJJMJOO_01031;product=Ferrous-iron efflux pump FieF
363_HAL_closed	Prodigal:2.6	CDS	1124781	1125623	.	+	0	ID=NLJJMJOO_01032;eC_number=1.11.1.10;Name=cpo_1;gene=cpo_1;inference=ab initio prediction:Prodigal:2.6,similar to AA sequence:UniProtKB:O31168;locus_tag=NLJJMJOO_01032;product=Non-heme chloroperoxidase
363_HAL_closed	Prodigal:2.6	CDS	1125698	1125961	.	-	0	ID=NLJJMJOO_01033;inference=ab initio prediction:Prodigal:2.6,similar to AA sequence:ISfinder:ISRme12;locus_tag=NLJJMJOO_01033;product=IS3 family transposase ISRme12
363_HAL_closed	Prodigal:2.6	CDS	1125996	1127075	.	-	0	ID=NLJJMJOO_01034;inference=ab initio prediction:Prodigal:2.6,similar to AA sequence:ISfinder:ISEc21;locus_tag=NLJJMJOO_01034;product=IS110 family transposase ISEc21
363_HAL_closed	Prodigal:2.6	CDS	1127333	1127683	.	-	0	ID=NLJJMJOO_01035;inference=ab initio prediction:Prodigal:2.6,similar to AA sequence:ISfinder:ISRme12;locus_tag=NLJJMJOO_01035;product=IS3 family transposase ISRme12
363_HAL_closed	Prodigal:2.6	CDS	1127970	1128443	.	-	0	ID=NLJJMJOO_01036;inference=ab initio prediction:Prodigal:2.6,similar to AA sequence:ISfinder:ISRme12;locus_tag=NLJJMJOO_01036;product=IS3 family transposase ISRme12
363_HAL_closed	Prodigal:2.6	CDS	1128539	1128976	.	-	0	ID=NLJJMJOO_01037;eC_number=1.7.1.15;Name=nirD;db_xref=COG:COG2146;gene=nirD;inference=ab initio prediction:Prodigal:2.6,similar to AA sequence:UniProtKB:P0A9I8;locus_tag=NLJJMJOO_01037;product=Nitrite reductase (NADH) small subunit
363_HAL_closed	Prodigal:2.6	CDS	1129036	1131543	.	-	0	ID=NLJJMJOO_01038;eC_number=1.7.1.4;Name=nasD_1;db_xref=COG:COG1251;gene=nasD_1;inference=ab initio prediction:Prodigal:2.6,similar to AA sequence:UniProtKB:P42435;locus_tag=NLJJMJOO_01038;product=Nitrite reductase [NAD(P)H]
363_HAL_closed	Prodigal:2.6	CDS	1131544	1132884	.	-	0	ID=NLJJMJOO_01039;eC_number=1.7.1.4;Name=nasD_2;db_xref=COG:COG1251;gene=nasD_2;inference=ab initio prediction:Prodigal:2.6,similar to AA sequence:UniProtKB:P42435;locus_tag=NLJJMJOO_01039;product=Nitrite reductase [NAD(P)H]
363_HAL_closed	Prodigal:2.6	CDS	1133643	1136408	.	+	0	ID=NLJJMJOO_01040;eC_number=1.7.99.4;Name=nasA;gene=nasA;inference=ab initio prediction:Prodigal:2.6,similar to AA sequence:UniProtKB:Q06457;locus_tag=NLJJMJOO_01040;product=Nitrate reductase
363_HAL_closed	Prodigal:2.6	CDS	1136368	1137267	.	+	0	ID=NLJJMJOO_01041;Name=cysG_1;db_xref=COG:COG0007;gene=cysG_1;inference=ab initio prediction:Prodigal:2.6,similar to AA sequence:UniProtKB:P0AEA8;locus_tag=NLJJMJOO_01041;product=Siroheme synthase
363_HAL_closed	Prodigal:2.6	CDS	1137345	1138154	.	+	0	ID=NLJJMJOO_01042;Name=focA_1;db_xref=COG:COG2116;gene=focA_1;inference=ab initio prediction:Prodigal:2.6,similar to AA sequence:UniProtKB:P0AC25;locus_tag=NLJJMJOO_01042;product=putative formate transporter 1
363_HAL_closed	Prodigal:2.6	CDS	1138361	1140076	.	+	0	ID=NLJJMJOO_01043;eC_number=2.7.11.1;Name=pknD_1;gene=pknD_1;inference=ab initio prediction:Prodigal:2.6,protein motif:HAMAP:MF_01957;locus_tag=NLJJMJOO_01043;product=Serine/threonine-protein kinase PknD
363_HAL_closed	Prodigal:2.6	CDS	1140176	1140988	.	+	0	ID=NLJJMJOO_01044;eC_number=1.1.1.346;Name=dkgB;db_xref=COG:COG0656;gene=dkgB;inference=ab initio prediction:Prodigal:2.6,similar to AA sequence:UniProtKB:P30863;locus_tag=NLJJMJOO_01044;product=2%2C5-diketo-D-gluconic acid reductase B
363_HAL_closed	Prodigal:2.6	CDS	1141099	1141248	.	+	0	ID=NLJJMJOO_01045;inference=ab initio prediction:Prodigal:2.6;locus_tag=NLJJMJOO_01045;product=hypothetical protein
363_HAL_closed	Prodigal:2.6	CDS	1141415	1141663	.	-	0	ID=NLJJMJOO_01046;inference=ab initio prediction:Prodigal:2.6;locus_tag=NLJJMJOO_01046;product=hypothetical protein
363_HAL_closed	Prodigal:2.6	CDS	1141960	1142673	.	-	0	ID=NLJJMJOO_01047;Name=rssB_1;gene=rssB_1;inference=ab initio prediction:Prodigal:2.6,protein motif:HAMAP:MF_00958;locus_tag=NLJJMJOO_01047;product=Regulator of RpoS
363_HAL_closed	Prodigal:2.6	CDS	1142840	1143358	.	+	0	ID=NLJJMJOO_01048;inference=ab initio prediction:Prodigal:2.6;locus_tag=NLJJMJOO_01048;product=hypothetical protein
363_HAL_closed	Prodigal:2.6	CDS	1143377	1145617	.	+	0	ID=NLJJMJOO_01049;eC_number=2.7.13.3;Name=rcsC_1;gene=rcsC_1;inference=ab initio prediction:Prodigal:2.6,protein motif:HAMAP:MF_00979;locus_tag=NLJJMJOO_01049;product=Sensor histidine kinase RcsC
363_HAL_closed	Prodigal:2.6	CDS	1145622	1146791	.	-	0	ID=NLJJMJOO_01050;inference=ab initio prediction:Prodigal:2.6;locus_tag=NLJJMJOO_01050;product=hypothetical protein
363_HAL_closed	Prodigal:2.6	CDS	1146932	1148608	.	-	0	ID=NLJJMJOO_01051;inference=ab initio prediction:Prodigal:2.6;locus_tag=NLJJMJOO_01051;product=hypothetical protein
363_HAL_closed	Prodigal:2.6	CDS	1148774	1150636	.	-	0	ID=NLJJMJOO_01052;eC_number=3.6.3.33;Name=btuD_4;gene=btuD_4;inference=ab initio prediction:Prodigal:2.6,protein motif:HAMAP:MF_01005;locus_tag=NLJJMJOO_01052;product=Vitamin B12 import ATP-binding protein BtuD
363_HAL_closed	Prodigal:2.6	CDS	1150766	1152373	.	-	0	ID=NLJJMJOO_01053;eC_number=2.3.2.2;Name=ywrD;db_xref=COG:COG0405;gene=ywrD;inference=ab initio prediction:Prodigal:2.6,similar to AA sequence:UniProtKB:O05218;locus_tag=NLJJMJOO_01053;product=Glutathione hydrolase-like YwrD proenzyme
363_HAL_closed	Prodigal:2.6	CDS	1152382	1153908	.	-	0	ID=NLJJMJOO_01054;inference=ab initio prediction:Prodigal:2.6;locus_tag=NLJJMJOO_01054;product=hypothetical protein
363_HAL_closed	Prodigal:2.6	CDS	1153917	1154414	.	-	0	ID=NLJJMJOO_01055;inference=ab initio prediction:Prodigal:2.6;locus_tag=NLJJMJOO_01055;product=hypothetical protein
363_HAL_closed	Prodigal:2.6	CDS	1154442	1155392	.	-	0	ID=NLJJMJOO_01056;inference=ab initio prediction:Prodigal:2.6;locus_tag=NLJJMJOO_01056;product=hypothetical protein
363_HAL_closed	Prodigal:2.6	CDS	1155480	1156010	.	-	0	ID=NLJJMJOO_01057;inference=ab initio prediction:Prodigal:2.6;locus_tag=NLJJMJOO_01057;product=hypothetical protein
363_HAL_closed	Prodigal:2.6	CDS	1156007	1156576	.	-	0	ID=NLJJMJOO_01058;Name=chrA1;gene=chrA1;inference=ab initio prediction:Prodigal:2.6,similar to AA sequence:UniProtKB:P17551;locus_tag=NLJJMJOO_01058;product=Chromate transport protein
363_HAL_closed	Prodigal:2.6	CDS	1156755	1157450	.	+	0	ID=NLJJMJOO_01059;Name=rspR_1;db_xref=COG:COG1802;gene=rspR_1;inference=ab initio prediction:Prodigal:2.6,similar to AA sequence:UniProtKB:P0ACM2;locus_tag=NLJJMJOO_01059;product=HTH-type transcriptional repressor RspR
363_HAL_closed	Prodigal:2.6	CDS	1157528	1158097	.	+	0	ID=NLJJMJOO_01060;inference=ab initio prediction:Prodigal:2.6;locus_tag=NLJJMJOO_01060;product=hypothetical protein
363_HAL_closed	Prodigal:2.6	CDS	1158267	1159931	.	-	0	ID=NLJJMJOO_01061;inference=ab initio prediction:Prodigal:2.6;locus_tag=NLJJMJOO_01061;product=hypothetical protein
363_HAL_closed	Prodigal:2.6	CDS	1160189	1160683	.	-	0	ID=NLJJMJOO_01062;inference=ab initio prediction:Prodigal:2.6;locus_tag=NLJJMJOO_01062;product=hypothetical protein
363_HAL_closed	Prodigal:2.6	CDS	1160707	1161699	.	-	0	ID=NLJJMJOO_01063;inference=ab initio prediction:Prodigal:2.6;locus_tag=NLJJMJOO_01063;product=hypothetical protein
363_HAL_closed	Prodigal:2.6	CDS	1161841	1162533	.	-	0	ID=NLJJMJOO_01064;eC_number=1.-.-.-;inference=ab initio prediction:Prodigal:2.6,similar to AA sequence:UniProtKB:Q7A3L9;locus_tag=NLJJMJOO_01064;product=putative oxidoreductase
363_HAL_closed	Prodigal:2.6	CDS	1162664	1163941	.	-	0	ID=NLJJMJOO_01065;Name=nasR;gene=nasR;inference=ab initio prediction:Prodigal:2.6,similar to AA sequence:UniProtKB:Q48468;locus_tag=NLJJMJOO_01065;product=Nitrate regulatory protein
363_HAL_closed	Prodigal:2.6	CDS	1164067	1165419	.	-	0	ID=NLJJMJOO_01066;inference=ab initio prediction:Prodigal:2.6;locus_tag=NLJJMJOO_01066;product=hypothetical protein
363_HAL_closed	Prodigal:2.6	CDS	1165762	1166781	.	-	0	ID=NLJJMJOO_01067;inference=ab initio prediction:Prodigal:2.6;locus_tag=NLJJMJOO_01067;product=hypothetical protein
363_HAL_closed	Prodigal:2.6	CDS	1166885	1168009	.	-	0	ID=NLJJMJOO_01068;inference=ab initio prediction:Prodigal:2.6;locus_tag=NLJJMJOO_01068;product=hypothetical protein
363_HAL_closed	Prodigal:2.6	CDS	1168180	1168902	.	-	0	ID=NLJJMJOO_01069;inference=ab initio prediction:Prodigal:2.6;locus_tag=NLJJMJOO_01069;product=hypothetical protein
363_HAL_closed	Prodigal:2.6	CDS	1169008	1170642	.	+	0	ID=NLJJMJOO_01070;inference=ab initio prediction:Prodigal:2.6;locus_tag=NLJJMJOO_01070;product=hypothetical protein
363_HAL_closed	Prodigal:2.6	CDS	1170728	1172425	.	-	0	ID=NLJJMJOO_01071;inference=ab initio prediction:Prodigal:2.6;locus_tag=NLJJMJOO_01071;product=hypothetical protein
363_HAL_closed	Prodigal:2.6	CDS	1172861	1173784	.	+	0	ID=NLJJMJOO_01072;Name=yhaJ;gene=yhaJ;inference=ab initio prediction:Prodigal:2.6,similar to AA sequence:UniProtKB:P67661;locus_tag=NLJJMJOO_01072;product=HTH-type transcriptional regulator YhaJ
363_HAL_closed	Prodigal:2.6	CDS	1173874	1174866	.	+	0	ID=NLJJMJOO_01073;eC_number=1.8.5.7;Name=yqjG;db_xref=COG:COG0435;gene=yqjG;inference=ab initio prediction:Prodigal:2.6,similar to AA sequence:UniProtKB:P42620;locus_tag=NLJJMJOO_01073;product=Glutathionyl-hydroquinone reductase YqjG
363_HAL_closed	Prodigal:2.6	CDS	1174975	1175463	.	-	0	ID=NLJJMJOO_01074;inference=ab initio prediction:Prodigal:2.6;locus_tag=NLJJMJOO_01074;product=hypothetical protein
363_HAL_closed	Prodigal:2.6	CDS	1175619	1175816	.	-	0	ID=NLJJMJOO_01075;inference=ab initio prediction:Prodigal:2.6,similar to AA sequence:UniProtKB:P68206;locus_tag=NLJJMJOO_01075;note=UPF0337 protein YjbJ;product=hypothetical protein
363_HAL_closed	Prodigal:2.6	CDS	1176350	1178065	.	+	0	ID=NLJJMJOO_01076;eC_number=3.6.4.13;Name=deaD;db_xref=COG:COG0513;gene=deaD;inference=ab initio prediction:Prodigal:2.6,similar to AA sequence:UniProtKB:P9WH05;locus_tag=NLJJMJOO_01076;product=ATP-dependent RNA helicase DeaD
363_HAL_closed	Prodigal:2.6	CDS	1178320	1179006	.	+	0	ID=NLJJMJOO_01077;eC_number=3.1.21.7;Name=nfi;db_xref=COG:COG1515;gene=nfi;inference=ab initio prediction:Prodigal:2.6,similar to AA sequence:UniProtKB:P68739;locus_tag=NLJJMJOO_01077;product=Endonuclease V
363_HAL_closed	Prodigal:2.6	CDS	1179031	1179747	.	-	0	ID=NLJJMJOO_01078;inference=ab initio prediction:Prodigal:2.6;locus_tag=NLJJMJOO_01078;product=hypothetical protein
363_HAL_closed	Prodigal:2.6	CDS	1179884	1180384	.	+	0	ID=NLJJMJOO_01079;eC_number=1.11.1.15;Name=tpx;db_xref=COG:COG2077;gene=tpx;inference=ab initio prediction:Prodigal:2.6,similar to AA sequence:UniProtKB:P0A862;locus_tag=NLJJMJOO_01079;product=Thiol peroxidase
363_HAL_closed	Prodigal:2.6	CDS	1180381	1181064	.	-	0	ID=NLJJMJOO_01080;eC_number=2.4.2.-;db_xref=COG:COG2071;inference=ab initio prediction:Prodigal:2.6,similar to AA sequence:UniProtKB:O33341;locus_tag=NLJJMJOO_01080;product=Putative glutamine amidotransferase
363_HAL_closed	Prodigal:2.6	CDS	1181139	1182149	.	-	0	ID=NLJJMJOO_01081;inference=ab initio prediction:Prodigal:2.6;locus_tag=NLJJMJOO_01081;product=hypothetical protein
363_HAL_closed	Prodigal:2.6	CDS	1182277	1184811	.	+	0	ID=NLJJMJOO_01082;inference=ab initio prediction:Prodigal:2.6;locus_tag=NLJJMJOO_01082;product=hypothetical protein
363_HAL_closed	Prodigal:2.6	CDS	1184728	1185159	.	-	0	ID=NLJJMJOO_01083;inference=ab initio prediction:Prodigal:2.6;locus_tag=NLJJMJOO_01083;product=hypothetical protein
363_HAL_closed	Prodigal:2.6	CDS	1185219	1186238	.	-	0	ID=NLJJMJOO_01084;inference=ab initio prediction:Prodigal:2.6;locus_tag=NLJJMJOO_01084;product=hypothetical protein
363_HAL_closed	Prodigal:2.6	CDS	1186351	1187781	.	+	0	ID=NLJJMJOO_01085;inference=ab initio prediction:Prodigal:2.6;locus_tag=NLJJMJOO_01085;product=hypothetical protein
363_HAL_closed	Prodigal:2.6	CDS	1187947	1188636	.	+	0	ID=NLJJMJOO_01086;eC_number=1.1.1.205;Name=guaB_2;gene=guaB_2;inference=ab initio prediction:Prodigal:2.6,protein motif:HAMAP:MF_01964;locus_tag=NLJJMJOO_01086;product=Inosine-5'-monophosphate dehydrogenase
363_HAL_closed	Prodigal:2.6	CDS	1188680	1189804	.	-	0	ID=NLJJMJOO_01087;eC_number=2.6.1.51;db_xref=COG:COG0075;inference=ab initio prediction:Prodigal:2.6,similar to AA sequence:UniProtKB:Q9X1C0;locus_tag=NLJJMJOO_01087;product=Serine-pyruvate aminotransferase
363_HAL_closed	Prodigal:2.6	CDS	1190077	1190856	.	+	0	ID=NLJJMJOO_01088;inference=ab initio prediction:Prodigal:2.6;locus_tag=NLJJMJOO_01088;product=hypothetical protein
363_HAL_closed	Prodigal:2.6	CDS	1190853	1191902	.	+	0	ID=NLJJMJOO_01089;eC_number=1.1.1.18;Name=iolG_1;gene=iolG_1;inference=ab initio prediction:Prodigal:2.6,protein motif:HAMAP:MF_01671;locus_tag=NLJJMJOO_01089;product=Inositol 2-dehydrogenase/D-chiro-inositol 3-dehydrogenase
363_HAL_closed	Prodigal:2.6	CDS	1191977	1192978	.	+	0	ID=NLJJMJOO_01090;Name=ccpA;db_xref=COG:COG1609;gene=ccpA;inference=ab initio prediction:Prodigal:2.6,similar to AA sequence:UniProtKB:P46828;locus_tag=NLJJMJOO_01090;product=Catabolite control protein A
363_HAL_closed	Prodigal:2.6	CDS	1192975	1193382	.	-	0	ID=NLJJMJOO_01091;eC_number=3.5.4.5;Name=cdd;db_xref=COG:COG0295;gene=cdd;inference=ab initio prediction:Prodigal:2.6,similar to AA sequence:UniProtKB:P19079;locus_tag=NLJJMJOO_01091;product=Cytidine deaminase
363_HAL_closed	Prodigal:2.6	CDS	1193411	1194136	.	-	0	ID=NLJJMJOO_01092;eC_number=2.4.2.1;Name=deoD;gene=deoD;inference=ab initio prediction:Prodigal:2.6,similar to AA sequence:UniProtKB:B1JL34;locus_tag=NLJJMJOO_01092;product=Purine nucleoside phosphorylase DeoD-type
363_HAL_closed	Prodigal:2.6	CDS	1194149	1195393	.	-	0	ID=NLJJMJOO_01093;eC_number=5.4.2.7;Name=deoB;db_xref=COG:COG1015;gene=deoB;inference=ab initio prediction:Prodigal:2.6,similar to AA sequence:UniProtKB:P0A6K6;locus_tag=NLJJMJOO_01093;product=Phosphopentomutase
363_HAL_closed	Prodigal:2.6	CDS	1195390	1196745	.	-	0	ID=NLJJMJOO_01094;eC_number=2.4.2.4;Name=deoA;db_xref=COG:COG0213;gene=deoA;inference=ab initio prediction:Prodigal:2.6,similar to AA sequence:UniProtKB:Q7CP66;locus_tag=NLJJMJOO_01094;product=Thymidine phosphorylase
363_HAL_closed	Prodigal:2.6	CDS	1196745	1197539	.	-	0	ID=NLJJMJOO_01095;eC_number=4.1.2.4;Name=deoC;db_xref=COG:COG0274;gene=deoC;inference=ab initio prediction:Prodigal:2.6,similar to AA sequence:UniProtKB:B0TQ91;locus_tag=NLJJMJOO_01095;product=Deoxyribose-phosphate aldolase
363_HAL_closed	Prodigal:2.6	CDS	1197625	1198908	.	-	0	ID=NLJJMJOO_01096;Name=nupX;db_xref=COG:COG1972;gene=nupX;inference=ab initio prediction:Prodigal:2.6,similar to AA sequence:UniProtKB:P33021;locus_tag=NLJJMJOO_01096;product=Putative nucleoside permease NupX
363_HAL_closed	Prodigal:2.6	CDS	1198945	1199790	.	-	0	ID=NLJJMJOO_01097;inference=ab initio prediction:Prodigal:2.6;locus_tag=NLJJMJOO_01097;product=hypothetical protein
363_HAL_closed	Prodigal:2.6	CDS	1200101	1200883	.	+	0	ID=NLJJMJOO_01098;Name=deoR;db_xref=COG:COG1349;gene=deoR;inference=ab initio prediction:Prodigal:2.6,similar to AA sequence:UniProtKB:P0ACK5;locus_tag=NLJJMJOO_01098;product=Deoxyribose operon repressor
363_HAL_closed	Prodigal:2.6	CDS	1201229	1202236	.	+	0	ID=NLJJMJOO_01099;Name=cyoA;db_xref=COG:COG1622;gene=cyoA;inference=ab initio prediction:Prodigal:2.6,similar to AA sequence:UniProtKB:P0ABJ1;locus_tag=NLJJMJOO_01099;product=Cytochrome bo(3) ubiquinol oxidase subunit 2
363_HAL_closed	Prodigal:2.6	CDS	1202240	1204234	.	+	0	ID=NLJJMJOO_01100;eC_number=1.10.3.10;Name=cyoB;db_xref=COG:COG0843;gene=cyoB;inference=ab initio prediction:Prodigal:2.6,similar to AA sequence:UniProtKB:P0ABI8;locus_tag=NLJJMJOO_01100;product=Cytochrome bo(3) ubiquinol oxidase subunit 1
363_HAL_closed	Prodigal:2.6	CDS	1204234	1204854	.	+	0	ID=NLJJMJOO_01101;Name=cyoC;db_xref=COG:COG1845;gene=cyoC;inference=ab initio prediction:Prodigal:2.6,similar to AA sequence:UniProtKB:P0ABJ3;locus_tag=NLJJMJOO_01101;product=Cytochrome bo(3) ubiquinol oxidase subunit 3
363_HAL_closed	Prodigal:2.6	CDS	1204856	1205176	.	+	0	ID=NLJJMJOO_01102;Name=cyoD;db_xref=COG:COG3125;gene=cyoD;inference=ab initio prediction:Prodigal:2.6,similar to AA sequence:UniProtKB:P0ABJ6;locus_tag=NLJJMJOO_01102;product=Cytochrome bo(3) ubiquinol oxidase subunit 4
363_HAL_closed	Prodigal:2.6	CDS	1205134	1206057	.	+	0	ID=NLJJMJOO_01103;eC_number=2.5.1.-;Name=cyoE;db_xref=COG:COG0109;gene=cyoE;inference=ab initio prediction:Prodigal:2.6,similar to AA sequence:UniProtKB:P0AEA5;locus_tag=NLJJMJOO_01103;product=Protoheme IX farnesyltransferase
363_HAL_closed	Prodigal:2.6	CDS	1206282	1208462	.	-	0	ID=NLJJMJOO_01104;eC_number=2.3.1.8;Name=pta;db_xref=COG:COG0280;gene=pta;inference=ab initio prediction:Prodigal:2.6,similar to AA sequence:UniProtKB:Q9I5A5;locus_tag=NLJJMJOO_01104;product=Phosphate acetyltransferase
363_HAL_closed	Prodigal:2.6	CDS	1208459	1209643	.	-	0	ID=NLJJMJOO_01105;eC_number=2.7.2.1;Name=ackA;db_xref=COG:COG0282;gene=ackA;inference=ab initio prediction:Prodigal:2.6,similar to AA sequence:UniProtKB:Q9WYB1;locus_tag=NLJJMJOO_01105;product=Acetate kinase
363_HAL_closed	Prodigal:2.6	CDS	1209830	1210750	.	+	0	ID=NLJJMJOO_01106;inference=ab initio prediction:Prodigal:2.6;locus_tag=NLJJMJOO_01106;product=hypothetical protein
363_HAL_closed	Prodigal:2.6	CDS	1210828	1211340	.	+	0	ID=NLJJMJOO_01107;inference=ab initio prediction:Prodigal:2.6;locus_tag=NLJJMJOO_01107;product=hypothetical protein
363_HAL_closed	Prodigal:2.6	CDS	1211575	1212636	.	+	0	ID=NLJJMJOO_01108;Name=mdtN;db_xref=COG:COG1566;gene=mdtN;inference=ab initio prediction:Prodigal:2.6,similar to AA sequence:UniProtKB:P32716;locus_tag=NLJJMJOO_01108;product=Multidrug resistance protein MdtN
363_HAL_closed	Prodigal:2.6	CDS	1212626	1213765	.	+	0	ID=NLJJMJOO_01109;inference=ab initio prediction:Prodigal:2.6;locus_tag=NLJJMJOO_01109;product=hypothetical protein
363_HAL_closed	Prodigal:2.6	CDS	1213889	1214074	.	+	0	ID=NLJJMJOO_01110;inference=ab initio prediction:Prodigal:2.6;locus_tag=NLJJMJOO_01110;product=hypothetical protein
363_HAL_closed	Prodigal:2.6	CDS	1214209	1215918	.	-	0	ID=NLJJMJOO_01111;inference=ab initio prediction:Prodigal:2.6;locus_tag=NLJJMJOO_01111;product=hypothetical protein
363_HAL_closed	Prodigal:2.6	CDS	1216159	1218063	.	-	0	ID=NLJJMJOO_01112;eC_number=4.1.99.17;Name=thiC;db_xref=COG:COG0422;gene=thiC;inference=ab initio prediction:Prodigal:2.6,similar to AA sequence:UniProtKB:P30136;locus_tag=NLJJMJOO_01112;product=Phosphomethylpyrimidine synthase
363_HAL_closed	Prodigal:2.6	CDS	1218095	1218778	.	-	0	ID=NLJJMJOO_01113;eC_number=3.5.99.2;Name=tenA;db_xref=COG:COG0819;gene=tenA;inference=ab initio prediction:Prodigal:2.6,similar to AA sequence:UniProtKB:Q9K9G8;locus_tag=NLJJMJOO_01113;product=Aminopyrimidine aminohydrolase
363_HAL_closed	Prodigal:2.6	CDS	1219243	1220199	.	+	0	ID=NLJJMJOO_01114;eC_number=1.1.1.79;Name=ghrA_1;db_xref=COG:COG0111;gene=ghrA_1;inference=ab initio prediction:Prodigal:2.6,similar to AA sequence:UniProtKB:P75913;locus_tag=NLJJMJOO_01114;product=Glyoxylate/hydroxypyruvate reductase A
363_HAL_closed	Prodigal:2.6	CDS	1220253	1221020	.	+	0	ID=NLJJMJOO_01115;inference=ab initio prediction:Prodigal:2.6;locus_tag=NLJJMJOO_01115;product=hypothetical protein
363_HAL_closed	Prodigal:2.6	CDS	1221174	1221998	.	-	0	ID=NLJJMJOO_01116;inference=ab initio prediction:Prodigal:2.6;locus_tag=NLJJMJOO_01116;product=hypothetical protein
363_HAL_closed	Prodigal:2.6	CDS	1222014	1222733	.	-	0	ID=NLJJMJOO_01117;Name=hisQ_1;db_xref=COG:COG4215;gene=hisQ_1;inference=ab initio prediction:Prodigal:2.6,similar to AA sequence:UniProtKB:P52094;locus_tag=NLJJMJOO_01117;product=Histidine transport system permease protein HisQ
363_HAL_closed	Prodigal:2.6	CDS	1222800	1223576	.	-	0	ID=NLJJMJOO_01118;Name=hisJ;db_xref=COG:COG0834;gene=hisJ;inference=ab initio prediction:Prodigal:2.6,similar to AA sequence:UniProtKB:P02910;locus_tag=NLJJMJOO_01118;product=Histidine-binding periplasmic protein
363_HAL_closed	Prodigal:2.6	CDS	1223648	1224418	.	-	0	ID=NLJJMJOO_01119;Name=occP_1;gene=occP_1;inference=ab initio prediction:Prodigal:2.6,similar to AA sequence:UniProtKB:P0A2V2;locus_tag=NLJJMJOO_01119;product=Octopine permease ATP-binding protein P
363_HAL_closed	Prodigal:2.6	CDS	1224743	1225420	.	+	0	ID=NLJJMJOO_01120;Name=betI_1;gene=betI_1;inference=ab initio prediction:Prodigal:2.6,protein motif:HAMAP:MF_00768;locus_tag=NLJJMJOO_01120;product=HTH-type transcriptional regulator BetI
363_HAL_closed	Prodigal:2.6	CDS	1225431	1226618	.	+	0	ID=NLJJMJOO_01121;eC_number=2.6.1.84;Name=aruH;db_xref=COG:COG0436;gene=aruH;inference=ab initio prediction:Prodigal:2.6,similar to AA sequence:UniProtKB:Q9HUI9;locus_tag=NLJJMJOO_01121;product=Arginine--pyruvate transaminase AruH
363_HAL_closed	Prodigal:2.6	CDS	1226991	1227179	.	+	0	ID=NLJJMJOO_01122;eC_number=5.3.2.6;Name=ywhB;db_xref=COG:COG1942;gene=ywhB;inference=ab initio prediction:Prodigal:2.6,similar to AA sequence:UniProtKB:P70994;locus_tag=NLJJMJOO_01122;product=2-hydroxymuconate tautomerase
363_HAL_closed	Prodigal:2.6	CDS	1227470	1227832	.	+	0	ID=NLJJMJOO_01123;inference=ab initio prediction:Prodigal:2.6;locus_tag=NLJJMJOO_01123;product=hypothetical protein
363_HAL_closed	Prodigal:2.6	CDS	1227952	1228536	.	+	0	ID=NLJJMJOO_01124;inference=ab initio prediction:Prodigal:2.6;locus_tag=NLJJMJOO_01124;product=hypothetical protein
363_HAL_closed	Prodigal:2.6	CDS	1228626	1229081	.	+	0	ID=NLJJMJOO_01125;inference=ab initio prediction:Prodigal:2.6;locus_tag=NLJJMJOO_01125;product=hypothetical protein
363_HAL_closed	Prodigal:2.6	CDS	1229337	1229591	.	-	0	ID=NLJJMJOO_01126;eC_number=3.1.-.-;Name=yoeB_1;db_xref=COG:COG4115;gene=yoeB_1;inference=ab initio prediction:Prodigal:2.6,similar to AA sequence:UniProtKB:P69348;locus_tag=NLJJMJOO_01126;product=Toxin YoeB
363_HAL_closed	Prodigal:2.6	CDS	1229588	1229839	.	-	0	ID=NLJJMJOO_01127;Name=yefM;db_xref=COG:COG2161;gene=yefM;inference=ab initio prediction:Prodigal:2.6,similar to AA sequence:UniProtKB:P69346;locus_tag=NLJJMJOO_01127;product=Antitoxin YefM
363_HAL_closed	Prodigal:2.6	CDS	1229996	1230235	.	-	0	ID=NLJJMJOO_01128;inference=ab initio prediction:Prodigal:2.6;locus_tag=NLJJMJOO_01128;product=hypothetical protein
363_HAL_closed	Prodigal:2.6	CDS	1230396	1231331	.	+	0	ID=NLJJMJOO_01129;inference=ab initio prediction:Prodigal:2.6;locus_tag=NLJJMJOO_01129;product=hypothetical protein
363_HAL_closed	Prodigal:2.6	CDS	1231298	1232317	.	-	0	ID=NLJJMJOO_01130;eC_number=1.1.1.1;Name=adh_1;gene=adh_1;inference=ab initio prediction:Prodigal:2.6,similar to AA sequence:UniProtKB:P42327;locus_tag=NLJJMJOO_01130;product=Alcohol dehydrogenase
363_HAL_closed	Prodigal:2.6	CDS	1232425	1233309	.	+	0	ID=NLJJMJOO_01131;Name=pgrR_3;gene=pgrR_3;inference=ab initio prediction:Prodigal:2.6,similar to AA sequence:UniProtKB:P77333;locus_tag=NLJJMJOO_01131;product=HTH-type transcriptional regulator PgrR
363_HAL_closed	Prodigal:2.6	CDS	1234140	1235144	.	-	0	ID=NLJJMJOO_01132;Name=purR;db_xref=COG:COG1609;gene=purR;inference=ab initio prediction:Prodigal:2.6,similar to AA sequence:UniProtKB:P0ACP7;locus_tag=NLJJMJOO_01132;product=HTH-type transcriptional repressor PurR
363_HAL_closed	Prodigal:2.6	CDS	1235414	1236331	.	+	0	ID=NLJJMJOO_01133;eC_number=4.3.3.7;Name=dapA_1;db_xref=COG:COG0329;gene=dapA_1;inference=ab initio prediction:Prodigal:2.6,similar to AA sequence:UniProtKB:Q9JZR4;locus_tag=NLJJMJOO_01133;product=4-hydroxy-tetrahydrodipicolinate synthase
363_HAL_closed	Prodigal:2.6	CDS	1236433	1237704	.	+	0	ID=NLJJMJOO_01134;Name=mntH;db_xref=COG:COG1914;gene=mntH;inference=ab initio prediction:Prodigal:2.6,similar to AA sequence:UniProtKB:Q9RTP8;locus_tag=NLJJMJOO_01134;product=Divalent metal cation transporter MntH
363_HAL_closed	Prodigal:2.6	CDS	1237743	1238954	.	+	0	ID=NLJJMJOO_01135;inference=ab initio prediction:Prodigal:2.6;locus_tag=NLJJMJOO_01135;product=hypothetical protein
363_HAL_closed	Prodigal:2.6	CDS	1239302	1239835	.	+	0	ID=NLJJMJOO_01136;inference=ab initio prediction:Prodigal:2.6;locus_tag=NLJJMJOO_01136;product=hypothetical protein
363_HAL_closed	Prodigal:2.6	CDS	1240047	1240778	.	+	0	ID=NLJJMJOO_01137;Name=rhaS_4;gene=rhaS_4;inference=ab initio prediction:Prodigal:2.6,similar to AA sequence:UniProtKB:P09377;locus_tag=NLJJMJOO_01137;product=HTH-type transcriptional activator RhaS
363_HAL_closed	Prodigal:2.6	CDS	1240867	1241748	.	+	0	ID=NLJJMJOO_01138;Name=yddG;gene=yddG;inference=ab initio prediction:Prodigal:2.6,similar to AA sequence:UniProtKB:D0ZXP9;locus_tag=NLJJMJOO_01138;product=Methyl viologen resistance protein YddG
363_HAL_closed	Prodigal:2.6	CDS	1241955	1242482	.	+	0	ID=NLJJMJOO_01139;inference=ab initio prediction:Prodigal:2.6;locus_tag=NLJJMJOO_01139;product=hypothetical protein
363_HAL_closed	Prodigal:2.6	CDS	1242545	1243015	.	+	0	ID=NLJJMJOO_01140;inference=ab initio prediction:Prodigal:2.6;locus_tag=NLJJMJOO_01140;product=hypothetical protein
363_HAL_closed	Prodigal:2.6	CDS	1243092	1243574	.	+	0	ID=NLJJMJOO_01141;inference=ab initio prediction:Prodigal:2.6;locus_tag=NLJJMJOO_01141;product=hypothetical protein
363_HAL_closed	Prodigal:2.6	CDS	1243571	1243858	.	-	0	ID=NLJJMJOO_01142;inference=ab initio prediction:Prodigal:2.6;locus_tag=NLJJMJOO_01142;product=hypothetical protein
363_HAL_closed	Prodigal:2.6	CDS	1244024	1244905	.	-	0	ID=NLJJMJOO_01143;Name=rhaS_5;gene=rhaS_5;inference=ab initio prediction:Prodigal:2.6,protein motif:HAMAP:MF_01534;locus_tag=NLJJMJOO_01143;product=HTH-type transcriptional activator RhaS
363_HAL_closed	Prodigal:2.6	CDS	1245074	1245970	.	+	0	ID=NLJJMJOO_01144;inference=ab initio prediction:Prodigal:2.6;locus_tag=NLJJMJOO_01144;product=hypothetical protein
363_HAL_closed	Prodigal:2.6	CDS	1246078	1246308	.	-	0	ID=NLJJMJOO_01145;inference=ab initio prediction:Prodigal:2.6;locus_tag=NLJJMJOO_01145;product=hypothetical protein
363_HAL_closed	Prodigal:2.6	CDS	1246305	1246718	.	-	0	ID=NLJJMJOO_01146;inference=ab initio prediction:Prodigal:2.6;locus_tag=NLJJMJOO_01146;product=hypothetical protein
363_HAL_closed	Prodigal:2.6	CDS	1246756	1247577	.	-	0	ID=NLJJMJOO_01147;eC_number=1.1.1.-;Name=yvgN;db_xref=COG:COG0656;gene=yvgN;inference=ab initio prediction:Prodigal:2.6,similar to AA sequence:UniProtKB:O32210;locus_tag=NLJJMJOO_01147;product=Glyoxal reductase
363_HAL_closed	Prodigal:2.6	CDS	1247959	1249206	.	-	0	ID=NLJJMJOO_01148;eC_number=5.3.1.31;Name=yihS_1;db_xref=COG:COG2942;gene=yihS_1;inference=ab initio prediction:Prodigal:2.6,similar to AA sequence:UniProtKB:Q8ZKT7;locus_tag=NLJJMJOO_01148;product=Sulfoquinovose isomerase
363_HAL_closed	Prodigal:2.6	CDS	1249629	1249916	.	+	0	ID=NLJJMJOO_01149;inference=ab initio prediction:Prodigal:2.6;locus_tag=NLJJMJOO_01149;product=hypothetical protein
363_HAL_closed	Prodigal:2.6	CDS	1250088	1251083	.	+	0	ID=NLJJMJOO_01150;eC_number=2.3.1.180;Name=fabH;db_xref=COG:COG0332;gene=fabH;inference=ab initio prediction:Prodigal:2.6,similar to AA sequence:UniProtKB:O67185;locus_tag=NLJJMJOO_01150;product=3-oxoacyl-[acyl-carrier-protein] synthase 3
363_HAL_closed	Prodigal:2.6	CDS	1251080	1252090	.	+	0	ID=NLJJMJOO_01151;eC_number=1.1.1.412;Name=oleD;db_xref=COG:COG0451;gene=oleD;inference=ab initio prediction:Prodigal:2.6,similar to AA sequence:UniProtKB:B2FI29;locus_tag=NLJJMJOO_01151;product=2-alkyl-3-oxoalkanoate reductase
363_HAL_closed	Prodigal:2.6	CDS	1252087	1252935	.	+	0	ID=NLJJMJOO_01152;inference=ab initio prediction:Prodigal:2.6;locus_tag=NLJJMJOO_01152;product=hypothetical protein
363_HAL_closed	Prodigal:2.6	CDS	1253015	1254160	.	+	0	ID=NLJJMJOO_01153;inference=ab initio prediction:Prodigal:2.6;locus_tag=NLJJMJOO_01153;product=hypothetical protein
363_HAL_closed	Prodigal:2.6	CDS	1254153	1255313	.	+	0	ID=NLJJMJOO_01154;inference=ab initio prediction:Prodigal:2.6;locus_tag=NLJJMJOO_01154;product=hypothetical protein
363_HAL_closed	Prodigal:2.6	CDS	1255313	1256326	.	+	0	ID=NLJJMJOO_01155;inference=ab initio prediction:Prodigal:2.6;locus_tag=NLJJMJOO_01155;product=hypothetical protein
363_HAL_closed	Prodigal:2.6	CDS	1256366	1258177	.	-	0	ID=NLJJMJOO_01156;inference=ab initio prediction:Prodigal:2.6;locus_tag=NLJJMJOO_01156;product=hypothetical protein
363_HAL_closed	Prodigal:2.6	CDS	1258404	1258742	.	+	0	ID=NLJJMJOO_01157;inference=ab initio prediction:Prodigal:2.6;locus_tag=NLJJMJOO_01157;product=hypothetical protein
363_HAL_closed	Prodigal:2.6	CDS	1258904	1259497	.	+	0	ID=NLJJMJOO_01158;inference=ab initio prediction:Prodigal:2.6;locus_tag=NLJJMJOO_01158;product=hypothetical protein
363_HAL_closed	Prodigal:2.6	CDS	1259772	1260158	.	+	0	ID=NLJJMJOO_01159;inference=ab initio prediction:Prodigal:2.6;locus_tag=NLJJMJOO_01159;product=hypothetical protein
363_HAL_closed	Prodigal:2.6	CDS	1260258	1260374	.	-	0	ID=NLJJMJOO_01160;inference=ab initio prediction:Prodigal:2.6;locus_tag=NLJJMJOO_01160;product=hypothetical protein
363_HAL_closed	Prodigal:2.6	CDS	1260568	1260657	.	+	0	ID=NLJJMJOO_01161;inference=ab initio prediction:Prodigal:2.6;locus_tag=NLJJMJOO_01161;product=hypothetical protein
363_HAL_closed	Prodigal:2.6	CDS	1260690	1261460	.	+	0	ID=NLJJMJOO_01162;eC_number=2.7.7.47;Name=ant1;gene=ant1;inference=ab initio prediction:Prodigal:2.6,similar to AA sequence:UniProtKB:P0A0D1;locus_tag=NLJJMJOO_01162;product=Streptomycin 3''-adenylyltransferase
363_HAL_closed	Prodigal:2.6	CDS	1261597	1262280	.	+	0	ID=NLJJMJOO_01163;inference=ab initio prediction:Prodigal:2.6;locus_tag=NLJJMJOO_01163;product=hypothetical protein
363_HAL_closed	Prodigal:2.6	CDS	1262464	1262991	.	+	0	ID=NLJJMJOO_01164;inference=ab initio prediction:Prodigal:2.6;locus_tag=NLJJMJOO_01164;product=hypothetical protein
363_HAL_closed	Prodigal:2.6	CDS	1263412	1264335	.	-	0	ID=NLJJMJOO_01165;Name=dmlR_6;gene=dmlR_6;inference=ab initio prediction:Prodigal:2.6,similar to AA sequence:UniProtKB:P76250;locus_tag=NLJJMJOO_01165;product=HTH-type transcriptional regulator DmlR
363_HAL_closed	Prodigal:2.6	CDS	1264445	1265659	.	+	0	ID=NLJJMJOO_01166;Name=ydhP_2;db_xref=COG:COG2814;gene=ydhP_2;inference=ab initio prediction:Prodigal:2.6,similar to AA sequence:UniProtKB:P77389;locus_tag=NLJJMJOO_01166;product=Inner membrane transport protein YdhP
363_HAL_closed	Prodigal:2.6	CDS	1265665	1266696	.	+	0	ID=NLJJMJOO_01167;eC_number=1.1.1.-;Name=yhdN_2;db_xref=COG:COG0667;gene=yhdN_2;inference=ab initio prediction:Prodigal:2.6,similar to AA sequence:UniProtKB:P80874;locus_tag=NLJJMJOO_01167;product=Aldo-keto reductase YhdN
363_HAL_closed	Prodigal:2.6	CDS	1266789	1267847	.	-	0	ID=NLJJMJOO_01168;eC_number=5.3.1.31;Name=yihS_2;db_xref=COG:COG2942;gene=yihS_2;inference=ab initio prediction:Prodigal:2.6,similar to AA sequence:UniProtKB:Q8ZKT7;locus_tag=NLJJMJOO_01168;product=Sulfoquinovose isomerase
363_HAL_closed	Prodigal:2.6	CDS	1268432	1268602	.	+	0	ID=NLJJMJOO_01169;inference=ab initio prediction:Prodigal:2.6;locus_tag=NLJJMJOO_01169;product=hypothetical protein
363_HAL_closed	Prodigal:2.6	CDS	1268651	1270168	.	-	0	ID=NLJJMJOO_01170;eC_number=3.6.3.33;Name=btuD_5;gene=btuD_5;inference=ab initio prediction:Prodigal:2.6,protein motif:HAMAP:MF_01005;locus_tag=NLJJMJOO_01170;product=Vitamin B12 import ATP-binding protein BtuD
363_HAL_closed	Prodigal:2.6	CDS	1270273	1271745	.	-	0	ID=NLJJMJOO_01171;eC_number=1.1.1.86;Name=ilvC;db_xref=COG:COG0059;gene=ilvC;inference=ab initio prediction:Prodigal:2.6,similar to AA sequence:UniProtKB:P05793;locus_tag=NLJJMJOO_01171;product=Ketol-acid reductoisomerase (NADP(+))
363_HAL_closed	Prodigal:2.6	CDS	1271989	1272867	.	+	0	ID=NLJJMJOO_01172;Name=cmpR_1;gene=cmpR_1;inference=ab initio prediction:Prodigal:2.6,similar to AA sequence:UniProtKB:Q55459;locus_tag=NLJJMJOO_01172;product=HTH-type transcriptional activator CmpR
363_HAL_closed	Prodigal:2.6	CDS	1273311	1273556	.	+	0	ID=NLJJMJOO_01173;inference=ab initio prediction:Prodigal:2.6;locus_tag=NLJJMJOO_01173;product=hypothetical protein
363_HAL_closed	Prodigal:2.6	CDS	1273467	1274336	.	-	0	ID=NLJJMJOO_01174;inference=ab initio prediction:Prodigal:2.6;locus_tag=NLJJMJOO_01174;product=hypothetical protein
363_HAL_closed	Prodigal:2.6	CDS	1274451	1274879	.	+	0	ID=NLJJMJOO_01175;inference=ab initio prediction:Prodigal:2.6;locus_tag=NLJJMJOO_01175;product=hypothetical protein
363_HAL_closed	Prodigal:2.6	CDS	1274876	1275556	.	+	0	ID=NLJJMJOO_01176;inference=ab initio prediction:Prodigal:2.6;locus_tag=NLJJMJOO_01176;product=hypothetical protein
363_HAL_closed	Prodigal:2.6	CDS	1275549	1275665	.	+	0	ID=NLJJMJOO_01177;inference=ab initio prediction:Prodigal:2.6;locus_tag=NLJJMJOO_01177;product=hypothetical protein
363_HAL_closed	Prodigal:2.6	CDS	1275871	1276236	.	+	0	ID=NLJJMJOO_01178;inference=ab initio prediction:Prodigal:2.6;locus_tag=NLJJMJOO_01178;product=hypothetical protein
363_HAL_closed	Prodigal:2.6	CDS	1276519	1277283	.	+	0	ID=NLJJMJOO_01179;eC_number=1.1.1.385;Name=bacC_1;gene=bacC_1;inference=ab initio prediction:Prodigal:2.6,similar to AA sequence:UniProtKB:Q8KWT4;locus_tag=NLJJMJOO_01179;product=Dihydroanticapsin 7-dehydrogenase
363_HAL_closed	Prodigal:2.6	CDS	1277431	1277967	.	+	0	ID=NLJJMJOO_01180;inference=ab initio prediction:Prodigal:2.6;locus_tag=NLJJMJOO_01180;product=hypothetical protein
363_HAL_closed	Prodigal:2.6	CDS	1278054	1278722	.	-	0	ID=NLJJMJOO_01181;eC_number=1.7.-.-;Name=azoR1_1;db_xref=COG:COG1182;gene=azoR1_1;inference=ab initio prediction:Prodigal:2.6,similar to AA sequence:UniProtKB:Q9I5F3;locus_tag=NLJJMJOO_01181;product=FMN-dependent NADH-azoreductase 1
363_HAL_closed	Prodigal:2.6	CDS	1278874	1279710	.	+	0	ID=NLJJMJOO_01182;Name=dsdC;db_xref=COG:COG0583;gene=dsdC;inference=ab initio prediction:Prodigal:2.6,similar to AA sequence:UniProtKB:P46068;locus_tag=NLJJMJOO_01182;product=HTH-type transcriptional regulator DsdC
363_HAL_closed	Prodigal:2.6	CDS	1279790	1280065	.	+	0	ID=NLJJMJOO_01183;inference=ab initio prediction:Prodigal:2.6;locus_tag=NLJJMJOO_01183;product=hypothetical protein
363_HAL_closed	Prodigal:2.6	CDS	1280016	1280831	.	-	0	ID=NLJJMJOO_01184;inference=ab initio prediction:Prodigal:2.6;locus_tag=NLJJMJOO_01184;product=hypothetical protein
363_HAL_closed	Prodigal:2.6	CDS	1280911	1281261	.	+	0	ID=NLJJMJOO_01185;inference=ab initio prediction:Prodigal:2.6;locus_tag=NLJJMJOO_01185;product=hypothetical protein
363_HAL_closed	Prodigal:2.6	CDS	1281380	1282597	.	-	0	ID=NLJJMJOO_01186;Name=nepI_2;db_xref=COG:COG2814;gene=nepI_2;inference=ab initio prediction:Prodigal:2.6,similar to AA sequence:UniProtKB:P0ADL1;locus_tag=NLJJMJOO_01186;product=Purine ribonucleoside efflux pump NepI
363_HAL_closed	Prodigal:2.6	CDS	1282710	1283642	.	+	0	ID=NLJJMJOO_01187;Name=rclR_1;db_xref=COG:COG2207;gene=rclR_1;inference=ab initio prediction:Prodigal:2.6,similar to AA sequence:UniProtKB:P77379;locus_tag=NLJJMJOO_01187;product=RCS-specific HTH-type transcriptional activator RclR
363_HAL_closed	Prodigal:2.6	CDS	1284043	1284501	.	+	0	ID=NLJJMJOO_01188;inference=ab initio prediction:Prodigal:2.6;locus_tag=NLJJMJOO_01188;product=hypothetical protein
363_HAL_closed	Prodigal:2.6	CDS	1284523	1284996	.	+	0	ID=NLJJMJOO_01189;inference=ab initio prediction:Prodigal:2.6;locus_tag=NLJJMJOO_01189;product=hypothetical protein
363_HAL_closed	Prodigal:2.6	CDS	1285012	1285899	.	+	0	ID=NLJJMJOO_01190;Name=sigJ;gene=sigJ;inference=ab initio prediction:Prodigal:2.6,similar to AA sequence:UniProtKB:L0TCG5;locus_tag=NLJJMJOO_01190;product=ECF RNA polymerase sigma factor SigJ
363_HAL_closed	Prodigal:2.6	CDS	1286028	1286588	.	-	0	ID=NLJJMJOO_01191;Name=mntP;db_xref=COG:COG1971;gene=mntP;inference=ab initio prediction:Prodigal:2.6,similar to AA sequence:UniProtKB:P76264;locus_tag=NLJJMJOO_01191;product=putative manganese efflux pump MntP
363_HAL_closed	Prodigal:2.6	CDS	1287032	1287991	.	-	0	ID=NLJJMJOO_01192;Name=rhaS_6;gene=rhaS_6;inference=ab initio prediction:Prodigal:2.6,protein motif:HAMAP:MF_01534;locus_tag=NLJJMJOO_01192;product=HTH-type transcriptional activator RhaS
363_HAL_closed	Prodigal:2.6	CDS	1288499	1289686	.	+	0	ID=NLJJMJOO_01193;Name=bepF;gene=bepF;inference=ab initio prediction:Prodigal:2.6,similar to AA sequence:UniProtKB:Q8FWV8;locus_tag=NLJJMJOO_01193;product=Efflux pump periplasmic linker BepF
363_HAL_closed	Prodigal:2.6	CDS	1289693	1292875	.	+	0	ID=NLJJMJOO_01194;Name=oqxB12;gene=oqxB12;inference=ab initio prediction:Prodigal:2.6,similar to AA sequence:BARRGD:A7J11_03139;locus_tag=NLJJMJOO_01194;product=multidrug efflux RND transporter permease subunit OqxB12
363_HAL_closed	Prodigal:2.6	CDS	1292848	1293807	.	-	0	ID=NLJJMJOO_01195;inference=ab initio prediction:Prodigal:2.6;locus_tag=NLJJMJOO_01195;product=hypothetical protein
363_HAL_closed	Prodigal:2.6	CDS	1293904	1294875	.	+	0	ID=NLJJMJOO_01196;Name=cmpR_2;db_xref=COG:COG0583;gene=cmpR_2;inference=ab initio prediction:Prodigal:2.6,similar to AA sequence:UniProtKB:Q9F1R2;locus_tag=NLJJMJOO_01196;product=HTH-type transcriptional activator CmpR
363_HAL_closed	Prodigal:2.6	CDS	1295069	1295539	.	+	0	ID=NLJJMJOO_01197;inference=ab initio prediction:Prodigal:2.6;locus_tag=NLJJMJOO_01197;product=hypothetical protein
363_HAL_closed	Prodigal:2.6	CDS	1295686	1296015	.	+	0	ID=NLJJMJOO_01198;Name=yhjQ_1;db_xref=COG:COG1145;gene=yhjQ_1;inference=ab initio prediction:Prodigal:2.6,similar to AA sequence:UniProtKB:O07571;locus_tag=NLJJMJOO_01198;product=putative cysteine-rich protein YhjQ
363_HAL_closed	Prodigal:2.6	CDS	1296108	1296761	.	-	0	ID=NLJJMJOO_01199;inference=ab initio prediction:Prodigal:2.6,similar to AA sequence:UniProtKB:P9WHK0;locus_tag=NLJJMJOO_01199;product=Putative phosphoribosyl transferase
363_HAL_closed	Prodigal:2.6	CDS	1297044	1297772	.	-	0	ID=NLJJMJOO_01200;inference=ab initio prediction:Prodigal:2.6;locus_tag=NLJJMJOO_01200;product=hypothetical protein
363_HAL_closed	Prodigal:2.6	CDS	1298133	1299152	.	+	0	ID=NLJJMJOO_01201;eC_number=1.1.1.103;Name=tdh_2;gene=tdh_2;inference=ab initio prediction:Prodigal:2.6,protein motif:HAMAP:MF_00627;locus_tag=NLJJMJOO_01201;product=L-threonine 3-dehydrogenase
363_HAL_closed	Prodigal:2.6	CDS	1299324	1299722	.	+	0	ID=NLJJMJOO_01202;inference=ab initio prediction:Prodigal:2.6;locus_tag=NLJJMJOO_01202;product=hypothetical protein
363_HAL_closed	Prodigal:2.6	CDS	1299719	1301671	.	+	0	ID=NLJJMJOO_01203;eC_number=2.4.1.250;Name=mshA_3;gene=mshA_3;inference=ab initio prediction:Prodigal:2.6,protein motif:HAMAP:MF_01695;locus_tag=NLJJMJOO_01203;product=D-inositol-3-phosphate glycosyltransferase
363_HAL_closed	Prodigal:2.6	CDS	1301676	1303628	.	+	0	ID=NLJJMJOO_01204;inference=ab initio prediction:Prodigal:2.6;locus_tag=NLJJMJOO_01204;product=hypothetical protein
363_HAL_closed	Prodigal:2.6	CDS	1303615	1304718	.	+	0	ID=NLJJMJOO_01205;eC_number=3.5.4.25;Name=ribA_1;gene=ribA_1;inference=ab initio prediction:Prodigal:2.6,protein motif:HAMAP:MF_00179;locus_tag=NLJJMJOO_01205;product=GTP cyclohydrolase-2
363_HAL_closed	Prodigal:2.6	CDS	1304913	1305704	.	-	0	ID=NLJJMJOO_01206;eC_number=3.5.2.10;Name=crnA;gene=crnA;inference=ab initio prediction:Prodigal:2.6,similar to AA sequence:UniProtKB:P83772;locus_tag=NLJJMJOO_01206;product=Creatinine amidohydrolase
363_HAL_closed	Prodigal:2.6	CDS	1305726	1306508	.	-	0	ID=NLJJMJOO_01207;inference=ab initio prediction:Prodigal:2.6;locus_tag=NLJJMJOO_01207;product=hypothetical protein
363_HAL_closed	Prodigal:2.6	CDS	1306581	1308143	.	-	0	ID=NLJJMJOO_01208;Name=mdoG_2;db_xref=COG:COG3131;gene=mdoG_2;inference=ab initio prediction:Prodigal:2.6,similar to AA sequence:UniProtKB:P33136;locus_tag=NLJJMJOO_01208;product=Glucans biosynthesis protein G
363_HAL_closed	Prodigal:2.6	CDS	1308400	1309986	.	+	0	ID=NLJJMJOO_01209;inference=ab initio prediction:Prodigal:2.6;locus_tag=NLJJMJOO_01209;product=hypothetical protein
363_HAL_closed	Prodigal:2.6	CDS	1310007	1310357	.	-	0	ID=NLJJMJOO_01210;inference=ab initio prediction:Prodigal:2.6;locus_tag=NLJJMJOO_01210;product=hypothetical protein
363_HAL_closed	Prodigal:2.6	CDS	1310377	1311312	.	-	0	ID=NLJJMJOO_01211;eC_number=2.3.1.241;Name=lpxL_1;db_xref=COG:COG1560;gene=lpxL_1;inference=ab initio prediction:Prodigal:2.6,similar to AA sequence:UniProtKB:P0ACV0;locus_tag=NLJJMJOO_01211;product=Lipid A biosynthesis lauroyltransferase
363_HAL_closed	Prodigal:2.6	CDS	1311315	1311704	.	-	0	ID=NLJJMJOO_01212;inference=ab initio prediction:Prodigal:2.6;locus_tag=NLJJMJOO_01212;product=hypothetical protein
363_HAL_closed	Prodigal:2.6	CDS	1311817	1312200	.	-	0	ID=NLJJMJOO_01213;db_xref=COG:COG0346;inference=ab initio prediction:Prodigal:2.6,similar to AA sequence:UniProtKB:Q8ZM36;locus_tag=NLJJMJOO_01213;product=Virulence protein
363_HAL_closed	Prodigal:2.6	CDS	1312241	1312885	.	+	0	ID=NLJJMJOO_01214;inference=ab initio prediction:Prodigal:2.6;locus_tag=NLJJMJOO_01214;product=hypothetical protein
363_HAL_closed	Prodigal:2.6	CDS	1313066	1314439	.	+	0	ID=NLJJMJOO_01215;Name=ycaD;gene=ycaD;inference=ab initio prediction:Prodigal:2.6,protein motif:HAMAP:MF_01149;locus_tag=NLJJMJOO_01215;product=putative MFS-type transporter YcaD
363_HAL_closed	Prodigal:2.6	CDS	1314563	1316350	.	+	0	ID=NLJJMJOO_01216;eC_number=1.3.8.-;Name=dmdC_1;db_xref=COG:COG1960;gene=dmdC_1;inference=ab initio prediction:Prodigal:2.6,similar to AA sequence:UniProtKB:Q5LLW7;locus_tag=NLJJMJOO_01216;product=3-methylmercaptopropionyl-CoA dehydrogenase
363_HAL_closed	Prodigal:2.6	CDS	1316482	1318110	.	+	0	ID=NLJJMJOO_01217;eC_number=6.2.1.3;db_xref=COG:COG0318;inference=ab initio prediction:Prodigal:2.6,similar to AA sequence:UniProtKB:Q5SKN9;locus_tag=NLJJMJOO_01217;product=Long-chain-fatty-acid--CoA ligase
363_HAL_closed	Prodigal:2.6	CDS	1318166	1319014	.	+	0	ID=NLJJMJOO_01218;eC_number=1.1.1.157;Name=hbd_1;db_xref=COG:COG1250;gene=hbd_1;inference=ab initio prediction:Prodigal:2.6,similar to AA sequence:UniProtKB:P52041;locus_tag=NLJJMJOO_01218;product=3-hydroxybutyryl-CoA dehydrogenase
363_HAL_closed	Prodigal:2.6	CDS	1319132	1319905	.	+	0	ID=NLJJMJOO_01219;eC_number=4.2.1.150;Name=crt_1;db_xref=COG:COG1024;gene=crt_1;inference=ab initio prediction:Prodigal:2.6,similar to AA sequence:UniProtKB:P52046;locus_tag=NLJJMJOO_01219;product=Short-chain-enoyl-CoA hydratase
363_HAL_closed	Prodigal:2.6	CDS	1320006	1320623	.	+	0	ID=NLJJMJOO_01220;Name=rhtB_1;db_xref=COG:COG1280;gene=rhtB_1;inference=ab initio prediction:Prodigal:2.6,similar to AA sequence:UniProtKB:P0AG34;locus_tag=NLJJMJOO_01220;product=Homoserine/homoserine lactone efflux protein
363_HAL_closed	Prodigal:2.6	CDS	1320676	1321377	.	+	0	ID=NLJJMJOO_01221;inference=ab initio prediction:Prodigal:2.6;locus_tag=NLJJMJOO_01221;product=hypothetical protein
363_HAL_closed	Prodigal:2.6	CDS	1321447	1321986	.	+	0	ID=NLJJMJOO_01222;Name=yaeQ;db_xref=COG:COG4681;gene=yaeQ;inference=ab initio prediction:Prodigal:2.6,similar to AA sequence:UniProtKB:P0AA97;locus_tag=NLJJMJOO_01222;product=putative protein YaeQ
363_HAL_closed	Prodigal:2.6	CDS	1322251	1323240	.	+	0	ID=NLJJMJOO_01223;inference=ab initio prediction:Prodigal:2.6;locus_tag=NLJJMJOO_01223;product=hypothetical protein
363_HAL_closed	Prodigal:2.6	CDS	1323296	1323625	.	+	0	ID=NLJJMJOO_01224;inference=ab initio prediction:Prodigal:2.6;locus_tag=NLJJMJOO_01224;product=hypothetical protein
363_HAL_closed	Prodigal:2.6	CDS	1323704	1324027	.	+	0	ID=NLJJMJOO_01225;inference=ab initio prediction:Prodigal:2.6;locus_tag=NLJJMJOO_01225;product=hypothetical protein
363_HAL_closed	Prodigal:2.6	CDS	1324122	1324994	.	-	0	ID=NLJJMJOO_01226;eC_number=1.8.4.-;Name=yghU;db_xref=COG:COG0625;gene=yghU;inference=ab initio prediction:Prodigal:2.6,similar to AA sequence:UniProtKB:Q46845;locus_tag=NLJJMJOO_01226;product=Disulfide-bond oxidoreductase YghU
363_HAL_closed	Prodigal:2.6	CDS	1325099	1325794	.	+	0	ID=NLJJMJOO_01227;eC_number=5.-.-.-;Name=ygeA;db_xref=COG:COG1794;gene=ygeA;inference=ab initio prediction:Prodigal:2.6,similar to AA sequence:UniProtKB:P03813;locus_tag=NLJJMJOO_01227;product=Putative racemase YgeA
363_HAL_closed	Prodigal:2.6	CDS	1325810	1326241	.	-	0	ID=NLJJMJOO_01228;Name=ohrB;db_xref=COG:COG1764;gene=ohrB;inference=ab initio prediction:Prodigal:2.6,similar to AA sequence:UniProtKB:P80242;locus_tag=NLJJMJOO_01228;product=Organic hydroperoxide resistance protein OhrB
363_HAL_closed	Prodigal:2.6	CDS	1326360	1326803	.	-	0	ID=NLJJMJOO_01229;Name=ohrR;gene=ohrR;inference=ab initio prediction:Prodigal:2.6,similar to AA sequence:UniProtKB:O34777;locus_tag=NLJJMJOO_01229;product=Organic hydroperoxide resistance transcriptional regulator
363_HAL_closed	Prodigal:2.6	CDS	1327054	1328127	.	+	0	ID=NLJJMJOO_01230;db_xref=COG:COG1638;inference=ab initio prediction:Prodigal:2.6,similar to AA sequence:UniProtKB:A1WPV4;locus_tag=NLJJMJOO_01230;product=Solute-binding protein
363_HAL_closed	Prodigal:2.6	CDS	1328198	1328791	.	+	0	ID=NLJJMJOO_01231;inference=ab initio prediction:Prodigal:2.6;locus_tag=NLJJMJOO_01231;product=hypothetical protein
363_HAL_closed	Prodigal:2.6	CDS	1328794	1330074	.	+	0	ID=NLJJMJOO_01232;Name=siaT_2;db_xref=COG:COG1593;gene=siaT_2;inference=ab initio prediction:Prodigal:2.6,similar to AA sequence:UniProtKB:P44543;locus_tag=NLJJMJOO_01232;product=Sialic acid TRAP transporter permease protein SiaT
363_HAL_closed	Prodigal:2.6	CDS	1330104	1330631	.	+	0	ID=NLJJMJOO_01233;eC_number=2.7.1.12;Name=gntK;db_xref=COG:COG3265;gene=gntK;inference=ab initio prediction:Prodigal:2.6,similar to AA sequence:UniProtKB:P46859;locus_tag=NLJJMJOO_01233;product=Thermoresistant gluconokinase
363_HAL_closed	Prodigal:2.6	CDS	1330718	1331713	.	+	0	ID=NLJJMJOO_01234;Name=gntR_2;gene=gntR_2;inference=ab initio prediction:Prodigal:2.6,similar to AA sequence:UniProtKB:P0ACP5;locus_tag=NLJJMJOO_01234;product=HTH-type transcriptional regulator GntR
363_HAL_closed	Prodigal:2.6	CDS	1331785	1332633	.	+	0	ID=NLJJMJOO_01235;Name=ycbX;db_xref=COG:COG0633;gene=ycbX;inference=ab initio prediction:Prodigal:2.6,similar to AA sequence:UniProtKB:P75863;locus_tag=NLJJMJOO_01235;product=putative protein YcbX
363_HAL_closed	Prodigal:2.6	CDS	1332587	1333492	.	-	0	ID=NLJJMJOO_01236;inference=ab initio prediction:Prodigal:2.6;locus_tag=NLJJMJOO_01236;product=hypothetical protein
363_HAL_closed	Prodigal:2.6	CDS	1333697	1334119	.	+	0	ID=NLJJMJOO_01237;eC_number=1.11.1.15;Name=osmC;db_xref=COG:COG1764;gene=osmC;inference=ab initio prediction:Prodigal:2.6,similar to AA sequence:UniProtKB:P0C0L2;locus_tag=NLJJMJOO_01237;product=Peroxiredoxin OsmC
363_HAL_closed	Prodigal:2.6	CDS	1334304	1334732	.	-	0	ID=NLJJMJOO_01238;inference=ab initio prediction:Prodigal:2.6;locus_tag=NLJJMJOO_01238;product=hypothetical protein
363_HAL_closed	Prodigal:2.6	CDS	1335153	1336109	.	+	0	ID=NLJJMJOO_01239;inference=ab initio prediction:Prodigal:2.6;locus_tag=NLJJMJOO_01239;product=hypothetical protein
363_HAL_closed	Prodigal:2.6	CDS	1336124	1336792	.	-	0	ID=NLJJMJOO_01240;inference=ab initio prediction:Prodigal:2.6;locus_tag=NLJJMJOO_01240;product=hypothetical protein
363_HAL_closed	Prodigal:2.6	CDS	1336789	1337460	.	-	0	ID=NLJJMJOO_01241;eC_number=3.6.1.-;Name=nudL;gene=nudL;inference=ab initio prediction:Prodigal:2.6,protein motif:HAMAP:MF_01592;locus_tag=NLJJMJOO_01241;product=putative Nudix hydrolase NudL
363_HAL_closed	Prodigal:2.6	CDS	1337555	1338112	.	+	0	ID=NLJJMJOO_01242;inference=ab initio prediction:Prodigal:2.6;locus_tag=NLJJMJOO_01242;product=hypothetical protein
363_HAL_closed	Prodigal:2.6	CDS	1338133	1338444	.	-	0	ID=NLJJMJOO_01243;db_xref=COG:COG0327;inference=ab initio prediction:Prodigal:2.6,similar to AA sequence:UniProtKB:P9WFM1;locus_tag=NLJJMJOO_01243;product=GTP cyclohydrolase 1 type 2
363_HAL_closed	Prodigal:2.6	CDS	1338586	1339536	.	+	0	ID=NLJJMJOO_01244;Name=lsrR;db_xref=COG:COG2390;gene=lsrR;inference=ab initio prediction:Prodigal:2.6,similar to AA sequence:UniProtKB:Q8ZKQ5;locus_tag=NLJJMJOO_01244;product=Transcriptional regulator LsrR
363_HAL_closed	Prodigal:2.6	CDS	1339729	1341048	.	+	0	ID=NLJJMJOO_01245;inference=ab initio prediction:Prodigal:2.6;locus_tag=NLJJMJOO_01245;product=hypothetical protein
363_HAL_closed	Prodigal:2.6	CDS	1341119	1342009	.	+	0	ID=NLJJMJOO_01246;Name=sugA_2;db_xref=COG:COG1175;gene=sugA_2;inference=ab initio prediction:Prodigal:2.6,similar to AA sequence:UniProtKB:P9WG03;locus_tag=NLJJMJOO_01246;product=Trehalose transport system permease protein SugA
363_HAL_closed	Prodigal:2.6	CDS	1342039	1342905	.	+	0	ID=NLJJMJOO_01247;Name=sugB_2;db_xref=COG:COG0395;gene=sugB_2;inference=ab initio prediction:Prodigal:2.6,similar to AA sequence:UniProtKB:P9WG01;locus_tag=NLJJMJOO_01247;product=Trehalose transport system permease protein SugB
363_HAL_closed	Prodigal:2.6	CDS	1342918	1344069	.	+	0	ID=NLJJMJOO_01248;eC_number=3.6.3.19;Name=malK_2;db_xref=COG:COG3839;gene=malK_2;inference=ab initio prediction:Prodigal:2.6,similar to AA sequence:UniProtKB:P19566;locus_tag=NLJJMJOO_01248;product=Maltose/maltodextrin import ATP-binding protein MalK
363_HAL_closed	Prodigal:2.6	CDS	1344066	1344749	.	+	0	ID=NLJJMJOO_01249;eC_number=3.1.3.-;Name=yieH_1;db_xref=COG:COG0637;gene=yieH_1;inference=ab initio prediction:Prodigal:2.6,similar to AA sequence:UniProtKB:P31467;locus_tag=NLJJMJOO_01249;product=6-phosphogluconate phosphatase
363_HAL_closed	Prodigal:2.6	CDS	1344763	1345548	.	+	0	ID=NLJJMJOO_01250;eC_number=1.1.1.14;Name=polS;gene=polS;inference=ab initio prediction:Prodigal:2.6,similar to AA sequence:UniProtKB:Q59787;locus_tag=NLJJMJOO_01250;product=Sorbitol dehydrogenase
363_HAL_closed	Prodigal:2.6	CDS	1345556	1346176	.	+	0	ID=NLJJMJOO_01251;eC_number=2.7.1.48;Name=udk;gene=udk;inference=ab initio prediction:Prodigal:2.6,protein motif:HAMAP:MF_00551;locus_tag=NLJJMJOO_01251;product=Uridine kinase
363_HAL_closed	Prodigal:2.6	CDS	1346278	1347783	.	+	0	ID=NLJJMJOO_01252;eC_number=1.1.1.67;Name=mtlK;db_xref=COG:COG0246;gene=mtlK;inference=ab initio prediction:Prodigal:2.6,similar to AA sequence:UniProtKB:P33216;locus_tag=NLJJMJOO_01252;product=Mannitol 2-dehydrogenase
363_HAL_closed	Prodigal:2.6	CDS	1347783	1349270	.	+	0	ID=NLJJMJOO_01253;eC_number=2.7.1.17;Name=xylB_1;db_xref=COG:COG1070;gene=xylB_1;inference=ab initio prediction:Prodigal:2.6,similar to AA sequence:UniProtKB:P09099;locus_tag=NLJJMJOO_01253;product=Xylulose kinase
363_HAL_closed	Prodigal:2.6	CDS	1349291	1350244	.	+	0	ID=NLJJMJOO_01254;eC_number=2.2.1.2;Name=talB_1;db_xref=COG:COG0176;gene=talB_1;inference=ab initio prediction:Prodigal:2.6,similar to AA sequence:UniProtKB:P0A870;locus_tag=NLJJMJOO_01254;product=Transaldolase B
363_HAL_closed	Prodigal:2.6	CDS	1350336	1351178	.	+	0	ID=NLJJMJOO_01255;inference=ab initio prediction:Prodigal:2.6;locus_tag=NLJJMJOO_01255;product=hypothetical protein
363_HAL_closed	Prodigal:2.6	CDS	1351197	1351637	.	-	0	ID=NLJJMJOO_01256;eC_number=4.2.1.104;Name=cynS;db_xref=COG:COG1513;gene=cynS;inference=ab initio prediction:Prodigal:2.6,similar to AA sequence:UniProtKB:Q59948;locus_tag=NLJJMJOO_01256;product=Cyanate hydratase
363_HAL_closed	Prodigal:2.6	CDS	1351697	1352509	.	-	0	ID=NLJJMJOO_01257;Name=focA_2;db_xref=COG:COG2116;gene=focA_2;inference=ab initio prediction:Prodigal:2.6,similar to AA sequence:UniProtKB:P0AC25;locus_tag=NLJJMJOO_01257;product=putative formate transporter 1
363_HAL_closed	Prodigal:2.6	CDS	1352935	1354806	.	+	0	ID=NLJJMJOO_01258;Name=norR_1;gene=norR_1;inference=ab initio prediction:Prodigal:2.6,protein motif:HAMAP:MF_01314;locus_tag=NLJJMJOO_01258;product=Anaerobic nitric oxide reductase transcription regulator NorR
363_HAL_closed	Prodigal:2.6	CDS	1355032	1356495	.	+	0	ID=NLJJMJOO_01259;Name=tolC_1;db_xref=COG:COG1538;gene=tolC_1;inference=ab initio prediction:Prodigal:2.6,similar to AA sequence:UniProtKB:Q9K2Y1;locus_tag=NLJJMJOO_01259;product=Outer membrane protein TolC
363_HAL_closed	Prodigal:2.6	CDS	1356573	1357844	.	+	0	ID=NLJJMJOO_01260;Name=mexA;gene=mexA;inference=ab initio prediction:Prodigal:2.6,similar to AA sequence:UniProtKB:P52477;locus_tag=NLJJMJOO_01260;product=Multidrug resistance protein MexA
363_HAL_closed	Prodigal:2.6	CDS	1357844	1361032	.	+	0	ID=NLJJMJOO_01261;Name=bepE_1;gene=bepE_1;inference=ab initio prediction:Prodigal:2.6,similar to AA sequence:UniProtKB:Q8G2M6;locus_tag=NLJJMJOO_01261;product=Efflux pump membrane transporter BepE
363_HAL_closed	Prodigal:2.6	CDS	1361219	1361905	.	+	0	ID=NLJJMJOO_01262;inference=ab initio prediction:Prodigal:2.6;locus_tag=NLJJMJOO_01262;product=hypothetical protein
363_HAL_closed	Prodigal:2.6	CDS	1361961	1362890	.	-	0	ID=NLJJMJOO_01263;eC_number=4.2.99.20;Name=menH_1;gene=menH_1;inference=ab initio prediction:Prodigal:2.6,protein motif:HAMAP:MF_01660;locus_tag=NLJJMJOO_01263;product=2-succinyl-6-hydroxy-2%2C4-cyclohexadiene-1-carboxylate synthase
363_HAL_closed	Prodigal:2.6	CDS	1362967	1363578	.	-	0	ID=NLJJMJOO_01264;Name=bepR;gene=bepR;inference=ab initio prediction:Prodigal:2.6,similar to AA sequence:UniProtKB:Q8G2M8;locus_tag=NLJJMJOO_01264;product=HTH-type transcriptional repressor BepR
363_HAL_closed	Prodigal:2.6	CDS	1363784	1364815	.	+	0	ID=NLJJMJOO_01265;eC_number=3.5.1.125;Name=doeB_1;db_xref=COG:COG3608;gene=doeB_1;inference=ab initio prediction:Prodigal:2.6,similar to AA sequence:UniProtKB:E1V7W0;locus_tag=NLJJMJOO_01265;product=N-alpha-acetyl-L-2%2C4-diaminobutyric acid deacetylase
363_HAL_closed	Prodigal:2.6	CDS	1365024	1366478	.	+	0	ID=NLJJMJOO_01266;eC_number=1.11.1.6;Name=katA;db_xref=COG:COG0753;gene=katA;inference=ab initio prediction:Prodigal:2.6,similar to AA sequence:UniProtKB:P29422;locus_tag=NLJJMJOO_01266;product=Catalase
363_HAL_closed	Prodigal:2.6	CDS	1366525	1367598	.	-	0	ID=NLJJMJOO_01267;eC_number=1.3.1.-;Name=dusA;db_xref=COG:COG0042;gene=dusA;inference=ab initio prediction:Prodigal:2.6,similar to AA sequence:UniProtKB:P32695;locus_tag=NLJJMJOO_01267;product=tRNA-dihydrouridine(20/20a) synthase
363_HAL_closed	Prodigal:2.6	CDS	1367699	1368754	.	+	0	ID=NLJJMJOO_01268;inference=ab initio prediction:Prodigal:2.6;locus_tag=NLJJMJOO_01268;product=hypothetical protein
363_HAL_closed	Prodigal:2.6	CDS	1368806	1369021	.	-	0	ID=NLJJMJOO_01269;inference=ab initio prediction:Prodigal:2.6;locus_tag=NLJJMJOO_01269;product=hypothetical protein
363_HAL_closed	Prodigal:2.6	CDS	1369023	1369649	.	-	0	ID=NLJJMJOO_01270;inference=ab initio prediction:Prodigal:2.6;locus_tag=NLJJMJOO_01270;product=hypothetical protein
363_HAL_closed	Prodigal:2.6	CDS	1369780	1370037	.	-	0	ID=NLJJMJOO_01271;inference=ab initio prediction:Prodigal:2.6;locus_tag=NLJJMJOO_01271;product=hypothetical protein
363_HAL_closed	Prodigal:2.6	CDS	1370034	1370276	.	-	0	ID=NLJJMJOO_01272;inference=ab initio prediction:Prodigal:2.6;locus_tag=NLJJMJOO_01272;product=hypothetical protein
363_HAL_closed	Prodigal:2.6	CDS	1370305	1370529	.	-	0	ID=NLJJMJOO_01273;inference=ab initio prediction:Prodigal:2.6;locus_tag=NLJJMJOO_01273;product=hypothetical protein
363_HAL_closed	Prodigal:2.6	CDS	1370532	1370927	.	-	0	ID=NLJJMJOO_01274;inference=ab initio prediction:Prodigal:2.6;locus_tag=NLJJMJOO_01274;product=hypothetical protein
363_HAL_closed	Prodigal:2.6	CDS	1370939	1373605	.	-	0	ID=NLJJMJOO_01275;inference=ab initio prediction:Prodigal:2.6;locus_tag=NLJJMJOO_01275;product=hypothetical protein
363_HAL_closed	Prodigal:2.6	CDS	1373761	1374075	.	-	0	ID=NLJJMJOO_01276;inference=ab initio prediction:Prodigal:2.6;locus_tag=NLJJMJOO_01276;product=hypothetical protein
363_HAL_closed	Prodigal:2.6	CDS	1374068	1374277	.	-	0	ID=NLJJMJOO_01277;inference=ab initio prediction:Prodigal:2.6;locus_tag=NLJJMJOO_01277;product=hypothetical protein
363_HAL_closed	Prodigal:2.6	CDS	1374316	1374519	.	-	0	ID=NLJJMJOO_01278;inference=ab initio prediction:Prodigal:2.6;locus_tag=NLJJMJOO_01278;product=hypothetical protein
363_HAL_closed	Prodigal:2.6	CDS	1374545	1374751	.	-	0	ID=NLJJMJOO_01279;inference=ab initio prediction:Prodigal:2.6;locus_tag=NLJJMJOO_01279;product=hypothetical protein
363_HAL_closed	Prodigal:2.6	CDS	1374809	1375135	.	-	0	ID=NLJJMJOO_01280;inference=ab initio prediction:Prodigal:2.6;locus_tag=NLJJMJOO_01280;product=hypothetical protein
363_HAL_closed	Prodigal:2.6	CDS	1375227	1375892	.	+	0	ID=NLJJMJOO_01281;Name=prtR;db_xref=COG:COG2932;gene=prtR;inference=ab initio prediction:Prodigal:2.6,similar to AA sequence:UniProtKB:Q06553;locus_tag=NLJJMJOO_01281;product=HTH-type transcriptional regulator PrtR
363_HAL_closed	Prodigal:2.6	CDS	1375925	1377043	.	+	0	ID=NLJJMJOO_01282;Name=yejK_1;db_xref=COG:COG3081;gene=yejK_1;inference=ab initio prediction:Prodigal:2.6,similar to AA sequence:UniProtKB:P33920;locus_tag=NLJJMJOO_01282;product=Nucleoid-associated protein YejK
363_HAL_closed	Prodigal:2.6	CDS	1377049	1378302	.	+	0	ID=NLJJMJOO_01283;inference=ab initio prediction:Prodigal:2.6;locus_tag=NLJJMJOO_01283;product=hypothetical protein
363_HAL_closed	Prodigal:2.6	CDS	1378289	1379590	.	-	0	ID=NLJJMJOO_01284;Name=umuC_1;db_xref=COG:COG0389;gene=umuC_1;inference=ab initio prediction:Prodigal:2.6,similar to AA sequence:UniProtKB:P04152;locus_tag=NLJJMJOO_01284;product=Protein UmuC
363_HAL_closed	Prodigal:2.6	CDS	1379707	1380057	.	+	0	ID=NLJJMJOO_01285;inference=ab initio prediction:Prodigal:2.6;locus_tag=NLJJMJOO_01285;product=hypothetical protein
363_HAL_closed	Prodigal:2.6	CDS	1380246	1381193	.	-	0	ID=NLJJMJOO_01286;inference=ab initio prediction:Prodigal:2.6;locus_tag=NLJJMJOO_01286;product=hypothetical protein
363_HAL_closed	Prodigal:2.6	CDS	1381709	1382674	.	-	0	ID=NLJJMJOO_01287;inference=ab initio prediction:Prodigal:2.6;locus_tag=NLJJMJOO_01287;product=hypothetical protein
363_HAL_closed	Prodigal:2.6	CDS	1382677	1383126	.	-	0	ID=NLJJMJOO_01288;inference=ab initio prediction:Prodigal:2.6;locus_tag=NLJJMJOO_01288;product=hypothetical protein
363_HAL_closed	Prodigal:2.6	CDS	1383148	1386768	.	-	0	ID=NLJJMJOO_01289;Name=smc_2;gene=smc_2;inference=ab initio prediction:Prodigal:2.6,protein motif:HAMAP:MF_01894;locus_tag=NLJJMJOO_01289;product=Chromosome partition protein Smc
363_HAL_closed	Prodigal:2.6	CDS	1386780	1386902	.	-	0	ID=NLJJMJOO_01290;inference=ab initio prediction:Prodigal:2.6;locus_tag=NLJJMJOO_01290;product=hypothetical protein
363_HAL_closed	Prodigal:2.6	CDS	1386959	1387327	.	-	0	ID=NLJJMJOO_01291;inference=ab initio prediction:Prodigal:2.6;locus_tag=NLJJMJOO_01291;product=hypothetical protein
363_HAL_closed	Prodigal:2.6	CDS	1387389	1387898	.	-	0	ID=NLJJMJOO_01292;inference=ab initio prediction:Prodigal:2.6;locus_tag=NLJJMJOO_01292;product=hypothetical protein
363_HAL_closed	Prodigal:2.6	CDS	1387914	1389086	.	-	0	ID=NLJJMJOO_01293;Name=gpFI;gene=gpFI;inference=ab initio prediction:Prodigal:2.6,similar to AA sequence:UniProtKB:Q02TE1;locus_tag=NLJJMJOO_01293;product=Putative prophage major tail sheath protein
363_HAL_closed	Prodigal:2.6	CDS	1389268	1389486	.	-	0	ID=NLJJMJOO_01294;inference=ab initio prediction:Prodigal:2.6;locus_tag=NLJJMJOO_01294;product=hypothetical protein
363_HAL_closed	Prodigal:2.6	CDS	1389807	1390424	.	+	0	ID=NLJJMJOO_01295;inference=ab initio prediction:Prodigal:2.6;locus_tag=NLJJMJOO_01295;product=hypothetical protein
363_HAL_closed	Prodigal:2.6	CDS	1390493	1390966	.	-	0	ID=NLJJMJOO_01296;inference=ab initio prediction:Prodigal:2.6;locus_tag=NLJJMJOO_01296;product=hypothetical protein
363_HAL_closed	Prodigal:2.6	CDS	1390976	1391914	.	-	0	ID=NLJJMJOO_01297;inference=ab initio prediction:Prodigal:2.6;locus_tag=NLJJMJOO_01297;product=hypothetical protein
363_HAL_closed	Prodigal:2.6	CDS	1391911	1392285	.	-	0	ID=NLJJMJOO_01298;inference=ab initio prediction:Prodigal:2.6;locus_tag=NLJJMJOO_01298;product=hypothetical protein
363_HAL_closed	Prodigal:2.6	CDS	1392282	1392536	.	-	0	ID=NLJJMJOO_01299;inference=ab initio prediction:Prodigal:2.6;locus_tag=NLJJMJOO_01299;product=hypothetical protein
363_HAL_closed	Prodigal:2.6	CDS	1392529	1392888	.	-	0	ID=NLJJMJOO_01300;inference=ab initio prediction:Prodigal:2.6;locus_tag=NLJJMJOO_01300;product=hypothetical protein
363_HAL_closed	Prodigal:2.6	CDS	1392885	1393412	.	-	0	ID=NLJJMJOO_01301;inference=ab initio prediction:Prodigal:2.6;locus_tag=NLJJMJOO_01301;product=hypothetical protein
363_HAL_closed	Prodigal:2.6	CDS	1393409	1394359	.	-	0	ID=NLJJMJOO_01302;inference=ab initio prediction:Prodigal:2.6;locus_tag=NLJJMJOO_01302;product=hypothetical protein
363_HAL_closed	Prodigal:2.6	CDS	1394356	1395255	.	-	0	ID=NLJJMJOO_01303;inference=ab initio prediction:Prodigal:2.6;locus_tag=NLJJMJOO_01303;product=hypothetical protein
363_HAL_closed	Prodigal:2.6	CDS	1395252	1395590	.	-	0	ID=NLJJMJOO_01304;inference=ab initio prediction:Prodigal:2.6;locus_tag=NLJJMJOO_01304;product=hypothetical protein
363_HAL_closed	Prodigal:2.6	CDS	1395600	1395872	.	-	0	ID=NLJJMJOO_01305;inference=ab initio prediction:Prodigal:2.6;locus_tag=NLJJMJOO_01305;product=hypothetical protein
363_HAL_closed	Prodigal:2.6	CDS	1395869	1396447	.	-	0	ID=NLJJMJOO_01306;inference=ab initio prediction:Prodigal:2.6;locus_tag=NLJJMJOO_01306;product=hypothetical protein
363_HAL_closed	Prodigal:2.6	CDS	1396477	1397133	.	+	0	ID=NLJJMJOO_01307;inference=ab initio prediction:Prodigal:2.6;locus_tag=NLJJMJOO_01307;product=hypothetical protein
363_HAL_closed	Prodigal:2.6	CDS	1397136	1397591	.	-	0	ID=NLJJMJOO_01308;inference=ab initio prediction:Prodigal:2.6;locus_tag=NLJJMJOO_01308;product=hypothetical protein
363_HAL_closed	Prodigal:2.6	CDS	1397588	1398082	.	-	0	ID=NLJJMJOO_01309;inference=ab initio prediction:Prodigal:2.6;locus_tag=NLJJMJOO_01309;product=hypothetical protein
363_HAL_closed	Prodigal:2.6	CDS	1398194	1398616	.	-	0	ID=NLJJMJOO_01310;inference=ab initio prediction:Prodigal:2.6;locus_tag=NLJJMJOO_01310;product=hypothetical protein
363_HAL_closed	Prodigal:2.6	CDS	1398613	1399098	.	-	0	ID=NLJJMJOO_01311;eC_number=3.2.1.17;Name=rrrD;db_xref=COG:COG3772;gene=rrrD;inference=ab initio prediction:Prodigal:2.6,similar to AA sequence:UniProtKB:P78285;locus_tag=NLJJMJOO_01311;product=Lysozyme RrrD
363_HAL_closed	Prodigal:2.6	CDS	1399088	1399294	.	-	0	ID=NLJJMJOO_01312;inference=ab initio prediction:Prodigal:2.6;locus_tag=NLJJMJOO_01312;product=hypothetical protein
363_HAL_closed	Prodigal:2.6	CDS	1399301	1399516	.	-	0	ID=NLJJMJOO_01313;inference=ab initio prediction:Prodigal:2.6;locus_tag=NLJJMJOO_01313;product=hypothetical protein
363_HAL_closed	Prodigal:2.6	CDS	1399513	1399974	.	-	0	ID=NLJJMJOO_01314;inference=ab initio prediction:Prodigal:2.6;locus_tag=NLJJMJOO_01314;product=hypothetical protein
363_HAL_closed	Prodigal:2.6	CDS	1400093	1400773	.	-	0	ID=NLJJMJOO_01315;inference=ab initio prediction:Prodigal:2.6;locus_tag=NLJJMJOO_01315;product=hypothetical protein
363_HAL_closed	Prodigal:2.6	CDS	1400796	1401845	.	-	0	ID=NLJJMJOO_01316;inference=ab initio prediction:Prodigal:2.6;locus_tag=NLJJMJOO_01316;product=hypothetical protein
363_HAL_closed	Prodigal:2.6	CDS	1401861	1402679	.	-	0	ID=NLJJMJOO_01317;inference=ab initio prediction:Prodigal:2.6;locus_tag=NLJJMJOO_01317;product=hypothetical protein
363_HAL_closed	Prodigal:2.6	CDS	1402826	1404604	.	+	0	ID=NLJJMJOO_01318;inference=ab initio prediction:Prodigal:2.6;locus_tag=NLJJMJOO_01318;product=hypothetical protein
363_HAL_closed	Prodigal:2.6	CDS	1404601	1405644	.	+	0	ID=NLJJMJOO_01319;inference=ab initio prediction:Prodigal:2.6;locus_tag=NLJJMJOO_01319;product=hypothetical protein
363_HAL_closed	Prodigal:2.6	CDS	1405757	1407142	.	+	0	ID=NLJJMJOO_01320;inference=ab initio prediction:Prodigal:2.6;locus_tag=NLJJMJOO_01320;product=hypothetical protein
363_HAL_closed	Prodigal:2.6	CDS	1408137	1408943	.	-	0	ID=NLJJMJOO_01321;inference=ab initio prediction:Prodigal:2.6;locus_tag=NLJJMJOO_01321;product=hypothetical protein
363_HAL_closed	Prodigal:2.6	CDS	1409165	1409761	.	+	0	ID=NLJJMJOO_01322;inference=ab initio prediction:Prodigal:2.6;locus_tag=NLJJMJOO_01322;product=hypothetical protein
363_HAL_closed	Prodigal:2.6	CDS	1409767	1410291	.	-	0	ID=NLJJMJOO_01323;inference=ab initio prediction:Prodigal:2.6;locus_tag=NLJJMJOO_01323;product=hypothetical protein
363_HAL_closed	Prodigal:2.6	CDS	1410593	1412077	.	+	0	ID=NLJJMJOO_01324;eC_number=6.1.1.17;Name=gltX;db_xref=COG:COG0008;gene=gltX;inference=ab initio prediction:Prodigal:2.6,similar to AA sequence:UniProtKB:Q9XCL6;locus_tag=NLJJMJOO_01324;product=Glutamate--tRNA ligase
363_HAL_closed	Aragorn:1.2	tRNA	1412212	1412287	.	+	.	ID=NLJJMJOO_01325;inference=COORDINATES:profile:Aragorn:1.2;locus_tag=NLJJMJOO_01325;product=tRNA-Ala(ggc)
363_HAL_closed	Aragorn:1.2	tRNA	1412336	1412411	.	+	.	ID=NLJJMJOO_01326;inference=COORDINATES:profile:Aragorn:1.2;locus_tag=NLJJMJOO_01326;product=tRNA-Glu(ttc)
363_HAL_closed	Prodigal:2.6	CDS	1413035	1414321	.	-	0	ID=NLJJMJOO_01327;eC_number=2.3.3.16;Name=gltA;db_xref=COG:COG0372;gene=gltA;inference=ab initio prediction:Prodigal:2.6,similar to AA sequence:UniProtKB:P14165;locus_tag=NLJJMJOO_01327;product=Citrate synthase
363_HAL_closed	Prodigal:2.6	CDS	1414811	1415200	.	+	0	ID=NLJJMJOO_01328;Name=sdhC;db_xref=COG:COG2009;gene=sdhC;inference=ab initio prediction:Prodigal:2.6,similar to AA sequence:UniProtKB:P69054;locus_tag=NLJJMJOO_01328;product=Succinate dehydrogenase cytochrome b556 subunit
363_HAL_closed	Prodigal:2.6	CDS	1415194	1415541	.	+	0	ID=NLJJMJOO_01329;Name=sdhD;db_xref=COG:COG2142;gene=sdhD;inference=ab initio prediction:Prodigal:2.6,similar to AA sequence:UniProtKB:P51057;locus_tag=NLJJMJOO_01329;product=Succinate dehydrogenase hydrophobic membrane anchor subunit
363_HAL_closed	Prodigal:2.6	CDS	1415546	1417318	.	+	0	ID=NLJJMJOO_01330;eC_number=1.3.5.1;Name=sdhA;gene=sdhA;inference=ab initio prediction:Prodigal:2.6,similar to AA sequence:UniProtKB:G4V4G6;locus_tag=NLJJMJOO_01330;product=Succinate dehydrogenase flavoprotein subunit
363_HAL_closed	Prodigal:2.6	CDS	1417346	1418056	.	+	0	ID=NLJJMJOO_01331;eC_number=1.3.5.1;Name=sdhB;db_xref=COG:COG0479;gene=sdhB;inference=ab initio prediction:Prodigal:2.6,similar to AA sequence:UniProtKB:P07014;locus_tag=NLJJMJOO_01331;product=Succinate dehydrogenase iron-sulfur subunit
363_HAL_closed	Prodigal:2.6	CDS	1418385	1421279	.	+	0	ID=NLJJMJOO_01332;eC_number=1.2.4.2;Name=sucA;db_xref=COG:COG0567;gene=sucA;inference=ab initio prediction:Prodigal:2.6,similar to AA sequence:UniProtKB:P0AFG3;locus_tag=NLJJMJOO_01332;product=2-oxoglutarate dehydrogenase E1 component
363_HAL_closed	Prodigal:2.6	CDS	1421318	1422892	.	+	0	ID=NLJJMJOO_01333;inference=ab initio prediction:Prodigal:2.6;locus_tag=NLJJMJOO_01333;product=hypothetical protein
363_HAL_closed	Prodigal:2.6	CDS	1423019	1424458	.	+	0	ID=NLJJMJOO_01334;eC_number=1.8.1.4;Name=lpdG;db_xref=COG:COG1249;gene=lpdG;inference=ab initio prediction:Prodigal:2.6,similar to AA sequence:UniProtKB:Q9I3D1;locus_tag=NLJJMJOO_01334;product=Dihydrolipoyl dehydrogenase
363_HAL_closed	Prodigal:2.6	CDS	1424605	1425771	.	+	0	ID=NLJJMJOO_01335;eC_number=6.2.1.5;Name=sucC;db_xref=COG:COG0045;gene=sucC;inference=ab initio prediction:Prodigal:2.6,similar to AA sequence:UniProtKB:P53593;locus_tag=NLJJMJOO_01335;product=Succinate--CoA ligase [ADP-forming] subunit beta
363_HAL_closed	Prodigal:2.6	CDS	1425771	1426643	.	+	0	ID=NLJJMJOO_01336;eC_number=6.2.1.5;Name=sucD;db_xref=COG:COG0074;gene=sucD;inference=ab initio prediction:Prodigal:2.6,similar to AA sequence:UniProtKB:Q51567;locus_tag=NLJJMJOO_01336;product=Succinate--CoA ligase [ADP-forming] subunit alpha
363_HAL_closed	Prodigal:2.6	CDS	1426734	1427759	.	-	0	ID=NLJJMJOO_01337;inference=ab initio prediction:Prodigal:2.6;locus_tag=NLJJMJOO_01337;product=hypothetical protein
363_HAL_closed	Prodigal:2.6	CDS	1427737	1428855	.	-	0	ID=NLJJMJOO_01338;eC_number=2.4.1.-;Name=pimC;gene=pimC;inference=ab initio prediction:Prodigal:2.6,similar to AA sequence:UniProtKB:P0CF99;locus_tag=NLJJMJOO_01338;product=GDP-mannose-dependent alpha-(1-6)-phosphatidylinositol dimannoside mannosyltransferase
363_HAL_closed	Prodigal:2.6	CDS	1428971	1429327	.	+	0	ID=NLJJMJOO_01339;inference=ab initio prediction:Prodigal:2.6;locus_tag=NLJJMJOO_01339;product=hypothetical protein
363_HAL_closed	Prodigal:2.6	CDS	1429645	1431270	.	+	0	ID=NLJJMJOO_01340;inference=ab initio prediction:Prodigal:2.6;locus_tag=NLJJMJOO_01340;product=hypothetical protein
363_HAL_closed	Prodigal:2.6	CDS	1431322	1431480	.	-	0	ID=NLJJMJOO_01341;inference=ab initio prediction:Prodigal:2.6;locus_tag=NLJJMJOO_01341;product=hypothetical protein
363_HAL_closed	Prodigal:2.6	CDS	1432084	1433184	.	+	0	ID=NLJJMJOO_01342;eC_number=1.1.1.271;Name=fcl;gene=fcl;inference=ab initio prediction:Prodigal:2.6,protein motif:HAMAP:MF_00956;locus_tag=NLJJMJOO_01342;product=GDP-L-fucose synthase
363_HAL_closed	Prodigal:2.6	CDS	1433200	1433976	.	+	0	ID=NLJJMJOO_01343;eC_number=2.7.7.33;Name=rfbF;db_xref=COG:COG1208;gene=rfbF;inference=ab initio prediction:Prodigal:2.6,similar to AA sequence:UniProtKB:Q8Z5I4;locus_tag=NLJJMJOO_01343;product=Glucose-1-phosphate cytidylyltransferase
363_HAL_closed	Prodigal:2.6	CDS	1433984	1435330	.	+	0	ID=NLJJMJOO_01344;inference=ab initio prediction:Prodigal:2.6;locus_tag=NLJJMJOO_01344;product=hypothetical protein
363_HAL_closed	Prodigal:2.6	CDS	1435334	1435882	.	+	0	ID=NLJJMJOO_01345;eC_number=5.1.3.13;Name=rfbC;db_xref=COG:COG1898;gene=rfbC;inference=ab initio prediction:Prodigal:2.6,similar to AA sequence:UniProtKB:P37745;locus_tag=NLJJMJOO_01345;product=dTDP-4-dehydrorhamnose 3%2C5-epimerase
363_HAL_closed	Prodigal:2.6	CDS	1435991	1437931	.	-	0	ID=NLJJMJOO_01346;eC_number=3.1.13.1;Name=rnb;db_xref=COG:COG4776;gene=rnb;inference=ab initio prediction:Prodigal:2.6,similar to AA sequence:UniProtKB:P30850;locus_tag=NLJJMJOO_01346;product=Exoribonuclease 2
363_HAL_closed	Prodigal:2.6	CDS	1438105	1438902	.	+	0	ID=NLJJMJOO_01347;eC_number=3.1.3.74;Name=yigL;db_xref=COG:COG0561;gene=yigL;inference=ab initio prediction:Prodigal:2.6,similar to AA sequence:UniProtKB:P27848;locus_tag=NLJJMJOO_01347;product=Pyridoxal phosphate phosphatase YigL
363_HAL_closed	Prodigal:2.6	CDS	1439124	1439312	.	-	0	ID=NLJJMJOO_01348;inference=ab initio prediction:Prodigal:2.6;locus_tag=NLJJMJOO_01348;product=hypothetical protein
363_HAL_closed	Prodigal:2.6	CDS	1439329	1440111	.	-	0	ID=NLJJMJOO_01349;inference=ab initio prediction:Prodigal:2.6;locus_tag=NLJJMJOO_01349;product=hypothetical protein
363_HAL_closed	Prodigal:2.6	CDS	1440187	1440969	.	-	0	ID=NLJJMJOO_01350;inference=ab initio prediction:Prodigal:2.6;locus_tag=NLJJMJOO_01350;product=hypothetical protein
363_HAL_closed	Prodigal:2.6	CDS	1441250	1441975	.	+	0	ID=NLJJMJOO_01351;Name=ompR_2;gene=ompR_2;inference=ab initio prediction:Prodigal:2.6,similar to AA sequence:UniProtKB:P0AA16;locus_tag=NLJJMJOO_01351;product=Transcriptional regulatory protein OmpR
363_HAL_closed	Prodigal:2.6	CDS	1441972	1443483	.	+	0	ID=NLJJMJOO_01352;eC_number=2.7.-.-;Name=sasA_6;gene=sasA_6;inference=ab initio prediction:Prodigal:2.6,protein motif:HAMAP:MF_01837;locus_tag=NLJJMJOO_01352;product=Adaptive-response sensory-kinase SasA
363_HAL_closed	Prodigal:2.6	CDS	1443595	1444854	.	+	0	ID=NLJJMJOO_01353;inference=ab initio prediction:Prodigal:2.6,similar to AA sequence:UniProtKB:O06875;locus_tag=NLJJMJOO_01353;product=putative sugar-binding periplasmic protein
363_HAL_closed	Prodigal:2.6	CDS	1444930	1445874	.	+	0	ID=NLJJMJOO_01354;inference=ab initio prediction:Prodigal:2.6;locus_tag=NLJJMJOO_01354;product=hypothetical protein
363_HAL_closed	Prodigal:2.6	CDS	1445867	1446745	.	+	0	ID=NLJJMJOO_01355;Name=araQ_1;db_xref=COG:COG0395;gene=araQ_1;inference=ab initio prediction:Prodigal:2.6,similar to AA sequence:UniProtKB:P94530;locus_tag=NLJJMJOO_01355;product=L-arabinose transport system permease protein AraQ
363_HAL_closed	Prodigal:2.6	CDS	1446926	1448047	.	+	0	ID=NLJJMJOO_01356;eC_number=3.6.3.-;Name=sugC;db_xref=COG:COG3839;gene=sugC;inference=ab initio prediction:Prodigal:2.6,similar to AA sequence:UniProtKB:P9WQI3;locus_tag=NLJJMJOO_01356;product=Trehalose import ATP-binding protein SugC
363_HAL_closed	Prodigal:2.6	CDS	1448143	1449783	.	-	0	ID=NLJJMJOO_01357;db_xref=COG:COG1292;inference=ab initio prediction:Prodigal:2.6,similar to AA sequence:UniProtKB:Q87NZ5;locus_tag=NLJJMJOO_01357;product=Glycine betaine/proline/choline transporter
363_HAL_closed	Prodigal:2.6	CDS	1449892	1450929	.	-	0	ID=NLJJMJOO_01358;inference=ab initio prediction:Prodigal:2.6,similar to AA sequence:UniProtKB:P0A8R7;locus_tag=NLJJMJOO_01358;note=UPF0283 membrane protein YcjF;product=hypothetical protein
363_HAL_closed	Prodigal:2.6	CDS	1450926	1452329	.	-	0	ID=NLJJMJOO_01359;Name=ycjX;db_xref=COG:COG3106;gene=ycjX;inference=ab initio prediction:Prodigal:2.6,similar to AA sequence:UniProtKB:P76046;locus_tag=NLJJMJOO_01359;product=putative protein YcjX
363_HAL_closed	Prodigal:2.6	CDS	1452518	1452709	.	-	0	ID=NLJJMJOO_01360;inference=ab initio prediction:Prodigal:2.6;locus_tag=NLJJMJOO_01360;product=hypothetical protein
363_HAL_closed	Prodigal:2.6	CDS	1452771	1453640	.	-	0	ID=NLJJMJOO_01361;eC_number=5.1.3.15;Name=yeaD;db_xref=COG:COG0676;gene=yeaD;inference=ab initio prediction:Prodigal:2.6,similar to AA sequence:UniProtKB:P39173;locus_tag=NLJJMJOO_01361;product=Putative glucose-6-phosphate 1-epimerase
363_HAL_closed	Prodigal:2.6	CDS	1453779	1454021	.	+	0	ID=NLJJMJOO_01362;inference=ab initio prediction:Prodigal:2.6;locus_tag=NLJJMJOO_01362;product=hypothetical protein
363_HAL_closed	Prodigal:2.6	CDS	1454187	1456664	.	+	0	ID=NLJJMJOO_01363;inference=ab initio prediction:Prodigal:2.6;locus_tag=NLJJMJOO_01363;product=hypothetical protein
363_HAL_closed	Prodigal:2.6	CDS	1456760	1457392	.	+	0	ID=NLJJMJOO_01364;inference=ab initio prediction:Prodigal:2.6;locus_tag=NLJJMJOO_01364;product=hypothetical protein
363_HAL_closed	Prodigal:2.6	CDS	1457420	1458610	.	+	0	ID=NLJJMJOO_01365;Name=ynfM;gene=ynfM;inference=ab initio prediction:Prodigal:2.6,similar to AA sequence:UniProtKB:P43531;locus_tag=NLJJMJOO_01365;product=Inner membrane transport protein YnfM
363_HAL_closed	Prodigal:2.6	CDS	1458788	1459402	.	-	0	ID=NLJJMJOO_01366;Name=yejF_2;db_xref=COG:COG4172;gene=yejF_2;inference=ab initio prediction:Prodigal:2.6,similar to AA sequence:UniProtKB:P33916;locus_tag=NLJJMJOO_01366;product=putative ABC transporter ATP-binding protein YejF
363_HAL_closed	Prodigal:2.6	CDS	1459395	1460219	.	-	0	ID=NLJJMJOO_01367;eC_number=3.6.3.33;Name=btuD_6;gene=btuD_6;inference=ab initio prediction:Prodigal:2.6,protein motif:HAMAP:MF_01005;locus_tag=NLJJMJOO_01367;product=Vitamin B12 import ATP-binding protein BtuD
363_HAL_closed	Prodigal:2.6	CDS	1460283	1461083	.	-	0	ID=NLJJMJOO_01368;Name=ddpC_2;db_xref=COG:COG1173;gene=ddpC_2;inference=ab initio prediction:Prodigal:2.6,similar to AA sequence:UniProtKB:P77463;locus_tag=NLJJMJOO_01368;product=putative D%2CD-dipeptide transport system permease protein DdpC
363_HAL_closed	Prodigal:2.6	CDS	1461080	1462060	.	-	0	ID=NLJJMJOO_01369;Name=dppB_2;db_xref=COG:COG0601;gene=dppB_2;inference=ab initio prediction:Prodigal:2.6,similar to AA sequence:UniProtKB:P0AEF8;locus_tag=NLJJMJOO_01369;product=Dipeptide transport system permease protein DppB
363_HAL_closed	Prodigal:2.6	CDS	1462051	1463640	.	-	0	ID=NLJJMJOO_01370;inference=ab initio prediction:Prodigal:2.6;locus_tag=NLJJMJOO_01370;product=hypothetical protein
363_HAL_closed	Prodigal:2.6	CDS	1463748	1464161	.	+	0	ID=NLJJMJOO_01371;Name=nikR;db_xref=COG:COG0864;gene=nikR;inference=ab initio prediction:Prodigal:2.6,similar to AA sequence:UniProtKB:P0A6Z6;locus_tag=NLJJMJOO_01371;product=Nickel-responsive regulator
363_HAL_closed	Prodigal:2.6	CDS	1464219	1464701	.	-	0	ID=NLJJMJOO_01372;eC_number=5.2.1.8;Name=slyD_1;db_xref=COG:COG1047;gene=slyD_1;inference=ab initio prediction:Prodigal:2.6,similar to AA sequence:UniProtKB:Q9KNX6;locus_tag=NLJJMJOO_01372;product=FKBP-type peptidyl-prolyl cis-trans isomerase SlyD
363_HAL_closed	Prodigal:2.6	CDS	1464878	1465159	.	+	0	ID=NLJJMJOO_01373;inference=ab initio prediction:Prodigal:2.6;locus_tag=NLJJMJOO_01373;product=hypothetical protein
363_HAL_closed	Prodigal:2.6	CDS	1465246	1465716	.	-	0	ID=NLJJMJOO_01374;Name=slyB;db_xref=COG:COG3133;gene=slyB;inference=ab initio prediction:Prodigal:2.6,similar to AA sequence:UniProtKB:P0A1X0;locus_tag=NLJJMJOO_01374;product=Outer membrane lipoprotein SlyB
363_HAL_closed	Prodigal:2.6	CDS	1466035	1467633	.	-	0	ID=NLJJMJOO_01375;eC_number=4.1.3.1;db_xref=COG:COG2224;inference=ab initio prediction:Prodigal:2.6,similar to AA sequence:UniProtKB:Q9I0K4;locus_tag=NLJJMJOO_01375;product=Isocitrate lyase
363_HAL_closed	Prodigal:2.6	CDS	1468034	1468459	.	-	0	ID=NLJJMJOO_01376;eC_number=2.3.1.-;inference=ab initio prediction:Prodigal:2.6,similar to AA sequence:UniProtKB:Q5HH30;locus_tag=NLJJMJOO_01376;product=Acetyltransferase
363_HAL_closed	Prodigal:2.6	CDS	1468459	1469649	.	-	0	ID=NLJJMJOO_01377;eC_number=1.14.11.47;Name=roxA;db_xref=COG:COG2850;gene=roxA;inference=ab initio prediction:Prodigal:2.6,similar to AA sequence:UniProtKB:P27431;locus_tag=NLJJMJOO_01377;product=50S ribosomal protein L16 3-hydroxylase
363_HAL_closed	Prodigal:2.6	CDS	1469713	1471098	.	-	0	ID=NLJJMJOO_01378;eC_number=4.3.2.2;Name=purB;db_xref=COG:COG0015;gene=purB;inference=ab initio prediction:Prodigal:2.6,similar to AA sequence:UniProtKB:P0AB89;locus_tag=NLJJMJOO_01378;product=Adenylosuccinate lyase
363_HAL_closed	Prodigal:2.6	CDS	1471182	1471820	.	-	0	ID=NLJJMJOO_01379;Name=hflD;db_xref=COG:COG2915;gene=hflD;inference=ab initio prediction:Prodigal:2.6,similar to AA sequence:UniProtKB:P25746;locus_tag=NLJJMJOO_01379;product=High frequency lysogenization protein HflD
363_HAL_closed	Prodigal:2.6	CDS	1471817	1472998	.	-	0	ID=NLJJMJOO_01380;eC_number=2.8.1.13;Name=mnmA;db_xref=COG:COG0482;gene=mnmA;inference=ab initio prediction:Prodigal:2.6,similar to AA sequence:UniProtKB:P25745;locus_tag=NLJJMJOO_01380;product=tRNA-specific 2-thiouridylase MnmA
363_HAL_closed	Prodigal:2.6	CDS	1473087	1473527	.	-	0	ID=NLJJMJOO_01381;eC_number=3.6.1.-;Name=nudJ;gene=nudJ;inference=ab initio prediction:Prodigal:2.6,similar to AA sequence:UniProtKB:A1AA28;locus_tag=NLJJMJOO_01381;product=Phosphatase NudJ
363_HAL_closed	Prodigal:2.6	CDS	1473527	1474162	.	-	0	ID=NLJJMJOO_01382;eC_number=5.4.99.20;Name=rluE;db_xref=COG:COG1187;gene=rluE;inference=ab initio prediction:Prodigal:2.6,similar to AA sequence:UniProtKB:P75966;locus_tag=NLJJMJOO_01382;product=Ribosomal large subunit pseudouridine synthase E
363_HAL_closed	Prodigal:2.6	CDS	1474338	1476572	.	+	0	ID=NLJJMJOO_01383;eC_number=1.1.1.42;Name=icd;db_xref=COG:COG2838;gene=icd;inference=ab initio prediction:Prodigal:2.6,similar to AA sequence:UniProtKB:P16100;locus_tag=NLJJMJOO_01383;product=Isocitrate dehydrogenase [NADP]
363_HAL_closed	Prodigal:2.6	CDS	1476836	1477219	.	+	0	ID=NLJJMJOO_01384;Name=clpS;gene=clpS;inference=ab initio prediction:Prodigal:2.6,protein motif:HAMAP:MF_00302;locus_tag=NLJJMJOO_01384;product=ATP-dependent Clp protease adapter protein ClpS
363_HAL_closed	Prodigal:2.6	CDS	1477359	1479635	.	+	0	ID=NLJJMJOO_01385;Name=clpA;db_xref=COG:COG0542;gene=clpA;inference=ab initio prediction:Prodigal:2.6,similar to AA sequence:UniProtKB:P0ABH9;locus_tag=NLJJMJOO_01385;product=ATP-dependent Clp protease ATP-binding subunit ClpA
363_HAL_closed	Prodigal:2.6	CDS	1479827	1480045	.	-	0	ID=NLJJMJOO_01386;Name=infA;db_xref=COG:COG0361;gene=infA;inference=ab initio prediction:Prodigal:2.6,similar to AA sequence:UniProtKB:P69222;locus_tag=NLJJMJOO_01386;product=Translation initiation factor IF-1
363_HAL_closed	Prodigal:2.6	CDS	1480177	1480911	.	-	0	ID=NLJJMJOO_01387;eC_number=2.3.2.29;Name=bpt;db_xref=COG:COG2935;gene=bpt;inference=ab initio prediction:Prodigal:2.6,similar to AA sequence:UniProtKB:Q8UG81;locus_tag=NLJJMJOO_01387;product=Aspartate/glutamate leucyltransferase
363_HAL_closed	Prodigal:2.6	CDS	1480975	1481721	.	-	0	ID=NLJJMJOO_01388;eC_number=2.3.2.6;Name=aat;db_xref=COG:COG2360;gene=aat;inference=ab initio prediction:Prodigal:2.6,similar to AA sequence:UniProtKB:P0A8P1;locus_tag=NLJJMJOO_01388;product=Leucyl/phenylalanyl-tRNA--protein transferase
363_HAL_closed	Prodigal:2.6	CDS	1481853	1485104	.	+	0	ID=NLJJMJOO_01389;inference=ab initio prediction:Prodigal:2.6;locus_tag=NLJJMJOO_01389;product=hypothetical protein
363_HAL_closed	Prodigal:2.6	CDS	1485296	1485961	.	+	0	ID=NLJJMJOO_01390;Name=lolA;db_xref=COG:COG2834;gene=lolA;inference=ab initio prediction:Prodigal:2.6,similar to AA sequence:UniProtKB:Q9I0M4;locus_tag=NLJJMJOO_01390;product=Outer-membrane lipoprotein carrier protein
363_HAL_closed	Prodigal:2.6	CDS	1486064	1487398	.	-	0	ID=NLJJMJOO_01391;Name=rarA;db_xref=COG:COG2256;gene=rarA;inference=ab initio prediction:Prodigal:2.6,similar to AA sequence:UniProtKB:P0AAZ4;locus_tag=NLJJMJOO_01391;product=Replication-associated recombination protein A
363_HAL_closed	Prodigal:2.6	CDS	1487697	1488242	.	+	0	ID=NLJJMJOO_01392;inference=ab initio prediction:Prodigal:2.6;locus_tag=NLJJMJOO_01392;product=hypothetical protein
363_HAL_closed	Prodigal:2.6	CDS	1488356	1489180	.	+	0	ID=NLJJMJOO_01393;eC_number=5.1.1.3;Name=murI_2;db_xref=COG:COG0796;gene=murI_2;inference=ab initio prediction:Prodigal:2.6,similar to AA sequence:UniProtKB:P22634;locus_tag=NLJJMJOO_01393;product=Glutamate racemase
363_HAL_closed	Prodigal:2.6	CDS	1489227	1490351	.	+	0	ID=NLJJMJOO_01394;eC_number=2.1.1.-;Name=trmA;db_xref=COG:COG2265;gene=trmA;inference=ab initio prediction:Prodigal:2.6,similar to AA sequence:UniProtKB:P23003;locus_tag=NLJJMJOO_01394;product=tRNA/tmRNA (uracil-C(5))-methyltransferase
363_HAL_closed	Prodigal:2.6	CDS	1490510	1495333	.	+	0	ID=NLJJMJOO_01395;eC_number=1.4.1.2;Name=gdh_1;db_xref=COG:COG2902;gene=gdh_1;inference=ab initio prediction:Prodigal:2.6,similar to AA sequence:UniProtKB:E1V4J5;locus_tag=NLJJMJOO_01395;product=NAD-specific glutamate dehydrogenase
363_HAL_closed	Prodigal:2.6	CDS	1495440	1496456	.	+	0	ID=NLJJMJOO_01396;eC_number=1.3.5.2;Name=pyrD;db_xref=COG:COG0167;gene=pyrD;inference=ab initio prediction:Prodigal:2.6,similar to AA sequence:UniProtKB:P0A7E1;locus_tag=NLJJMJOO_01396;product=Dihydroorotate dehydrogenase (quinone)
363_HAL_closed	Prodigal:2.6	CDS	1496581	1496790	.	-	0	ID=NLJJMJOO_01397;Name=rmf;gene=rmf;inference=ab initio prediction:Prodigal:2.6,protein motif:HAMAP:MF_00919;locus_tag=NLJJMJOO_01397;product=Ribosome modulation factor
363_HAL_closed	Prodigal:2.6	CDS	1497142	1499367	.	+	0	ID=NLJJMJOO_01398;Name=rlmL;db_xref=COG:COG0116;gene=rlmL;inference=ab initio prediction:Prodigal:2.6,similar to AA sequence:UniProtKB:P75864;locus_tag=NLJJMJOO_01398;product=Ribosomal RNA large subunit methyltransferase K/L
363_HAL_closed	Prodigal:2.6	CDS	1499380	1499715	.	+	0	ID=NLJJMJOO_01399;inference=ab initio prediction:Prodigal:2.6;locus_tag=NLJJMJOO_01399;product=hypothetical protein
363_HAL_closed	Prodigal:2.6	CDS	1499757	1500038	.	-	0	ID=NLJJMJOO_01400;inference=ab initio prediction:Prodigal:2.6;locus_tag=NLJJMJOO_01400;product=hypothetical protein
363_HAL_closed	Prodigal:2.6	CDS	1500137	1501300	.	+	0	ID=NLJJMJOO_01401;eC_number=1.1.1.290;Name=pdxB_1;db_xref=COG:COG0111;gene=pdxB_1;inference=ab initio prediction:Prodigal:2.6,similar to AA sequence:UniProtKB:P60802;locus_tag=NLJJMJOO_01401;product=Erythronate-4-phosphate dehydrogenase
363_HAL_closed	Prodigal:2.6	CDS	1501372	1502277	.	-	0	ID=NLJJMJOO_01402;eC_number=3.4.24.-;Name=htpX_1;db_xref=COG:COG0501;gene=htpX_1;inference=ab initio prediction:Prodigal:2.6,similar to AA sequence:UniProtKB:P23894;locus_tag=NLJJMJOO_01402;product=Protease HtpX
363_HAL_closed	Prodigal:2.6	CDS	1502373	1503620	.	-	0	ID=NLJJMJOO_01403;eC_number=2.6.1.2;Name=alaA;db_xref=COG:COG0436;gene=alaA;inference=ab initio prediction:Prodigal:2.6,similar to AA sequence:UniProtKB:P0A959;locus_tag=NLJJMJOO_01403;product=Glutamate-pyruvate aminotransferase AlaA
363_HAL_closed	Prodigal:2.6	CDS	1503726	1504682	.	-	0	ID=NLJJMJOO_01404;Name=rbgA;db_xref=COG:COG1161;gene=rbgA;inference=ab initio prediction:Prodigal:2.6,similar to AA sequence:UniProtKB:O31743;locus_tag=NLJJMJOO_01404;product=Ribosome biogenesis GTPase A
363_HAL_closed	Prodigal:2.6	CDS	1504786	1505184	.	-	0	ID=NLJJMJOO_01405;eC_number=1.8.4.12;Name=msrB_1;gene=msrB_1;inference=ab initio prediction:Prodigal:2.6,similar to AA sequence:UniProtKB:Q3JRF0;locus_tag=NLJJMJOO_01405;product=Peptide methionine sulfoxide reductase MsrB
363_HAL_closed	Prodigal:2.6	CDS	1505322	1506908	.	-	0	ID=NLJJMJOO_01406;eC_number=3.5.1.126;Name=hpxW;db_xref=COG:COG0405;gene=hpxW;inference=ab initio prediction:Prodigal:2.6,similar to AA sequence:UniProtKB:A6T9C8;locus_tag=NLJJMJOO_01406;product=Oxamate amidohydrolase proenzyme
363_HAL_closed	Prodigal:2.6	CDS	1506949	1508274	.	-	0	ID=NLJJMJOO_01407;Name=dctM_4;db_xref=COG:COG1593;gene=dctM_4;inference=ab initio prediction:Prodigal:2.6,similar to AA sequence:UniProtKB:Q9HU16;locus_tag=NLJJMJOO_01407;product=C4-dicarboxylate TRAP transporter large permease protein DctM
363_HAL_closed	Prodigal:2.6	CDS	1508278	1508787	.	-	0	ID=NLJJMJOO_01408;inference=ab initio prediction:Prodigal:2.6;locus_tag=NLJJMJOO_01408;product=hypothetical protein
363_HAL_closed	Prodigal:2.6	CDS	1508789	1509892	.	-	0	ID=NLJJMJOO_01409;db_xref=COG:COG4663;inference=ab initio prediction:Prodigal:2.6,similar to AA sequence:UniProtKB:Q8YSQ6;locus_tag=NLJJMJOO_01409;product=Monocarboxylate 2-oxoacid-binding periplasmic protein
363_HAL_closed	Aragorn:1.2	tRNA	1510226	1510301	.	+	.	ID=NLJJMJOO_01410;inference=COORDINATES:profile:Aragorn:1.2;locus_tag=NLJJMJOO_01410;product=tRNA-Glu(ttc)
363_HAL_closed	Aragorn:1.2	tRNA	1510356	1510430	.	+	.	ID=NLJJMJOO_01411;inference=COORDINATES:profile:Aragorn:1.2;locus_tag=NLJJMJOO_01411;product=tRNA-Gly(gcc)
363_HAL_closed	Aragorn:1.2	tRNA	1510452	1510527	.	+	.	ID=NLJJMJOO_01412;inference=COORDINATES:profile:Aragorn:1.2;locus_tag=NLJJMJOO_01412;product=tRNA-Glu(ttc)
363_HAL_closed	Aragorn:1.2	tRNA	1510569	1510643	.	+	.	ID=NLJJMJOO_01413;inference=COORDINATES:profile:Aragorn:1.2;locus_tag=NLJJMJOO_01413;product=tRNA-Gly(gcc)
363_HAL_closed	Aragorn:1.2	tRNA	1510732	1510807	.	+	.	ID=NLJJMJOO_01414;inference=COORDINATES:profile:Aragorn:1.2;locus_tag=NLJJMJOO_01414;product=tRNA-Glu(ttc)
363_HAL_closed	Aragorn:1.2	tRNA	1510828	1510902	.	+	.	ID=NLJJMJOO_01415;inference=COORDINATES:profile:Aragorn:1.2;locus_tag=NLJJMJOO_01415;product=tRNA-Gly(gcc)
363_HAL_closed	Prodigal:2.6	CDS	1511807	1513198	.	+	0	ID=NLJJMJOO_01416;eC_number=1.2.1.79;Name=gabD1;db_xref=COG:COG1012;gene=gabD1;inference=ab initio prediction:Prodigal:2.6,similar to AA sequence:UniProtKB:P9WNX9;locus_tag=NLJJMJOO_01416;product=Succinate-semialdehyde dehydrogenase [NADP(+)] 1
363_HAL_closed	Prodigal:2.6	CDS	1513591	1514559	.	+	0	ID=NLJJMJOO_01417;Name=yadG_1;db_xref=COG:COG1131;gene=yadG_1;inference=ab initio prediction:Prodigal:2.6,similar to AA sequence:UniProtKB:P36879;locus_tag=NLJJMJOO_01417;product=putative ABC transporter ATP-binding protein YadG
363_HAL_closed	Prodigal:2.6	CDS	1514556	1515329	.	+	0	ID=NLJJMJOO_01418;Name=yadH_1;db_xref=COG:COG0842;gene=yadH_1;inference=ab initio prediction:Prodigal:2.6,similar to AA sequence:UniProtKB:P0AFN6;locus_tag=NLJJMJOO_01418;product=Inner membrane transport permease YadH
363_HAL_closed	Prodigal:2.6	CDS	1515368	1516201	.	+	0	ID=NLJJMJOO_01419;eC_number=1.7.1.13;Name=queF;db_xref=COG:COG0780;gene=queF;inference=ab initio prediction:Prodigal:2.6,similar to AA sequence:UniProtKB:Q46920;locus_tag=NLJJMJOO_01419;product=NADPH-dependent 7-cyano-7-deazaguanine reductase
363_HAL_closed	Prodigal:2.6	CDS	1516278	1516838	.	+	0	ID=NLJJMJOO_01420;eC_number=1.-.-.-;Name=ydjA;db_xref=COG:COG0778;gene=ydjA;inference=ab initio prediction:Prodigal:2.6,similar to AA sequence:UniProtKB:P0ACY1;locus_tag=NLJJMJOO_01420;product=Putative NAD(P)H nitroreductase YdjA
363_HAL_closed	Prodigal:2.6	CDS	1516841	1517350	.	+	0	ID=NLJJMJOO_01421;inference=ab initio prediction:Prodigal:2.6;locus_tag=NLJJMJOO_01421;product=hypothetical protein
363_HAL_closed	Aragorn:1.2	tRNA	1517474	1517561	.	+	.	ID=NLJJMJOO_01422;inference=COORDINATES:profile:Aragorn:1.2;locus_tag=NLJJMJOO_01422;product=tRNA-Ser(gga)
363_HAL_closed	Prodigal:2.6	CDS	1517615	1518721	.	-	0	ID=NLJJMJOO_01423;db_xref=COG:COG2826;inference=ab initio prediction:Prodigal:2.6,similar to AA sequence:ISfinder:ISPfl2;locus_tag=NLJJMJOO_01423;product=IS30 family transposase ISPfl2
363_HAL_closed	Prodigal:2.6	CDS	1519011	1519328	.	+	0	ID=NLJJMJOO_01424;inference=ab initio prediction:Prodigal:2.6,similar to AA sequence:ISfinder:ISEc25;locus_tag=NLJJMJOO_01424;product=IS3 family transposase ISEc25
363_HAL_closed	Prodigal:2.6	CDS	1519328	1520227	.	+	0	ID=NLJJMJOO_01425;inference=ab initio prediction:Prodigal:2.6,similar to AA sequence:ISfinder:ISAzsp1;locus_tag=NLJJMJOO_01425;product=IS3 family transposase ISAzsp1
363_HAL_closed	Prodigal:2.6	CDS	1520522	1521190	.	-	0	ID=NLJJMJOO_01426;inference=ab initio prediction:Prodigal:2.6;locus_tag=NLJJMJOO_01426;product=hypothetical protein
363_HAL_closed	Prodigal:2.6	CDS	1521946	1522143	.	+	0	ID=NLJJMJOO_01427;inference=ab initio prediction:Prodigal:2.6;locus_tag=NLJJMJOO_01427;product=hypothetical protein
363_HAL_closed	Prodigal:2.6	CDS	1522510	1523169	.	+	0	ID=NLJJMJOO_01428;inference=ab initio prediction:Prodigal:2.6;locus_tag=NLJJMJOO_01428;product=hypothetical protein
363_HAL_closed	Prodigal:2.6	CDS	1523339	1525081	.	+	0	ID=NLJJMJOO_01429;inference=ab initio prediction:Prodigal:2.6;locus_tag=NLJJMJOO_01429;product=hypothetical protein
363_HAL_closed	Prodigal:2.6	CDS	1525074	1526345	.	+	0	ID=NLJJMJOO_01430;Name=hsdS;db_xref=COG:COG0732;gene=hsdS;inference=ab initio prediction:Prodigal:2.6,similar to AA sequence:UniProtKB:P05719;locus_tag=NLJJMJOO_01430;product=Type-1 restriction enzyme EcoKI specificity protein
363_HAL_closed	Prodigal:2.6	CDS	1526438	1527529	.	+	0	ID=NLJJMJOO_01431;inference=ab initio prediction:Prodigal:2.6;locus_tag=NLJJMJOO_01431;product=hypothetical protein
363_HAL_closed	Prodigal:2.6	CDS	1527504	1527992	.	+	0	ID=NLJJMJOO_01432;inference=ab initio prediction:Prodigal:2.6;locus_tag=NLJJMJOO_01432;product=hypothetical protein
363_HAL_closed	Prodigal:2.6	CDS	1528034	1531186	.	+	0	ID=NLJJMJOO_01433;inference=ab initio prediction:Prodigal:2.6;locus_tag=NLJJMJOO_01433;product=hypothetical protein
363_HAL_closed	Prodigal:2.6	CDS	1531183	1531902	.	+	0	ID=NLJJMJOO_01434;inference=ab initio prediction:Prodigal:2.6;locus_tag=NLJJMJOO_01434;product=hypothetical protein
363_HAL_closed	Prodigal:2.6	CDS	1532020	1532217	.	+	0	ID=NLJJMJOO_01435;inference=ab initio prediction:Prodigal:2.6;locus_tag=NLJJMJOO_01435;product=hypothetical protein
363_HAL_closed	Prodigal:2.6	CDS	1533150	1533284	.	-	0	ID=NLJJMJOO_01436;inference=ab initio prediction:Prodigal:2.6;locus_tag=NLJJMJOO_01436;product=hypothetical protein
363_HAL_closed	Prodigal:2.6	CDS	1533366	1535015	.	-	0	ID=NLJJMJOO_01437;eC_number=1.16.1.1;Name=merA;gene=merA;inference=ab initio prediction:Prodigal:2.6,similar to AA sequence:UniProtKB:P00392;locus_tag=NLJJMJOO_01437;product=Mercuric reductase
363_HAL_closed	Prodigal:2.6	CDS	1535008	1535253	.	-	0	ID=NLJJMJOO_01438;inference=ab initio prediction:Prodigal:2.6;locus_tag=NLJJMJOO_01438;product=hypothetical protein
363_HAL_closed	Prodigal:2.6	CDS	1535327	1535584	.	-	0	ID=NLJJMJOO_01439;inference=ab initio prediction:Prodigal:2.6;locus_tag=NLJJMJOO_01439;product=hypothetical protein
363_HAL_closed	Prodigal:2.6	CDS	1535587	1535883	.	-	0	ID=NLJJMJOO_01440;inference=ab initio prediction:Prodigal:2.6;locus_tag=NLJJMJOO_01440;product=hypothetical protein
363_HAL_closed	Prodigal:2.6	CDS	1535897	1536247	.	-	0	ID=NLJJMJOO_01441;Name=merT;gene=merT;inference=ab initio prediction:Prodigal:2.6,similar to AA sequence:UniProtKB:P04140;locus_tag=NLJJMJOO_01441;product=Mercuric transport protein MerT
363_HAL_closed	Prodigal:2.6	CDS	1536321	1536767	.	+	0	ID=NLJJMJOO_01442;Name=merR;gene=merR;inference=ab initio prediction:Prodigal:2.6,similar to AA sequence:UniProtKB:P0A183;locus_tag=NLJJMJOO_01442;product=Mercuric resistance operon regulatory protein
363_HAL_closed	Prodigal:2.6	CDS	1536846	1538147	.	+	0	ID=NLJJMJOO_01443;inference=ab initio prediction:Prodigal:2.6,similar to AA sequence:ISfinder:ISPst9;locus_tag=NLJJMJOO_01443;product=ISL3 family transposase ISPst9
363_HAL_closed	Prodigal:2.6	CDS	1538410	1538604	.	+	0	ID=NLJJMJOO_01444;inference=ab initio prediction:Prodigal:2.6;locus_tag=NLJJMJOO_01444;product=hypothetical protein
363_HAL_closed	Prodigal:2.6	CDS	1538894	1539787	.	+	0	ID=NLJJMJOO_01445;inference=ab initio prediction:Prodigal:2.6;locus_tag=NLJJMJOO_01445;product=hypothetical protein
363_HAL_closed	Prodigal:2.6	CDS	1539898	1541202	.	+	0	ID=NLJJMJOO_01446;inference=ab initio prediction:Prodigal:2.6;locus_tag=NLJJMJOO_01446;product=hypothetical protein
363_HAL_closed	Prodigal:2.6	CDS	1541649	1543784	.	+	0	ID=NLJJMJOO_01447;inference=ab initio prediction:Prodigal:2.6;locus_tag=NLJJMJOO_01447;product=hypothetical protein
363_HAL_closed	Prodigal:2.6	CDS	1543784	1544548	.	+	0	ID=NLJJMJOO_01448;inference=ab initio prediction:Prodigal:2.6;locus_tag=NLJJMJOO_01448;product=hypothetical protein
363_HAL_closed	Prodigal:2.6	CDS	1544545	1546137	.	+	0	ID=NLJJMJOO_01449;inference=ab initio prediction:Prodigal:2.6;locus_tag=NLJJMJOO_01449;product=hypothetical protein
363_HAL_closed	Prodigal:2.6	CDS	1546164	1549196	.	+	0	ID=NLJJMJOO_01450;inference=ab initio prediction:Prodigal:2.6;locus_tag=NLJJMJOO_01450;product=hypothetical protein
363_HAL_closed	Prodigal:2.6	CDS	1549439	1549672	.	+	0	ID=NLJJMJOO_01451;inference=ab initio prediction:Prodigal:2.6;locus_tag=NLJJMJOO_01451;product=hypothetical protein
363_HAL_closed	Prodigal:2.6	CDS	1550113	1550313	.	+	0	ID=NLJJMJOO_01452;inference=ab initio prediction:Prodigal:2.6;locus_tag=NLJJMJOO_01452;product=hypothetical protein
363_HAL_closed	Prodigal:2.6	CDS	1550276	1550425	.	-	0	ID=NLJJMJOO_01453;inference=ab initio prediction:Prodigal:2.6;locus_tag=NLJJMJOO_01453;product=hypothetical protein
363_HAL_closed	Prodigal:2.6	CDS	1551307	1551981	.	+	0	ID=NLJJMJOO_01454;inference=ab initio prediction:Prodigal:2.6;locus_tag=NLJJMJOO_01454;product=hypothetical protein
363_HAL_closed	Prodigal:2.6	CDS	1552093	1552407	.	-	0	ID=NLJJMJOO_01455;Name=xerC_1;gene=xerC_1;inference=ab initio prediction:Prodigal:2.6,protein motif:HAMAP:MF_01808;locus_tag=NLJJMJOO_01455;product=Tyrosine recombinase XerC
363_HAL_closed	Prodigal:2.6	CDS	1552513	1552713	.	-	0	ID=NLJJMJOO_01456;inference=ab initio prediction:Prodigal:2.6;locus_tag=NLJJMJOO_01456;product=hypothetical protein
363_HAL_closed	Prodigal:2.6	CDS	1552882	1555194	.	-	0	ID=NLJJMJOO_01457;eC_number=3.6.3.53;Name=silP_2;gene=silP_2;inference=ab initio prediction:Prodigal:2.6,similar to AA sequence:UniProtKB:Q9ZHC7;locus_tag=NLJJMJOO_01457;product=Silver exporting P-type ATPase
363_HAL_closed	Prodigal:2.6	CDS	1555187	1555645	.	-	0	ID=NLJJMJOO_01458;inference=ab initio prediction:Prodigal:2.6;locus_tag=NLJJMJOO_01458;product=hypothetical protein
363_HAL_closed	Prodigal:2.6	CDS	1555673	1557010	.	-	0	ID=NLJJMJOO_01459;Name=ybaT;db_xref=COG:COG0531;gene=ybaT;inference=ab initio prediction:Prodigal:2.6,similar to AA sequence:UniProtKB:P77400;locus_tag=NLJJMJOO_01459;product=Inner membrane transport protein YbaT
363_HAL_closed	Prodigal:2.6	CDS	1557231	1557575	.	-	0	ID=NLJJMJOO_01460;inference=ab initio prediction:Prodigal:2.6;locus_tag=NLJJMJOO_01460;product=hypothetical protein
363_HAL_closed	Prodigal:2.6	CDS	1557616	1557822	.	-	0	ID=NLJJMJOO_01461;inference=ab initio prediction:Prodigal:2.6;locus_tag=NLJJMJOO_01461;product=hypothetical protein
363_HAL_closed	Prodigal:2.6	CDS	1559163	1559633	.	-	0	ID=NLJJMJOO_01462;inference=ab initio prediction:Prodigal:2.6;locus_tag=NLJJMJOO_01462;product=hypothetical protein
363_HAL_closed	Prodigal:2.6	CDS	1559626	1560492	.	-	0	ID=NLJJMJOO_01463;Name=hcf136;gene=hcf136;inference=ab initio prediction:Prodigal:2.6,protein motif:HAMAP:MF_01348;locus_tag=NLJJMJOO_01463;product=Ycf48-like protein
363_HAL_closed	Prodigal:2.6	CDS	1560516	1561259	.	-	0	ID=NLJJMJOO_01464;Name=dipZ_1;db_xref=COG:COG0785;gene=dipZ_1;inference=ab initio prediction:Prodigal:2.6,similar to AA sequence:UniProtKB:P9WG63;locus_tag=NLJJMJOO_01464;product=Protein DipZ
363_HAL_closed	Prodigal:2.6	CDS	1561275	1561658	.	-	0	ID=NLJJMJOO_01465;inference=ab initio prediction:Prodigal:2.6;locus_tag=NLJJMJOO_01465;product=hypothetical protein
363_HAL_closed	Prodigal:2.6	CDS	1561671	1562219	.	-	0	ID=NLJJMJOO_01466;Name=resA_2;gene=resA_2;inference=ab initio prediction:Prodigal:2.6,protein motif:HAMAP:MF_01319;locus_tag=NLJJMJOO_01466;product=Thiol-disulfide oxidoreductase ResA
363_HAL_closed	Prodigal:2.6	CDS	1562234	1562674	.	-	0	ID=NLJJMJOO_01467;inference=ab initio prediction:Prodigal:2.6;locus_tag=NLJJMJOO_01467;product=hypothetical protein
363_HAL_closed	Prodigal:2.6	CDS	1562775	1563011	.	-	0	ID=NLJJMJOO_01468;inference=ab initio prediction:Prodigal:2.6;locus_tag=NLJJMJOO_01468;product=hypothetical protein
363_HAL_closed	Prodigal:2.6	CDS	1563257	1563682	.	+	0	ID=NLJJMJOO_01469;inference=ab initio prediction:Prodigal:2.6;locus_tag=NLJJMJOO_01469;product=hypothetical protein
363_HAL_closed	Prodigal:2.6	CDS	1563803	1564414	.	-	0	ID=NLJJMJOO_01470;inference=ab initio prediction:Prodigal:2.6;locus_tag=NLJJMJOO_01470;product=hypothetical protein
363_HAL_closed	Prodigal:2.6	CDS	1564415	1564957	.	-	0	ID=NLJJMJOO_01471;eC_number=1.8.1.8;Name=dsbD_1;gene=dsbD_1;inference=ab initio prediction:Prodigal:2.6,protein motif:HAMAP:MF_00399;locus_tag=NLJJMJOO_01471;product=Thiol:disulfide interchange protein DsbD
363_HAL_closed	Prodigal:2.6	CDS	1564954	1565766	.	-	0	ID=NLJJMJOO_01472;eC_number=2.4.99.-;Name=lgt_1;db_xref=COG:COG0682;gene=lgt_1;inference=ab initio prediction:Prodigal:2.6,similar to AA sequence:UniProtKB:P60955;locus_tag=NLJJMJOO_01472;product=Prolipoprotein diacylglyceryl transferase
363_HAL_closed	Prodigal:2.6	CDS	1565834	1566283	.	-	0	ID=NLJJMJOO_01473;Name=dsbE_2;db_xref=COG:COG0526;gene=dsbE_2;inference=ab initio prediction:Prodigal:2.6,similar to AA sequence:UniProtKB:Q9I3N1;locus_tag=NLJJMJOO_01473;product=Thiol:disulfide interchange protein DsbE
363_HAL_closed	Prodigal:2.6	CDS	1566452	1567165	.	-	0	ID=NLJJMJOO_01474;inference=ab initio prediction:Prodigal:2.6;locus_tag=NLJJMJOO_01474;product=hypothetical protein
363_HAL_closed	Prodigal:2.6	CDS	1567191	1568021	.	-	0	ID=NLJJMJOO_01475;Name=dsbG_1;db_xref=COG:COG1651;gene=dsbG_1;inference=ab initio prediction:Prodigal:2.6,similar to AA sequence:UniProtKB:P77202;locus_tag=NLJJMJOO_01475;product=Thiol:disulfide interchange protein DsbG
363_HAL_closed	Prodigal:2.6	CDS	1568087	1568212	.	-	0	ID=NLJJMJOO_01476;inference=ab initio prediction:Prodigal:2.6;locus_tag=NLJJMJOO_01476;product=hypothetical protein
363_HAL_closed	Prodigal:2.6	CDS	1568246	1570720	.	-	0	ID=NLJJMJOO_01477;eC_number=3.6.3.4;Name=actP_1;gene=actP_1;inference=ab initio prediction:Prodigal:2.6,similar to AA sequence:UniProtKB:Q9X5X3;locus_tag=NLJJMJOO_01477;product=Copper-transporting P-type ATPase
363_HAL_closed	Prodigal:2.6	CDS	1570801	1571208	.	-	0	ID=NLJJMJOO_01478;Name=merR1;gene=merR1;inference=ab initio prediction:Prodigal:2.6,similar to AA sequence:UniProtKB:P22853;locus_tag=NLJJMJOO_01478;product=Mercuric resistance operon regulatory protein
363_HAL_closed	Prodigal:2.6	CDS	1571289	1571924	.	-	0	ID=NLJJMJOO_01479;eC_number=1.11.1.15;inference=ab initio prediction:Prodigal:2.6,protein motif:HAMAP:MF_00401;locus_tag=NLJJMJOO_01479;product=Peroxiredoxin
363_HAL_closed	Prodigal:2.6	CDS	1572172	1572894	.	+	0	ID=NLJJMJOO_01480;Name=dipZ_2;db_xref=COG:COG0785;gene=dipZ_2;inference=ab initio prediction:Prodigal:2.6,similar to AA sequence:UniProtKB:P9WG63;locus_tag=NLJJMJOO_01480;product=Protein DipZ
363_HAL_closed	Prodigal:2.6	CDS	1573315	1573644	.	+	0	ID=NLJJMJOO_01481;Name=yhjQ_2;db_xref=COG:COG1145;gene=yhjQ_2;inference=ab initio prediction:Prodigal:2.6,similar to AA sequence:UniProtKB:O07571;locus_tag=NLJJMJOO_01481;product=putative cysteine-rich protein YhjQ
363_HAL_closed	Prodigal:2.6	CDS	1573805	1574221	.	-	0	ID=NLJJMJOO_01482;inference=ab initio prediction:Prodigal:2.6;locus_tag=NLJJMJOO_01482;product=hypothetical protein
363_HAL_closed	Prodigal:2.6	CDS	1574352	1575116	.	-	0	ID=NLJJMJOO_01483;Name=copB_2;gene=copB_2;inference=ab initio prediction:Prodigal:2.6,similar to AA sequence:UniProtKB:P12375;locus_tag=NLJJMJOO_01483;product=Copper resistance protein B
363_HAL_closed	Prodigal:2.6	CDS	1575126	1576979	.	-	0	ID=NLJJMJOO_01484;Name=copA_3;gene=copA_3;inference=ab initio prediction:Prodigal:2.6,similar to AA sequence:UniProtKB:P12374;locus_tag=NLJJMJOO_01484;product=Copper resistance protein A
363_HAL_closed	Prodigal:2.6	CDS	1577048	1578382	.	-	0	ID=NLJJMJOO_01485;inference=ab initio prediction:Prodigal:2.6;locus_tag=NLJJMJOO_01485;product=hypothetical protein
363_HAL_closed	Prodigal:2.6	CDS	1578369	1579034	.	-	0	ID=NLJJMJOO_01486;Name=phoP;gene=phoP;inference=ab initio prediction:Prodigal:2.6,similar to AA sequence:UniProtKB:P23836;locus_tag=NLJJMJOO_01486;product=Transcriptional regulatory protein PhoP
363_HAL_closed	Prodigal:2.6	CDS	1579049	1579549	.	-	0	ID=NLJJMJOO_01487;inference=ab initio prediction:Prodigal:2.6;locus_tag=NLJJMJOO_01487;product=hypothetical protein
363_HAL_closed	Prodigal:2.6	CDS	1580083	1581360	.	+	0	ID=NLJJMJOO_01488;inference=ab initio prediction:Prodigal:2.6;locus_tag=NLJJMJOO_01488;product=hypothetical protein
363_HAL_closed	Prodigal:2.6	CDS	1581725	1581844	.	-	0	ID=NLJJMJOO_01489;inference=ab initio prediction:Prodigal:2.6;locus_tag=NLJJMJOO_01489;product=hypothetical protein
363_HAL_closed	Prodigal:2.6	CDS	1582252	1582599	.	+	0	ID=NLJJMJOO_01490;inference=ab initio prediction:Prodigal:2.6;locus_tag=NLJJMJOO_01490;product=hypothetical protein
363_HAL_closed	Prodigal:2.6	CDS	1582749	1583606	.	-	0	ID=NLJJMJOO_01491;inference=ab initio prediction:Prodigal:2.6;locus_tag=NLJJMJOO_01491;product=hypothetical protein
363_HAL_closed	Prodigal:2.6	CDS	1583658	1584029	.	-	0	ID=NLJJMJOO_01492;inference=ab initio prediction:Prodigal:2.6;locus_tag=NLJJMJOO_01492;product=hypothetical protein
363_HAL_closed	Prodigal:2.6	CDS	1584387	1584938	.	+	0	ID=NLJJMJOO_01493;inference=ab initio prediction:Prodigal:2.6;locus_tag=NLJJMJOO_01493;product=hypothetical protein
363_HAL_closed	Prodigal:2.6	CDS	1584975	1585109	.	+	0	ID=NLJJMJOO_01494;inference=ab initio prediction:Prodigal:2.6;locus_tag=NLJJMJOO_01494;product=hypothetical protein
363_HAL_closed	Prodigal:2.6	CDS	1585882	1586379	.	-	0	ID=NLJJMJOO_01495;inference=ab initio prediction:Prodigal:2.6;locus_tag=NLJJMJOO_01495;product=hypothetical protein
363_HAL_closed	Prodigal:2.6	CDS	1586484	1587095	.	-	0	ID=NLJJMJOO_01496;inference=ab initio prediction:Prodigal:2.6;locus_tag=NLJJMJOO_01496;product=hypothetical protein
363_HAL_closed	Prodigal:2.6	CDS	1587129	1587884	.	-	0	ID=NLJJMJOO_01497;inference=ab initio prediction:Prodigal:2.6;locus_tag=NLJJMJOO_01497;product=hypothetical protein
363_HAL_closed	Prodigal:2.6	CDS	1587908	1588078	.	-	0	ID=NLJJMJOO_01498;inference=ab initio prediction:Prodigal:2.6;locus_tag=NLJJMJOO_01498;product=hypothetical protein
363_HAL_closed	Prodigal:2.6	CDS	1588199	1589167	.	-	0	ID=NLJJMJOO_01499;inference=ab initio prediction:Prodigal:2.6;locus_tag=NLJJMJOO_01499;product=hypothetical protein
363_HAL_closed	Prodigal:2.6	CDS	1589260	1589601	.	-	0	ID=NLJJMJOO_01500;inference=ab initio prediction:Prodigal:2.6;locus_tag=NLJJMJOO_01500;product=hypothetical protein
363_HAL_closed	Prodigal:2.6	CDS	1589758	1590204	.	+	0	ID=NLJJMJOO_01501;eC_number=3.4.21.-;Name=umuD_1;db_xref=COG:COG1974;gene=umuD_1;inference=ab initio prediction:Prodigal:2.6,similar to AA sequence:UniProtKB:P0AG11;locus_tag=NLJJMJOO_01501;product=Protein UmuD
363_HAL_closed	Prodigal:2.6	CDS	1590201	1591478	.	+	0	ID=NLJJMJOO_01502;Name=umuC_2;db_xref=COG:COG0389;gene=umuC_2;inference=ab initio prediction:Prodigal:2.6,similar to AA sequence:UniProtKB:P04152;locus_tag=NLJJMJOO_01502;product=Protein UmuC
363_HAL_closed	Prodigal:2.6	CDS	1591723	1592154	.	+	0	ID=NLJJMJOO_01503;inference=ab initio prediction:Prodigal:2.6;locus_tag=NLJJMJOO_01503;product=hypothetical protein
363_HAL_closed	Prodigal:2.6	CDS	1592272	1592397	.	-	0	ID=NLJJMJOO_01504;inference=ab initio prediction:Prodigal:2.6;locus_tag=NLJJMJOO_01504;product=hypothetical protein
363_HAL_closed	Prodigal:2.6	CDS	1592782	1593291	.	+	0	ID=NLJJMJOO_01505;inference=ab initio prediction:Prodigal:2.6,similar to AA sequence:ISfinder:ISPa31;locus_tag=NLJJMJOO_01505;product=IS3 family transposase ISPa31
363_HAL_closed	Prodigal:2.6	CDS	1593342	1594352	.	+	0	ID=NLJJMJOO_01506;inference=ab initio prediction:Prodigal:2.6,similar to AA sequence:ISfinder:ISAs20;locus_tag=NLJJMJOO_01506;product=IS3 family transposase ISAs20
363_HAL_closed	Prodigal:2.6	CDS	1594303	1595292	.	-	0	ID=NLJJMJOO_01507;inference=ab initio prediction:Prodigal:2.6;locus_tag=NLJJMJOO_01507;product=hypothetical protein
363_HAL_closed	Prodigal:2.6	CDS	1595364	1596029	.	-	0	ID=NLJJMJOO_01508;inference=ab initio prediction:Prodigal:2.6;locus_tag=NLJJMJOO_01508;product=hypothetical protein
363_HAL_closed	Prodigal:2.6	CDS	1596373	1598100	.	+	0	ID=NLJJMJOO_01509;inference=ab initio prediction:Prodigal:2.6;locus_tag=NLJJMJOO_01509;product=hypothetical protein
363_HAL_closed	Prodigal:2.6	CDS	1598132	1598701	.	+	0	ID=NLJJMJOO_01510;inference=ab initio prediction:Prodigal:2.6;locus_tag=NLJJMJOO_01510;product=hypothetical protein
363_HAL_closed	Prodigal:2.6	CDS	1598711	1599739	.	+	0	ID=NLJJMJOO_01511;inference=ab initio prediction:Prodigal:2.6;locus_tag=NLJJMJOO_01511;product=hypothetical protein
363_HAL_closed	Prodigal:2.6	CDS	1599796	1600098	.	+	0	ID=NLJJMJOO_01512;inference=ab initio prediction:Prodigal:2.6;locus_tag=NLJJMJOO_01512;product=hypothetical protein
363_HAL_closed	Prodigal:2.6	CDS	1600182	1601366	.	-	0	ID=NLJJMJOO_01513;Name=intA_1;db_xref=COG:COG0582;gene=intA_1;inference=ab initio prediction:Prodigal:2.6,similar to AA sequence:UniProtKB:P32053;locus_tag=NLJJMJOO_01513;product=Prophage integrase IntA
363_HAL_closed	Prodigal:2.6	CDS	1601972	1602232	.	+	0	ID=NLJJMJOO_01514;inference=ab initio prediction:Prodigal:2.6;locus_tag=NLJJMJOO_01514;product=hypothetical protein
363_HAL_closed	Prodigal:2.6	CDS	1602271	1602633	.	+	0	ID=NLJJMJOO_01515;inference=ab initio prediction:Prodigal:2.6;locus_tag=NLJJMJOO_01515;product=hypothetical protein
363_HAL_closed	Prodigal:2.6	CDS	1602895	1602993	.	-	0	ID=NLJJMJOO_01516;inference=ab initio prediction:Prodigal:2.6;locus_tag=NLJJMJOO_01516;product=hypothetical protein
363_HAL_closed	Prodigal:2.6	CDS	1603147	1603518	.	-	0	ID=NLJJMJOO_01517;inference=ab initio prediction:Prodigal:2.6;locus_tag=NLJJMJOO_01517;product=hypothetical protein
363_HAL_closed	Prodigal:2.6	CDS	1604188	1604844	.	+	0	ID=NLJJMJOO_01518;inference=ab initio prediction:Prodigal:2.6;locus_tag=NLJJMJOO_01518;product=hypothetical protein
363_HAL_closed	Prodigal:2.6	CDS	1605248	1606147	.	-	0	ID=NLJJMJOO_01519;Name=benM_1;gene=benM_1;inference=ab initio prediction:Prodigal:2.6,similar to AA sequence:UniProtKB:O68014;locus_tag=NLJJMJOO_01519;product=HTH-type transcriptional regulator BenM
363_HAL_closed	Prodigal:2.6	CDS	1606288	1608054	.	+	0	ID=NLJJMJOO_01520;eC_number=1.3.99.-;Name=caiA;gene=caiA;inference=ab initio prediction:Prodigal:2.6,protein motif:HAMAP:MF_01052;locus_tag=NLJJMJOO_01520;product=Crotonobetainyl-CoA dehydrogenase
363_HAL_closed	Prodigal:2.6	CDS	1608047	1609243	.	+	0	ID=NLJJMJOO_01521;eC_number=2.8.3.19;Name=uctC;gene=uctC;inference=ab initio prediction:Prodigal:2.6,similar to AA sequence:UniProtKB:A9X6P9;locus_tag=NLJJMJOO_01521;product=Acetyl-CoA:oxalate CoA-transferase
363_HAL_closed	Prodigal:2.6	CDS	1609347	1610474	.	+	0	ID=NLJJMJOO_01522;inference=ab initio prediction:Prodigal:2.6;locus_tag=NLJJMJOO_01522;product=hypothetical protein
363_HAL_closed	Prodigal:2.6	CDS	1610508	1612421	.	+	0	ID=NLJJMJOO_01523;inference=ab initio prediction:Prodigal:2.6;locus_tag=NLJJMJOO_01523;product=hypothetical protein
363_HAL_closed	Prodigal:2.6	CDS	1612482	1613261	.	-	0	ID=NLJJMJOO_01524;inference=ab initio prediction:Prodigal:2.6;locus_tag=NLJJMJOO_01524;product=hypothetical protein
363_HAL_closed	Prodigal:2.6	CDS	1613355	1614041	.	+	0	ID=NLJJMJOO_01525;eC_number=4.2.1.130;Name=hchA;gene=hchA;inference=ab initio prediction:Prodigal:2.6,protein motif:HAMAP:MF_01046;locus_tag=NLJJMJOO_01525;product=Molecular chaperone Hsp31 and glyoxalase 3
363_HAL_closed	Prodigal:2.6	CDS	1614215	1614952	.	+	0	ID=NLJJMJOO_01526;inference=ab initio prediction:Prodigal:2.6;locus_tag=NLJJMJOO_01526;product=hypothetical protein
363_HAL_closed	Prodigal:2.6	CDS	1615358	1615573	.	-	0	ID=NLJJMJOO_01527;inference=ab initio prediction:Prodigal:2.6;locus_tag=NLJJMJOO_01527;product=hypothetical protein
363_HAL_closed	Prodigal:2.6	CDS	1615950	1617281	.	-	0	ID=NLJJMJOO_01528;eC_number=3.4.11.-;Name=ysdC;db_xref=COG:COG1363;gene=ysdC;inference=ab initio prediction:Prodigal:2.6,similar to AA sequence:UniProtKB:P94521;locus_tag=NLJJMJOO_01528;product=Putative aminopeptidase YsdC
363_HAL_closed	Prodigal:2.6	CDS	1617363	1618247	.	-	0	ID=NLJJMJOO_01529;Name=cmpR_3;db_xref=COG:COG0583;gene=cmpR_3;inference=ab initio prediction:Prodigal:2.6,similar to AA sequence:UniProtKB:Q9F1R2;locus_tag=NLJJMJOO_01529;product=HTH-type transcriptional activator CmpR
363_HAL_closed	Prodigal:2.6	CDS	1618406	1619371	.	+	0	ID=NLJJMJOO_01530;inference=ab initio prediction:Prodigal:2.6;locus_tag=NLJJMJOO_01530;product=hypothetical protein
363_HAL_closed	Prodigal:2.6	CDS	1619393	1621303	.	+	0	ID=NLJJMJOO_01531;inference=ab initio prediction:Prodigal:2.6;locus_tag=NLJJMJOO_01531;product=hypothetical protein
363_HAL_closed	Prodigal:2.6	CDS	1621300	1622706	.	+	0	ID=NLJJMJOO_01532;inference=ab initio prediction:Prodigal:2.6;locus_tag=NLJJMJOO_01532;product=hypothetical protein
363_HAL_closed	Prodigal:2.6	CDS	1622693	1623049	.	+	0	ID=NLJJMJOO_01533;inference=ab initio prediction:Prodigal:2.6;locus_tag=NLJJMJOO_01533;product=hypothetical protein
363_HAL_closed	Prodigal:2.6	CDS	1623187	1624410	.	+	0	ID=NLJJMJOO_01534;inference=ab initio prediction:Prodigal:2.6;locus_tag=NLJJMJOO_01534;product=hypothetical protein
363_HAL_closed	Prodigal:2.6	CDS	1624483	1625946	.	+	0	ID=NLJJMJOO_01535;inference=ab initio prediction:Prodigal:2.6;locus_tag=NLJJMJOO_01535;product=hypothetical protein
363_HAL_closed	Prodigal:2.6	CDS	1625908	1627272	.	-	0	ID=NLJJMJOO_01536;Name=umuC_3;db_xref=COG:COG0389;gene=umuC_3;inference=ab initio prediction:Prodigal:2.6,similar to AA sequence:UniProtKB:P04152;locus_tag=NLJJMJOO_01536;product=Protein UmuC
363_HAL_closed	Prodigal:2.6	CDS	1627269	1627700	.	-	0	ID=NLJJMJOO_01537;eC_number=3.4.21.-;Name=umuD_2;db_xref=COG:COG1974;gene=umuD_2;inference=ab initio prediction:Prodigal:2.6,similar to AA sequence:UniProtKB:P22493;locus_tag=NLJJMJOO_01537;product=Protein UmuD
363_HAL_closed	Prodigal:2.6	CDS	1627944	1629209	.	+	0	ID=NLJJMJOO_01538;eC_number=2.1.2.1;Name=glyA_1;db_xref=COG:COG0112;gene=glyA_1;inference=ab initio prediction:Prodigal:2.6,similar to AA sequence:UniProtKB:A1SUU0;locus_tag=NLJJMJOO_01538;product=Serine hydroxymethyltransferase
363_HAL_closed	Prodigal:2.6	CDS	1629317	1630750	.	-	0	ID=NLJJMJOO_01539;eC_number=5.4.2.10;Name=glmM_2;db_xref=COG:COG1109;gene=glmM_2;inference=ab initio prediction:Prodigal:2.6,similar to AA sequence:UniProtKB:O34824;locus_tag=NLJJMJOO_01539;product=Phosphoglucosamine mutase
363_HAL_closed	Prodigal:2.6	CDS	1630908	1635575	.	-	0	ID=NLJJMJOO_01540;inference=ab initio prediction:Prodigal:2.6;locus_tag=NLJJMJOO_01540;product=hypothetical protein
363_HAL_closed	Prodigal:2.6	CDS	1635793	1638132	.	+	0	ID=NLJJMJOO_01541;inference=ab initio prediction:Prodigal:2.6;locus_tag=NLJJMJOO_01541;product=hypothetical protein
363_HAL_closed	Prodigal:2.6	CDS	1638290	1640044	.	+	0	ID=NLJJMJOO_01542;Name=prsD;gene=prsD;inference=ab initio prediction:Prodigal:2.6,similar to AA sequence:UniProtKB:Q7ANN4;locus_tag=NLJJMJOO_01542;product=Type I secretion system ATP-binding protein PrsD
363_HAL_closed	Prodigal:2.6	CDS	1640046	1641425	.	+	0	ID=NLJJMJOO_01543;Name=prsE_1;gene=prsE_1;inference=ab initio prediction:Prodigal:2.6,similar to AA sequence:UniProtKB:Q7ANN5;locus_tag=NLJJMJOO_01543;product=Type I secretion system membrane fusion protein PrsE
363_HAL_closed	Prodigal:2.6	CDS	1641425	1642876	.	+	0	ID=NLJJMJOO_01544;Name=tolC_2;db_xref=COG:COG1538;gene=tolC_2;inference=ab initio prediction:Prodigal:2.6,similar to AA sequence:UniProtKB:Q9K2Y1;locus_tag=NLJJMJOO_01544;product=Outer membrane protein TolC
363_HAL_closed	Prodigal:2.6	CDS	1642887	1644263	.	+	0	ID=NLJJMJOO_01545;eC_number=2.7.8.31;Name=wcaJ;db_xref=COG:COG2148;gene=wcaJ;inference=ab initio prediction:Prodigal:2.6,similar to AA sequence:UniProtKB:P71241;locus_tag=NLJJMJOO_01545;product=UDP-glucose:undecaprenyl-phosphate glucose-1-phosphate transferase
363_HAL_closed	Prodigal:2.6	CDS	1644276	1646126	.	+	0	ID=NLJJMJOO_01546;inference=ab initio prediction:Prodigal:2.6;locus_tag=NLJJMJOO_01546;product=hypothetical protein
363_HAL_closed	Prodigal:2.6	CDS	1646135	1647094	.	+	0	ID=NLJJMJOO_01547;eC_number=2.4.-.-;inference=ab initio prediction:Prodigal:2.6,similar to AA sequence:UniProtKB:Q55487;locus_tag=NLJJMJOO_01547;product=putative glycosyltransferase
363_HAL_closed	Prodigal:2.6	CDS	1647069	1647452	.	+	0	ID=NLJJMJOO_01548;inference=ab initio prediction:Prodigal:2.6;locus_tag=NLJJMJOO_01548;product=hypothetical protein
363_HAL_closed	Prodigal:2.6	CDS	1647500	1648939	.	+	0	ID=NLJJMJOO_01549;eC_number=2.7.7.13;Name=manC1;db_xref=COG:COG0662;gene=manC1;inference=ab initio prediction:Prodigal:2.6,similar to AA sequence:UniProtKB:Q8X7P1;locus_tag=NLJJMJOO_01549;product=Mannose-1-phosphate guanylyltransferase 1
363_HAL_closed	Prodigal:2.6	CDS	1649257	1650408	.	+	0	ID=NLJJMJOO_01550;eC_number=2.4.1.250;Name=mshA_4;gene=mshA_4;inference=ab initio prediction:Prodigal:2.6,protein motif:HAMAP:MF_01695;locus_tag=NLJJMJOO_01550;product=D-inositol-3-phosphate glycosyltransferase
363_HAL_closed	Prodigal:2.6	CDS	1650458	1650709	.	+	0	ID=NLJJMJOO_01551;inference=ab initio prediction:Prodigal:2.6;locus_tag=NLJJMJOO_01551;product=hypothetical protein
363_HAL_closed	Prodigal:2.6	CDS	1650702	1653656	.	+	0	ID=NLJJMJOO_01552;eC_number=2.4.1.250;Name=mshA_5;gene=mshA_5;inference=ab initio prediction:Prodigal:2.6,protein motif:HAMAP:MF_01695;locus_tag=NLJJMJOO_01552;product=D-inositol-3-phosphate glycosyltransferase
363_HAL_closed	Prodigal:2.6	CDS	1653640	1654491	.	+	0	ID=NLJJMJOO_01553;inference=ab initio prediction:Prodigal:2.6;locus_tag=NLJJMJOO_01553;product=hypothetical protein
363_HAL_closed	Prodigal:2.6	CDS	1654584	1655786	.	+	0	ID=NLJJMJOO_01554;eC_number=3.6.3.33;Name=btuD_7;gene=btuD_7;inference=ab initio prediction:Prodigal:2.6,protein motif:HAMAP:MF_01005;locus_tag=NLJJMJOO_01554;product=Vitamin B12 import ATP-binding protein BtuD
363_HAL_closed	Prodigal:2.6	CDS	1655773	1656573	.	+	0	ID=NLJJMJOO_01555;inference=ab initio prediction:Prodigal:2.6;locus_tag=NLJJMJOO_01555;product=hypothetical protein
363_HAL_closed	Prodigal:2.6	CDS	1656570	1657598	.	+	0	ID=NLJJMJOO_01556;eC_number=2.4.1.250;Name=mshA_6;gene=mshA_6;inference=ab initio prediction:Prodigal:2.6,protein motif:HAMAP:MF_01695;locus_tag=NLJJMJOO_01556;product=D-inositol-3-phosphate glycosyltransferase
363_HAL_closed	Prodigal:2.6	CDS	1658229	1661639	.	+	0	ID=NLJJMJOO_01557;inference=ab initio prediction:Prodigal:2.6;locus_tag=NLJJMJOO_01557;product=hypothetical protein
363_HAL_closed	Prodigal:2.6	CDS	1661770	1662522	.	+	0	ID=NLJJMJOO_01558;inference=ab initio prediction:Prodigal:2.6;locus_tag=NLJJMJOO_01558;product=hypothetical protein
363_HAL_closed	Prodigal:2.6	CDS	1662836	1664506	.	+	0	ID=NLJJMJOO_01559;inference=ab initio prediction:Prodigal:2.6;locus_tag=NLJJMJOO_01559;product=hypothetical protein
363_HAL_closed	Prodigal:2.6	CDS	1664629	1665210	.	+	0	ID=NLJJMJOO_01560;inference=ab initio prediction:Prodigal:2.6;locus_tag=NLJJMJOO_01560;product=hypothetical protein
363_HAL_closed	Prodigal:2.6	CDS	1665302	1665514	.	+	0	ID=NLJJMJOO_01561;inference=ab initio prediction:Prodigal:2.6;locus_tag=NLJJMJOO_01561;product=hypothetical protein
363_HAL_closed	Prodigal:2.6	CDS	1665902	1667422	.	+	0	ID=NLJJMJOO_01562;inference=ab initio prediction:Prodigal:2.6;locus_tag=NLJJMJOO_01562;product=hypothetical protein
363_HAL_closed	Prodigal:2.6	CDS	1667615	1673914	.	-	0	ID=NLJJMJOO_01563;inference=ab initio prediction:Prodigal:2.6;locus_tag=NLJJMJOO_01563;product=hypothetical protein
363_HAL_closed	Prodigal:2.6	CDS	1674010	1674345	.	-	0	ID=NLJJMJOO_01564;inference=ab initio prediction:Prodigal:2.6;locus_tag=NLJJMJOO_01564;product=hypothetical protein
363_HAL_closed	Prodigal:2.6	CDS	1674792	1675337	.	+	0	ID=NLJJMJOO_01565;inference=ab initio prediction:Prodigal:2.6;locus_tag=NLJJMJOO_01565;product=hypothetical protein
363_HAL_closed	Prodigal:2.6	CDS	1675401	1675721	.	+	0	ID=NLJJMJOO_01566;inference=ab initio prediction:Prodigal:2.6;locus_tag=NLJJMJOO_01566;product=hypothetical protein
363_HAL_closed	Prodigal:2.6	CDS	1675745	1676245	.	-	0	ID=NLJJMJOO_01567;inference=ab initio prediction:Prodigal:2.6;locus_tag=NLJJMJOO_01567;product=hypothetical protein
363_HAL_closed	Prodigal:2.6	CDS	1676331	1676855	.	-	0	ID=NLJJMJOO_01568;inference=ab initio prediction:Prodigal:2.6;locus_tag=NLJJMJOO_01568;product=hypothetical protein
363_HAL_closed	Prodigal:2.6	CDS	1676926	1677663	.	-	0	ID=NLJJMJOO_01569;inference=ab initio prediction:Prodigal:2.6;locus_tag=NLJJMJOO_01569;product=hypothetical protein
363_HAL_closed	Prodigal:2.6	CDS	1677802	1678812	.	+	0	ID=NLJJMJOO_01570;inference=ab initio prediction:Prodigal:2.6;locus_tag=NLJJMJOO_01570;product=hypothetical protein
363_HAL_closed	Prodigal:2.6	CDS	1679464	1680381	.	+	0	ID=NLJJMJOO_01571;eC_number=3.1.3.70;Name=yedP;db_xref=COG:COG3769;gene=yedP;inference=ab initio prediction:Prodigal:2.6,similar to AA sequence:UniProtKB:P76329;locus_tag=NLJJMJOO_01571;product=Mannosyl-3-phosphoglycerate phosphatase
363_HAL_closed	Prodigal:2.6	CDS	1680442	1681662	.	+	0	ID=NLJJMJOO_01572;eC_number=2.4.1.266;Name=gpgS;db_xref=COG:COG0463;gene=gpgS;inference=ab initio prediction:Prodigal:2.6,similar to AA sequence:UniProtKB:C0QRQ2;locus_tag=NLJJMJOO_01572;product=Glucosyl-3-phosphoglycerate synthase
363_HAL_closed	Prodigal:2.6	CDS	1681792	1683408	.	-	0	ID=NLJJMJOO_01573;inference=ab initio prediction:Prodigal:2.6;locus_tag=NLJJMJOO_01573;product=hypothetical protein
363_HAL_closed	Prodigal:2.6	CDS	1683798	1685414	.	-	0	ID=NLJJMJOO_01574;inference=ab initio prediction:Prodigal:2.6;locus_tag=NLJJMJOO_01574;product=hypothetical protein
363_HAL_closed	Prodigal:2.6	CDS	1685614	1686480	.	+	0	ID=NLJJMJOO_01575;eC_number=3.-.-.-;inference=ab initio prediction:Prodigal:2.6,similar to AA sequence:UniProtKB:Q3JRV4;locus_tag=NLJJMJOO_01575;product=putative metallo-hydrolase
363_HAL_closed	Prodigal:2.6	CDS	1686510	1686977	.	+	0	ID=NLJJMJOO_01576;inference=ab initio prediction:Prodigal:2.6,similar to AA sequence:UniProtKB:Q9PFB2;locus_tag=NLJJMJOO_01576;note=UPF0394 membrane protein XF_0766;product=hypothetical protein
363_HAL_closed	Prodigal:2.6	CDS	1686974	1687405	.	+	0	ID=NLJJMJOO_01577;inference=ab initio prediction:Prodigal:2.6,similar to AA sequence:UniProtKB:Q9PFB3;locus_tag=NLJJMJOO_01577;note=UPF0394 membrane protein XF_0765;product=hypothetical protein
363_HAL_closed	Prodigal:2.6	CDS	1687533	1688234	.	+	0	ID=NLJJMJOO_01578;Name=qseB_3;gene=qseB_3;inference=ab initio prediction:Prodigal:2.6,similar to AA sequence:UniProtKB:P52076;locus_tag=NLJJMJOO_01578;product=Transcriptional regulatory protein QseB
363_HAL_closed	Prodigal:2.6	CDS	1688231	1689550	.	+	0	ID=NLJJMJOO_01579;eC_number=2.7.13.3;Name=qseC_2;gene=qseC_2;inference=ab initio prediction:Prodigal:2.6,similar to AA sequence:UniProtKB:P40719;locus_tag=NLJJMJOO_01579;product=Sensor protein QseC
363_HAL_closed	Prodigal:2.6	CDS	1689578	1690243	.	+	0	ID=NLJJMJOO_01580;inference=ab initio prediction:Prodigal:2.6,similar to AA sequence:UniProtKB:P86052;locus_tag=NLJJMJOO_01580;product=Cytochrome c4
363_HAL_closed	Prodigal:2.6	CDS	1690240	1691256	.	+	0	ID=NLJJMJOO_01581;eC_number=1.8.2.2;Name=tsdA;gene=tsdA;inference=ab initio prediction:Prodigal:2.6,similar to AA sequence:UniProtKB:D5WYQ5;locus_tag=NLJJMJOO_01581;product=Thiosulfate dehydrogenase
363_HAL_closed	Prodigal:2.6	CDS	1691609	1692391	.	-	0	ID=NLJJMJOO_01582;Name=dsbG_2;db_xref=COG:COG1651;gene=dsbG_2;inference=ab initio prediction:Prodigal:2.6,similar to AA sequence:UniProtKB:P77202;locus_tag=NLJJMJOO_01582;product=Thiol:disulfide interchange protein DsbG
363_HAL_closed	Prodigal:2.6	CDS	1692611	1694377	.	-	0	ID=NLJJMJOO_01583;eC_number=2.4.1.-;Name=ycjM;db_xref=COG:COG0366;gene=ycjM;inference=ab initio prediction:Prodigal:2.6,similar to AA sequence:UniProtKB:P76041;locus_tag=NLJJMJOO_01583;product=Glucosylglycerate phosphorylase
363_HAL_closed	Prodigal:2.6	CDS	1694589	1695080	.	+	0	ID=NLJJMJOO_01584;Name=nrdR;db_xref=COG:COG1327;gene=nrdR;inference=ab initio prediction:Prodigal:2.6,similar to AA sequence:UniProtKB:P0A8D0;locus_tag=NLJJMJOO_01584;product=Transcriptional repressor NrdR
363_HAL_closed	Prodigal:2.6	CDS	1695077	1696252	.	+	0	ID=NLJJMJOO_01585;Name=ribD;db_xref=COG:COG0117;gene=ribD;inference=ab initio prediction:Prodigal:2.6,similar to AA sequence:UniProtKB:P25539;locus_tag=NLJJMJOO_01585;product=Riboflavin biosynthesis protein RibD
363_HAL_closed	Prodigal:2.6	CDS	1696340	1697506	.	+	0	ID=NLJJMJOO_01586;Name=ribBA;db_xref=COG:COG0108;gene=ribBA;inference=ab initio prediction:Prodigal:2.6,similar to AA sequence:UniProtKB:A5U2B7;locus_tag=NLJJMJOO_01586;product=Riboflavin biosynthesis protein RibBA
363_HAL_closed	Prodigal:2.6	CDS	1697525	1698013	.	+	0	ID=NLJJMJOO_01587;eC_number=2.5.1.78;Name=ribH;gene=ribH;inference=ab initio prediction:Prodigal:2.6,similar to AA sequence:UniProtKB:Q02SM0;locus_tag=NLJJMJOO_01587;product=6%2C7-dimethyl-8-ribityllumazine synthase
363_HAL_closed	Prodigal:2.6	CDS	1698010	1698504	.	+	0	ID=NLJJMJOO_01588;Name=nusB;db_xref=COG:COG0781;gene=nusB;inference=ab initio prediction:Prodigal:2.6,similar to AA sequence:UniProtKB:P0A780;locus_tag=NLJJMJOO_01588;product=Transcription antitermination protein NusB
363_HAL_closed	Prodigal:2.6	CDS	1698541	1699542	.	+	0	ID=NLJJMJOO_01589;eC_number=2.7.4.16;Name=thiL;db_xref=COG:COG0611;gene=thiL;inference=ab initio prediction:Prodigal:2.6,similar to AA sequence:UniProtKB:P0AGG0;locus_tag=NLJJMJOO_01589;product=Thiamine-monophosphate kinase
363_HAL_closed	Prodigal:2.6	CDS	1699539	1700012	.	+	0	ID=NLJJMJOO_01590;eC_number=3.1.3.27;Name=pgpA_1;db_xref=COG:COG1267;gene=pgpA_1;inference=ab initio prediction:Prodigal:2.6,similar to AA sequence:UniProtKB:P18200;locus_tag=NLJJMJOO_01590;product=Phosphatidylglycerophosphatase A
363_HAL_closed	Prodigal:2.6	CDS	1700206	1701462	.	+	0	ID=NLJJMJOO_01591;inference=ab initio prediction:Prodigal:2.6;locus_tag=NLJJMJOO_01591;product=hypothetical protein
363_HAL_closed	Prodigal:2.6	CDS	1701612	1704164	.	+	0	ID=NLJJMJOO_01592;eC_number=3.4.21.53;Name=lon_1;db_xref=COG:COG0466;gene=lon_1;inference=ab initio prediction:Prodigal:2.6,similar to AA sequence:UniProtKB:O66605;locus_tag=NLJJMJOO_01592;product=Lon protease
363_HAL_closed	Prodigal:2.6	CDS	1704327	1706492	.	+	0	ID=NLJJMJOO_01593;inference=ab initio prediction:Prodigal:2.6;locus_tag=NLJJMJOO_01593;product=hypothetical protein
363_HAL_closed	Prodigal:2.6	CDS	1706742	1708916	.	+	0	ID=NLJJMJOO_01594;inference=ab initio prediction:Prodigal:2.6;locus_tag=NLJJMJOO_01594;product=hypothetical protein
363_HAL_closed	Prodigal:2.6	CDS	1709125	1710969	.	+	0	ID=NLJJMJOO_01595;eC_number=4.2.1.9;Name=ilvD_1;db_xref=COG:COG0129;gene=ilvD_1;inference=ab initio prediction:Prodigal:2.6,similar to AA sequence:UniProtKB:P05791;locus_tag=NLJJMJOO_01595;product=Dihydroxy-acid dehydratase
363_HAL_closed	Prodigal:2.6	CDS	1711026	1712084	.	+	0	ID=NLJJMJOO_01596;eC_number=1.-.-.-;Name=ydgJ;db_xref=COG:COG0673;gene=ydgJ;inference=ab initio prediction:Prodigal:2.6,similar to AA sequence:UniProtKB:P77376;locus_tag=NLJJMJOO_01596;product=putative oxidoreductase YdgJ
363_HAL_closed	Prodigal:2.6	CDS	1712293	1712934	.	-	0	ID=NLJJMJOO_01597;eC_number=3.6.1.-;Name=nudE;db_xref=COG:COG0494;gene=nudE;inference=ab initio prediction:Prodigal:2.6,similar to AA sequence:UniProtKB:P45799;locus_tag=NLJJMJOO_01597;product=ADP compounds hydrolase NudE
363_HAL_closed	Prodigal:2.6	CDS	1713012	1713704	.	+	0	ID=NLJJMJOO_01598;eC_number=3.1.3.5;Name=yrfG;db_xref=COG:COG1011;gene=yrfG;inference=ab initio prediction:Prodigal:2.6,similar to AA sequence:UniProtKB:P64636;locus_tag=NLJJMJOO_01598;product=GMP/IMP nucleotidase YrfG
363_HAL_closed	Prodigal:2.6	CDS	1713701	1714090	.	+	0	ID=NLJJMJOO_01599;Name=hslR;db_xref=COG:COG1188;gene=hslR;inference=ab initio prediction:Prodigal:2.6,similar to AA sequence:UniProtKB:P0ACG8;locus_tag=NLJJMJOO_01599;product=Heat shock protein 15
363_HAL_closed	Prodigal:2.6	CDS	1714157	1715032	.	+	0	ID=NLJJMJOO_01600;Name=hslO;db_xref=COG:COG1281;gene=hslO;inference=ab initio prediction:Prodigal:2.6,similar to AA sequence:UniProtKB:P0A6Y5;locus_tag=NLJJMJOO_01600;product=33 kDa chaperonin
363_HAL_closed	Prodigal:2.6	CDS	1715334	1716890	.	+	0	ID=NLJJMJOO_01601;eC_number=4.1.1.49;Name=pckA;db_xref=COG:COG1866;gene=pckA;inference=ab initio prediction:Prodigal:2.6,similar to AA sequence:UniProtKB:Q5SLL5;locus_tag=NLJJMJOO_01601;product=Phosphoenolpyruvate carboxykinase (ATP)
363_HAL_closed	Prodigal:2.6	CDS	1717115	1717621	.	+	0	ID=NLJJMJOO_01602;eC_number=1.8.4.12;Name=msrB_2;gene=msrB_2;inference=ab initio prediction:Prodigal:2.6,protein motif:HAMAP:MF_01400;locus_tag=NLJJMJOO_01602;product=Peptide methionine sulfoxide reductase MsrB
363_HAL_closed	Prodigal:2.6	CDS	1717666	1718853	.	+	0	ID=NLJJMJOO_01603;eC_number=1.1.99.31;Name=mdlB;gene=mdlB;inference=ab initio prediction:Prodigal:2.6,similar to AA sequence:UniProtKB:P20932;locus_tag=NLJJMJOO_01603;product=(S)-mandelate dehydrogenase
363_HAL_closed	Prodigal:2.6	CDS	1719095	1719955	.	-	0	ID=NLJJMJOO_01604;Name=argP_2;gene=argP_2;inference=ab initio prediction:Prodigal:2.6,protein motif:HAMAP:MF_00513;locus_tag=NLJJMJOO_01604;product=HTH-type transcriptional regulator ArgP
363_HAL_closed	Prodigal:2.6	CDS	1720077	1720304	.	+	0	ID=NLJJMJOO_01605;inference=ab initio prediction:Prodigal:2.6;locus_tag=NLJJMJOO_01605;product=hypothetical protein
363_HAL_closed	Prodigal:2.6	CDS	1720385	1722754	.	+	0	ID=NLJJMJOO_01606;Name=yhgF;db_xref=COG:COG2183;gene=yhgF;inference=ab initio prediction:Prodigal:2.6,similar to AA sequence:UniProtKB:P46837;locus_tag=NLJJMJOO_01606;product=Protein YhgF
363_HAL_closed	Prodigal:2.6	CDS	1722903	1724543	.	+	0	ID=NLJJMJOO_01607;eC_number=6.3.2.2;Name=gshA;db_xref=COG:COG2918;gene=gshA;inference=ab initio prediction:Prodigal:2.6,similar to AA sequence:UniProtKB:P0A6W9;locus_tag=NLJJMJOO_01607;product=Glutamate--cysteine ligase
363_HAL_closed	Prodigal:2.6	CDS	1724540	1725040	.	+	0	ID=NLJJMJOO_01608;Name=dsbB;db_xref=COG:COG1495;gene=dsbB;inference=ab initio prediction:Prodigal:2.6,similar to AA sequence:UniProtKB:P0A6M2;locus_tag=NLJJMJOO_01608;product=Disulfide bond formation protein B
363_HAL_closed	Prodigal:2.6	CDS	1725068	1725931	.	+	0	ID=NLJJMJOO_01609;inference=ab initio prediction:Prodigal:2.6;locus_tag=NLJJMJOO_01609;product=hypothetical protein
363_HAL_closed	Prodigal:2.6	CDS	1726139	1726552	.	-	0	ID=NLJJMJOO_01610;eC_number=3.5.99.10;Name=yabJ_1;db_xref=COG:COG0251;gene=yabJ_1;inference=ab initio prediction:Prodigal:2.6,similar to AA sequence:UniProtKB:P37552;locus_tag=NLJJMJOO_01610;product=2-iminobutanoate/2-iminopropanoate deaminase
363_HAL_closed	Prodigal:2.6	CDS	1726564	1726971	.	-	0	ID=NLJJMJOO_01611;eC_number=3.1.2.28;inference=ab initio prediction:Prodigal:2.6,protein motif:HAMAP:MF_02101;locus_tag=NLJJMJOO_01611;product=1%2C4-dihydroxy-2-naphthoyl-CoA hydrolase
363_HAL_closed	Prodigal:2.6	CDS	1726985	1727689	.	-	0	ID=NLJJMJOO_01612;Name=livF_2;db_xref=COG:COG0410;gene=livF_2;inference=ab initio prediction:Prodigal:2.6,similar to AA sequence:UniProtKB:P22731;locus_tag=NLJJMJOO_01612;product=High-affinity branched-chain amino acid transport ATP-binding protein LivF
363_HAL_closed	Prodigal:2.6	CDS	1727658	1728410	.	-	0	ID=NLJJMJOO_01613;eC_number=3.6.3.-;Name=lptB_2;db_xref=COG:COG1137;gene=lptB_2;inference=ab initio prediction:Prodigal:2.6,similar to AA sequence:UniProtKB:P45073;locus_tag=NLJJMJOO_01613;product=Lipopolysaccharide export system ATP-binding protein LptB
363_HAL_closed	Prodigal:2.6	CDS	1728403	1729458	.	-	0	ID=NLJJMJOO_01614;inference=ab initio prediction:Prodigal:2.6;locus_tag=NLJJMJOO_01614;product=hypothetical protein
363_HAL_closed	Prodigal:2.6	CDS	1729451	1730371	.	-	0	ID=NLJJMJOO_01615;Name=livH_2;db_xref=COG:COG0559;gene=livH_2;inference=ab initio prediction:Prodigal:2.6,similar to AA sequence:UniProtKB:P0AEX7;locus_tag=NLJJMJOO_01615;product=High-affinity branched-chain amino acid transport system permease protein LivH
363_HAL_closed	Prodigal:2.6	CDS	1730435	1731580	.	-	0	ID=NLJJMJOO_01616;inference=ab initio prediction:Prodigal:2.6;locus_tag=NLJJMJOO_01616;product=hypothetical protein
363_HAL_closed	Prodigal:2.6	CDS	1731622	1733319	.	-	0	ID=NLJJMJOO_01617;eC_number=6.2.1.25;Name=bclA;gene=bclA;inference=ab initio prediction:Prodigal:2.6,similar to AA sequence:UniProtKB:Q8GQN9;locus_tag=NLJJMJOO_01617;product=Benzoate--CoA ligase
363_HAL_closed	Prodigal:2.6	CDS	1733446	1734579	.	-	0	ID=NLJJMJOO_01618;eC_number=1.3.99.-;db_xref=COG:COG1960;inference=ab initio prediction:Prodigal:2.6,similar to AA sequence:UniProtKB:P9WQG1;locus_tag=NLJJMJOO_01618;product=putative acyl-CoA dehydrogenase fadE25
363_HAL_closed	Prodigal:2.6	CDS	1734579	1735391	.	-	0	ID=NLJJMJOO_01619;eC_number=4.2.1.150;Name=crt_2;db_xref=COG:COG1024;gene=crt_2;inference=ab initio prediction:Prodigal:2.6,similar to AA sequence:UniProtKB:P52046;locus_tag=NLJJMJOO_01619;product=Short-chain-enoyl-CoA hydratase
363_HAL_closed	Prodigal:2.6	CDS	1735435	1735893	.	-	0	ID=NLJJMJOO_01620;inference=ab initio prediction:Prodigal:2.6;locus_tag=NLJJMJOO_01620;product=hypothetical protein
363_HAL_closed	Prodigal:2.6	CDS	1735890	1736660	.	-	0	ID=NLJJMJOO_01621;eC_number=1.3.1.-;Name=actIII;gene=actIII;inference=ab initio prediction:Prodigal:2.6,similar to AA sequence:UniProtKB:P16544;locus_tag=NLJJMJOO_01621;product=Putative ketoacyl reductase
363_HAL_closed	Prodigal:2.6	CDS	1736657	1738942	.	-	0	ID=NLJJMJOO_01622;eC_number=1.6.99.1;Name=namA;gene=namA;inference=ab initio prediction:Prodigal:2.6,protein motif:HAMAP:MF_01614;locus_tag=NLJJMJOO_01622;product=NADPH dehydrogenase
363_HAL_closed	Prodigal:2.6	CDS	1739329	1739817	.	+	0	ID=NLJJMJOO_01623;Name=rsd;db_xref=COG:COG3160;gene=rsd;inference=ab initio prediction:Prodigal:2.6,similar to AA sequence:UniProtKB:P0AFX4;locus_tag=NLJJMJOO_01623;product=Regulator of sigma D
363_HAL_closed	Prodigal:2.6	CDS	1740027	1741061	.	+	0	ID=NLJJMJOO_01624;inference=ab initio prediction:Prodigal:2.6,similar to AA sequence:ISfinder:ISKpn43;locus_tag=NLJJMJOO_01624;product=IS110 family transposase ISKpn43
363_HAL_closed	Prodigal:2.6	CDS	1741519	1744590	.	-	0	ID=NLJJMJOO_01625;Name=mdtC_3;gene=mdtC_3;inference=ab initio prediction:Prodigal:2.6,similar to AA sequence:UniProtKB:Q1R9Z5;locus_tag=NLJJMJOO_01625;product=Multidrug resistance protein MdtC
363_HAL_closed	Prodigal:2.6	CDS	1744574	1745692	.	-	0	ID=NLJJMJOO_01626;Name=mdtA_1;gene=mdtA_1;inference=ab initio prediction:Prodigal:2.6,protein motif:HAMAP:MF_01422;locus_tag=NLJJMJOO_01626;product=Multidrug resistance protein MdtA
363_HAL_closed	Prodigal:2.6	CDS	1745935	1746909	.	+	0	ID=NLJJMJOO_01627;eC_number=1.1.1.37;Name=mdh;db_xref=COG:COG0039;gene=mdh;inference=ab initio prediction:Prodigal:2.6,similar to AA sequence:UniProtKB:A0LFF8;locus_tag=NLJJMJOO_01627;product=Malate dehydrogenase
363_HAL_closed	Prodigal:2.6	CDS	1748123	1748779	.	-	0	ID=NLJJMJOO_01628;eC_number=3.1.3.-;db_xref=COG:COG0560;inference=ab initio prediction:Prodigal:2.6,similar to AA sequence:UniProtKB:P9WGJ1;locus_tag=NLJJMJOO_01628;product=putative phosphatase
363_HAL_closed	Prodigal:2.6	CDS	1749014	1749505	.	+	0	ID=NLJJMJOO_01629;eC_number=3.6.1.-;Name=rppH_1;db_xref=COG:COG0494;gene=rppH_1;inference=ab initio prediction:Prodigal:2.6,similar to AA sequence:UniProtKB:P0A776;locus_tag=NLJJMJOO_01629;product=RNA pyrophosphohydrolase
363_HAL_closed	Prodigal:2.6	CDS	1749576	1751855	.	+	0	ID=NLJJMJOO_01630;eC_number=2.7.3.9;Name=ptsP;db_xref=COG:COG3605;gene=ptsP;inference=ab initio prediction:Prodigal:2.6,similar to AA sequence:UniProtKB:P37177;locus_tag=NLJJMJOO_01630;product=Phosphoenolpyruvate-dependent phosphotransferase system
363_HAL_closed	Prodigal:2.6	CDS	1751872	1752672	.	-	0	ID=NLJJMJOO_01631;inference=ab initio prediction:Prodigal:2.6;locus_tag=NLJJMJOO_01631;product=hypothetical protein
363_HAL_closed	Prodigal:2.6	CDS	1752858	1754084	.	+	0	ID=NLJJMJOO_01632;eC_number=2.7.13.3;Name=rcsC_2;gene=rcsC_2;inference=ab initio prediction:Prodigal:2.6,protein motif:HAMAP:MF_00979;locus_tag=NLJJMJOO_01632;product=Sensor histidine kinase RcsC
363_HAL_closed	Prodigal:2.6	CDS	1754081	1754878	.	+	0	ID=NLJJMJOO_01633;inference=ab initio prediction:Prodigal:2.6;locus_tag=NLJJMJOO_01633;product=hypothetical protein
363_HAL_closed	Prodigal:2.6	CDS	1754946	1755740	.	+	0	ID=NLJJMJOO_01634;eC_number=2.4.99.-;Name=lgt_2;db_xref=COG:COG0682;gene=lgt_2;inference=ab initio prediction:Prodigal:2.6,similar to AA sequence:UniProtKB:P60955;locus_tag=NLJJMJOO_01634;product=Prolipoprotein diacylglyceryl transferase
363_HAL_closed	Prodigal:2.6	CDS	1756263	1757081	.	+	0	ID=NLJJMJOO_01635;eC_number=2.1.1.45;Name=thyA_1;db_xref=COG:COG0207;gene=thyA_1;inference=ab initio prediction:Prodigal:2.6,similar to AA sequence:UniProtKB:P67042;locus_tag=NLJJMJOO_01635;product=Thymidylate synthase
363_HAL_closed	Prodigal:2.6	CDS	1757078	1757635	.	+	0	ID=NLJJMJOO_01636;eC_number=1.5.1.3;Name=dhfrIII;gene=dhfrIII;inference=ab initio prediction:Prodigal:2.6,similar to AA sequence:UniProtKB:P12833;locus_tag=NLJJMJOO_01636;product=Dihydrofolate reductase type 3
363_HAL_closed	Prodigal:2.6	CDS	1757656	1758507	.	+	0	ID=NLJJMJOO_01637;Name=proQ;gene=proQ;inference=ab initio prediction:Prodigal:2.6,protein motif:HAMAP:MF_00749;locus_tag=NLJJMJOO_01637;product=RNA chaperone ProQ
363_HAL_closed	Prodigal:2.6	CDS	1758773	1759843	.	+	0	ID=NLJJMJOO_01638;inference=ab initio prediction:Prodigal:2.6;locus_tag=NLJJMJOO_01638;product=hypothetical protein
363_HAL_closed	Prodigal:2.6	CDS	1760080	1761105	.	+	0	ID=NLJJMJOO_01639;inference=ab initio prediction:Prodigal:2.6;locus_tag=NLJJMJOO_01639;product=hypothetical protein
363_HAL_closed	Prodigal:2.6	CDS	1761377	1761784	.	+	0	ID=NLJJMJOO_01640;inference=ab initio prediction:Prodigal:2.6;locus_tag=NLJJMJOO_01640;product=hypothetical protein
363_HAL_closed	Prodigal:2.6	CDS	1761784	1763517	.	+	0	ID=NLJJMJOO_01641;Name=kpsD;db_xref=COG:COG1596;gene=kpsD;inference=ab initio prediction:Prodigal:2.6,similar to AA sequence:UniProtKB:Q03961;locus_tag=NLJJMJOO_01641;product=Polysialic acid transport protein KpsD
363_HAL_closed	Prodigal:2.6	CDS	1763680	1764492	.	+	0	ID=NLJJMJOO_01642;Name=kpsM;db_xref=COG:COG1682;gene=kpsM;inference=ab initio prediction:Prodigal:2.6,similar to AA sequence:UniProtKB:P23889;locus_tag=NLJJMJOO_01642;product=Polysialic acid transport protein KpsM
363_HAL_closed	Prodigal:2.6	CDS	1764496	1765596	.	+	0	ID=NLJJMJOO_01643;inference=ab initio prediction:Prodigal:2.6;locus_tag=NLJJMJOO_01643;product=hypothetical protein
363_HAL_closed	Prodigal:2.6	CDS	1766356	1767813	.	+	0	ID=NLJJMJOO_01644;eC_number=3.1.-.-;db_xref=COG:COG1236;inference=ab initio prediction:Prodigal:2.6,similar to AA sequence:UniProtKB:Q5SLP1;locus_tag=NLJJMJOO_01644;product=Ribonuclease
363_HAL_closed	Prodigal:2.6	CDS	1767875	1768225	.	+	0	ID=NLJJMJOO_01645;inference=ab initio prediction:Prodigal:2.6;locus_tag=NLJJMJOO_01645;product=hypothetical protein
363_HAL_closed	Prodigal:2.6	CDS	1768341	1769249	.	+	0	ID=NLJJMJOO_01646;inference=ab initio prediction:Prodigal:2.6;locus_tag=NLJJMJOO_01646;product=hypothetical protein
363_HAL_closed	Prodigal:2.6	CDS	1769308	1770468	.	+	0	ID=NLJJMJOO_01647;eC_number=4.2.1.46;Name=rffG;db_xref=COG:COG1088;gene=rffG;inference=ab initio prediction:Prodigal:2.6,similar to AA sequence:UniProtKB:P27830;locus_tag=NLJJMJOO_01647;product=dTDP-glucose 4%2C6-dehydratase 2
363_HAL_closed	Prodigal:2.6	CDS	1770592	1771485	.	+	0	ID=NLJJMJOO_01648;eC_number=1.1.1.133;Name=rfbD;db_xref=COG:COG1091;gene=rfbD;inference=ab initio prediction:Prodigal:2.6,similar to AA sequence:UniProtKB:P37778;locus_tag=NLJJMJOO_01648;product=dTDP-4-dehydrorhamnose reductase
363_HAL_closed	Prodigal:2.6	CDS	1771568	1772482	.	+	0	ID=NLJJMJOO_01649;eC_number=2.7.7.24;Name=rffH;db_xref=COG:COG1209;gene=rffH;inference=ab initio prediction:Prodigal:2.6,similar to AA sequence:UniProtKB:P61887;locus_tag=NLJJMJOO_01649;product=Glucose-1-phosphate thymidylyltransferase 2
363_HAL_closed	Prodigal:2.6	CDS	1772551	1773096	.	+	0	ID=NLJJMJOO_01650;eC_number=5.1.3.13;Name=rmlC;db_xref=COG:COG1898;gene=rmlC;inference=ab initio prediction:Prodigal:2.6,similar to AA sequence:UniProtKB:Q9HU21;locus_tag=NLJJMJOO_01650;product=dTDP-4-dehydrorhamnose 3%2C5-epimerase
363_HAL_closed	Prodigal:2.6	CDS	1773266	1773748	.	+	0	ID=NLJJMJOO_01651;inference=ab initio prediction:Prodigal:2.6;locus_tag=NLJJMJOO_01651;product=hypothetical protein
363_HAL_closed	Prodigal:2.6	CDS	1773745	1774860	.	+	0	ID=NLJJMJOO_01652;eC_number=5.1.3.14;Name=wecB;db_xref=COG:COG0381;gene=wecB;inference=ab initio prediction:Prodigal:2.6,similar to AA sequence:UniProtKB:P27828;locus_tag=NLJJMJOO_01652;product=UDP-N-acetylglucosamine 2-epimerase
363_HAL_closed	Prodigal:2.6	CDS	1775007	1776287	.	+	0	ID=NLJJMJOO_01653;eC_number=1.1.1.336;Name=wecC;db_xref=COG:COG0677;gene=wecC;inference=ab initio prediction:Prodigal:2.6,similar to AA sequence:UniProtKB:P27829;locus_tag=NLJJMJOO_01653;product=UDP-N-acetyl-D-mannosamine dehydrogenase
363_HAL_closed	Prodigal:2.6	CDS	1776379	1779267	.	+	0	ID=NLJJMJOO_01654;eC_number=2.4.1.250;Name=mshA_7;gene=mshA_7;inference=ab initio prediction:Prodigal:2.6,protein motif:HAMAP:MF_01695;locus_tag=NLJJMJOO_01654;product=D-inositol-3-phosphate glycosyltransferase
363_HAL_closed	Prodigal:2.6	CDS	1780024	1782918	.	+	0	ID=NLJJMJOO_01655;inference=ab initio prediction:Prodigal:2.6;locus_tag=NLJJMJOO_01655;product=hypothetical protein
363_HAL_closed	Prodigal:2.6	CDS	1783190	1783855	.	+	0	ID=NLJJMJOO_01656;inference=ab initio prediction:Prodigal:2.6;locus_tag=NLJJMJOO_01656;product=hypothetical protein
363_HAL_closed	Prodigal:2.6	CDS	1783848	1784498	.	+	0	ID=NLJJMJOO_01657;inference=ab initio prediction:Prodigal:2.6;locus_tag=NLJJMJOO_01657;product=hypothetical protein
363_HAL_closed	Prodigal:2.6	CDS	1784650	1786503	.	+	0	ID=NLJJMJOO_01658;eC_number=2.6.1.16;Name=glmS_1;db_xref=COG:COG0449;gene=glmS_1;inference=ab initio prediction:Prodigal:2.6,similar to AA sequence:UniProtKB:P17169;locus_tag=NLJJMJOO_01658;product=Glutamine--fructose-6-phosphate aminotransferase [isomerizing]
363_HAL_closed	Prodigal:2.6	CDS	1786966	1787922	.	+	0	ID=NLJJMJOO_01659;inference=ab initio prediction:Prodigal:2.6;locus_tag=NLJJMJOO_01659;product=hypothetical protein
363_HAL_closed	Prodigal:2.6	CDS	1788016	1789920	.	+	0	ID=NLJJMJOO_01660;Name=cysNC;db_xref=COG:COG0529;gene=cysNC;inference=ab initio prediction:Prodigal:2.6,similar to AA sequence:UniProtKB:P9WNM5;locus_tag=NLJJMJOO_01660;product=Bifunctional enzyme CysN/CysC
363_HAL_closed	Prodigal:2.6	CDS	1790046	1790819	.	+	0	ID=NLJJMJOO_01661;eC_number=3.1.3.7;Name=cysQ;db_xref=COG:COG1218;gene=cysQ;inference=ab initio prediction:Prodigal:2.6,similar to AA sequence:UniProtKB:P26264;locus_tag=NLJJMJOO_01661;product=3'(2')%2C5'-bisphosphate nucleotidase CysQ
363_HAL_closed	Prodigal:2.6	CDS	1791170	1792507	.	+	0	ID=NLJJMJOO_01662;eC_number=5.4.2.10;Name=glmM_3;db_xref=COG:COG1109;gene=glmM_3;inference=ab initio prediction:Prodigal:2.6,similar to AA sequence:UniProtKB:P31120;locus_tag=NLJJMJOO_01662;product=Phosphoglucosamine mutase
363_HAL_closed	Prodigal:2.6	CDS	1792549	1794216	.	+	0	ID=NLJJMJOO_01663;inference=ab initio prediction:Prodigal:2.6;locus_tag=NLJJMJOO_01663;product=hypothetical protein
363_HAL_closed	Prodigal:2.6	CDS	1794260	1796407	.	+	0	ID=NLJJMJOO_01664;Name=smc_3;gene=smc_3;inference=ab initio prediction:Prodigal:2.6,protein motif:HAMAP:MF_01894;locus_tag=NLJJMJOO_01664;product=Chromosome partition protein Smc
363_HAL_closed	Prodigal:2.6	CDS	1796410	1799463	.	+	0	ID=NLJJMJOO_01665;eC_number=2.4.2.53;Name=arnC;gene=arnC;inference=ab initio prediction:Prodigal:2.6,protein motif:HAMAP:MF_01164;locus_tag=NLJJMJOO_01665;product=Undecaprenyl-phosphate 4-deoxy-4-formamido-L-arabinose transferase
363_HAL_closed	Prodigal:2.6	CDS	1799540	1801108	.	+	0	ID=NLJJMJOO_01666;inference=ab initio prediction:Prodigal:2.6;locus_tag=NLJJMJOO_01666;product=hypothetical protein
363_HAL_closed	Prodigal:2.6	CDS	1801193	1803466	.	+	0	ID=NLJJMJOO_01667;inference=ab initio prediction:Prodigal:2.6;locus_tag=NLJJMJOO_01667;product=hypothetical protein
363_HAL_closed	Prodigal:2.6	CDS	1803572	1804756	.	+	0	ID=NLJJMJOO_01668;inference=ab initio prediction:Prodigal:2.6;locus_tag=NLJJMJOO_01668;product=hypothetical protein
363_HAL_closed	Prodigal:2.6	CDS	1805077	1806138	.	+	0	ID=NLJJMJOO_01669;inference=ab initio prediction:Prodigal:2.6;locus_tag=NLJJMJOO_01669;product=hypothetical protein
363_HAL_closed	Prodigal:2.6	CDS	1806160	1807752	.	+	0	ID=NLJJMJOO_01670;eC_number=5.4.2.2;Name=pgm;db_xref=COG:COG0033;gene=pgm;inference=ab initio prediction:Prodigal:2.6,similar to AA sequence:UniProtKB:P36938;locus_tag=NLJJMJOO_01670;product=Phosphoglucomutase
363_HAL_closed	Prodigal:2.6	CDS	1807861	1809027	.	+	0	ID=NLJJMJOO_01671;eC_number=1.1.1.22;Name=ugd;db_xref=COG:COG1004;gene=ugd;inference=ab initio prediction:Prodigal:2.6,similar to AA sequence:UniProtKB:P76373;locus_tag=NLJJMJOO_01671;product=UDP-glucose 6-dehydrogenase
363_HAL_closed	Prodigal:2.6	CDS	1809417	1810451	.	+	0	ID=NLJJMJOO_01672;inference=ab initio prediction:Prodigal:2.6,similar to AA sequence:ISfinder:ISKpn43;locus_tag=NLJJMJOO_01672;product=IS110 family transposase ISKpn43
363_HAL_closed	Prodigal:2.6	CDS	1811856	1812095	.	+	0	ID=NLJJMJOO_01673;inference=ab initio prediction:Prodigal:2.6;locus_tag=NLJJMJOO_01673;product=hypothetical protein
363_HAL_closed	Prodigal:2.6	CDS	1812552	1813061	.	-	0	ID=NLJJMJOO_01674;Name=rayT;db_xref=COG:COG1943;gene=rayT;inference=ab initio prediction:Prodigal:2.6,similar to AA sequence:UniProtKB:Q47152;locus_tag=NLJJMJOO_01674;product=REP-associated tyrosine transposase
363_HAL_closed	Prodigal:2.6	CDS	1813134	1813655	.	-	0	ID=NLJJMJOO_01675;Name=rfaH;db_xref=COG:COG0250;gene=rfaH;inference=ab initio prediction:Prodigal:2.6,similar to AA sequence:UniProtKB:Q0TAL4;locus_tag=NLJJMJOO_01675;product=Transcription antitermination protein RfaH
363_HAL_closed	Prodigal:2.6	CDS	1813691	1815013	.	-	0	ID=NLJJMJOO_01676;eC_number=2.3.1.47;Name=bioF_2;gene=bioF_2;inference=ab initio prediction:Prodigal:2.6,protein motif:HAMAP:MF_01693;locus_tag=NLJJMJOO_01676;product=8-amino-7-oxononanoate synthase
363_HAL_closed	Prodigal:2.6	CDS	1815010	1822437	.	-	0	ID=NLJJMJOO_01677;eC_number=1.1.1.103;Name=tdh_3;gene=tdh_3;inference=ab initio prediction:Prodigal:2.6,protein motif:HAMAP:MF_00627;locus_tag=NLJJMJOO_01677;product=L-threonine 3-dehydrogenase
363_HAL_closed	Prodigal:2.6	CDS	1822434	1824044	.	-	0	ID=NLJJMJOO_01678;inference=ab initio prediction:Prodigal:2.6;locus_tag=NLJJMJOO_01678;product=hypothetical protein
363_HAL_closed	Prodigal:2.6	CDS	1824037	1824870	.	-	0	ID=NLJJMJOO_01679;inference=ab initio prediction:Prodigal:2.6;locus_tag=NLJJMJOO_01679;product=hypothetical protein
363_HAL_closed	Prodigal:2.6	CDS	1824867	1826108	.	-	0	ID=NLJJMJOO_01680;inference=ab initio prediction:Prodigal:2.6;locus_tag=NLJJMJOO_01680;product=hypothetical protein
363_HAL_closed	Prodigal:2.6	CDS	1826110	1828158	.	-	0	ID=NLJJMJOO_01681;inference=ab initio prediction:Prodigal:2.6;locus_tag=NLJJMJOO_01681;product=hypothetical protein
363_HAL_closed	Prodigal:2.6	CDS	1828377	1830404	.	+	0	ID=NLJJMJOO_01682;inference=ab initio prediction:Prodigal:2.6;locus_tag=NLJJMJOO_01682;product=hypothetical protein
363_HAL_closed	Prodigal:2.6	CDS	1830549	1831496	.	+	0	ID=NLJJMJOO_01683;inference=ab initio prediction:Prodigal:2.6;locus_tag=NLJJMJOO_01683;product=hypothetical protein
363_HAL_closed	Aragorn:1.2	tRNA	1831574	1831650	.	+	.	ID=NLJJMJOO_01684;inference=COORDINATES:profile:Aragorn:1.2;locus_tag=NLJJMJOO_01684;product=tRNA-Arg(cct)
363_HAL_closed	Prodigal:2.6	CDS	1831825	1833060	.	+	0	ID=NLJJMJOO_01685;Name=intA_2;db_xref=COG:COG0582;gene=intA_2;inference=ab initio prediction:Prodigal:2.6,similar to AA sequence:UniProtKB:P32053;locus_tag=NLJJMJOO_01685;product=Prophage integrase IntA
363_HAL_closed	Prodigal:2.6	CDS	1833404	1834405	.	+	0	ID=NLJJMJOO_01686;inference=ab initio prediction:Prodigal:2.6;locus_tag=NLJJMJOO_01686;product=hypothetical protein
363_HAL_closed	Prodigal:2.6	CDS	1834509	1834778	.	+	0	ID=NLJJMJOO_01687;inference=ab initio prediction:Prodigal:2.6;locus_tag=NLJJMJOO_01687;product=hypothetical protein
363_HAL_closed	Prodigal:2.6	CDS	1834779	1835438	.	+	0	ID=NLJJMJOO_01688;inference=ab initio prediction:Prodigal:2.6;locus_tag=NLJJMJOO_01688;product=hypothetical protein
363_HAL_closed	Prodigal:2.6	CDS	1835435	1835695	.	+	0	ID=NLJJMJOO_01689;inference=ab initio prediction:Prodigal:2.6;locus_tag=NLJJMJOO_01689;product=hypothetical protein
363_HAL_closed	Prodigal:2.6	CDS	1835977	1836162	.	+	0	ID=NLJJMJOO_01690;inference=ab initio prediction:Prodigal:2.6;locus_tag=NLJJMJOO_01690;product=hypothetical protein
363_HAL_closed	Prodigal:2.6	CDS	1836159	1836413	.	+	0	ID=NLJJMJOO_01691;inference=ab initio prediction:Prodigal:2.6;locus_tag=NLJJMJOO_01691;product=hypothetical protein
363_HAL_closed	Prodigal:2.6	CDS	1836410	1836676	.	+	0	ID=NLJJMJOO_01692;inference=ab initio prediction:Prodigal:2.6;locus_tag=NLJJMJOO_01692;product=hypothetical protein
363_HAL_closed	Prodigal:2.6	CDS	1836673	1836900	.	+	0	ID=NLJJMJOO_01693;inference=ab initio prediction:Prodigal:2.6;locus_tag=NLJJMJOO_01693;product=hypothetical protein
363_HAL_closed	Prodigal:2.6	CDS	1836885	1837823	.	+	0	ID=NLJJMJOO_01694;inference=ab initio prediction:Prodigal:2.6;locus_tag=NLJJMJOO_01694;product=hypothetical protein
363_HAL_closed	Prodigal:2.6	CDS	1837820	1839838	.	+	0	ID=NLJJMJOO_01695;inference=ab initio prediction:Prodigal:2.6;locus_tag=NLJJMJOO_01695;product=hypothetical protein
363_HAL_closed	Prodigal:2.6	CDS	1839835	1840557	.	+	0	ID=NLJJMJOO_01696;inference=ab initio prediction:Prodigal:2.6;locus_tag=NLJJMJOO_01696;product=hypothetical protein
363_HAL_closed	Prodigal:2.6	CDS	1840547	1840819	.	+	0	ID=NLJJMJOO_01697;inference=ab initio prediction:Prodigal:2.6;locus_tag=NLJJMJOO_01697;product=hypothetical protein
363_HAL_closed	Prodigal:2.6	CDS	1840829	1841299	.	+	0	ID=NLJJMJOO_01698;inference=ab initio prediction:Prodigal:2.6;locus_tag=NLJJMJOO_01698;product=hypothetical protein
363_HAL_closed	Prodigal:2.6	CDS	1841310	1841486	.	+	0	ID=NLJJMJOO_01699;inference=ab initio prediction:Prodigal:2.6;locus_tag=NLJJMJOO_01699;product=hypothetical protein
363_HAL_closed	Prodigal:2.6	CDS	1841553	1841891	.	+	0	ID=NLJJMJOO_01700;inference=ab initio prediction:Prodigal:2.6;locus_tag=NLJJMJOO_01700;product=hypothetical protein
363_HAL_closed	Prodigal:2.6	CDS	1842148	1842558	.	-	0	ID=NLJJMJOO_01701;inference=ab initio prediction:Prodigal:2.6;locus_tag=NLJJMJOO_01701;product=hypothetical protein
363_HAL_closed	Prodigal:2.6	CDS	1842650	1842781	.	-	0	ID=NLJJMJOO_01702;inference=ab initio prediction:Prodigal:2.6;locus_tag=NLJJMJOO_01702;product=hypothetical protein
363_HAL_closed	Prodigal:2.6	CDS	1842810	1843142	.	+	0	ID=NLJJMJOO_01703;inference=ab initio prediction:Prodigal:2.6;locus_tag=NLJJMJOO_01703;product=hypothetical protein
363_HAL_closed	Prodigal:2.6	CDS	1843190	1843546	.	+	0	ID=NLJJMJOO_01704;inference=ab initio prediction:Prodigal:2.6;locus_tag=NLJJMJOO_01704;product=hypothetical protein
363_HAL_closed	Prodigal:2.6	CDS	1843890	1844198	.	+	0	ID=NLJJMJOO_01705;inference=ab initio prediction:Prodigal:2.6;locus_tag=NLJJMJOO_01705;product=hypothetical protein
363_HAL_closed	Prodigal:2.6	CDS	1844283	1844642	.	-	0	ID=NLJJMJOO_01706;inference=ab initio prediction:Prodigal:2.6;locus_tag=NLJJMJOO_01706;product=hypothetical protein
363_HAL_closed	Prodigal:2.6	CDS	1844642	1844938	.	-	0	ID=NLJJMJOO_01707;eC_number=3.1.-.-;Name=higB_2;db_xref=COG:COG4680;gene=higB_2;inference=ab initio prediction:Prodigal:2.6,similar to AA sequence:UniProtKB:P64578;locus_tag=NLJJMJOO_01707;product=mRNA interferase toxin HigB
363_HAL_closed	Prodigal:2.6	CDS	1845199	1845648	.	+	0	ID=NLJJMJOO_01708;inference=ab initio prediction:Prodigal:2.6;locus_tag=NLJJMJOO_01708;product=hypothetical protein
363_HAL_closed	Prodigal:2.6	CDS	1845657	1846067	.	+	0	ID=NLJJMJOO_01709;inference=ab initio prediction:Prodigal:2.6;locus_tag=NLJJMJOO_01709;product=hypothetical protein
363_HAL_closed	Prodigal:2.6	CDS	1846158	1846961	.	+	0	ID=NLJJMJOO_01710;inference=ab initio prediction:Prodigal:2.6;locus_tag=NLJJMJOO_01710;product=hypothetical protein
363_HAL_closed	Prodigal:2.6	CDS	1846958	1847332	.	+	0	ID=NLJJMJOO_01711;inference=ab initio prediction:Prodigal:2.6;locus_tag=NLJJMJOO_01711;product=hypothetical protein
363_HAL_closed	Prodigal:2.6	CDS	1847329	1847661	.	+	0	ID=NLJJMJOO_01712;inference=ab initio prediction:Prodigal:2.6;locus_tag=NLJJMJOO_01712;product=hypothetical protein
363_HAL_closed	Prodigal:2.6	CDS	1847699	1848022	.	+	0	ID=NLJJMJOO_01713;inference=ab initio prediction:Prodigal:2.6;locus_tag=NLJJMJOO_01713;product=hypothetical protein
363_HAL_closed	Prodigal:2.6	CDS	1848626	1849000	.	-	0	ID=NLJJMJOO_01714;inference=ab initio prediction:Prodigal:2.6;locus_tag=NLJJMJOO_01714;product=hypothetical protein
363_HAL_closed	Prodigal:2.6	CDS	1849486	1849770	.	+	0	ID=NLJJMJOO_01715;inference=ab initio prediction:Prodigal:2.6;locus_tag=NLJJMJOO_01715;product=hypothetical protein
363_HAL_closed	Prodigal:2.6	CDS	1849810	1850019	.	-	0	ID=NLJJMJOO_01716;inference=ab initio prediction:Prodigal:2.6;locus_tag=NLJJMJOO_01716;product=hypothetical protein
363_HAL_closed	Prodigal:2.6	CDS	1850499	1850723	.	-	0	ID=NLJJMJOO_01717;inference=ab initio prediction:Prodigal:2.6;locus_tag=NLJJMJOO_01717;product=hypothetical protein
363_HAL_closed	Prodigal:2.6	CDS	1850786	1851175	.	-	0	ID=NLJJMJOO_01718;inference=ab initio prediction:Prodigal:2.6;locus_tag=NLJJMJOO_01718;product=hypothetical protein
363_HAL_closed	Prodigal:2.6	CDS	1851280	1851459	.	+	0	ID=NLJJMJOO_01719;inference=ab initio prediction:Prodigal:2.6;locus_tag=NLJJMJOO_01719;product=hypothetical protein
363_HAL_closed	Prodigal:2.6	CDS	1851456	1851668	.	+	0	ID=NLJJMJOO_01720;inference=ab initio prediction:Prodigal:2.6;locus_tag=NLJJMJOO_01720;product=hypothetical protein
363_HAL_closed	Prodigal:2.6	CDS	1851679	1853958	.	+	0	ID=NLJJMJOO_01721;inference=ab initio prediction:Prodigal:2.6;locus_tag=NLJJMJOO_01721;product=hypothetical protein
363_HAL_closed	Prodigal:2.6	CDS	1855057	1855569	.	+	0	ID=NLJJMJOO_01722;inference=ab initio prediction:Prodigal:2.6;locus_tag=NLJJMJOO_01722;product=hypothetical protein
363_HAL_closed	Prodigal:2.6	CDS	1855953	1856138	.	-	0	ID=NLJJMJOO_01723;inference=ab initio prediction:Prodigal:2.6;locus_tag=NLJJMJOO_01723;product=hypothetical protein
363_HAL_closed	Prodigal:2.6	CDS	1856113	1856436	.	-	0	ID=NLJJMJOO_01724;inference=ab initio prediction:Prodigal:2.6;locus_tag=NLJJMJOO_01724;product=hypothetical protein
363_HAL_closed	Prodigal:2.6	CDS	1857212	1857841	.	+	0	ID=NLJJMJOO_01725;inference=ab initio prediction:Prodigal:2.6;locus_tag=NLJJMJOO_01725;product=hypothetical protein
363_HAL_closed	Prodigal:2.6	CDS	1858190	1858651	.	-	0	ID=NLJJMJOO_01726;inference=ab initio prediction:Prodigal:2.6;locus_tag=NLJJMJOO_01726;product=hypothetical protein
363_HAL_closed	Prodigal:2.6	CDS	1858879	1859187	.	+	0	ID=NLJJMJOO_01727;inference=ab initio prediction:Prodigal:2.6;locus_tag=NLJJMJOO_01727;product=hypothetical protein
363_HAL_closed	Prodigal:2.6	CDS	1859569	1860282	.	+	0	ID=NLJJMJOO_01728;Name=yvoA_2;db_xref=COG:COG2188;gene=yvoA_2;inference=ab initio prediction:Prodigal:2.6,similar to AA sequence:UniProtKB:O34817;locus_tag=NLJJMJOO_01728;product=HTH-type transcriptional repressor YvoA
363_HAL_closed	Prodigal:2.6	CDS	1860353	1861675	.	-	0	ID=NLJJMJOO_01729;inference=ab initio prediction:Prodigal:2.6;locus_tag=NLJJMJOO_01729;product=hypothetical protein
363_HAL_closed	Prodigal:2.6	CDS	1861990	1863204	.	+	0	ID=NLJJMJOO_01730;eC_number=3.5.2.7;Name=hutI_2;db_xref=COG:COG1228;gene=hutI_2;inference=ab initio prediction:Prodigal:2.6,similar to AA sequence:UniProtKB:A0KF84;locus_tag=NLJJMJOO_01730;product=Imidazolonepropionase
363_HAL_closed	Prodigal:2.6	CDS	1863194	1864141	.	+	0	ID=NLJJMJOO_01731;eC_number=3.5.3.8;Name=hutG;db_xref=COG:COG0010;gene=hutG;inference=ab initio prediction:Prodigal:2.6,similar to AA sequence:UniProtKB:Q9KSQ2;locus_tag=NLJJMJOO_01731;product=Formimidoylglutamase
363_HAL_closed	Prodigal:2.6	CDS	1864225	1865904	.	+	0	ID=NLJJMJOO_01732;eC_number=4.2.1.49;Name=hutU;db_xref=COG:COG2987;gene=hutU;inference=ab initio prediction:Prodigal:2.6,similar to AA sequence:UniProtKB:P25080;locus_tag=NLJJMJOO_01732;product=Urocanate hydratase
363_HAL_closed	Prodigal:2.6	CDS	1865970	1867505	.	+	0	ID=NLJJMJOO_01733;eC_number=4.3.1.3;Name=hutH;db_xref=COG:COG2986;gene=hutH;inference=ab initio prediction:Prodigal:2.6,similar to AA sequence:UniProtKB:P21310;locus_tag=NLJJMJOO_01733;product=Histidine ammonia-lyase
363_HAL_closed	Prodigal:2.6	CDS	1867582	1868928	.	+	0	ID=NLJJMJOO_01734;inference=ab initio prediction:Prodigal:2.6;locus_tag=NLJJMJOO_01734;product=hypothetical protein
363_HAL_closed	Prodigal:2.6	CDS	1869951	1887215	.	+	0	ID=NLJJMJOO_01735;inference=ab initio prediction:Prodigal:2.6;locus_tag=NLJJMJOO_01735;product=hypothetical protein
363_HAL_closed	Prodigal:2.6	CDS	1887289	1888059	.	+	0	ID=NLJJMJOO_01736;inference=ab initio prediction:Prodigal:2.6;locus_tag=NLJJMJOO_01736;product=hypothetical protein
363_HAL_closed	Prodigal:2.6	CDS	1888237	1888725	.	+	0	ID=NLJJMJOO_01737;inference=ab initio prediction:Prodigal:2.6;locus_tag=NLJJMJOO_01737;product=hypothetical protein
363_HAL_closed	Prodigal:2.6	CDS	1888741	1889304	.	-	0	ID=NLJJMJOO_01738;inference=ab initio prediction:Prodigal:2.6;locus_tag=NLJJMJOO_01738;product=hypothetical protein
363_HAL_closed	Prodigal:2.6	CDS	1889297	1889785	.	-	0	ID=NLJJMJOO_01739;inference=ab initio prediction:Prodigal:2.6;locus_tag=NLJJMJOO_01739;product=hypothetical protein
363_HAL_closed	Prodigal:2.6	CDS	1890044	1890298	.	+	0	ID=NLJJMJOO_01740;inference=ab initio prediction:Prodigal:2.6;locus_tag=NLJJMJOO_01740;product=hypothetical protein
363_HAL_closed	Prodigal:2.6	CDS	1890345	1890731	.	-	0	ID=NLJJMJOO_01741;inference=ab initio prediction:Prodigal:2.6;locus_tag=NLJJMJOO_01741;product=hypothetical protein
363_HAL_closed	Prodigal:2.6	CDS	1890791	1891072	.	-	0	ID=NLJJMJOO_01742;inference=ab initio prediction:Prodigal:2.6;locus_tag=NLJJMJOO_01742;product=hypothetical protein
363_HAL_closed	Prodigal:2.6	CDS	1891069	1892403	.	-	0	ID=NLJJMJOO_01743;inference=ab initio prediction:Prodigal:2.6;locus_tag=NLJJMJOO_01743;product=hypothetical protein
363_HAL_closed	Prodigal:2.6	CDS	1892431	1893123	.	-	0	ID=NLJJMJOO_01744;eC_number=5.4.2.11;Name=gpmA_2;gene=gpmA_2;inference=ab initio prediction:Prodigal:2.6,protein motif:HAMAP:MF_01039;locus_tag=NLJJMJOO_01744;product=2%2C3-bisphosphoglycerate-dependent phosphoglycerate mutase
363_HAL_closed	Prodigal:2.6	CDS	1893123	1894232	.	-	0	ID=NLJJMJOO_01745;inference=ab initio prediction:Prodigal:2.6;locus_tag=NLJJMJOO_01745;product=hypothetical protein
363_HAL_closed	Prodigal:2.6	CDS	1894229	1895155	.	-	0	ID=NLJJMJOO_01746;eC_number=6.3.2.-;Name=rimK_1;gene=rimK_1;inference=ab initio prediction:Prodigal:2.6,protein motif:HAMAP:MF_01552;locus_tag=NLJJMJOO_01746;product=Ribosomal protein S6--L-glutamate ligase
363_HAL_closed	Prodigal:2.6	CDS	1895148	1896764	.	-	0	ID=NLJJMJOO_01747;inference=ab initio prediction:Prodigal:2.6;locus_tag=NLJJMJOO_01747;product=hypothetical protein
363_HAL_closed	Prodigal:2.6	CDS	1896867	1898102	.	+	0	ID=NLJJMJOO_01748;db_xref=COG:COG0391;inference=ab initio prediction:Prodigal:2.6,similar to AA sequence:UniProtKB:Q9K706;locus_tag=NLJJMJOO_01748;product=Gluconeogenesis factor
363_HAL_closed	Prodigal:2.6	CDS	1898119	1899126	.	+	0	ID=NLJJMJOO_01749;Name=cdhR_1;db_xref=COG:COG4977;gene=cdhR_1;inference=ab initio prediction:Prodigal:2.6,similar to AA sequence:UniProtKB:Q9HTH5;locus_tag=NLJJMJOO_01749;product=HTH-type transcriptional regulator CdhR
363_HAL_closed	Prodigal:2.6	CDS	1899224	1900207	.	+	0	ID=NLJJMJOO_01750;inference=ab initio prediction:Prodigal:2.6;locus_tag=NLJJMJOO_01750;product=hypothetical protein
363_HAL_closed	Prodigal:2.6	CDS	1900274	1901092	.	-	0	ID=NLJJMJOO_01751;eC_number=3.1.1.-;Name=aes_1;gene=aes_1;inference=ab initio prediction:Prodigal:2.6,protein motif:HAMAP:MF_01958;locus_tag=NLJJMJOO_01751;product=Acetyl esterase
363_HAL_closed	Prodigal:2.6	CDS	1901107	1901562	.	-	0	ID=NLJJMJOO_01752;eC_number=1.1.1.108;Name=lcdH_1;gene=lcdH_1;inference=ab initio prediction:Prodigal:2.6,similar to AA sequence:UniProtKB:D7UNT2;locus_tag=NLJJMJOO_01752;product=L-carnitine dehydrogenase
363_HAL_closed	Prodigal:2.6	CDS	1901562	1902515	.	-	0	ID=NLJJMJOO_01753;eC_number=1.1.1.108;Name=lcdH_2;db_xref=COG:COG1250;gene=lcdH_2;inference=ab initio prediction:Prodigal:2.6,similar to AA sequence:UniProtKB:Q9HTH8;locus_tag=NLJJMJOO_01753;product=L-carnitine dehydrogenase
363_HAL_closed	Prodigal:2.6	CDS	1902512	1903432	.	-	0	ID=NLJJMJOO_01754;eC_number=2.3.1.247;Name=kce_1;db_xref=COG:COG3246;gene=kce_1;inference=ab initio prediction:Prodigal:2.6,similar to AA sequence:UniProtKB:Q8RHX2;locus_tag=NLJJMJOO_01754;product=3-keto-5-aminohexanoate cleavage enzyme
363_HAL_closed	Prodigal:2.6	CDS	1903548	1904720	.	-	0	ID=NLJJMJOO_01755;inference=ab initio prediction:Prodigal:2.6;locus_tag=NLJJMJOO_01755;product=hypothetical protein
363_HAL_closed	Prodigal:2.6	CDS	1904717	1907218	.	-	0	ID=NLJJMJOO_01756;inference=ab initio prediction:Prodigal:2.6;locus_tag=NLJJMJOO_01756;product=hypothetical protein
363_HAL_closed	Prodigal:2.6	CDS	1907215	1907880	.	-	0	ID=NLJJMJOO_01757;db_xref=COG:COG1136;inference=ab initio prediction:Prodigal:2.6,similar to AA sequence:UniProtKB:P9WQK1;locus_tag=NLJJMJOO_01757;product=putative ABC transporter ATP-binding protein
363_HAL_closed	Prodigal:2.6	CDS	1907921	1909474	.	-	0	ID=NLJJMJOO_01758;inference=ab initio prediction:Prodigal:2.6;locus_tag=NLJJMJOO_01758;product=hypothetical protein
363_HAL_closed	Prodigal:2.6	CDS	1909829	1910560	.	+	0	ID=NLJJMJOO_01759;Name=rspR_2;db_xref=COG:COG1802;gene=rspR_2;inference=ab initio prediction:Prodigal:2.6,similar to AA sequence:UniProtKB:P0ACM2;locus_tag=NLJJMJOO_01759;product=HTH-type transcriptional repressor RspR
363_HAL_closed	Prodigal:2.6	CDS	1910667	1911626	.	+	0	ID=NLJJMJOO_01760;Name=siaP_1;db_xref=COG:COG1638;gene=siaP_1;inference=ab initio prediction:Prodigal:2.6,similar to AA sequence:UniProtKB:P44542;locus_tag=NLJJMJOO_01760;product=Sialic acid-binding periplasmic protein SiaP
363_HAL_closed	Prodigal:2.6	CDS	1911724	1912218	.	+	0	ID=NLJJMJOO_01761;inference=ab initio prediction:Prodigal:2.6;locus_tag=NLJJMJOO_01761;product=hypothetical protein
363_HAL_closed	Prodigal:2.6	CDS	1912215	1913504	.	+	0	ID=NLJJMJOO_01762;Name=siaT_3;db_xref=COG:COG1593;gene=siaT_3;inference=ab initio prediction:Prodigal:2.6,similar to AA sequence:UniProtKB:P44543;locus_tag=NLJJMJOO_01762;product=Sialic acid TRAP transporter permease protein SiaT
363_HAL_closed	Prodigal:2.6	CDS	1913541	1914962	.	+	0	ID=NLJJMJOO_01763;eC_number=5.3.1.12;Name=uxaC_2;db_xref=COG:COG1904;gene=uxaC_2;inference=ab initio prediction:Prodigal:2.6,similar to AA sequence:UniProtKB:Q8ZM23;locus_tag=NLJJMJOO_01763;product=Uronate isomerase
363_HAL_closed	Prodigal:2.6	CDS	1914993	1916204	.	+	0	ID=NLJJMJOO_01764;eC_number=4.2.1.-;Name=rspA;db_xref=COG:COG4948;gene=rspA;inference=ab initio prediction:Prodigal:2.6,similar to AA sequence:UniProtKB:E1V4Y0;locus_tag=NLJJMJOO_01764;product=D-galactonate dehydratase family member RspA
363_HAL_closed	Prodigal:2.6	CDS	1916219	1917241	.	+	0	ID=NLJJMJOO_01765;eC_number=1.1.1.-;Name=rspB;db_xref=COG:COG1063;gene=rspB;inference=ab initio prediction:Prodigal:2.6,similar to AA sequence:UniProtKB:P38105;locus_tag=NLJJMJOO_01765;product=Starvation-sensing protein RspB
363_HAL_closed	Prodigal:2.6	CDS	1917328	1918296	.	+	0	ID=NLJJMJOO_01766;db_xref=COG:COG1638;inference=ab initio prediction:Prodigal:2.6,similar to AA sequence:UniProtKB:Q16BC9;locus_tag=NLJJMJOO_01766;product=Solute-binding protein
363_HAL_closed	Prodigal:2.6	CDS	1918392	1918970	.	+	0	ID=NLJJMJOO_01767;inference=ab initio prediction:Prodigal:2.6;locus_tag=NLJJMJOO_01767;product=hypothetical protein
363_HAL_closed	Prodigal:2.6	CDS	1918973	1920253	.	+	0	ID=NLJJMJOO_01768;Name=siaM_1;db_xref=COG:COG1593;gene=siaM_1;inference=ab initio prediction:Prodigal:2.6,similar to AA sequence:UniProtKB:Q9KR66;locus_tag=NLJJMJOO_01768;product=Sialic acid TRAP transporter large permease protein SiaM
363_HAL_closed	Prodigal:2.6	CDS	1920257	1921732	.	+	0	ID=NLJJMJOO_01769;eC_number=1.1.1.-;Name=por;db_xref=COG:COG0246;gene=por;inference=ab initio prediction:Prodigal:2.6,similar to AA sequence:UniProtKB:P80354;locus_tag=NLJJMJOO_01769;product=Polyol:NADP oxidoreductase
363_HAL_closed	Prodigal:2.6	CDS	1921805	1923304	.	-	0	ID=NLJJMJOO_01770;Name=opuE_1;db_xref=COG:COG0591;gene=opuE_1;inference=ab initio prediction:Prodigal:2.6,similar to AA sequence:UniProtKB:O06493;locus_tag=NLJJMJOO_01770;product=Osmoregulated proline transporter OpuE
363_HAL_closed	Prodigal:2.6	CDS	1923464	1923856	.	-	0	ID=NLJJMJOO_01771;eC_number=1.-.-.-;Name=rutC_2;gene=rutC_2;inference=ab initio prediction:Prodigal:2.6,protein motif:HAMAP:MF_00831;locus_tag=NLJJMJOO_01771;product=Putative aminoacrylate peracid reductase RutC
363_HAL_closed	Prodigal:2.6	CDS	1923853	1925340	.	-	0	ID=NLJJMJOO_01772;eC_number=3.5.1.81;Name=dan;gene=dan;inference=ab initio prediction:Prodigal:2.6,similar to AA sequence:UniProtKB:P72349;locus_tag=NLJJMJOO_01772;product=D-aminoacylase
[truncated: 3,248 more rows]

## Sheet: Genomes_Halomonas_KEGG
sequence	KO	gene	pathway	module
[truncated: 7,364 more rows]

[truncated: 1 more sheets: Genome_Halomonas_RAST]
