# Supplementary material for: Sea-Ice Bacteria Halomonas sp. Strain 363 and Paracoccus sp. Strain 392 Produce Multiple Types of Poly-3-Hydroxyalkaonoic Acid (PHA) Storage Polymers at Low Temperature
Source: Appl Environ Microbiol. 2021 Aug 11;87(17):e00929-21. doi: 10.1128/AEM.00929-21 (PMC8357295; doi:10.1128/AEM.00929-21)
Supplement: Supplemental file 3 — Table S2. Download AEM.00929-21-s0003.xlsx, XLSX file, 0.7 MB [file aem.00929-21-s0003.xlsx]

## Sheet: Genomes_Paracoccus_PROKKA
##gff-version 3
##sequence-region 392_016891_unitig_0-quiver_dnaA_pilon 1 3028307
##sequence-region 392_016891_unitig_1-quiver_pilon 1 318914
##sequence-region 392_016891_unitig_2-quiver_pilon 1 330815
##sequence-region 392_016891_unitig_3-quiver_pilon 1 184874
##sequence-region 392_016891_unitig_4-quiver_pilon 1 203936
##sequence-region 392_016891_unitig_5-quiver_pilon 1 115097
##sequence-region 392_016891_unitig_7-quiver_pilon 1 74458
##sequence-region 392_016891_unitig_8-quiver_pilon 1 57819
##sequence-region 392_016891_unitig_6-quiver 1 108751
##sequence-region unitig_9_newbegin 1 25566
##sequence-region 392unmap.N_8_L_4166_X_2186.860112 1 4089
##sequence-region 392unmap.N_1_L_8001_X_1641.898662 1 7938
##sequence-region 392unmap.N_6_L_5329_X_1190.930503 1 5252
##sequence-region 392-unmap2-2_5793_cov_3326 1 7309
##sequence-region 392-unmap2-1_5817_cov_1656 1 5817
##sequence-region 2:11309:15072:12302.1.fasta 1 4261
##sequence-region 4:13607:21291:12782.2.fasta 1 7448
##sequence-region 392unmap.N_3_L_6121_X_19.798809 1 5722
##sequence-region 392unmap.N_10_L_3090_X_173_fix 1 2880
392_016891_unitig_0-quiver_dnaA_pilon	Prodigal:2.6	CDS	1	1362	.	+	0	ID=KHOIBONP_00001;Name=dnaA;db_xref=COG:COG0593;gene=dnaA;inference=ab initio prediction:Prodigal:2.6,similar to AA sequence:UniProtKB:P03004;locus_tag=KHOIBONP_00001;product=Chromosomal replication initiator protein DnaA
392_016891_unitig_0-quiver_dnaA_pilon	Prodigal:2.6	CDS	1429	2565	.	+	0	ID=KHOIBONP_00002;Name=dnaN;gene=dnaN;inference=ab initio prediction:Prodigal:2.6,similar to AA sequence:UniProtKB:B8GXP6;locus_tag=KHOIBONP_00002;product=Beta sliding clamp
392_016891_unitig_0-quiver_dnaA_pilon	Prodigal:2.6	CDS	2562	3638	.	+	0	ID=KHOIBONP_00003;Name=recF;db_xref=COG:COG1195;gene=recF;inference=ab initio prediction:Prodigal:2.6,similar to AA sequence:UniProtKB:Q9RVE0;locus_tag=KHOIBONP_00003;product=DNA replication and repair protein RecF
392_016891_unitig_0-quiver_dnaA_pilon	Prodigal:2.6	CDS	3635	4276	.	+	0	ID=KHOIBONP_00004;inference=ab initio prediction:Prodigal:2.6;locus_tag=KHOIBONP_00004;product=hypothetical protein
392_016891_unitig_0-quiver_dnaA_pilon	Prodigal:2.6	CDS	4370	6805	.	+	0	ID=KHOIBONP_00005;eC_number=5.99.1.3;Name=gyrB;gene=gyrB;inference=ab initio prediction:Prodigal:2.6,similar to AA sequence:UniProtKB:B8GXQ0;locus_tag=KHOIBONP_00005;product=DNA gyrase subunit B
392_016891_unitig_0-quiver_dnaA_pilon	Prodigal:2.6	CDS	6979	7722	.	+	0	ID=KHOIBONP_00006;inference=ab initio prediction:Prodigal:2.6;locus_tag=KHOIBONP_00006;product=hypothetical protein
392_016891_unitig_0-quiver_dnaA_pilon	Prodigal:2.6	CDS	7773	8429	.	-	0	ID=KHOIBONP_00007;inference=ab initio prediction:Prodigal:2.6;locus_tag=KHOIBONP_00007;product=hypothetical protein
392_016891_unitig_0-quiver_dnaA_pilon	Prodigal:2.6	CDS	8426	10801	.	-	0	ID=KHOIBONP_00008;eC_number=3.6.4.13;Name=dbpA;gene=dbpA;inference=ab initio prediction:Prodigal:2.6,protein motif:HAMAP:MF_00965;locus_tag=KHOIBONP_00008;product=ATP-dependent RNA helicase DbpA
392_016891_unitig_0-quiver_dnaA_pilon	Prodigal:2.6	CDS	10798	12348	.	-	0	ID=KHOIBONP_00009;eC_number=6.5.1.1;Name=lig;gene=lig;inference=ab initio prediction:Prodigal:2.6,protein motif:HAMAP:MF_00407;locus_tag=KHOIBONP_00009;product=DNA ligase
392_016891_unitig_0-quiver_dnaA_pilon	Prodigal:2.6	CDS	12345	13337	.	-	0	ID=KHOIBONP_00010;inference=ab initio prediction:Prodigal:2.6;locus_tag=KHOIBONP_00010;product=hypothetical protein
392_016891_unitig_0-quiver_dnaA_pilon	Prodigal:2.6	CDS	13397	14287	.	-	0	ID=KHOIBONP_00011;inference=ab initio prediction:Prodigal:2.6;locus_tag=KHOIBONP_00011;product=hypothetical protein
392_016891_unitig_0-quiver_dnaA_pilon	Prodigal:2.6	CDS	14412	14711	.	-	0	ID=KHOIBONP_00012;Name=hup;gene=hup;inference=ab initio prediction:Prodigal:2.6,similar to AA sequence:UniProtKB:P0A3H1;locus_tag=KHOIBONP_00012;product=DNA-binding protein HU
392_016891_unitig_0-quiver_dnaA_pilon	Prodigal:2.6	CDS	14859	16343	.	-	0	ID=KHOIBONP_00013;eC_number=3.2.2.4;Name=amn;db_xref=COG:COG0775;gene=amn;inference=ab initio prediction:Prodigal:2.6,similar to AA sequence:UniProtKB:P0AE12;locus_tag=KHOIBONP_00013;product=AMP nucleosidase
392_016891_unitig_0-quiver_dnaA_pilon	Prodigal:2.6	CDS	16438	17289	.	+	0	ID=KHOIBONP_00014;Name=yeeZ;db_xref=COG:COG0451;gene=yeeZ;inference=ab initio prediction:Prodigal:2.6,similar to AA sequence:UniProtKB:P0AD12;locus_tag=KHOIBONP_00014;product=Protein YeeZ
392_016891_unitig_0-quiver_dnaA_pilon	Prodigal:2.6	CDS	17339	18562	.	+	0	ID=KHOIBONP_00015;eC_number=1.14.13.-;Name=ubiI;db_xref=COG:COG0654;gene=ubiI;inference=ab initio prediction:Prodigal:2.6,similar to AA sequence:UniProtKB:P25535;locus_tag=KHOIBONP_00015;product=2-octaprenylphenol hydroxylase
392_016891_unitig_0-quiver_dnaA_pilon	Prodigal:2.6	CDS	18618	19529	.	+	0	ID=KHOIBONP_00016;eC_number=3.5.1.2;Name=glsA;db_xref=COG:COG2066;gene=glsA;inference=ab initio prediction:Prodigal:2.6,similar to AA sequence:UniProtKB:O87405;locus_tag=KHOIBONP_00016;product=Thermolabile glutaminase
392_016891_unitig_0-quiver_dnaA_pilon	Prodigal:2.6	CDS	19534	20955	.	-	0	ID=KHOIBONP_00017;inference=ab initio prediction:Prodigal:2.6;locus_tag=KHOIBONP_00017;product=hypothetical protein
392_016891_unitig_0-quiver_dnaA_pilon	Prodigal:2.6	CDS	20955	22187	.	-	0	ID=KHOIBONP_00018;inference=ab initio prediction:Prodigal:2.6;locus_tag=KHOIBONP_00018;product=hypothetical protein
392_016891_unitig_0-quiver_dnaA_pilon	Prodigal:2.6	CDS	22338	22928	.	+	0	ID=KHOIBONP_00019;Name=lolA;gene=lolA;inference=ab initio prediction:Prodigal:2.6,protein motif:HAMAP:MF_00240;locus_tag=KHOIBONP_00019;product=Outer-membrane lipoprotein carrier protein
392_016891_unitig_0-quiver_dnaA_pilon	Prodigal:2.6	CDS	23017	24258	.	+	0	ID=KHOIBONP_00020;inference=ab initio prediction:Prodigal:2.6;locus_tag=KHOIBONP_00020;product=hypothetical protein
392_016891_unitig_0-quiver_dnaA_pilon	Prodigal:2.6	CDS	24338	25012	.	+	0	ID=KHOIBONP_00021;Name=hel;db_xref=COG:COG2503;gene=hel;inference=ab initio prediction:Prodigal:2.6,similar to AA sequence:UniProtKB:P26093;locus_tag=KHOIBONP_00021;product=Lipoprotein E
392_016891_unitig_0-quiver_dnaA_pilon	Prodigal:2.6	CDS	25009	26568	.	-	0	ID=KHOIBONP_00022;inference=ab initio prediction:Prodigal:2.6;locus_tag=KHOIBONP_00022;product=hypothetical protein
392_016891_unitig_0-quiver_dnaA_pilon	Prodigal:2.6	CDS	26638	27273	.	-	0	ID=KHOIBONP_00023;inference=ab initio prediction:Prodigal:2.6;locus_tag=KHOIBONP_00023;product=hypothetical protein
392_016891_unitig_0-quiver_dnaA_pilon	Prodigal:2.6	CDS	27750	28382	.	+	0	ID=KHOIBONP_00024;eC_number=5.1.3.2;db_xref=COG:COG1088;inference=ab initio prediction:Prodigal:2.6,similar to AA sequence:UniProtKB:A0R5C5;locus_tag=KHOIBONP_00024;product=UDP-glucose 4-epimerase
392_016891_unitig_0-quiver_dnaA_pilon	Prodigal:2.6	CDS	28471	29616	.	+	0	ID=KHOIBONP_00025;eC_number=5.4.99.9;Name=rfbD_1;gene=rfbD_1;inference=ab initio prediction:Prodigal:2.6,similar to AA sequence:UniProtKB:Q48485;locus_tag=KHOIBONP_00025;product=UDP-galactopyranose mutase
392_016891_unitig_0-quiver_dnaA_pilon	Prodigal:2.6	CDS	29645	30838	.	-	0	ID=KHOIBONP_00026;inference=ab initio prediction:Prodigal:2.6;locus_tag=KHOIBONP_00026;product=hypothetical protein
392_016891_unitig_0-quiver_dnaA_pilon	Prodigal:2.6	CDS	30872	31858	.	-	0	ID=KHOIBONP_00027;inference=ab initio prediction:Prodigal:2.6;locus_tag=KHOIBONP_00027;product=hypothetical protein
392_016891_unitig_0-quiver_dnaA_pilon	Prodigal:2.6	CDS	32035	32934	.	-	0	ID=KHOIBONP_00028;inference=ab initio prediction:Prodigal:2.6;locus_tag=KHOIBONP_00028;product=hypothetical protein
392_016891_unitig_0-quiver_dnaA_pilon	Prodigal:2.6	CDS	32931	34550	.	-	0	ID=KHOIBONP_00029;eC_number=2.4.1.250;Name=mshA_1;gene=mshA_1;inference=ab initio prediction:Prodigal:2.6,protein motif:HAMAP:MF_01695;locus_tag=KHOIBONP_00029;product=D-inositol-3-phosphate glycosyltransferase
392_016891_unitig_0-quiver_dnaA_pilon	Prodigal:2.6	CDS	34584	35456	.	-	0	ID=KHOIBONP_00030;eC_number=2.7.7.24;Name=rmlA;db_xref=COG:COG1209;gene=rmlA;inference=ab initio prediction:Prodigal:2.6,similar to AA sequence:UniProtKB:P26393;locus_tag=KHOIBONP_00030;product=Glucose-1-phosphate thymidylyltransferase
392_016891_unitig_0-quiver_dnaA_pilon	Prodigal:2.6	CDS	35453	36313	.	-	0	ID=KHOIBONP_00031;eC_number=1.1.1.133;Name=rfbD_2;db_xref=COG:COG1091;gene=rfbD_2;inference=ab initio prediction:Prodigal:2.6,similar to AA sequence:UniProtKB:P37778;locus_tag=KHOIBONP_00031;product=dTDP-4-dehydrorhamnose reductase
392_016891_unitig_0-quiver_dnaA_pilon	Prodigal:2.6	CDS	36313	37350	.	-	0	ID=KHOIBONP_00032;eC_number=4.2.1.46;Name=rffG;db_xref=COG:COG1088;gene=rffG;inference=ab initio prediction:Prodigal:2.6,similar to AA sequence:UniProtKB:P27830;locus_tag=KHOIBONP_00032;product=dTDP-glucose 4%2C6-dehydratase 2
392_016891_unitig_0-quiver_dnaA_pilon	Prodigal:2.6	CDS	37347	37949	.	-	0	ID=KHOIBONP_00033;eC_number=5.1.3.13;Name=rfbC;db_xref=COG:COG1898;gene=rfbC;inference=ab initio prediction:Prodigal:2.6,similar to AA sequence:UniProtKB:P26394;locus_tag=KHOIBONP_00033;product=dTDP-4-dehydrorhamnose 3%2C5-epimerase
392_016891_unitig_0-quiver_dnaA_pilon	Prodigal:2.6	CDS	38081	39067	.	+	0	ID=KHOIBONP_00034;inference=ab initio prediction:Prodigal:2.6;locus_tag=KHOIBONP_00034;product=hypothetical protein
392_016891_unitig_0-quiver_dnaA_pilon	Prodigal:2.6	CDS	39064	39654	.	-	0	ID=KHOIBONP_00035;inference=ab initio prediction:Prodigal:2.6;locus_tag=KHOIBONP_00035;product=hypothetical protein
392_016891_unitig_0-quiver_dnaA_pilon	Prodigal:2.6	CDS	39651	40475	.	-	0	ID=KHOIBONP_00036;inference=ab initio prediction:Prodigal:2.6;locus_tag=KHOIBONP_00036;product=hypothetical protein
392_016891_unitig_0-quiver_dnaA_pilon	Prodigal:2.6	CDS	40472	41194	.	-	0	ID=KHOIBONP_00037;Name=yadG_1;db_xref=COG:COG1131;gene=yadG_1;inference=ab initio prediction:Prodigal:2.6,similar to AA sequence:UniProtKB:P36879;locus_tag=KHOIBONP_00037;product=putative ABC transporter ATP-binding protein YadG
392_016891_unitig_0-quiver_dnaA_pilon	Prodigal:2.6	CDS	41201	41815	.	-	0	ID=KHOIBONP_00038;inference=ab initio prediction:Prodigal:2.6;locus_tag=KHOIBONP_00038;product=hypothetical protein
392_016891_unitig_0-quiver_dnaA_pilon	Prodigal:2.6	CDS	41854	42825	.	-	0	ID=KHOIBONP_00039;inference=ab initio prediction:Prodigal:2.6,similar to AA sequence:UniProtKB:Q1Q0T4;locus_tag=KHOIBONP_00039;product=Hydrazine synthase subunit beta
392_016891_unitig_0-quiver_dnaA_pilon	Prodigal:2.6	CDS	42834	43985	.	-	0	ID=KHOIBONP_00040;inference=ab initio prediction:Prodigal:2.6;locus_tag=KHOIBONP_00040;product=hypothetical protein
392_016891_unitig_0-quiver_dnaA_pilon	Prodigal:2.6	CDS	44182	44688	.	+	0	ID=KHOIBONP_00041;inference=ab initio prediction:Prodigal:2.6;locus_tag=KHOIBONP_00041;product=hypothetical protein
392_016891_unitig_0-quiver_dnaA_pilon	Prodigal:2.6	CDS	44685	45242	.	+	0	ID=KHOIBONP_00042;inference=ab initio prediction:Prodigal:2.6;locus_tag=KHOIBONP_00042;product=hypothetical protein
392_016891_unitig_0-quiver_dnaA_pilon	Prodigal:2.6	CDS	45243	46169	.	+	0	ID=KHOIBONP_00043;inference=ab initio prediction:Prodigal:2.6;locus_tag=KHOIBONP_00043;product=hypothetical protein
392_016891_unitig_0-quiver_dnaA_pilon	Prodigal:2.6	CDS	46144	46674	.	-	0	ID=KHOIBONP_00044;inference=ab initio prediction:Prodigal:2.6;locus_tag=KHOIBONP_00044;product=hypothetical protein
392_016891_unitig_0-quiver_dnaA_pilon	Prodigal:2.6	CDS	46671	47462	.	-	0	ID=KHOIBONP_00045;inference=ab initio prediction:Prodigal:2.6;locus_tag=KHOIBONP_00045;product=hypothetical protein
392_016891_unitig_0-quiver_dnaA_pilon	Prodigal:2.6	CDS	47489	48136	.	-	0	ID=KHOIBONP_00046;inference=ab initio prediction:Prodigal:2.6;locus_tag=KHOIBONP_00046;product=hypothetical protein
392_016891_unitig_0-quiver_dnaA_pilon	Prodigal:2.6	CDS	48267	50069	.	-	0	ID=KHOIBONP_00047;eC_number=1.1.2.7;inference=ab initio prediction:Prodigal:2.6,similar to AA sequence:UniProtKB:P38539;locus_tag=KHOIBONP_00047;product=Methanol dehydrogenase [cytochrome c] subunit 1
392_016891_unitig_0-quiver_dnaA_pilon	Prodigal:2.6	CDS	50240	51073	.	-	0	ID=KHOIBONP_00048;eC_number=3.1.2.12;Name=fghA;db_xref=COG:COG0627;gene=fghA;inference=ab initio prediction:Prodigal:2.6,similar to AA sequence:UniProtKB:A1AXZ2;locus_tag=KHOIBONP_00048;product=S-formylglutathione hydrolase
392_016891_unitig_0-quiver_dnaA_pilon	Prodigal:2.6	CDS	51063	51584	.	-	0	ID=KHOIBONP_00049;inference=ab initio prediction:Prodigal:2.6;locus_tag=KHOIBONP_00049;product=hypothetical protein
392_016891_unitig_0-quiver_dnaA_pilon	Prodigal:2.6	CDS	51581	52213	.	-	0	ID=KHOIBONP_00050;eC_number=3.4.21.92;Name=clpP_1;db_xref=COG:COG0740;gene=clpP_1;inference=ab initio prediction:Prodigal:2.6,similar to AA sequence:UniProtKB:P80244;locus_tag=KHOIBONP_00050;product=ATP-dependent Clp protease proteolytic subunit
392_016891_unitig_0-quiver_dnaA_pilon	Prodigal:2.6	CDS	52295	53425	.	-	0	ID=KHOIBONP_00051;eC_number=1.1.1.284;Name=flhA_1;db_xref=COG:COG1062;gene=flhA_1;inference=ab initio prediction:Prodigal:2.6,similar to AA sequence:UniProtKB:P45382;locus_tag=KHOIBONP_00051;product=S-(hydroxymethyl)glutathione dehydrogenase
392_016891_unitig_0-quiver_dnaA_pilon	Prodigal:2.6	CDS	53535	54119	.	-	0	ID=KHOIBONP_00052;eC_number=4.4.1.22;Name=gfa_1;db_xref=COG:COG3791;gene=gfa_1;inference=ab initio prediction:Prodigal:2.6,similar to AA sequence:UniProtKB:Q51669;locus_tag=KHOIBONP_00052;product=Glutathione-dependent formaldehyde-activating enzyme
392_016891_unitig_0-quiver_dnaA_pilon	Prodigal:2.6	CDS	54228	54758	.	-	0	ID=KHOIBONP_00053;Name=grpE;db_xref=COG:COG0576;gene=grpE;inference=ab initio prediction:Prodigal:2.6,similar to AA sequence:UniProtKB:Q5KWZ6;locus_tag=KHOIBONP_00053;product=Protein GrpE
392_016891_unitig_0-quiver_dnaA_pilon	Prodigal:2.6	CDS	54765	55820	.	-	0	ID=KHOIBONP_00054;Name=hrcA;db_xref=COG:COG1420;gene=hrcA;inference=ab initio prediction:Prodigal:2.6,similar to AA sequence:UniProtKB:A0R0T9;locus_tag=KHOIBONP_00054;product=Heat-inducible transcription repressor HrcA
392_016891_unitig_0-quiver_dnaA_pilon	Prodigal:2.6	CDS	55907	56620	.	+	0	ID=KHOIBONP_00055;eC_number=2.7.7.56;Name=rph;db_xref=COG:COG0689;gene=rph;inference=ab initio prediction:Prodigal:2.6,similar to AA sequence:UniProtKB:P50597;locus_tag=KHOIBONP_00055;product=Ribonuclease PH
392_016891_unitig_0-quiver_dnaA_pilon	Prodigal:2.6	CDS	56617	57225	.	+	0	ID=KHOIBONP_00056;eC_number=3.6.1.66;Name=rdgB;db_xref=COG:COG0127;gene=rdgB;inference=ab initio prediction:Prodigal:2.6,similar to AA sequence:UniProtKB:P52061;locus_tag=KHOIBONP_00056;product=dITP/XTP pyrophosphatase
392_016891_unitig_0-quiver_dnaA_pilon	Prodigal:2.6	CDS	57218	57592	.	+	0	ID=KHOIBONP_00057;eC_number=1.-.-.-;Name=rutC;gene=rutC;inference=ab initio prediction:Prodigal:2.6,protein motif:HAMAP:MF_00831;locus_tag=KHOIBONP_00057;product=Putative aminoacrylate peracid reductase RutC
392_016891_unitig_0-quiver_dnaA_pilon	Prodigal:2.6	CDS	57589	58755	.	+	0	ID=KHOIBONP_00058;eC_number=1.3.99.-;Name=hemN;db_xref=COG:COG0635;gene=hemN;inference=ab initio prediction:Prodigal:2.6,similar to AA sequence:UniProtKB:P54304;locus_tag=KHOIBONP_00058;product=Oxygen-independent coproporphyrinogen-III oxidase-like protein YqeR
392_016891_unitig_0-quiver_dnaA_pilon	Prodigal:2.6	CDS	58780	59115	.	+	0	ID=KHOIBONP_00059;inference=ab initio prediction:Prodigal:2.6;locus_tag=KHOIBONP_00059;product=hypothetical protein
392_016891_unitig_0-quiver_dnaA_pilon	Prodigal:2.6	CDS	59158	60051	.	-	0	ID=KHOIBONP_00060;Name=parB;gene=parB;inference=ab initio prediction:Prodigal:2.6,similar to AA sequence:UniProtKB:B8GW30;locus_tag=KHOIBONP_00060;product=Chromosome-partitioning protein ParB
392_016891_unitig_0-quiver_dnaA_pilon	Prodigal:2.6	CDS	60051	60836	.	-	0	ID=KHOIBONP_00061;Name=parA_1;gene=parA_1;inference=ab initio prediction:Prodigal:2.6,similar to AA sequence:UniProtKB:B8GW31;locus_tag=KHOIBONP_00061;product=Chromosome partitioning protein ParA
392_016891_unitig_0-quiver_dnaA_pilon	Prodigal:2.6	CDS	60829	61419	.	-	0	ID=KHOIBONP_00062;eC_number=2.1.1.-;Name=rsmG;gene=rsmG;inference=ab initio prediction:Prodigal:2.6,protein motif:HAMAP:MF_00074;locus_tag=KHOIBONP_00062;product=Ribosomal RNA small subunit methyltransferase G
392_016891_unitig_0-quiver_dnaA_pilon	Prodigal:2.6	CDS	61416	63275	.	-	0	ID=KHOIBONP_00063;Name=mnmG;db_xref=COG:COG0445;gene=mnmG;inference=ab initio prediction:Prodigal:2.6,similar to AA sequence:UniProtKB:O66962;locus_tag=KHOIBONP_00063;product=tRNA uridine 5-carboxymethylaminomethyl modification enzyme MnmG
392_016891_unitig_0-quiver_dnaA_pilon	Prodigal:2.6	CDS	63287	64552	.	-	0	ID=KHOIBONP_00064;eC_number=3.6.-.-;Name=mnmE;db_xref=COG:COG0486;gene=mnmE;inference=ab initio prediction:Prodigal:2.6,similar to AA sequence:UniProtKB:P25522;locus_tag=KHOIBONP_00064;product=tRNA modification GTPase MnmE
392_016891_unitig_0-quiver_dnaA_pilon	Prodigal:2.6	CDS	64563	65834	.	-	0	ID=KHOIBONP_00065;eC_number=3.6.4.-;Name=rho;db_xref=COG:COG1158;gene=rho;inference=ab initio prediction:Prodigal:2.6,similar to AA sequence:UniProtKB:P0AG30;locus_tag=KHOIBONP_00065;product=Transcription termination factor Rho
392_016891_unitig_0-quiver_dnaA_pilon	Prodigal:2.6	CDS	65963	66409	.	-	0	ID=KHOIBONP_00066;inference=ab initio prediction:Prodigal:2.6;locus_tag=KHOIBONP_00066;product=hypothetical protein
392_016891_unitig_0-quiver_dnaA_pilon	Prodigal:2.6	CDS	66892	67758	.	+	0	ID=KHOIBONP_00067;eC_number=1.1.1.25;Name=aroE_1;db_xref=COG:COG0169;gene=aroE_1;inference=ab initio prediction:Prodigal:2.6,similar to AA sequence:UniProtKB:Q5KWX7;locus_tag=KHOIBONP_00067;product=Shikimate dehydrogenase (NADP(+))
392_016891_unitig_0-quiver_dnaA_pilon	Prodigal:2.6	CDS	67755	68342	.	+	0	ID=KHOIBONP_00068;eC_number=2.7.1.24;Name=coaE;db_xref=COG:COG0237;gene=coaE;inference=ab initio prediction:Prodigal:2.6,similar to AA sequence:UniProtKB:O67792;locus_tag=KHOIBONP_00068;product=Dephospho-CoA kinase
392_016891_unitig_0-quiver_dnaA_pilon	Prodigal:2.6	CDS	68335	69042	.	+	0	ID=KHOIBONP_00069;eC_number=2.7.7.7;Name=dnaQ;db_xref=COG:COG0847;gene=dnaQ;inference=ab initio prediction:Prodigal:2.6,similar to AA sequence:UniProtKB:P03007;locus_tag=KHOIBONP_00069;product=DNA polymerase III subunit epsilon
392_016891_unitig_0-quiver_dnaA_pilon	Prodigal:2.6	CDS	69103	69993	.	+	0	ID=KHOIBONP_00070;inference=ab initio prediction:Prodigal:2.6,similar to AA sequence:UniProtKB:P0A8K8;locus_tag=KHOIBONP_00070;note=UPF0761 membrane protein YihY;product=hypothetical protein
392_016891_unitig_0-quiver_dnaA_pilon	Prodigal:2.6	CDS	70031	70834	.	-	0	ID=KHOIBONP_00071;Name=phyR;gene=phyR;inference=ab initio prediction:Prodigal:2.6,similar to AA sequence:UniProtKB:Q0PEV3;locus_tag=KHOIBONP_00071;product=Phyllosphere-induced regulator PhyR
392_016891_unitig_0-quiver_dnaA_pilon	Prodigal:2.6	CDS	71132	71698	.	+	0	ID=KHOIBONP_00072;Name=ecfG_1;gene=ecfG_1;inference=ab initio prediction:Prodigal:2.6,similar to AA sequence:UniProtKB:B3Q6P8;locus_tag=KHOIBONP_00072;product=ECF RNA polymerase sigma factor EcfG
392_016891_unitig_0-quiver_dnaA_pilon	Prodigal:2.6	CDS	71709	73499	.	+	0	ID=KHOIBONP_00073;inference=ab initio prediction:Prodigal:2.6;locus_tag=KHOIBONP_00073;product=hypothetical protein
392_016891_unitig_0-quiver_dnaA_pilon	Prodigal:2.6	CDS	73540	74271	.	+	0	ID=KHOIBONP_00074;Name=pqiA_1;db_xref=COG:COG2995;gene=pqiA_1;inference=ab initio prediction:Prodigal:2.6,similar to AA sequence:UniProtKB:P0AFL9;locus_tag=KHOIBONP_00074;product=Paraquat-inducible protein A
392_016891_unitig_0-quiver_dnaA_pilon	Prodigal:2.6	CDS	74268	74930	.	+	0	ID=KHOIBONP_00075;Name=pqiA_2;db_xref=COG:COG2995;gene=pqiA_2;inference=ab initio prediction:Prodigal:2.6,similar to AA sequence:UniProtKB:P0AFL9;locus_tag=KHOIBONP_00075;product=Paraquat-inducible protein A
392_016891_unitig_0-quiver_dnaA_pilon	Prodigal:2.6	CDS	74973	77024	.	+	0	ID=KHOIBONP_00076;inference=ab initio prediction:Prodigal:2.6;locus_tag=KHOIBONP_00076;product=hypothetical protein
392_016891_unitig_0-quiver_dnaA_pilon	Prodigal:2.6	CDS	77027	77692	.	+	0	ID=KHOIBONP_00077;inference=ab initio prediction:Prodigal:2.6;locus_tag=KHOIBONP_00077;product=hypothetical protein
392_016891_unitig_0-quiver_dnaA_pilon	Prodigal:2.6	CDS	77810	78187	.	-	0	ID=KHOIBONP_00078;inference=ab initio prediction:Prodigal:2.6;locus_tag=KHOIBONP_00078;product=hypothetical protein
392_016891_unitig_0-quiver_dnaA_pilon	Prodigal:2.6	CDS	78266	79966	.	-	0	ID=KHOIBONP_00079;inference=ab initio prediction:Prodigal:2.6;locus_tag=KHOIBONP_00079;product=hypothetical protein
392_016891_unitig_0-quiver_dnaA_pilon	Prodigal:2.6	CDS	80083	81141	.	-	0	ID=KHOIBONP_00080;inference=ab initio prediction:Prodigal:2.6;locus_tag=KHOIBONP_00080;product=hypothetical protein
392_016891_unitig_0-quiver_dnaA_pilon	Prodigal:2.6	CDS	81238	82776	.	+	0	ID=KHOIBONP_00081;inference=ab initio prediction:Prodigal:2.6;locus_tag=KHOIBONP_00081;product=hypothetical protein
392_016891_unitig_0-quiver_dnaA_pilon	Prodigal:2.6	CDS	82773	83549	.	-	0	ID=KHOIBONP_00082;eC_number=3.1.3.11;Name=suhB_1;db_xref=COG:COG0483;gene=suhB_1;inference=ab initio prediction:Prodigal:2.6,similar to AA sequence:UniProtKB:O33832;locus_tag=KHOIBONP_00082;product=Fructose-1%2C6-bisphosphatase/inositol-1-monophosphatase
392_016891_unitig_0-quiver_dnaA_pilon	Prodigal:2.6	CDS	83536	84897	.	-	0	ID=KHOIBONP_00083;eC_number=3.4.-.-;Name=pmbA;db_xref=COG:COG0312;gene=pmbA;inference=ab initio prediction:Prodigal:2.6,similar to AA sequence:UniProtKB:P0AFK0;locus_tag=KHOIBONP_00083;product=Metalloprotease PmbA
392_016891_unitig_0-quiver_dnaA_pilon	Prodigal:2.6	CDS	84964	86589	.	-	0	ID=KHOIBONP_00084;inference=ab initio prediction:Prodigal:2.6;locus_tag=KHOIBONP_00084;product=hypothetical protein
392_016891_unitig_0-quiver_dnaA_pilon	Prodigal:2.6	CDS	86665	87291	.	+	0	ID=KHOIBONP_00085;eC_number=4.2.1.149;Name=caiD_1;gene=caiD_1;inference=ab initio prediction:Prodigal:2.6,similar to AA sequence:UniProtKB:Q8GB17;locus_tag=KHOIBONP_00085;product=Carnitinyl-CoA dehydratase
392_016891_unitig_0-quiver_dnaA_pilon	Prodigal:2.6	CDS	87464	88219	.	+	0	ID=KHOIBONP_00086;Name=yxeM;db_xref=COG:COG0834;gene=yxeM;inference=ab initio prediction:Prodigal:2.6,similar to AA sequence:UniProtKB:P54952;locus_tag=KHOIBONP_00086;product=putative amino-acid-binding protein YxeM
392_016891_unitig_0-quiver_dnaA_pilon	Prodigal:2.6	CDS	88221	88895	.	+	0	ID=KHOIBONP_00087;Name=yxeN;gene=yxeN;inference=ab initio prediction:Prodigal:2.6,similar to AA sequence:UniProtKB:P54953;locus_tag=KHOIBONP_00087;product=putative amino-acid permease protein YxeN
392_016891_unitig_0-quiver_dnaA_pilon	Prodigal:2.6	CDS	88892	89632	.	+	0	ID=KHOIBONP_00088;eC_number=3.6.3.-;Name=yxeO;db_xref=COG:COG1126;gene=yxeO;inference=ab initio prediction:Prodigal:2.6,similar to AA sequence:UniProtKB:P54954;locus_tag=KHOIBONP_00088;product=putative amino-acid import ATP-binding protein YxeO
392_016891_unitig_0-quiver_dnaA_pilon	Prodigal:2.6	CDS	89633	90055	.	-	0	ID=KHOIBONP_00089;inference=ab initio prediction:Prodigal:2.6;locus_tag=KHOIBONP_00089;product=hypothetical protein
392_016891_unitig_0-quiver_dnaA_pilon	Prodigal:2.6	CDS	90125	91537	.	-	0	ID=KHOIBONP_00090;inference=ab initio prediction:Prodigal:2.6;locus_tag=KHOIBONP_00090;product=hypothetical protein
392_016891_unitig_0-quiver_dnaA_pilon	Prodigal:2.6	CDS	91524	92228	.	-	0	ID=KHOIBONP_00091;Name=ompR_1;gene=ompR_1;inference=ab initio prediction:Prodigal:2.6,similar to AA sequence:UniProtKB:P0AA16;locus_tag=KHOIBONP_00091;product=Transcriptional regulatory protein OmpR
392_016891_unitig_0-quiver_dnaA_pilon	Prodigal:2.6	CDS	92410	93651	.	+	0	ID=KHOIBONP_00092;inference=ab initio prediction:Prodigal:2.6,similar to AA sequence:UniProtKB:O06875;locus_tag=KHOIBONP_00092;product=putative sugar-binding periplasmic protein
392_016891_unitig_0-quiver_dnaA_pilon	Prodigal:2.6	CDS	93716	94588	.	+	0	ID=KHOIBONP_00093;Name=ycjO;db_xref=COG:COG1175;gene=ycjO;inference=ab initio prediction:Prodigal:2.6,similar to AA sequence:UniProtKB:P0AFR7;locus_tag=KHOIBONP_00093;product=Inner membrane ABC transporter permease protein YcjO
392_016891_unitig_0-quiver_dnaA_pilon	Prodigal:2.6	CDS	94578	95432	.	+	0	ID=KHOIBONP_00094;Name=araQ_1;db_xref=COG:COG0395;gene=araQ_1;inference=ab initio prediction:Prodigal:2.6,similar to AA sequence:UniProtKB:P94530;locus_tag=KHOIBONP_00094;product=L-arabinose transport system permease protein AraQ
392_016891_unitig_0-quiver_dnaA_pilon	Prodigal:2.6	CDS	95436	96542	.	+	0	ID=KHOIBONP_00095;eC_number=3.6.3.20;Name=ugpC_1;db_xref=COG:COG3839;gene=ugpC_1;inference=ab initio prediction:Prodigal:2.6,similar to AA sequence:UniProtKB:P10907;locus_tag=KHOIBONP_00095;product=sn-glycerol-3-phosphate import ATP-binding protein UgpC
392_016891_unitig_0-quiver_dnaA_pilon	Prodigal:2.6	CDS	96557	97483	.	+	0	ID=KHOIBONP_00096;eC_number=2.7.1.2;Name=glk;db_xref=COG:COG0837;gene=glk;inference=ab initio prediction:Prodigal:2.6,similar to AA sequence:UniProtKB:P0A6V9;locus_tag=KHOIBONP_00096;product=Glucokinase
392_016891_unitig_0-quiver_dnaA_pilon	Prodigal:2.6	CDS	97597	99456	.	+	0	ID=KHOIBONP_00097;Name=bamA_1;gene=bamA_1;inference=ab initio prediction:Prodigal:2.6,protein motif:HAMAP:MF_01430;locus_tag=KHOIBONP_00097;product=Outer membrane protein assembly factor BamA
392_016891_unitig_0-quiver_dnaA_pilon	Prodigal:2.6	CDS	99456	103934	.	+	0	ID=KHOIBONP_00098;inference=ab initio prediction:Prodigal:2.6;locus_tag=KHOIBONP_00098;product=hypothetical protein
392_016891_unitig_0-quiver_dnaA_pilon	Prodigal:2.6	CDS	103935	105527	.	-	0	ID=KHOIBONP_00099;inference=ab initio prediction:Prodigal:2.6;locus_tag=KHOIBONP_00099;product=hypothetical protein
392_016891_unitig_0-quiver_dnaA_pilon	Prodigal:2.6	CDS	105593	106930	.	-	0	ID=KHOIBONP_00100;eC_number=2.7.13.3;Name=regB_1;gene=regB_1;inference=ab initio prediction:Prodigal:2.6,similar to AA sequence:UniProtKB:Q3J6C1;locus_tag=KHOIBONP_00100;product=Sensor histidine kinase RegB
392_016891_unitig_0-quiver_dnaA_pilon	Prodigal:2.6	CDS	107022	107651	.	+	0	ID=KHOIBONP_00101;inference=ab initio prediction:Prodigal:2.6;locus_tag=KHOIBONP_00101;product=hypothetical protein
392_016891_unitig_0-quiver_dnaA_pilon	Prodigal:2.6	CDS	107730	108281	.	+	0	ID=KHOIBONP_00102;Name=regA_1;db_xref=COG:COG4567;gene=regA_1;inference=ab initio prediction:Prodigal:2.6,similar to AA sequence:UniProtKB:Q53228;locus_tag=KHOIBONP_00102;product=Photosynthetic apparatus regulatory protein RegA
392_016891_unitig_0-quiver_dnaA_pilon	Prodigal:2.6	CDS	108362	108673	.	+	0	ID=KHOIBONP_00103;Name=hvrA_1;gene=hvrA_1;inference=ab initio prediction:Prodigal:2.6,similar to AA sequence:UniProtKB:P42505;locus_tag=KHOIBONP_00103;product=Trans-acting regulatory protein HvrA
392_016891_unitig_0-quiver_dnaA_pilon	Prodigal:2.6	CDS	108728	109336	.	-	0	ID=KHOIBONP_00104;inference=ab initio prediction:Prodigal:2.6;locus_tag=KHOIBONP_00104;product=hypothetical protein
392_016891_unitig_0-quiver_dnaA_pilon	Prodigal:2.6	CDS	109343	109858	.	-	0	ID=KHOIBONP_00105;Name=secB;db_xref=COG:COG1952;gene=secB;inference=ab initio prediction:Prodigal:2.6,similar to AA sequence:UniProtKB:P44853;locus_tag=KHOIBONP_00105;product=Protein-export protein SecB
392_016891_unitig_0-quiver_dnaA_pilon	Prodigal:2.6	CDS	109916	110455	.	-	0	ID=KHOIBONP_00106;inference=ab initio prediction:Prodigal:2.6;locus_tag=KHOIBONP_00106;product=hypothetical protein
392_016891_unitig_0-quiver_dnaA_pilon	Prodigal:2.6	CDS	110567	111229	.	+	0	ID=KHOIBONP_00107;inference=ab initio prediction:Prodigal:2.6;locus_tag=KHOIBONP_00107;product=hypothetical protein
392_016891_unitig_0-quiver_dnaA_pilon	Prodigal:2.6	CDS	111229	111840	.	+	0	ID=KHOIBONP_00108;inference=ab initio prediction:Prodigal:2.6;locus_tag=KHOIBONP_00108;product=hypothetical protein
392_016891_unitig_0-quiver_dnaA_pilon	Prodigal:2.6	CDS	111892	112071	.	-	0	ID=KHOIBONP_00109;inference=ab initio prediction:Prodigal:2.6;locus_tag=KHOIBONP_00109;product=hypothetical protein
392_016891_unitig_0-quiver_dnaA_pilon	Prodigal:2.6	CDS	112133	113440	.	-	0	ID=KHOIBONP_00110;Name=hslU;db_xref=COG:COG1220;gene=hslU;inference=ab initio prediction:Prodigal:2.6,similar to AA sequence:UniProtKB:P0A6H6;locus_tag=KHOIBONP_00110;product=ATP-dependent protease ATPase subunit HslU
392_016891_unitig_0-quiver_dnaA_pilon	Prodigal:2.6	CDS	113504	114058	.	-	0	ID=KHOIBONP_00111;eC_number=3.4.25.2;Name=hslV;db_xref=COG:COG5405;gene=hslV;inference=ab initio prediction:Prodigal:2.6,similar to AA sequence:UniProtKB:P43772;locus_tag=KHOIBONP_00111;product=ATP-dependent protease subunit HslV
392_016891_unitig_0-quiver_dnaA_pilon	Prodigal:2.6	CDS	114158	115057	.	+	0	ID=KHOIBONP_00112;inference=ab initio prediction:Prodigal:2.6;locus_tag=KHOIBONP_00112;product=hypothetical protein
392_016891_unitig_0-quiver_dnaA_pilon	Prodigal:2.6	CDS	115091	115411	.	-	0	ID=KHOIBONP_00113;Name=trxA;db_xref=COG:COG0526;gene=trxA;inference=ab initio prediction:Prodigal:2.6,similar to AA sequence:UniProtKB:P08058;locus_tag=KHOIBONP_00113;product=Thioredoxin
392_016891_unitig_0-quiver_dnaA_pilon	Prodigal:2.6	CDS	115493	118864	.	-	0	ID=KHOIBONP_00114;eC_number=3.1.11.5;Name=recB;gene=recB;inference=ab initio prediction:Prodigal:2.6,protein motif:HAMAP:MF_01485;locus_tag=KHOIBONP_00114;product=RecBCD enzyme subunit RecB
392_016891_unitig_0-quiver_dnaA_pilon	Prodigal:2.6	CDS	118857	121805	.	-	0	ID=KHOIBONP_00115;inference=ab initio prediction:Prodigal:2.6;locus_tag=KHOIBONP_00115;product=hypothetical protein
392_016891_unitig_0-quiver_dnaA_pilon	Prodigal:2.6	CDS	121798	122463	.	-	0	ID=KHOIBONP_00116;eC_number=2.7.7.-;Name=murU;db_xref=COG:COG1208;gene=murU;inference=ab initio prediction:Prodigal:2.6,similar to AA sequence:UniProtKB:Q88QT2;locus_tag=KHOIBONP_00116;product=N-acetylmuramate alpha-1-phosphate uridylyltransferase
392_016891_unitig_0-quiver_dnaA_pilon	Prodigal:2.6	CDS	122451	123827	.	-	0	ID=KHOIBONP_00117;inference=ab initio prediction:Prodigal:2.6;locus_tag=KHOIBONP_00117;product=hypothetical protein
392_016891_unitig_0-quiver_dnaA_pilon	Prodigal:2.6	CDS	123927	124526	.	+	0	ID=KHOIBONP_00118;inference=ab initio prediction:Prodigal:2.6;locus_tag=KHOIBONP_00118;product=hypothetical protein
392_016891_unitig_0-quiver_dnaA_pilon	Prodigal:2.6	CDS	124517	125356	.	-	0	ID=KHOIBONP_00119;eC_number=1.17.1.8;Name=dapB;db_xref=COG:COG0289;gene=dapB;inference=ab initio prediction:Prodigal:2.6,similar to AA sequence:UniProtKB:Q6G2G3;locus_tag=KHOIBONP_00119;product=4-hydroxy-tetrahydrodipicolinate reductase
392_016891_unitig_0-quiver_dnaA_pilon	Prodigal:2.6	CDS	125429	125848	.	+	0	ID=KHOIBONP_00120;Name=rbfA;gene=rbfA;inference=ab initio prediction:Prodigal:2.6,protein motif:HAMAP:MF_00003;locus_tag=KHOIBONP_00120;product=Ribosome-binding factor A
392_016891_unitig_0-quiver_dnaA_pilon	Prodigal:2.6	CDS	125838	126587	.	+	0	ID=KHOIBONP_00121;inference=ab initio prediction:Prodigal:2.6;locus_tag=KHOIBONP_00121;product=hypothetical protein
392_016891_unitig_0-quiver_dnaA_pilon	Prodigal:2.6	CDS	126648	127541	.	+	0	ID=KHOIBONP_00122;eC_number=5.4.99.25;Name=truB;db_xref=COG:COG0130;gene=truB;inference=ab initio prediction:Prodigal:2.6,similar to AA sequence:UniProtKB:P60340;locus_tag=KHOIBONP_00122;product=tRNA pseudouridine synthase B
392_016891_unitig_0-quiver_dnaA_pilon	Prodigal:2.6	CDS	127531	128355	.	-	0	ID=KHOIBONP_00123;inference=ab initio prediction:Prodigal:2.6;locus_tag=KHOIBONP_00123;product=hypothetical protein
392_016891_unitig_0-quiver_dnaA_pilon	Prodigal:2.6	CDS	128355	129725	.	-	0	ID=KHOIBONP_00124;eC_number=3.4.11.10;Name=pepA_1;gene=pepA_1;inference=ab initio prediction:Prodigal:2.6,protein motif:HAMAP:MF_00181;locus_tag=KHOIBONP_00124;product=cytosol aminopeptidase
392_016891_unitig_0-quiver_dnaA_pilon	Prodigal:2.6	CDS	129783	130160	.	-	0	ID=KHOIBONP_00125;inference=ab initio prediction:Prodigal:2.6;locus_tag=KHOIBONP_00125;product=hypothetical protein
392_016891_unitig_0-quiver_dnaA_pilon	Prodigal:2.6	CDS	130301	130948	.	+	0	ID=KHOIBONP_00126;eC_number=4.2.1.1;Name=cynT;db_xref=COG:COG0288;gene=cynT;inference=ab initio prediction:Prodigal:2.6,similar to AA sequence:UniProtKB:P0ABE9;locus_tag=KHOIBONP_00126;product=Carbonic anhydrase 1
392_016891_unitig_0-quiver_dnaA_pilon	Prodigal:2.6	CDS	130968	131567	.	-	0	ID=KHOIBONP_00127;inference=ab initio prediction:Prodigal:2.6;locus_tag=KHOIBONP_00127;product=hypothetical protein
392_016891_unitig_0-quiver_dnaA_pilon	Prodigal:2.6	CDS	131571	132593	.	-	0	ID=KHOIBONP_00128;eC_number=1.2.1.11;Name=asd2;db_xref=COG:COG0136;gene=asd2;inference=ab initio prediction:Prodigal:2.6,similar to AA sequence:UniProtKB:P23247;locus_tag=KHOIBONP_00128;product=Aspartate-semialdehyde dehydrogenase 2
392_016891_unitig_0-quiver_dnaA_pilon	Prodigal:2.6	CDS	132828	134786	.	-	0	ID=KHOIBONP_00129;inference=ab initio prediction:Prodigal:2.6;locus_tag=KHOIBONP_00129;product=hypothetical protein
392_016891_unitig_0-quiver_dnaA_pilon	Prodigal:2.6	CDS	134872	135489	.	-	0	ID=KHOIBONP_00130;inference=ab initio prediction:Prodigal:2.6;locus_tag=KHOIBONP_00130;product=hypothetical protein
392_016891_unitig_0-quiver_dnaA_pilon	Prodigal:2.6	CDS	135486	136514	.	-	0	ID=KHOIBONP_00131;eC_number=2.4.1.250;Name=mshA_2;gene=mshA_2;inference=ab initio prediction:Prodigal:2.6,protein motif:HAMAP:MF_01695;locus_tag=KHOIBONP_00131;product=D-inositol-3-phosphate glycosyltransferase
392_016891_unitig_0-quiver_dnaA_pilon	Prodigal:2.6	CDS	136507	137694	.	-	0	ID=KHOIBONP_00132;inference=ab initio prediction:Prodigal:2.6;locus_tag=KHOIBONP_00132;product=hypothetical protein
392_016891_unitig_0-quiver_dnaA_pilon	Prodigal:2.6	CDS	137783	138280	.	-	0	ID=KHOIBONP_00133;inference=ab initio prediction:Prodigal:2.6;locus_tag=KHOIBONP_00133;product=hypothetical protein
392_016891_unitig_0-quiver_dnaA_pilon	Prodigal:2.6	CDS	138458	139579	.	+	0	ID=KHOIBONP_00134;eC_number=1.1.1.85;Name=leuB;gene=leuB;inference=ab initio prediction:Prodigal:2.6,similar to AA sequence:UniProtKB:Q2T7H6;locus_tag=KHOIBONP_00134;product=3-isopropylmalate dehydrogenase
392_016891_unitig_0-quiver_dnaA_pilon	Prodigal:2.6	CDS	139580	140536	.	+	0	ID=KHOIBONP_00135;inference=ab initio prediction:Prodigal:2.6;locus_tag=KHOIBONP_00135;product=hypothetical protein
392_016891_unitig_0-quiver_dnaA_pilon	Aragorn:1.2	tRNA	140586	140662	.	+	.	ID=KHOIBONP_00136;inference=COORDINATES:profile:Aragorn:1.2;locus_tag=KHOIBONP_00136;product=tRNA-Pro(cgg)
392_016891_unitig_0-quiver_dnaA_pilon	Prodigal:2.6	CDS	141042	141413	.	+	0	ID=KHOIBONP_00137;db_xref=COG:COG3039;inference=ab initio prediction:Prodigal:2.6,similar to AA sequence:ISfinder:ISRhsp4;locus_tag=KHOIBONP_00137;product=IS5 family transposase ISRhsp4
392_016891_unitig_0-quiver_dnaA_pilon	Prodigal:2.6	CDS	141573	142601	.	+	0	ID=KHOIBONP_00138;inference=ab initio prediction:Prodigal:2.6,similar to AA sequence:ISfinder:ISPye26;locus_tag=KHOIBONP_00138;product=IS110 family transposase ISPye26
392_016891_unitig_0-quiver_dnaA_pilon	Prodigal:2.6	CDS	142793	143188	.	+	0	ID=KHOIBONP_00139;inference=ab initio prediction:Prodigal:2.6;locus_tag=KHOIBONP_00139;product=hypothetical protein
392_016891_unitig_0-quiver_dnaA_pilon	Prodigal:2.6	CDS	143821	144015	.	+	0	ID=KHOIBONP_00140;inference=ab initio prediction:Prodigal:2.6;locus_tag=KHOIBONP_00140;product=hypothetical protein
392_016891_unitig_0-quiver_dnaA_pilon	Prodigal:2.6	CDS	144824	146131	.	-	0	ID=KHOIBONP_00141;Name=dctD_1;gene=dctD_1;inference=ab initio prediction:Prodigal:2.6,similar to AA sequence:UniProtKB:P13632;locus_tag=KHOIBONP_00141;product=C4-dicarboxylate transport transcriptional regulatory protein DctD
392_016891_unitig_0-quiver_dnaA_pilon	Prodigal:2.6	CDS	146128	147798	.	-	0	ID=KHOIBONP_00142;eC_number=2.7.13.3;Name=dctB_1;gene=dctB_1;inference=ab initio prediction:Prodigal:2.6,similar to AA sequence:UniProtKB:P13633;locus_tag=KHOIBONP_00142;product=C4-dicarboxylate transport sensor protein DctB
392_016891_unitig_0-quiver_dnaA_pilon	Prodigal:2.6	CDS	147995	149362	.	+	0	ID=KHOIBONP_00143;Name=dctA_1;gene=dctA_1;inference=ab initio prediction:Prodigal:2.6,similar to AA sequence:UniProtKB:P20672;locus_tag=KHOIBONP_00143;product=C4-dicarboxylate transport protein
392_016891_unitig_0-quiver_dnaA_pilon	Prodigal:2.6	CDS	150163	151305	.	+	0	ID=KHOIBONP_00144;inference=ab initio prediction:Prodigal:2.6;locus_tag=KHOIBONP_00144;product=hypothetical protein
392_016891_unitig_0-quiver_dnaA_pilon	Prodigal:2.6	CDS	151314	152303	.	+	0	ID=KHOIBONP_00145;inference=ab initio prediction:Prodigal:2.6;locus_tag=KHOIBONP_00145;product=hypothetical protein
392_016891_unitig_0-quiver_dnaA_pilon	Prodigal:2.6	CDS	152300	153274	.	+	0	ID=KHOIBONP_00146;inference=ab initio prediction:Prodigal:2.6;locus_tag=KHOIBONP_00146;product=hypothetical protein
392_016891_unitig_0-quiver_dnaA_pilon	Prodigal:2.6	CDS	153274	155700	.	+	0	ID=KHOIBONP_00147;inference=ab initio prediction:Prodigal:2.6;locus_tag=KHOIBONP_00147;product=hypothetical protein
392_016891_unitig_0-quiver_dnaA_pilon	Prodigal:2.6	CDS	155775	156020	.	+	0	ID=KHOIBONP_00148;inference=ab initio prediction:Prodigal:2.6;locus_tag=KHOIBONP_00148;product=hypothetical protein
392_016891_unitig_0-quiver_dnaA_pilon	Prodigal:2.6	CDS	156748	157473	.	+	0	ID=KHOIBONP_00149;eC_number=2.7.8.31;Name=wcaJ_1;db_xref=COG:COG2148;gene=wcaJ_1;inference=ab initio prediction:Prodigal:2.6,similar to AA sequence:UniProtKB:P71241;locus_tag=KHOIBONP_00149;product=UDP-glucose:undecaprenyl-phosphate glucose-1-phosphate transferase
392_016891_unitig_0-quiver_dnaA_pilon	Prodigal:2.6	CDS	157692	158657	.	+	0	ID=KHOIBONP_00150;inference=ab initio prediction:Prodigal:2.6;locus_tag=KHOIBONP_00150;product=hypothetical protein
392_016891_unitig_0-quiver_dnaA_pilon	Prodigal:2.6	CDS	158900	160366	.	+	0	ID=KHOIBONP_00151;Name=tuaB;db_xref=COG:COG2244;gene=tuaB;inference=ab initio prediction:Prodigal:2.6,similar to AA sequence:UniProtKB:O32273;locus_tag=KHOIBONP_00151;product=Teichuronic acid biosynthesis protein TuaB
392_016891_unitig_0-quiver_dnaA_pilon	Prodigal:2.6	CDS	160398	161213	.	+	0	ID=KHOIBONP_00152;inference=ab initio prediction:Prodigal:2.6;locus_tag=KHOIBONP_00152;product=hypothetical protein
392_016891_unitig_0-quiver_dnaA_pilon	Prodigal:2.6	CDS	161308	162195	.	+	0	ID=KHOIBONP_00153;eC_number=2.5.1.98;Name=pssM;gene=pssM;inference=ab initio prediction:Prodigal:2.6,similar to AA sequence:UniProtKB:Q9FCP2;locus_tag=KHOIBONP_00153;product=Exopolysaccharide glucosyl ketal-pyruvate-transferase
392_016891_unitig_0-quiver_dnaA_pilon	Prodigal:2.6	CDS	162207	162602	.	-	0	ID=KHOIBONP_00154;inference=ab initio prediction:Prodigal:2.6;locus_tag=KHOIBONP_00154;product=hypothetical protein
392_016891_unitig_0-quiver_dnaA_pilon	Prodigal:2.6	CDS	162563	163285	.	-	0	ID=KHOIBONP_00155;inference=ab initio prediction:Prodigal:2.6;locus_tag=KHOIBONP_00155;product=hypothetical protein
392_016891_unitig_0-quiver_dnaA_pilon	Prodigal:2.6	CDS	163436	164182	.	-	0	ID=KHOIBONP_00156;inference=ab initio prediction:Prodigal:2.6;locus_tag=KHOIBONP_00156;product=hypothetical protein
392_016891_unitig_0-quiver_dnaA_pilon	Prodigal:2.6	CDS	164584	165585	.	-	0	ID=KHOIBONP_00157;inference=ab initio prediction:Prodigal:2.6;locus_tag=KHOIBONP_00157;product=hypothetical protein
392_016891_unitig_0-quiver_dnaA_pilon	Prodigal:2.6	CDS	165872	167167	.	-	0	ID=KHOIBONP_00158;inference=ab initio prediction:Prodigal:2.6;locus_tag=KHOIBONP_00158;product=hypothetical protein
392_016891_unitig_0-quiver_dnaA_pilon	Prodigal:2.6	CDS	167167	167952	.	-	0	ID=KHOIBONP_00159;eC_number=3.2.1.-;Name=exoK;gene=exoK;inference=ab initio prediction:Prodigal:2.6,similar to AA sequence:UniProtKB:P33693;locus_tag=KHOIBONP_00159;product=Endo-1%2C3-1%2C4-beta-glycanase ExoK
392_016891_unitig_0-quiver_dnaA_pilon	Prodigal:2.6	CDS	168071	169204	.	+	0	ID=KHOIBONP_00160;inference=ab initio prediction:Prodigal:2.6;locus_tag=KHOIBONP_00160;product=hypothetical protein
392_016891_unitig_0-quiver_dnaA_pilon	Prodigal:2.6	CDS	169279	170256	.	-	0	ID=KHOIBONP_00161;inference=ab initio prediction:Prodigal:2.6;locus_tag=KHOIBONP_00161;product=hypothetical protein
392_016891_unitig_0-quiver_dnaA_pilon	Prodigal:2.6	CDS	170757	172184	.	+	0	ID=KHOIBONP_00162;eC_number=1.10.3.14;Name=cydA;db_xref=COG:COG1271;gene=cydA;inference=ab initio prediction:Prodigal:2.6,similar to AA sequence:UniProtKB:P0ABJ9;locus_tag=KHOIBONP_00162;product=Cytochrome bd-I ubiquinol oxidase subunit 1
392_016891_unitig_0-quiver_dnaA_pilon	Prodigal:2.6	CDS	172187	173218	.	+	0	ID=KHOIBONP_00163;eC_number=1.10.3.14;Name=cydB;db_xref=COG:COG1294;gene=cydB;inference=ab initio prediction:Prodigal:2.6,similar to AA sequence:UniProtKB:P0ABK2;locus_tag=KHOIBONP_00163;product=Cytochrome bd-I ubiquinol oxidase subunit 2
392_016891_unitig_0-quiver_dnaA_pilon	Prodigal:2.6	CDS	173218	173322	.	+	0	ID=KHOIBONP_00164;inference=ab initio prediction:Prodigal:2.6;locus_tag=KHOIBONP_00164;product=hypothetical protein
392_016891_unitig_0-quiver_dnaA_pilon	Prodigal:2.6	CDS	173319	174005	.	-	0	ID=KHOIBONP_00165;eC_number=3.6.3.-;Name=thiQ;db_xref=COG:COG3840;gene=thiQ;inference=ab initio prediction:Prodigal:2.6,similar to AA sequence:UniProtKB:P31548;locus_tag=KHOIBONP_00165;product=Thiamine import ATP-binding protein ThiQ
392_016891_unitig_0-quiver_dnaA_pilon	Prodigal:2.6	CDS	173995	175530	.	-	0	ID=KHOIBONP_00166;inference=ab initio prediction:Prodigal:2.6;locus_tag=KHOIBONP_00166;product=hypothetical protein
392_016891_unitig_0-quiver_dnaA_pilon	Prodigal:2.6	CDS	175509	176480	.	-	0	ID=KHOIBONP_00167;Name=thiB;db_xref=COG:COG4143;gene=thiB;inference=ab initio prediction:Prodigal:2.6,similar to AA sequence:UniProtKB:P31550;locus_tag=KHOIBONP_00167;product=Thiamine-binding periplasmic protein
392_016891_unitig_0-quiver_dnaA_pilon	Prodigal:2.6	CDS	176656	179289	.	+	0	ID=KHOIBONP_00168;Name=mutS;db_xref=COG:COG0249;gene=mutS;inference=ab initio prediction:Prodigal:2.6,similar to AA sequence:UniProtKB:P0A1Y0;locus_tag=KHOIBONP_00168;product=DNA mismatch repair protein MutS
392_016891_unitig_0-quiver_dnaA_pilon	Prodigal:2.6	CDS	179286	180386	.	+	0	ID=KHOIBONP_00169;eC_number=4.2.3.5;Name=aroC;db_xref=COG:COG0082;gene=aroC;inference=ab initio prediction:Prodigal:2.6,similar to AA sequence:UniProtKB:P12008;locus_tag=KHOIBONP_00169;product=Chorismate synthase
392_016891_unitig_0-quiver_dnaA_pilon	Prodigal:2.6	CDS	180374	181252	.	-	0	ID=KHOIBONP_00170;eC_number=2.7.1.15;Name=rbsK;db_xref=COG:COG0524;gene=rbsK;inference=ab initio prediction:Prodigal:2.6,similar to AA sequence:UniProtKB:P0A9J6;locus_tag=KHOIBONP_00170;product=Ribokinase
392_016891_unitig_0-quiver_dnaA_pilon	Prodigal:2.6	CDS	181367	182158	.	-	0	ID=KHOIBONP_00171;Name=petC;db_xref=COG:COG2857;gene=petC;inference=ab initio prediction:Prodigal:2.6,similar to AA sequence:UniProtKB:P13627;locus_tag=KHOIBONP_00171;product=Cytochrome c1
392_016891_unitig_0-quiver_dnaA_pilon	Prodigal:2.6	CDS	182173	183513	.	-	0	ID=KHOIBONP_00172;Name=petB;db_xref=COG:COG1290;gene=petB;inference=ab initio prediction:Prodigal:2.6,similar to AA sequence:UniProtKB:P05418;locus_tag=KHOIBONP_00172;product=Cytochrome b
392_016891_unitig_0-quiver_dnaA_pilon	Prodigal:2.6	CDS	183525	184088	.	-	0	ID=KHOIBONP_00173;eC_number=1.10.2.2;Name=petA;db_xref=COG:COG0723;gene=petA;inference=ab initio prediction:Prodigal:2.6,similar to AA sequence:UniProtKB:P05417;locus_tag=KHOIBONP_00173;product=Ubiquinol-cytochrome c reductase iron-sulfur subunit
392_016891_unitig_0-quiver_dnaA_pilon	Prodigal:2.6	CDS	184267	185025	.	-	0	ID=KHOIBONP_00174;inference=ab initio prediction:Prodigal:2.6,similar to AA sequence:UniProtKB:P72255;locus_tag=KHOIBONP_00174;note=UPF0758 protein;product=hypothetical protein
392_016891_unitig_0-quiver_dnaA_pilon	Prodigal:2.6	CDS	185068	186231	.	-	0	ID=KHOIBONP_00175;Name=dnaJ;db_xref=COG:COG0484;gene=dnaJ;inference=ab initio prediction:Prodigal:2.6,similar to AA sequence:UniProtKB:Q6RSN5;locus_tag=KHOIBONP_00175;product=Chaperone protein DnaJ
392_016891_unitig_0-quiver_dnaA_pilon	Prodigal:2.6	CDS	186314	188230	.	-	0	ID=KHOIBONP_00176;Name=dnaK_1;gene=dnaK_1;inference=ab initio prediction:Prodigal:2.6,similar to AA sequence:UniProtKB:Q05981;locus_tag=KHOIBONP_00176;product=Chaperone protein DnaK
392_016891_unitig_0-quiver_dnaA_pilon	Prodigal:2.6	CDS	188424	189245	.	-	0	ID=KHOIBONP_00177;inference=ab initio prediction:Prodigal:2.6;locus_tag=KHOIBONP_00177;product=hypothetical protein
392_016891_unitig_0-quiver_dnaA_pilon	Prodigal:2.6	CDS	189370	190167	.	+	0	ID=KHOIBONP_00178;eC_number=3.1.3.7;Name=cysQ;db_xref=COG:COG1218;gene=cysQ;inference=ab initio prediction:Prodigal:2.6,similar to AA sequence:UniProtKB:P22255;locus_tag=KHOIBONP_00178;product=3'(2')%2C5'-bisphosphate nucleotidase CysQ
392_016891_unitig_0-quiver_dnaA_pilon	Prodigal:2.6	CDS	190169	190969	.	+	0	ID=KHOIBONP_00179;eC_number=2.7.7.90;Name=kdsB;db_xref=COG:COG1212;gene=kdsB;inference=ab initio prediction:Prodigal:2.6,similar to AA sequence:UniProtKB:Q8EEA9;locus_tag=KHOIBONP_00179;product=8-amino-3%2C8-dideoxy-manno-octulosonate cytidylyltransferase
392_016891_unitig_0-quiver_dnaA_pilon	Prodigal:2.6	CDS	191146	192042	.	+	0	ID=KHOIBONP_00180;eC_number=2.7.7.9;Name=gtaB;db_xref=COG:COG1210;gene=gtaB;inference=ab initio prediction:Prodigal:2.6,similar to AA sequence:UniProtKB:Q05852;locus_tag=KHOIBONP_00180;product=UTP--glucose-1-phosphate uridylyltransferase
392_016891_unitig_0-quiver_dnaA_pilon	Prodigal:2.6	CDS	192046	193032	.	+	0	ID=KHOIBONP_00181;eC_number=5.1.3.2;Name=galE;db_xref=COG:COG1087;gene=galE;inference=ab initio prediction:Prodigal:2.6,similar to AA sequence:UniProtKB:Q7WTB1;locus_tag=KHOIBONP_00181;product=UDP-glucose 4-epimerase
392_016891_unitig_0-quiver_dnaA_pilon	Prodigal:2.6	CDS	193029	194063	.	+	0	ID=KHOIBONP_00182;inference=ab initio prediction:Prodigal:2.6;locus_tag=KHOIBONP_00182;product=hypothetical protein
392_016891_unitig_0-quiver_dnaA_pilon	Prodigal:2.6	CDS	194149	195174	.	+	0	ID=KHOIBONP_00183;inference=ab initio prediction:Prodigal:2.6;locus_tag=KHOIBONP_00183;product=hypothetical protein
392_016891_unitig_0-quiver_dnaA_pilon	Prodigal:2.6	CDS	195171	196874	.	+	0	ID=KHOIBONP_00184;inference=ab initio prediction:Prodigal:2.6;locus_tag=KHOIBONP_00184;product=hypothetical protein
392_016891_unitig_0-quiver_dnaA_pilon	Prodigal:2.6	CDS	196871	198262	.	+	0	ID=KHOIBONP_00185;inference=ab initio prediction:Prodigal:2.6;locus_tag=KHOIBONP_00185;product=hypothetical protein
392_016891_unitig_0-quiver_dnaA_pilon	Prodigal:2.6	CDS	198293	199681	.	-	0	ID=KHOIBONP_00186;eC_number=5.4.2.2;Name=algC;gene=algC;inference=ab initio prediction:Prodigal:2.6,similar to AA sequence:UniProtKB:Q02E40;locus_tag=KHOIBONP_00186;product=Phosphomannomutase/phosphoglucomutase
392_016891_unitig_0-quiver_dnaA_pilon	Prodigal:2.6	CDS	199831	200232	.	+	0	ID=KHOIBONP_00187;inference=ab initio prediction:Prodigal:2.6;locus_tag=KHOIBONP_00187;product=hypothetical protein
392_016891_unitig_0-quiver_dnaA_pilon	Prodigal:2.6	CDS	200229	200813	.	+	0	ID=KHOIBONP_00188;inference=ab initio prediction:Prodigal:2.6;locus_tag=KHOIBONP_00188;product=hypothetical protein
392_016891_unitig_0-quiver_dnaA_pilon	Prodigal:2.6	CDS	200810	201661	.	+	0	ID=KHOIBONP_00189;inference=ab initio prediction:Prodigal:2.6;locus_tag=KHOIBONP_00189;product=hypothetical protein
392_016891_unitig_0-quiver_dnaA_pilon	Prodigal:2.6	CDS	201740	202159	.	+	0	ID=KHOIBONP_00190;eC_number=3.1.1.29;Name=arfB;db_xref=COG:COG1186;gene=arfB;inference=ab initio prediction:Prodigal:2.6,similar to AA sequence:UniProtKB:P40711;locus_tag=KHOIBONP_00190;product=Peptidyl-tRNA hydrolase ArfB
392_016891_unitig_0-quiver_dnaA_pilon	Prodigal:2.6	CDS	202156	202611	.	+	0	ID=KHOIBONP_00191;inference=ab initio prediction:Prodigal:2.6;locus_tag=KHOIBONP_00191;product=hypothetical protein
392_016891_unitig_0-quiver_dnaA_pilon	Prodigal:2.6	CDS	202618	204048	.	+	0	ID=KHOIBONP_00192;inference=ab initio prediction:Prodigal:2.6;locus_tag=KHOIBONP_00192;product=hypothetical protein
392_016891_unitig_0-quiver_dnaA_pilon	Prodigal:2.6	CDS	204045	205337	.	-	0	ID=KHOIBONP_00193;eC_number=6.3.4.21;Name=pncB;db_xref=COG:COG1488;gene=pncB;inference=ab initio prediction:Prodigal:2.6,similar to AA sequence:UniProtKB:Q8UIS9;locus_tag=KHOIBONP_00193;product=Nicotinate phosphoribosyltransferase
392_016891_unitig_0-quiver_dnaA_pilon	Prodigal:2.6	CDS	205397	205993	.	-	0	ID=KHOIBONP_00194;eC_number=3.5.1.19;Name=pncA;db_xref=COG:COG1335;gene=pncA;inference=ab initio prediction:Prodigal:2.6,similar to AA sequence:UniProtKB:P21369;locus_tag=KHOIBONP_00194;product=Nicotinamidase
392_016891_unitig_0-quiver_dnaA_pilon	Prodigal:2.6	CDS	206122	207717	.	+	0	ID=KHOIBONP_00195;Name=sdcS;db_xref=COG:COG0471;gene=sdcS;inference=ab initio prediction:Prodigal:2.6,similar to AA sequence:UniProtKB:Q99SX1;locus_tag=KHOIBONP_00195;product=Sodium-dependent dicarboxylate transporter SdcS
392_016891_unitig_0-quiver_dnaA_pilon	Prodigal:2.6	CDS	207771	208661	.	+	0	ID=KHOIBONP_00196;inference=ab initio prediction:Prodigal:2.6;locus_tag=KHOIBONP_00196;product=hypothetical protein
392_016891_unitig_0-quiver_dnaA_pilon	Prodigal:2.6	CDS	208666	210942	.	-	0	ID=KHOIBONP_00197;eC_number=1.1.1.40;Name=tme;db_xref=COG:COG0280;gene=tme;inference=ab initio prediction:Prodigal:2.6,similar to AA sequence:UniProtKB:O30808;locus_tag=KHOIBONP_00197;product=NADP-dependent malic enzyme
392_016891_unitig_0-quiver_dnaA_pilon	Prodigal:2.6	CDS	211027	211752	.	-	0	ID=KHOIBONP_00198;inference=ab initio prediction:Prodigal:2.6;locus_tag=KHOIBONP_00198;product=hypothetical protein
392_016891_unitig_0-quiver_dnaA_pilon	Prodigal:2.6	CDS	211903	213879	.	+	0	ID=KHOIBONP_00199;Name=yfkN_1;db_xref=COG:COG0737;gene=yfkN_1;inference=ab initio prediction:Prodigal:2.6,similar to AA sequence:UniProtKB:O34313;locus_tag=KHOIBONP_00199;product=Trifunctional nucleotide phosphoesterase protein YfkN
392_016891_unitig_0-quiver_dnaA_pilon	Prodigal:2.6	CDS	213913	214719	.	-	0	ID=KHOIBONP_00200;db_xref=COG:COG1305;inference=ab initio prediction:Prodigal:2.6,similar to AA sequence:UniProtKB:P9WL93;locus_tag=KHOIBONP_00200;product=putative protein
392_016891_unitig_0-quiver_dnaA_pilon	Prodigal:2.6	CDS	214723	215679	.	-	0	ID=KHOIBONP_00201;inference=ab initio prediction:Prodigal:2.6;locus_tag=KHOIBONP_00201;product=hypothetical protein
392_016891_unitig_0-quiver_dnaA_pilon	Prodigal:2.6	CDS	215694	217103	.	-	0	ID=KHOIBONP_00202;db_xref=COG:COG2308;inference=ab initio prediction:Prodigal:2.6,similar to AA sequence:UniProtKB:P9WLA9;locus_tag=KHOIBONP_00202;product=putative protein
392_016891_unitig_0-quiver_dnaA_pilon	Prodigal:2.6	CDS	217282	218442	.	-	0	ID=KHOIBONP_00203;eC_number=2.3.1.9;Name=thlA;db_xref=COG:COG0183;gene=thlA;inference=ab initio prediction:Prodigal:2.6,similar to AA sequence:UniProtKB:P45359;locus_tag=KHOIBONP_00203;product=Acetyl-CoA acetyltransferase
392_016891_unitig_0-quiver_dnaA_pilon	Prodigal:2.6	CDS	218533	218895	.	+	0	ID=KHOIBONP_00204;inference=ab initio prediction:Prodigal:2.6;locus_tag=KHOIBONP_00204;product=hypothetical protein
392_016891_unitig_0-quiver_dnaA_pilon	Prodigal:2.6	CDS	218892	219392	.	+	0	ID=KHOIBONP_00205;inference=ab initio prediction:Prodigal:2.6;locus_tag=KHOIBONP_00205;product=hypothetical protein
392_016891_unitig_0-quiver_dnaA_pilon	Prodigal:2.6	CDS	219389	219721	.	-	0	ID=KHOIBONP_00206;Name=hspQ;gene=hspQ;inference=ab initio prediction:Prodigal:2.6,protein motif:HAMAP:MF_01194;locus_tag=KHOIBONP_00206;product=Heat shock protein HspQ
392_016891_unitig_0-quiver_dnaA_pilon	Prodigal:2.6	CDS	219811	220266	.	-	0	ID=KHOIBONP_00207;inference=ab initio prediction:Prodigal:2.6;locus_tag=KHOIBONP_00207;product=hypothetical protein
392_016891_unitig_0-quiver_dnaA_pilon	Prodigal:2.6	CDS	220270	220992	.	-	0	ID=KHOIBONP_00208;eC_number=3.6.1.41;Name=apaH;gene=apaH;inference=ab initio prediction:Prodigal:2.6,protein motif:HAMAP:MF_00199;locus_tag=KHOIBONP_00208;product=Bis(5'-nucleosyl)-tetraphosphatase%2C symmetrical
392_016891_unitig_0-quiver_dnaA_pilon	Prodigal:2.6	CDS	221064	222653	.	-	0	ID=KHOIBONP_00209;eC_number=1.1.1.95;Name=serA;db_xref=COG:COG0111;gene=serA;inference=ab initio prediction:Prodigal:2.6,similar to AA sequence:UniProtKB:P9WNX3;locus_tag=KHOIBONP_00209;product=D-3-phosphoglycerate dehydrogenase
392_016891_unitig_0-quiver_dnaA_pilon	Prodigal:2.6	CDS	222768	223913	.	-	0	ID=KHOIBONP_00210;eC_number=2.6.1.52;Name=serC;db_xref=COG:COG1932;gene=serC;inference=ab initio prediction:Prodigal:2.6,similar to AA sequence:UniProtKB:P9WQ73;locus_tag=KHOIBONP_00210;product=Phosphoserine aminotransferase
392_016891_unitig_0-quiver_dnaA_pilon	Prodigal:2.6	CDS	224047	224925	.	+	0	ID=KHOIBONP_00211;inference=ab initio prediction:Prodigal:2.6;locus_tag=KHOIBONP_00211;product=hypothetical protein
392_016891_unitig_0-quiver_dnaA_pilon	Prodigal:2.6	CDS	224977	225738	.	+	0	ID=KHOIBONP_00212;Name=yfcA;db_xref=COG:COG0730;gene=yfcA;inference=ab initio prediction:Prodigal:2.6,similar to AA sequence:UniProtKB:P0AD30;locus_tag=KHOIBONP_00212;product=putative membrane transporter protein YfcA
392_016891_unitig_0-quiver_dnaA_pilon	Prodigal:2.6	CDS	225857	226843	.	-	0	ID=KHOIBONP_00213;inference=ab initio prediction:Prodigal:2.6;locus_tag=KHOIBONP_00213;product=hypothetical protein
392_016891_unitig_0-quiver_dnaA_pilon	Prodigal:2.6	CDS	226994	227515	.	+	0	ID=KHOIBONP_00214;inference=ab initio prediction:Prodigal:2.6;locus_tag=KHOIBONP_00214;product=hypothetical protein
392_016891_unitig_0-quiver_dnaA_pilon	Prodigal:2.6	CDS	227630	228814	.	+	0	ID=KHOIBONP_00215;eC_number=2.1.1.192;Name=rlmN;db_xref=COG:COG0820;gene=rlmN;inference=ab initio prediction:Prodigal:2.6,similar to AA sequence:UniProtKB:P36979;locus_tag=KHOIBONP_00215;product=Dual-specificity RNA methyltransferase RlmN
392_016891_unitig_0-quiver_dnaA_pilon	Prodigal:2.6	CDS	228811	229818	.	-	0	ID=KHOIBONP_00216;eC_number=3.6.1.-;Name=rsgA;gene=rsgA;inference=ab initio prediction:Prodigal:2.6,protein motif:HAMAP:MF_01820;locus_tag=KHOIBONP_00216;product=Putative ribosome biogenesis GTPase RsgA
392_016891_unitig_0-quiver_dnaA_pilon	Prodigal:2.6	CDS	229859	230689	.	-	0	ID=KHOIBONP_00217;inference=ab initio prediction:Prodigal:2.6;locus_tag=KHOIBONP_00217;product=hypothetical protein
392_016891_unitig_0-quiver_dnaA_pilon	Prodigal:2.6	CDS	230795	231616	.	+	0	ID=KHOIBONP_00218;eC_number=2.3.1.117;Name=dapD;gene=dapD;inference=ab initio prediction:Prodigal:2.6,similar to AA sequence:UniProtKB:Q8FV25;locus_tag=KHOIBONP_00218;product=2%2C3%2C4%2C5-tetrahydropyridine-2%2C6-dicarboxylate N-succinyltransferase
392_016891_unitig_0-quiver_dnaA_pilon	Prodigal:2.6	CDS	231616	232071	.	+	0	ID=KHOIBONP_00219;inference=ab initio prediction:Prodigal:2.6,similar to AA sequence:UniProtKB:P0A8D3;locus_tag=KHOIBONP_00219;note=UPF0178 protein YaiI;product=hypothetical protein
392_016891_unitig_0-quiver_dnaA_pilon	Prodigal:2.6	CDS	232127	232705	.	+	0	ID=KHOIBONP_00220;inference=ab initio prediction:Prodigal:2.6;locus_tag=KHOIBONP_00220;product=hypothetical protein
392_016891_unitig_0-quiver_dnaA_pilon	Prodigal:2.6	CDS	232794	233591	.	-	0	ID=KHOIBONP_00221;eC_number=4.2.1.155;Name=dmdD;db_xref=COG:COG1024;gene=dmdD;inference=ab initio prediction:Prodigal:2.6,similar to AA sequence:UniProtKB:Q5LLW6;locus_tag=KHOIBONP_00221;product=Methylthioacryloyl-CoA hydratase
392_016891_unitig_0-quiver_dnaA_pilon	Prodigal:2.6	CDS	233725	235008	.	+	0	ID=KHOIBONP_00222;eC_number=2.6.1.19;Name=puuE;db_xref=COG:COG0160;gene=puuE;inference=ab initio prediction:Prodigal:2.6,similar to AA sequence:UniProtKB:P50457;locus_tag=KHOIBONP_00222;product=4-aminobutyrate aminotransferase PuuE
392_016891_unitig_0-quiver_dnaA_pilon	Prodigal:2.6	CDS	235005	235928	.	-	0	ID=KHOIBONP_00223;inference=ab initio prediction:Prodigal:2.6;locus_tag=KHOIBONP_00223;product=hypothetical protein
392_016891_unitig_0-quiver_dnaA_pilon	Prodigal:2.6	CDS	235950	236930	.	-	0	ID=KHOIBONP_00224;inference=ab initio prediction:Prodigal:2.6;locus_tag=KHOIBONP_00224;product=hypothetical protein
392_016891_unitig_0-quiver_dnaA_pilon	Prodigal:2.6	CDS	236940	237203	.	-	0	ID=KHOIBONP_00225;Name=tusA;db_xref=COG:COG0425;gene=tusA;inference=ab initio prediction:Prodigal:2.6,similar to AA sequence:UniProtKB:D3RPC0;locus_tag=KHOIBONP_00225;product=Sulfur carrier protein TusA
392_016891_unitig_0-quiver_dnaA_pilon	Prodigal:2.6	CDS	237200	237712	.	-	0	ID=KHOIBONP_00226;inference=ab initio prediction:Prodigal:2.6;locus_tag=KHOIBONP_00226;product=hypothetical protein
392_016891_unitig_0-quiver_dnaA_pilon	Prodigal:2.6	CDS	237723	238349	.	-	0	ID=KHOIBONP_00227;Name=uvrY;db_xref=COG:COG2197;gene=uvrY;inference=ab initio prediction:Prodigal:2.6,similar to AA sequence:UniProtKB:P0AED5;locus_tag=KHOIBONP_00227;product=Response regulator UvrY
392_016891_unitig_0-quiver_dnaA_pilon	Prodigal:2.6	CDS	238381	239697	.	-	0	ID=KHOIBONP_00228;inference=ab initio prediction:Prodigal:2.6;locus_tag=KHOIBONP_00228;product=hypothetical protein
392_016891_unitig_0-quiver_dnaA_pilon	Prodigal:2.6	CDS	239815	240267	.	+	0	ID=KHOIBONP_00229;eC_number=1.8.4.14;Name=msrC;db_xref=COG:COG1956;gene=msrC;inference=ab initio prediction:Prodigal:2.6,similar to AA sequence:UniProtKB:P76270;locus_tag=KHOIBONP_00229;product=Free methionine-R-sulfoxide reductase
392_016891_unitig_0-quiver_dnaA_pilon	Prodigal:2.6	CDS	240287	240913	.	+	0	ID=KHOIBONP_00230;Name=rhtB;db_xref=COG:COG1280;gene=rhtB;inference=ab initio prediction:Prodigal:2.6,similar to AA sequence:UniProtKB:P0AG34;locus_tag=KHOIBONP_00230;product=Homoserine/homoserine lactone efflux protein
392_016891_unitig_0-quiver_dnaA_pilon	Prodigal:2.6	CDS	240910	241560	.	+	0	ID=KHOIBONP_00231;eC_number=5.4.99.28;Name=rluA;db_xref=COG:COG0564;gene=rluA;inference=ab initio prediction:Prodigal:2.6,similar to AA sequence:UniProtKB:P0AA37;locus_tag=KHOIBONP_00231;product=Ribosomal large subunit pseudouridine synthase A
392_016891_unitig_0-quiver_dnaA_pilon	Prodigal:2.6	CDS	241557	242339	.	-	0	ID=KHOIBONP_00232;inference=ab initio prediction:Prodigal:2.6;locus_tag=KHOIBONP_00232;product=hypothetical protein
392_016891_unitig_0-quiver_dnaA_pilon	Prodigal:2.6	CDS	242467	243522	.	+	0	ID=KHOIBONP_00233;inference=ab initio prediction:Prodigal:2.6;locus_tag=KHOIBONP_00233;product=hypothetical protein
392_016891_unitig_0-quiver_dnaA_pilon	Prodigal:2.6	CDS	243628	243849	.	+	0	ID=KHOIBONP_00234;inference=ab initio prediction:Prodigal:2.6;locus_tag=KHOIBONP_00234;product=hypothetical protein
392_016891_unitig_0-quiver_dnaA_pilon	Prodigal:2.6	CDS	243892	244821	.	+	0	ID=KHOIBONP_00235;eC_number=1.1.5.-;Name=yliI_1;db_xref=COG:COG2133;gene=yliI_1;inference=ab initio prediction:Prodigal:2.6,similar to AA sequence:UniProtKB:P75804;locus_tag=KHOIBONP_00235;product=Aldose sugar dehydrogenase YliI
392_016891_unitig_0-quiver_dnaA_pilon	Prodigal:2.6	CDS	244868	245239	.	-	0	ID=KHOIBONP_00236;inference=ab initio prediction:Prodigal:2.6;locus_tag=KHOIBONP_00236;product=hypothetical protein
392_016891_unitig_0-quiver_dnaA_pilon	Prodigal:2.6	CDS	245288	247105	.	-	0	ID=KHOIBONP_00237;Name=mutL;gene=mutL;inference=ab initio prediction:Prodigal:2.6,similar to AA sequence:UniProtKB:Q5F8M6;locus_tag=KHOIBONP_00237;product=DNA mismatch repair protein MutL
392_016891_unitig_0-quiver_dnaA_pilon	Prodigal:2.6	CDS	247218	248534	.	-	0	ID=KHOIBONP_00238;eC_number=3.4.24.-;db_xref=COG:COG0612;inference=ab initio prediction:Prodigal:2.6,similar to AA sequence:UniProtKB:P9WHT5;locus_tag=KHOIBONP_00238;product=putative zinc protease
392_016891_unitig_0-quiver_dnaA_pilon	Prodigal:2.6	CDS	248531	249967	.	-	0	ID=KHOIBONP_00239;eC_number=3.4.24.-;db_xref=COG:COG0612;inference=ab initio prediction:Prodigal:2.6,similar to AA sequence:UniProtKB:P9WHT5;locus_tag=KHOIBONP_00239;product=putative zinc protease
392_016891_unitig_0-quiver_dnaA_pilon	Prodigal:2.6	CDS	250152	251372	.	-	0	ID=KHOIBONP_00240;eC_number=1.14.-.-;Name=pksS;db_xref=COG:COG2124;gene=pksS;inference=ab initio prediction:Prodigal:2.6,similar to AA sequence:UniProtKB:O31785;locus_tag=KHOIBONP_00240;product=Polyketide biosynthesis cytochrome P450 PksS
392_016891_unitig_0-quiver_dnaA_pilon	Prodigal:2.6	CDS	251369	251887	.	-	0	ID=KHOIBONP_00241;inference=ab initio prediction:Prodigal:2.6;locus_tag=KHOIBONP_00241;product=hypothetical protein
392_016891_unitig_0-quiver_dnaA_pilon	Prodigal:2.6	CDS	251917	252615	.	-	0	ID=KHOIBONP_00242;eC_number=3.4.23.36;Name=lspA_1;gene=lspA_1;inference=ab initio prediction:Prodigal:2.6,protein motif:HAMAP:MF_00161;locus_tag=KHOIBONP_00242;product=Lipoprotein signal peptidase
392_016891_unitig_0-quiver_dnaA_pilon	Prodigal:2.6	CDS	252615	254201	.	-	0	ID=KHOIBONP_00243;Name=purH;db_xref=COG:COG0138;gene=purH;inference=ab initio prediction:Prodigal:2.6,similar to AA sequence:UniProtKB:P15639;locus_tag=KHOIBONP_00243;product=Bifunctional purine biosynthesis protein PurH
392_016891_unitig_0-quiver_dnaA_pilon	Prodigal:2.6	CDS	254263	254439	.	-	0	ID=KHOIBONP_00244;inference=ab initio prediction:Prodigal:2.6;locus_tag=KHOIBONP_00244;product=hypothetical protein
392_016891_unitig_0-quiver_dnaA_pilon	Prodigal:2.6	CDS	254500	255771	.	-	0	ID=KHOIBONP_00245;eC_number=2.1.1.176;Name=rsmB_1;db_xref=COG:COG0144;gene=rsmB_1;inference=ab initio prediction:Prodigal:2.6,similar to AA sequence:UniProtKB:P36929;locus_tag=KHOIBONP_00245;product=Ribosomal RNA small subunit methyltransferase B
392_016891_unitig_0-quiver_dnaA_pilon	Prodigal:2.6	CDS	255844	256020	.	+	0	ID=KHOIBONP_00246;inference=ab initio prediction:Prodigal:2.6;locus_tag=KHOIBONP_00246;product=hypothetical protein
392_016891_unitig_0-quiver_dnaA_pilon	Prodigal:2.6	CDS	256021	257349	.	+	0	ID=KHOIBONP_00247;eC_number=3.5.99.5;Name=cnbH_1;gene=cnbH_1;inference=ab initio prediction:Prodigal:2.6,similar to AA sequence:UniProtKB:Q38M35;locus_tag=KHOIBONP_00247;product=2-amino-5-chloromuconic acid deaminase
392_016891_unitig_0-quiver_dnaA_pilon	Prodigal:2.6	CDS	257435	258634	.	+	0	ID=KHOIBONP_00248;eC_number=2.6.1.83;Name=dapL;db_xref=COG:COG0436;gene=dapL;inference=ab initio prediction:Prodigal:2.6,similar to AA sequence:UniProtKB:A0LEA5;locus_tag=KHOIBONP_00248;product=LL-diaminopimelate aminotransferase
392_016891_unitig_0-quiver_dnaA_pilon	Prodigal:2.6	CDS	258639	261221	.	+	0	ID=KHOIBONP_00249;inference=ab initio prediction:Prodigal:2.6;locus_tag=KHOIBONP_00249;product=hypothetical protein
392_016891_unitig_0-quiver_dnaA_pilon	Prodigal:2.6	CDS	261259	262122	.	+	0	ID=KHOIBONP_00250;inference=ab initio prediction:Prodigal:2.6;locus_tag=KHOIBONP_00250;product=hypothetical protein
392_016891_unitig_0-quiver_dnaA_pilon	Prodigal:2.6	CDS	262162	262821	.	-	0	ID=KHOIBONP_00251;inference=ab initio prediction:Prodigal:2.6;locus_tag=KHOIBONP_00251;product=hypothetical protein
392_016891_unitig_0-quiver_dnaA_pilon	Prodigal:2.6	CDS	262846	263037	.	-	0	ID=KHOIBONP_00252;inference=ab initio prediction:Prodigal:2.6,similar to AA sequence:UniProtKB:P0AAZ7;locus_tag=KHOIBONP_00252;note=UPF0434 protein YcaR;product=hypothetical protein
392_016891_unitig_0-quiver_dnaA_pilon	Prodigal:2.6	CDS	263034	263660	.	-	0	ID=KHOIBONP_00253;inference=ab initio prediction:Prodigal:2.6;locus_tag=KHOIBONP_00253;product=hypothetical protein
392_016891_unitig_0-quiver_dnaA_pilon	Prodigal:2.6	CDS	263664	264569	.	-	0	ID=KHOIBONP_00254;Name=ybbN;db_xref=COG:COG3118;gene=ybbN;inference=ab initio prediction:Prodigal:2.6,similar to AA sequence:UniProtKB:P77395;locus_tag=KHOIBONP_00254;product=putative protein YbbN
392_016891_unitig_0-quiver_dnaA_pilon	Prodigal:2.6	CDS	264663	265448	.	-	0	ID=KHOIBONP_00255;eC_number=3.1.11.2;Name=xthA_1;db_xref=COG:COG0708;gene=xthA_1;inference=ab initio prediction:Prodigal:2.6,similar to AA sequence:UniProtKB:P09030;locus_tag=KHOIBONP_00255;product=Exodeoxyribonuclease III
392_016891_unitig_0-quiver_dnaA_pilon	Prodigal:2.6	CDS	265564	266880	.	+	0	ID=KHOIBONP_00256;Name=naiP;gene=naiP;inference=ab initio prediction:Prodigal:2.6,similar to AA sequence:UniProtKB:O34691;locus_tag=KHOIBONP_00256;product=Putative niacin/nicotinamide transporter NaiP
392_016891_unitig_0-quiver_dnaA_pilon	Prodigal:2.6	CDS	266938	267912	.	+	0	ID=KHOIBONP_00257;eC_number=1.8.5.7;Name=yqjG;db_xref=COG:COG0435;gene=yqjG;inference=ab initio prediction:Prodigal:2.6,similar to AA sequence:UniProtKB:P42620;locus_tag=KHOIBONP_00257;product=Glutathionyl-hydroquinone reductase YqjG
392_016891_unitig_0-quiver_dnaA_pilon	Prodigal:2.6	CDS	268073	268759	.	-	0	ID=KHOIBONP_00258;Name=walR_1;db_xref=COG:COG0745;gene=walR_1;inference=ab initio prediction:Prodigal:2.6,similar to AA sequence:UniProtKB:P37478;locus_tag=KHOIBONP_00258;product=Transcriptional regulatory protein WalR
392_016891_unitig_0-quiver_dnaA_pilon	Prodigal:2.6	CDS	268862	269953	.	+	0	ID=KHOIBONP_00259;eC_number=3.5.4.25;Name=ribA_1;gene=ribA_1;inference=ab initio prediction:Prodigal:2.6,protein motif:HAMAP:MF_00179;locus_tag=KHOIBONP_00259;product=GTP cyclohydrolase-2
392_016891_unitig_0-quiver_dnaA_pilon	Prodigal:2.6	CDS	269959	270435	.	+	0	ID=KHOIBONP_00260;inference=ab initio prediction:Prodigal:2.6;locus_tag=KHOIBONP_00260;product=hypothetical protein
392_016891_unitig_0-quiver_dnaA_pilon	Prodigal:2.6	CDS	270423	271082	.	-	0	ID=KHOIBONP_00261;Name=yggS;db_xref=COG:COG0325;gene=yggS;inference=ab initio prediction:Prodigal:2.6,similar to AA sequence:UniProtKB:P67080;locus_tag=KHOIBONP_00261;product=Pyridoxal phosphate homeostasis protein
392_016891_unitig_0-quiver_dnaA_pilon	Prodigal:2.6	CDS	271155	272207	.	-	0	ID=KHOIBONP_00262;Name=opmA;gene=opmA;inference=ab initio prediction:Prodigal:2.6,similar to AA sequence:UniProtKB:P39767;locus_tag=KHOIBONP_00262;product=Porin
392_016891_unitig_0-quiver_dnaA_pilon	Prodigal:2.6	CDS	272490	272978	.	+	0	ID=KHOIBONP_00263;inference=ab initio prediction:Prodigal:2.6;locus_tag=KHOIBONP_00263;product=hypothetical protein
392_016891_unitig_0-quiver_dnaA_pilon	Prodigal:2.6	CDS	273076	275613	.	+	0	ID=KHOIBONP_00264;eC_number=6.1.1.4;Name=leuS;db_xref=COG:COG0495;gene=leuS;inference=ab initio prediction:Prodigal:2.6,similar to AA sequence:UniProtKB:Q9JXT2;locus_tag=KHOIBONP_00264;product=Leucine--tRNA ligase
392_016891_unitig_0-quiver_dnaA_pilon	Prodigal:2.6	CDS	275600	276094	.	+	0	ID=KHOIBONP_00265;inference=ab initio prediction:Prodigal:2.6;locus_tag=KHOIBONP_00265;product=hypothetical protein
392_016891_unitig_0-quiver_dnaA_pilon	Prodigal:2.6	CDS	276099	277127	.	+	0	ID=KHOIBONP_00266;inference=ab initio prediction:Prodigal:2.6;locus_tag=KHOIBONP_00266;product=hypothetical protein
392_016891_unitig_0-quiver_dnaA_pilon	Prodigal:2.6	CDS	277124	278296	.	+	0	ID=KHOIBONP_00267;inference=ab initio prediction:Prodigal:2.6;locus_tag=KHOIBONP_00267;product=hypothetical protein
392_016891_unitig_0-quiver_dnaA_pilon	Prodigal:2.6	CDS	278293	278880	.	-	0	ID=KHOIBONP_00268;inference=ab initio prediction:Prodigal:2.6;locus_tag=KHOIBONP_00268;product=hypothetical protein
392_016891_unitig_0-quiver_dnaA_pilon	Prodigal:2.6	CDS	278933	279517	.	-	0	ID=KHOIBONP_00269;inference=ab initio prediction:Prodigal:2.6;locus_tag=KHOIBONP_00269;product=hypothetical protein
392_016891_unitig_0-quiver_dnaA_pilon	Prodigal:2.6	CDS	279613	279981	.	-	0	ID=KHOIBONP_00270;inference=ab initio prediction:Prodigal:2.6;locus_tag=KHOIBONP_00270;product=hypothetical protein
392_016891_unitig_0-quiver_dnaA_pilon	Prodigal:2.6	CDS	280111	281292	.	+	0	ID=KHOIBONP_00271;eC_number=2.3.1.16;Name=bktB;db_xref=COG:COG0183;gene=bktB;inference=ab initio prediction:Prodigal:2.6,similar to AA sequence:UniProtKB:Q0KBP1;locus_tag=KHOIBONP_00271;product=Beta-ketothiolase BktB
392_016891_unitig_0-quiver_dnaA_pilon	Prodigal:2.6	CDS	281405	283171	.	+	0	ID=KHOIBONP_00272;Name=lutP_1;db_xref=COG:COG1620;gene=lutP_1;inference=ab initio prediction:Prodigal:2.6,similar to AA sequence:UniProtKB:P71067;locus_tag=KHOIBONP_00272;product=L-lactate permease
392_016891_unitig_0-quiver_dnaA_pilon	Prodigal:2.6	CDS	283496	284098	.	-	0	ID=KHOIBONP_00273;Name=yhhQ;db_xref=COG:COG1738;gene=yhhQ;inference=ab initio prediction:Prodigal:2.6,similar to AA sequence:UniProtKB:P37619;locus_tag=KHOIBONP_00273;product=Queuosine precursor transporter
392_016891_unitig_0-quiver_dnaA_pilon	Prodigal:2.6	CDS	284191	285108	.	-	0	ID=KHOIBONP_00274;inference=ab initio prediction:Prodigal:2.6;locus_tag=KHOIBONP_00274;product=hypothetical protein
392_016891_unitig_0-quiver_dnaA_pilon	Prodigal:2.6	CDS	285081	285944	.	-	0	ID=KHOIBONP_00275;eC_number=3.4.24.-;Name=mepA;gene=mepA;inference=ab initio prediction:Prodigal:2.6,protein motif:HAMAP:MF_01623;locus_tag=KHOIBONP_00275;product=Penicillin-insensitive murein endopeptidase
392_016891_unitig_0-quiver_dnaA_pilon	Prodigal:2.6	CDS	285941	287311	.	-	0	ID=KHOIBONP_00276;inference=ab initio prediction:Prodigal:2.6;locus_tag=KHOIBONP_00276;product=hypothetical protein
392_016891_unitig_0-quiver_dnaA_pilon	Prodigal:2.6	CDS	287354	287914	.	-	0	ID=KHOIBONP_00277;inference=ab initio prediction:Prodigal:2.6;locus_tag=KHOIBONP_00277;product=hypothetical protein
392_016891_unitig_0-quiver_dnaA_pilon	Prodigal:2.6	CDS	288092	288382	.	+	0	ID=KHOIBONP_00278;inference=ab initio prediction:Prodigal:2.6;locus_tag=KHOIBONP_00278;product=hypothetical protein
392_016891_unitig_0-quiver_dnaA_pilon	Prodigal:2.6	CDS	288382	290418	.	+	0	ID=KHOIBONP_00279;eC_number=3.6.4.12;Name=recQ;db_xref=COG:COG0514;gene=recQ;inference=ab initio prediction:Prodigal:2.6,similar to AA sequence:UniProtKB:P15043;locus_tag=KHOIBONP_00279;product=ATP-dependent DNA helicase RecQ
392_016891_unitig_0-quiver_dnaA_pilon	Prodigal:2.6	CDS	290561	291478	.	+	0	ID=KHOIBONP_00280;eC_number=1.8.5.-;Name=msrP;db_xref=COG:COG2041;gene=msrP;inference=ab initio prediction:Prodigal:2.6,similar to AA sequence:UniProtKB:P76342;locus_tag=KHOIBONP_00280;product=Protein-methionine-sulfoxide reductase catalytic subunit MsrP
392_016891_unitig_0-quiver_dnaA_pilon	Prodigal:2.6	CDS	291478	292098	.	+	0	ID=KHOIBONP_00281;Name=yedZ;gene=yedZ;inference=ab initio prediction:Prodigal:2.6,protein motif:HAMAP:MF_01207;locus_tag=KHOIBONP_00281;product=Sulfoxide reductase heme-binding subunit YedZ
392_016891_unitig_0-quiver_dnaA_pilon	barrnap:0.8	rRNA	292560	294019	0	+	.	ID=KHOIBONP_00282;locus_tag=KHOIBONP_00282;product=16S ribosomal RNA
392_016891_unitig_0-quiver_dnaA_pilon	Aragorn:1.2	tRNA	294174	294250	.	+	.	ID=KHOIBONP_00283;inference=COORDINATES:profile:Aragorn:1.2;locus_tag=KHOIBONP_00283;product=tRNA-Ile(gat)
392_016891_unitig_0-quiver_dnaA_pilon	Aragorn:1.2	tRNA	294270	294345	.	+	.	ID=KHOIBONP_00284;inference=COORDINATES:profile:Aragorn:1.2;locus_tag=KHOIBONP_00284;product=tRNA-Ala(tgc)
392_016891_unitig_0-quiver_dnaA_pilon	barrnap:0.8	rRNA	294686	297508	0	+	.	ID=KHOIBONP_00285;locus_tag=KHOIBONP_00285;product=23S ribosomal RNA
392_016891_unitig_0-quiver_dnaA_pilon	barrnap:0.8	rRNA	297608	297717	4.5e-12	+	.	ID=KHOIBONP_00286;locus_tag=KHOIBONP_00286;product=5S ribosomal RNA
392_016891_unitig_0-quiver_dnaA_pilon	Aragorn:1.2	tRNA	297783	297859	.	+	.	ID=KHOIBONP_00287;inference=COORDINATES:profile:Aragorn:1.2;locus_tag=KHOIBONP_00287;product=tRNA-Met(cat)
392_016891_unitig_0-quiver_dnaA_pilon	Prodigal:2.6	CDS	298364	298801	.	-	0	ID=KHOIBONP_00288;inference=ab initio prediction:Prodigal:2.6;locus_tag=KHOIBONP_00288;product=hypothetical protein
392_016891_unitig_0-quiver_dnaA_pilon	Prodigal:2.6	CDS	298948	299211	.	-	0	ID=KHOIBONP_00289;inference=ab initio prediction:Prodigal:2.6;locus_tag=KHOIBONP_00289;product=hypothetical protein
392_016891_unitig_0-quiver_dnaA_pilon	Prodigal:2.6	CDS	299717	300883	.	+	0	ID=KHOIBONP_00290;eC_number=1.1.1.192;Name=adh1_1;db_xref=COG:COG1454;gene=adh1_1;inference=ab initio prediction:Prodigal:2.6,similar to AA sequence:UniProtKB:A4IP64;locus_tag=KHOIBONP_00290;product=Long-chain-alcohol dehydrogenase 1
392_016891_unitig_0-quiver_dnaA_pilon	Prodigal:2.6	CDS	301662	302942	.	+	0	ID=KHOIBONP_00291;eC_number=1.1.5.-;Name=yliI_2;db_xref=COG:COG2133;gene=yliI_2;inference=ab initio prediction:Prodigal:2.6,similar to AA sequence:UniProtKB:P75804;locus_tag=KHOIBONP_00291;product=Aldose sugar dehydrogenase YliI
392_016891_unitig_0-quiver_dnaA_pilon	Prodigal:2.6	CDS	303113	303481	.	+	0	ID=KHOIBONP_00292;inference=ab initio prediction:Prodigal:2.6;locus_tag=KHOIBONP_00292;product=hypothetical protein
392_016891_unitig_0-quiver_dnaA_pilon	Prodigal:2.6	CDS	304902	306224	.	-	0	ID=KHOIBONP_00293;Name=yhjE_1;gene=yhjE_1;inference=ab initio prediction:Prodigal:2.6,similar to AA sequence:UniProtKB:P37643;locus_tag=KHOIBONP_00293;product=Inner membrane metabolite transport protein YhjE
392_016891_unitig_0-quiver_dnaA_pilon	Prodigal:2.6	CDS	306471	307670	.	+	0	ID=KHOIBONP_00294;inference=ab initio prediction:Prodigal:2.6;locus_tag=KHOIBONP_00294;product=hypothetical protein
392_016891_unitig_0-quiver_dnaA_pilon	Prodigal:2.6	CDS	307693	309696	.	+	0	ID=KHOIBONP_00295;eC_number=1.10.3.10;Name=cyoB;db_xref=COG:COG0843;gene=cyoB;inference=ab initio prediction:Prodigal:2.6,similar to AA sequence:UniProtKB:P0ABI8;locus_tag=KHOIBONP_00295;product=Cytochrome bo(3) ubiquinol oxidase subunit 1
392_016891_unitig_0-quiver_dnaA_pilon	Prodigal:2.6	CDS	309709	310323	.	+	0	ID=KHOIBONP_00296;Name=cyoC;db_xref=COG:COG1845;gene=cyoC;inference=ab initio prediction:Prodigal:2.6,similar to AA sequence:UniProtKB:P0ABJ3;locus_tag=KHOIBONP_00296;product=Cytochrome bo(3) ubiquinol oxidase subunit 3
392_016891_unitig_0-quiver_dnaA_pilon	Prodigal:2.6	CDS	310323	310724	.	+	0	ID=KHOIBONP_00297;inference=ab initio prediction:Prodigal:2.6;locus_tag=KHOIBONP_00297;product=hypothetical protein
392_016891_unitig_0-quiver_dnaA_pilon	Prodigal:2.6	CDS	310726	311442	.	+	0	ID=KHOIBONP_00298;inference=ab initio prediction:Prodigal:2.6;locus_tag=KHOIBONP_00298;product=hypothetical protein
392_016891_unitig_0-quiver_dnaA_pilon	Prodigal:2.6	CDS	311503	312030	.	-	0	ID=KHOIBONP_00299;Name=regA_2;db_xref=COG:COG4567;gene=regA_2;inference=ab initio prediction:Prodigal:2.6,similar to AA sequence:UniProtKB:Q53228;locus_tag=KHOIBONP_00299;product=Photosynthetic apparatus regulatory protein RegA
392_016891_unitig_0-quiver_dnaA_pilon	Prodigal:2.6	CDS	312027	313301	.	-	0	ID=KHOIBONP_00300;eC_number=2.7.13.3;Name=regB_2;gene=regB_2;inference=ab initio prediction:Prodigal:2.6,similar to AA sequence:UniProtKB:Q3J6C1;locus_tag=KHOIBONP_00300;product=Sensor histidine kinase RegB
392_016891_unitig_0-quiver_dnaA_pilon	Prodigal:2.6	CDS	313749	315359	.	+	0	ID=KHOIBONP_00301;eC_number=2.7.-.-;Name=sasA_1;gene=sasA_1;inference=ab initio prediction:Prodigal:2.6,protein motif:HAMAP:MF_01837;locus_tag=KHOIBONP_00301;product=Adaptive-response sensory-kinase SasA
392_016891_unitig_0-quiver_dnaA_pilon	Prodigal:2.6	CDS	315356	316060	.	+	0	ID=KHOIBONP_00302;Name=arlR_1;db_xref=COG:COG0745;gene=arlR_1;inference=ab initio prediction:Prodigal:2.6,similar to AA sequence:UniProtKB:Q9KJN4;locus_tag=KHOIBONP_00302;product=Response regulator ArlR
392_016891_unitig_0-quiver_dnaA_pilon	Prodigal:2.6	CDS	316070	316627	.	-	0	ID=KHOIBONP_00303;inference=ab initio prediction:Prodigal:2.6;locus_tag=KHOIBONP_00303;product=hypothetical protein
392_016891_unitig_0-quiver_dnaA_pilon	Prodigal:2.6	CDS	316774	319140	.	-	0	ID=KHOIBONP_00304;inference=ab initio prediction:Prodigal:2.6;locus_tag=KHOIBONP_00304;product=hypothetical protein
392_016891_unitig_0-quiver_dnaA_pilon	Prodigal:2.6	CDS	319171	320709	.	-	0	ID=KHOIBONP_00305;eC_number=1.6.5.11;Name=ndhB_1;gene=ndhB_1;inference=ab initio prediction:Prodigal:2.6,protein motif:HAMAP:MF_00445;locus_tag=KHOIBONP_00305;product=NAD(P)H-quinone oxidoreductase subunit 2%2C chloroplastic
392_016891_unitig_0-quiver_dnaA_pilon	Prodigal:2.6	CDS	320808	321683	.	+	0	ID=KHOIBONP_00306;Name=nhaR_1;db_xref=COG:COG0583;gene=nhaR_1;inference=ab initio prediction:Prodigal:2.6,similar to AA sequence:UniProtKB:P0A9G2;locus_tag=KHOIBONP_00306;product=Transcriptional activator protein NhaR
392_016891_unitig_0-quiver_dnaA_pilon	Prodigal:2.6	CDS	321995	322684	.	+	0	ID=KHOIBONP_00307;db_xref=COG:COG0664;inference=ab initio prediction:Prodigal:2.6,similar to AA sequence:UniProtKB:Q5SIL0;locus_tag=KHOIBONP_00307;product=Transcriptional regulator SdrP
392_016891_unitig_0-quiver_dnaA_pilon	Prodigal:2.6	CDS	322764	322976	.	+	0	ID=KHOIBONP_00308;inference=ab initio prediction:Prodigal:2.6;locus_tag=KHOIBONP_00308;product=hypothetical protein
392_016891_unitig_0-quiver_dnaA_pilon	Prodigal:2.6	CDS	323006	323608	.	+	0	ID=KHOIBONP_00309;eC_number=3.-.-.-;inference=ab initio prediction:Prodigal:2.6,similar to AA sequence:UniProtKB:Q3JRV4;locus_tag=KHOIBONP_00309;product=putative metallo-hydrolase
392_016891_unitig_0-quiver_dnaA_pilon	Prodigal:2.6	CDS	323578	323889	.	+	0	ID=KHOIBONP_00310;eC_number=3.-.-.-;inference=ab initio prediction:Prodigal:2.6,similar to AA sequence:UniProtKB:Q3JRV4;locus_tag=KHOIBONP_00310;product=putative metallo-hydrolase
392_016891_unitig_0-quiver_dnaA_pilon	Prodigal:2.6	CDS	323923	325596	.	+	0	ID=KHOIBONP_00311;inference=ab initio prediction:Prodigal:2.6;locus_tag=KHOIBONP_00311;product=hypothetical protein
392_016891_unitig_0-quiver_dnaA_pilon	Prodigal:2.6	CDS	325611	327347	.	+	0	ID=KHOIBONP_00312;db_xref=COG:COG0659;inference=ab initio prediction:Prodigal:2.6,similar to AA sequence:UniProtKB:P9WGF7;locus_tag=KHOIBONP_00312;product=putative sulfate transporter
392_016891_unitig_0-quiver_dnaA_pilon	Prodigal:2.6	CDS	327959	328489	.	+	0	ID=KHOIBONP_00313;inference=ab initio prediction:Prodigal:2.6;locus_tag=KHOIBONP_00313;product=hypothetical protein
392_016891_unitig_0-quiver_dnaA_pilon	Prodigal:2.6	CDS	328768	329436	.	-	0	ID=KHOIBONP_00314;inference=ab initio prediction:Prodigal:2.6;locus_tag=KHOIBONP_00314;product=hypothetical protein
392_016891_unitig_0-quiver_dnaA_pilon	Prodigal:2.6	CDS	329555	329803	.	+	0	ID=KHOIBONP_00315;inference=ab initio prediction:Prodigal:2.6;locus_tag=KHOIBONP_00315;product=hypothetical protein
392_016891_unitig_0-quiver_dnaA_pilon	Prodigal:2.6	CDS	329988	330428	.	+	0	ID=KHOIBONP_00316;inference=ab initio prediction:Prodigal:2.6;locus_tag=KHOIBONP_00316;product=hypothetical protein
392_016891_unitig_0-quiver_dnaA_pilon	Prodigal:2.6	CDS	330996	332012	.	+	0	ID=KHOIBONP_00317;inference=ab initio prediction:Prodigal:2.6;locus_tag=KHOIBONP_00317;product=hypothetical protein
392_016891_unitig_0-quiver_dnaA_pilon	Prodigal:2.6	CDS	332009	333049	.	+	0	ID=KHOIBONP_00318;inference=ab initio prediction:Prodigal:2.6;locus_tag=KHOIBONP_00318;product=hypothetical protein
392_016891_unitig_0-quiver_dnaA_pilon	Prodigal:2.6	CDS	333046	333735	.	+	0	ID=KHOIBONP_00319;eC_number=3.5.1.103;Name=mshB;gene=mshB;inference=ab initio prediction:Prodigal:2.6,protein motif:HAMAP:MF_01696;locus_tag=KHOIBONP_00319;product=1D-myo-inositol 2-acetamido-2-deoxy-alpha-D-glucopyranoside deacetylase
392_016891_unitig_0-quiver_dnaA_pilon	Prodigal:2.6	CDS	333725	334318	.	+	0	ID=KHOIBONP_00320;inference=ab initio prediction:Prodigal:2.6;locus_tag=KHOIBONP_00320;product=hypothetical protein
392_016891_unitig_0-quiver_dnaA_pilon	Prodigal:2.6	CDS	334537	335769	.	-	0	ID=KHOIBONP_00321;eC_number=2.7.-.-;Name=sasA_2;gene=sasA_2;inference=ab initio prediction:Prodigal:2.6,protein motif:HAMAP:MF_01837;locus_tag=KHOIBONP_00321;product=Adaptive-response sensory-kinase SasA
392_016891_unitig_0-quiver_dnaA_pilon	Prodigal:2.6	CDS	335858	336409	.	-	0	ID=KHOIBONP_00322;eC_number=3.2.2.-;db_xref=COG:COG2094;inference=ab initio prediction:Prodigal:2.6,similar to AA sequence:UniProtKB:P9WJP7;locus_tag=KHOIBONP_00322;product=Putative 3-methyladenine DNA glycosylase
392_016891_unitig_0-quiver_dnaA_pilon	Prodigal:2.6	CDS	336492	337670	.	-	0	ID=KHOIBONP_00323;Name=ydhP_1;db_xref=COG:COG2814;gene=ydhP_1;inference=ab initio prediction:Prodigal:2.6,similar to AA sequence:UniProtKB:P77389;locus_tag=KHOIBONP_00323;product=Inner membrane transport protein YdhP
392_016891_unitig_0-quiver_dnaA_pilon	Prodigal:2.6	CDS	337762	338685	.	+	0	ID=KHOIBONP_00324;Name=dmlR_1;gene=dmlR_1;inference=ab initio prediction:Prodigal:2.6,similar to AA sequence:UniProtKB:P76250;locus_tag=KHOIBONP_00324;product=HTH-type transcriptional regulator DmlR
392_016891_unitig_0-quiver_dnaA_pilon	Prodigal:2.6	CDS	338954	339235	.	+	0	ID=KHOIBONP_00325;inference=ab initio prediction:Prodigal:2.6;locus_tag=KHOIBONP_00325;product=hypothetical protein
392_016891_unitig_0-quiver_dnaA_pilon	Prodigal:2.6	CDS	340143	340514	.	-	0	ID=KHOIBONP_00326;inference=ab initio prediction:Prodigal:2.6;locus_tag=KHOIBONP_00326;product=hypothetical protein
392_016891_unitig_0-quiver_dnaA_pilon	Prodigal:2.6	CDS	341364	342884	.	+	0	ID=KHOIBONP_00327;inference=ab initio prediction:Prodigal:2.6;locus_tag=KHOIBONP_00327;product=hypothetical protein
392_016891_unitig_0-quiver_dnaA_pilon	Prodigal:2.6	CDS	342881	343645	.	+	0	ID=KHOIBONP_00328;eC_number=3.6.-.-;Name=soj;db_xref=COG:COG1192;gene=soj;inference=ab initio prediction:Prodigal:2.6,similar to AA sequence:UniProtKB:P37522;locus_tag=KHOIBONP_00328;product=Sporulation initiation inhibitor protein Soj
392_016891_unitig_0-quiver_dnaA_pilon	Prodigal:2.6	CDS	343651	344142	.	+	0	ID=KHOIBONP_00329;eC_number=3.6.1.25;db_xref=COG:COG2954;inference=ab initio prediction:Prodigal:2.6,similar to AA sequence:UniProtKB:Q82UI9;locus_tag=KHOIBONP_00329;product=Inorganic triphosphatase
392_016891_unitig_0-quiver_dnaA_pilon	Prodigal:2.6	CDS	344420	346552	.	-	0	ID=KHOIBONP_00330;inference=ab initio prediction:Prodigal:2.6;locus_tag=KHOIBONP_00330;product=hypothetical protein
392_016891_unitig_0-quiver_dnaA_pilon	Prodigal:2.6	CDS	346579	348870	.	-	0	ID=KHOIBONP_00331;inference=ab initio prediction:Prodigal:2.6;locus_tag=KHOIBONP_00331;product=hypothetical protein
392_016891_unitig_0-quiver_dnaA_pilon	Prodigal:2.6	CDS	349036	350664	.	+	0	ID=KHOIBONP_00332;inference=ab initio prediction:Prodigal:2.6;locus_tag=KHOIBONP_00332;product=hypothetical protein
392_016891_unitig_0-quiver_dnaA_pilon	Prodigal:2.6	CDS	350661	351779	.	-	0	ID=KHOIBONP_00333;eC_number=3.5.1.25;Name=nagA;db_xref=COG:COG1820;gene=nagA;inference=ab initio prediction:Prodigal:2.6,similar to AA sequence:UniProtKB:O32445;locus_tag=KHOIBONP_00333;product=N-acetylglucosamine-6-phosphate deacetylase
392_016891_unitig_0-quiver_dnaA_pilon	Prodigal:2.6	CDS	351782	352714	.	-	0	ID=KHOIBONP_00334;inference=ab initio prediction:Prodigal:2.6;locus_tag=KHOIBONP_00334;product=hypothetical protein
392_016891_unitig_0-quiver_dnaA_pilon	Aragorn:1.2	tRNA	352738	352822	.	-	.	ID=KHOIBONP_00335;inference=COORDINATES:profile:Aragorn:1.2;locus_tag=KHOIBONP_00335;product=tRNA-Ser(cag)
392_016891_unitig_0-quiver_dnaA_pilon	Prodigal:2.6	CDS	353032	354015	.	+	0	ID=KHOIBONP_00336;inference=ab initio prediction:Prodigal:2.6;locus_tag=KHOIBONP_00336;product=hypothetical protein
392_016891_unitig_0-quiver_dnaA_pilon	Prodigal:2.6	CDS	354015	354818	.	+	0	ID=KHOIBONP_00337;eC_number=3.6.1.27;Name=uppP_1;db_xref=COG:COG1968;gene=uppP_1;inference=ab initio prediction:Prodigal:2.6,similar to AA sequence:UniProtKB:P60932;locus_tag=KHOIBONP_00337;product=Undecaprenyl-diphosphatase
392_016891_unitig_0-quiver_dnaA_pilon	Prodigal:2.6	CDS	354969	356453	.	+	0	ID=KHOIBONP_00338;eC_number=1.4.1.13;Name=gltD_1;gene=gltD_1;inference=ab initio prediction:Prodigal:2.6,similar to AA sequence:UniProtKB:Q05756;locus_tag=KHOIBONP_00338;product=Glutamate synthase [NADPH] small chain
392_016891_unitig_0-quiver_dnaA_pilon	Prodigal:2.6	CDS	356464	357270	.	+	0	ID=KHOIBONP_00339;inference=ab initio prediction:Prodigal:2.6;locus_tag=KHOIBONP_00339;product=hypothetical protein
392_016891_unitig_0-quiver_dnaA_pilon	Prodigal:2.6	CDS	357267	361805	.	+	0	ID=KHOIBONP_00340;eC_number=1.4.1.13;Name=gltB;gene=gltB;inference=ab initio prediction:Prodigal:2.6,similar to AA sequence:UniProtKB:Q05755;locus_tag=KHOIBONP_00340;product=Glutamate synthase [NADPH] large chain
392_016891_unitig_0-quiver_dnaA_pilon	Prodigal:2.6	CDS	361843	362271	.	-	0	ID=KHOIBONP_00341;inference=ab initio prediction:Prodigal:2.6;locus_tag=KHOIBONP_00341;product=hypothetical protein
392_016891_unitig_0-quiver_dnaA_pilon	Prodigal:2.6	CDS	362278	362982	.	+	0	ID=KHOIBONP_00342;eC_number=2.4.1.129;Name=mtgA_1;db_xref=COG:COG0744;gene=mtgA_1;inference=ab initio prediction:Prodigal:2.6,similar to AA sequence:UniProtKB:P46022;locus_tag=KHOIBONP_00342;product=Biosynthetic peptidoglycan transglycosylase
392_016891_unitig_0-quiver_dnaA_pilon	Prodigal:2.6	CDS	363061	363747	.	+	0	ID=KHOIBONP_00343;Name=ligF;gene=ligF;inference=ab initio prediction:Prodigal:2.6,similar to AA sequence:UniProtKB:P30347;locus_tag=KHOIBONP_00343;product=Protein LigF
392_016891_unitig_0-quiver_dnaA_pilon	Prodigal:2.6	CDS	363821	364834	.	+	0	ID=KHOIBONP_00344;eC_number=1.17.99.6;Name=queG;db_xref=COG:COG1600;gene=queG;inference=ab initio prediction:Prodigal:2.6,similar to AA sequence:UniProtKB:P97030;locus_tag=KHOIBONP_00344;product=Epoxyqueuosine reductase
392_016891_unitig_0-quiver_dnaA_pilon	Prodigal:2.6	CDS	364831	368343	.	-	0	ID=KHOIBONP_00345;inference=ab initio prediction:Prodigal:2.6;locus_tag=KHOIBONP_00345;product=hypothetical protein
392_016891_unitig_0-quiver_dnaA_pilon	Prodigal:2.6	CDS	368477	369220	.	-	0	ID=KHOIBONP_00346;Name=cysG;db_xref=COG:COG0007;gene=cysG;inference=ab initio prediction:Prodigal:2.6,similar to AA sequence:UniProtKB:P0AEA8;locus_tag=KHOIBONP_00346;product=Siroheme synthase
392_016891_unitig_0-quiver_dnaA_pilon	Prodigal:2.6	CDS	369369	370745	.	+	0	ID=KHOIBONP_00347;eC_number=4.1.99.3;Name=phrA;db_xref=COG:COG0415;gene=phrA;inference=ab initio prediction:Prodigal:2.6,similar to AA sequence:UniProtKB:A9CJC9;locus_tag=KHOIBONP_00347;product=Deoxyribodipyrimidine photo-lyase
392_016891_unitig_0-quiver_dnaA_pilon	Prodigal:2.6	CDS	370742	371410	.	+	0	ID=KHOIBONP_00348;inference=ab initio prediction:Prodigal:2.6;locus_tag=KHOIBONP_00348;product=hypothetical protein
392_016891_unitig_0-quiver_dnaA_pilon	Prodigal:2.6	CDS	371411	371947	.	-	0	ID=KHOIBONP_00349;inference=ab initio prediction:Prodigal:2.6;locus_tag=KHOIBONP_00349;product=hypothetical protein
392_016891_unitig_0-quiver_dnaA_pilon	Prodigal:2.6	CDS	371973	372674	.	-	0	ID=KHOIBONP_00350;inference=ab initio prediction:Prodigal:2.6;locus_tag=KHOIBONP_00350;product=hypothetical protein
392_016891_unitig_0-quiver_dnaA_pilon	Prodigal:2.6	CDS	372839	373861	.	+	0	ID=KHOIBONP_00351;Name=rafR;gene=rafR;inference=ab initio prediction:Prodigal:2.6,similar to AA sequence:UniProtKB:P21867;locus_tag=KHOIBONP_00351;product=HTH-type transcriptional regulator RafR
392_016891_unitig_0-quiver_dnaA_pilon	Prodigal:2.6	CDS	373858	374691	.	-	0	ID=KHOIBONP_00352;inference=ab initio prediction:Prodigal:2.6;locus_tag=KHOIBONP_00352;product=hypothetical protein
392_016891_unitig_0-quiver_dnaA_pilon	Prodigal:2.6	CDS	374678	375286	.	-	0	ID=KHOIBONP_00353;eC_number=2.7.7.77;Name=mobA_1;db_xref=COG:COG0746;gene=mobA_1;inference=ab initio prediction:Prodigal:2.6,similar to AA sequence:UniProtKB:P32173;locus_tag=KHOIBONP_00353;product=Molybdenum cofactor guanylyltransferase
392_016891_unitig_0-quiver_dnaA_pilon	Prodigal:2.6	CDS	375444	376418	.	+	0	ID=KHOIBONP_00354;inference=ab initio prediction:Prodigal:2.6;locus_tag=KHOIBONP_00354;product=hypothetical protein
392_016891_unitig_0-quiver_dnaA_pilon	Prodigal:2.6	CDS	376422	376871	.	+	0	ID=KHOIBONP_00355;Name=exbD_1;db_xref=COG:COG0848;gene=exbD_1;inference=ab initio prediction:Prodigal:2.6,similar to AA sequence:UniProtKB:P0ABV2;locus_tag=KHOIBONP_00355;product=Biopolymer transport protein ExbD
392_016891_unitig_0-quiver_dnaA_pilon	Prodigal:2.6	CDS	376868	377782	.	+	0	ID=KHOIBONP_00356;inference=ab initio prediction:Prodigal:2.6;locus_tag=KHOIBONP_00356;product=hypothetical protein
392_016891_unitig_0-quiver_dnaA_pilon	Prodigal:2.6	CDS	377945	378703	.	-	0	ID=KHOIBONP_00357;Name=yusV_1;db_xref=COG:COG1120;gene=yusV_1;inference=ab initio prediction:Prodigal:2.6,similar to AA sequence:UniProtKB:O32188;locus_tag=KHOIBONP_00357;product=putative siderophore transport system ATP-binding protein YusV
392_016891_unitig_0-quiver_dnaA_pilon	Prodigal:2.6	CDS	378700	379635	.	-	0	ID=KHOIBONP_00358;Name=fatC;gene=fatC;inference=ab initio prediction:Prodigal:2.6,similar to AA sequence:UniProtKB:P37737;locus_tag=KHOIBONP_00358;product=Ferric-anguibactin transport system permease protein FatC
392_016891_unitig_0-quiver_dnaA_pilon	Prodigal:2.6	CDS	379649	380617	.	-	0	ID=KHOIBONP_00359;Name=fatD;gene=fatD;inference=ab initio prediction:Prodigal:2.6,similar to AA sequence:UniProtKB:P37738;locus_tag=KHOIBONP_00359;product=Ferric-anguibactin transport system permease protein FatD
392_016891_unitig_0-quiver_dnaA_pilon	Prodigal:2.6	CDS	380617	381516	.	-	0	ID=KHOIBONP_00360;Name=yclQ;db_xref=COG:COG4607;gene=yclQ;inference=ab initio prediction:Prodigal:2.6,similar to AA sequence:UniProtKB:P94421;locus_tag=KHOIBONP_00360;product=putative ABC transporter solute-binding protein YclQ
392_016891_unitig_0-quiver_dnaA_pilon	Prodigal:2.6	CDS	381697	381984	.	+	0	ID=KHOIBONP_00361;inference=ab initio prediction:Prodigal:2.6;locus_tag=KHOIBONP_00361;product=hypothetical protein
392_016891_unitig_0-quiver_dnaA_pilon	Prodigal:2.6	CDS	382094	382708	.	+	0	ID=KHOIBONP_00362;eC_number=3.1.13.5;Name=rnd_1;gene=rnd_1;inference=ab initio prediction:Prodigal:2.6,protein motif:HAMAP:MF_01899;locus_tag=KHOIBONP_00362;product=Ribonuclease D
392_016891_unitig_0-quiver_dnaA_pilon	Prodigal:2.6	CDS	382748	383692	.	+	0	ID=KHOIBONP_00363;eC_number=5.3.1.13;Name=kdsD;db_xref=COG:COG0517;gene=kdsD;inference=ab initio prediction:Prodigal:2.6,similar to AA sequence:UniProtKB:Q9HVW0;locus_tag=KHOIBONP_00363;product=Arabinose 5-phosphate isomerase KdsD
392_016891_unitig_0-quiver_dnaA_pilon	Prodigal:2.6	CDS	383695	384285	.	+	0	ID=KHOIBONP_00364;inference=ab initio prediction:Prodigal:2.6;locus_tag=KHOIBONP_00364;product=hypothetical protein
392_016891_unitig_0-quiver_dnaA_pilon	Prodigal:2.6	CDS	384323	384802	.	+	0	ID=KHOIBONP_00365;Name=lptA;db_xref=COG:COG1934;gene=lptA;inference=ab initio prediction:Prodigal:2.6,similar to AA sequence:UniProtKB:P0ADV1;locus_tag=KHOIBONP_00365;product=Lipopolysaccharide export system protein LptA
392_016891_unitig_0-quiver_dnaA_pilon	Prodigal:2.6	CDS	384802	385536	.	+	0	ID=KHOIBONP_00366;eC_number=3.6.3.-;Name=lptB_1;db_xref=COG:COG1137;gene=lptB_1;inference=ab initio prediction:Prodigal:2.6,similar to AA sequence:UniProtKB:P45073;locus_tag=KHOIBONP_00366;product=Lipopolysaccharide export system ATP-binding protein LptB
392_016891_unitig_0-quiver_dnaA_pilon	Prodigal:2.6	CDS	385712	386290	.	+	0	ID=KHOIBONP_00367;Name=yvyD;db_xref=COG:COG1544;gene=yvyD;inference=ab initio prediction:Prodigal:2.6,similar to AA sequence:UniProtKB:P28368;locus_tag=KHOIBONP_00367;product=Ribosome hibernation promotion factor
392_016891_unitig_0-quiver_dnaA_pilon	Prodigal:2.6	CDS	386383	386847	.	+	0	ID=KHOIBONP_00368;Name=ptsN;db_xref=COG:COG1762;gene=ptsN;inference=ab initio prediction:Prodigal:2.6,similar to AA sequence:UniProtKB:P69829;locus_tag=KHOIBONP_00368;product=Nitrogen regulatory protein
392_016891_unitig_0-quiver_dnaA_pilon	Prodigal:2.6	CDS	386930	387118	.	+	0	ID=KHOIBONP_00369;inference=ab initio prediction:Prodigal:2.6;locus_tag=KHOIBONP_00369;product=hypothetical protein
392_016891_unitig_0-quiver_dnaA_pilon	Prodigal:2.6	CDS	387161	388027	.	-	0	ID=KHOIBONP_00370;eC_number=2.6.1.42;Name=ilvE;db_xref=COG:COG0115;gene=ilvE;inference=ab initio prediction:Prodigal:2.6,similar to AA sequence:UniProtKB:O86428;locus_tag=KHOIBONP_00370;product=Branched-chain-amino-acid aminotransferase
392_016891_unitig_0-quiver_dnaA_pilon	Prodigal:2.6	CDS	388212	388703	.	+	0	ID=KHOIBONP_00371;inference=ab initio prediction:Prodigal:2.6;locus_tag=KHOIBONP_00371;product=hypothetical protein
392_016891_unitig_0-quiver_dnaA_pilon	Prodigal:2.6	CDS	388711	389412	.	+	0	ID=KHOIBONP_00372;Name=ompR_2;gene=ompR_2;inference=ab initio prediction:Prodigal:2.6,similar to AA sequence:UniProtKB:P0AA16;locus_tag=KHOIBONP_00372;product=Transcriptional regulatory protein OmpR
392_016891_unitig_0-quiver_dnaA_pilon	Prodigal:2.6	CDS	389440	390249	.	+	0	ID=KHOIBONP_00373;inference=ab initio prediction:Prodigal:2.6;locus_tag=KHOIBONP_00373;product=hypothetical protein
392_016891_unitig_0-quiver_dnaA_pilon	Prodigal:2.6	CDS	390304	391632	.	+	0	ID=KHOIBONP_00374;Name=mdtA_1;gene=mdtA_1;inference=ab initio prediction:Prodigal:2.6,protein motif:HAMAP:MF_01422;locus_tag=KHOIBONP_00374;product=Multidrug resistance protein MdtA
392_016891_unitig_0-quiver_dnaA_pilon	Prodigal:2.6	CDS	391625	394975	.	+	0	ID=KHOIBONP_00375;Name=mexB_1;db_xref=COG:COG0841;gene=mexB_1;inference=ab initio prediction:Prodigal:2.6,similar to AA sequence:UniProtKB:P52002;locus_tag=KHOIBONP_00375;product=Multidrug resistance protein MexB
392_016891_unitig_0-quiver_dnaA_pilon	Prodigal:2.6	CDS	394972	395772	.	-	0	ID=KHOIBONP_00376;inference=ab initio prediction:Prodigal:2.6;locus_tag=KHOIBONP_00376;product=hypothetical protein
392_016891_unitig_0-quiver_dnaA_pilon	Prodigal:2.6	CDS	395876	396469	.	+	0	ID=KHOIBONP_00377;inference=ab initio prediction:Prodigal:2.6,similar to AA sequence:UniProtKB:Q9KUP8;locus_tag=KHOIBONP_00377;note=UPF0301 protein VC_0467;product=hypothetical protein
392_016891_unitig_0-quiver_dnaA_pilon	Prodigal:2.6	CDS	396620	397417	.	-	0	ID=KHOIBONP_00378;eC_number=3.4.11.18;Name=map;db_xref=COG:COG0024;gene=map;inference=ab initio prediction:Prodigal:2.6,similar to AA sequence:UniProtKB:Q9ZCD3;locus_tag=KHOIBONP_00378;product=Methionine aminopeptidase
392_016891_unitig_0-quiver_dnaA_pilon	Prodigal:2.6	CDS	397520	398260	.	+	0	ID=KHOIBONP_00379;inference=ab initio prediction:Prodigal:2.6;locus_tag=KHOIBONP_00379;product=hypothetical protein
392_016891_unitig_0-quiver_dnaA_pilon	Prodigal:2.6	CDS	398257	398979	.	+	0	ID=KHOIBONP_00380;inference=ab initio prediction:Prodigal:2.6;locus_tag=KHOIBONP_00380;product=hypothetical protein
392_016891_unitig_0-quiver_dnaA_pilon	Prodigal:2.6	CDS	399078	399899	.	-	0	ID=KHOIBONP_00381;eC_number=1.13.11.11;Name=kynA;db_xref=COG:COG3483;gene=kynA;inference=ab initio prediction:Prodigal:2.6,similar to AA sequence:UniProtKB:Q1LK00;locus_tag=KHOIBONP_00381;product=Tryptophan 2%2C3-dioxygenase
392_016891_unitig_0-quiver_dnaA_pilon	Prodigal:2.6	CDS	399896	401509	.	-	0	ID=KHOIBONP_00382;eC_number=6.2.1.25;Name=bclA;gene=bclA;inference=ab initio prediction:Prodigal:2.6,similar to AA sequence:UniProtKB:Q8GQN9;locus_tag=KHOIBONP_00382;product=Benzoate--CoA ligase
392_016891_unitig_0-quiver_dnaA_pilon	Prodigal:2.6	CDS	401520	401915	.	-	0	ID=KHOIBONP_00383;eC_number=3.5.99.10;Name=ridA;db_xref=COG:COG0251;gene=ridA;inference=ab initio prediction:Prodigal:2.6,similar to AA sequence:UniProtKB:Q7CP78;locus_tag=KHOIBONP_00383;product=2-iminobutanoate/2-iminopropanoate deaminase
392_016891_unitig_0-quiver_dnaA_pilon	Prodigal:2.6	CDS	401908	402297	.	-	0	ID=KHOIBONP_00384;inference=ab initio prediction:Prodigal:2.6;locus_tag=KHOIBONP_00384;product=hypothetical protein
392_016891_unitig_0-quiver_dnaA_pilon	Prodigal:2.6	CDS	402294	403424	.	-	0	ID=KHOIBONP_00385;eC_number=1.3.99.-;db_xref=COG:COG1960;inference=ab initio prediction:Prodigal:2.6,similar to AA sequence:UniProtKB:P9WQG1;locus_tag=KHOIBONP_00385;product=putative acyl-CoA dehydrogenase fadE25
392_016891_unitig_0-quiver_dnaA_pilon	Prodigal:2.6	CDS	403455	404267	.	-	0	ID=KHOIBONP_00386;eC_number=5.3.3.18;Name=paaG_1;db_xref=COG:COG1024;gene=paaG_1;inference=ab initio prediction:Prodigal:2.6,similar to AA sequence:UniProtKB:P77467;locus_tag=KHOIBONP_00386;product=1%2C2-epoxyphenylacetyl-CoA isomerase
392_016891_unitig_0-quiver_dnaA_pilon	Prodigal:2.6	CDS	404264	404698	.	-	0	ID=KHOIBONP_00387;Name=mhqR;db_xref=COG:COG1846;gene=mhqR;inference=ab initio prediction:Prodigal:2.6,similar to AA sequence:UniProtKB:O31672;locus_tag=KHOIBONP_00387;product=HTH-type transcriptional regulator MhqR
392_016891_unitig_0-quiver_dnaA_pilon	Prodigal:2.6	CDS	404695	405420	.	-	0	ID=KHOIBONP_00388;eC_number=1.1.1.100;Name=fabG1;gene=fabG1;inference=ab initio prediction:Prodigal:2.6,similar to AA sequence:UniProtKB:P9WGT3;locus_tag=KHOIBONP_00388;product=3-oxoacyl-[acyl-carrier-protein] reductase FabG1
392_016891_unitig_0-quiver_dnaA_pilon	Prodigal:2.6	CDS	405417	407696	.	-	0	ID=KHOIBONP_00389;eC_number=1.6.99.1;Name=namA;gene=namA;inference=ab initio prediction:Prodigal:2.6,protein motif:HAMAP:MF_01614;locus_tag=KHOIBONP_00389;product=NADPH dehydrogenase
392_016891_unitig_0-quiver_dnaA_pilon	Prodigal:2.6	CDS	407739	409007	.	-	0	ID=KHOIBONP_00390;inference=ab initio prediction:Prodigal:2.6;locus_tag=KHOIBONP_00390;product=hypothetical protein
392_016891_unitig_0-quiver_dnaA_pilon	Prodigal:2.6	CDS	409128	410141	.	-	0	ID=KHOIBONP_00391;eC_number=1.5.-.-;Name=mnmC_1;gene=mnmC_1;inference=ab initio prediction:Prodigal:2.6,protein motif:HAMAP:MF_01102;locus_tag=KHOIBONP_00391;product=tRNA 5-methylaminomethyl-2-thiouridine biosynthesis bifunctional protein MnmC
392_016891_unitig_0-quiver_dnaA_pilon	Prodigal:2.6	CDS	410188	410871	.	+	0	ID=KHOIBONP_00392;Name=mnmC_2;db_xref=COG:COG0665;gene=mnmC_2;inference=ab initio prediction:Prodigal:2.6,similar to AA sequence:UniProtKB:Q8ZD36;locus_tag=KHOIBONP_00392;product=tRNA 5-methylaminomethyl-2-thiouridine biosynthesis bifunctional protein MnmC
392_016891_unitig_0-quiver_dnaA_pilon	Prodigal:2.6	CDS	410978	411907	.	+	0	ID=KHOIBONP_00393;Name=yadG_2;db_xref=COG:COG1131;gene=yadG_2;inference=ab initio prediction:Prodigal:2.6,similar to AA sequence:UniProtKB:P36879;locus_tag=KHOIBONP_00393;product=putative ABC transporter ATP-binding protein YadG
392_016891_unitig_0-quiver_dnaA_pilon	Prodigal:2.6	CDS	411904	412671	.	+	0	ID=KHOIBONP_00394;Name=yadH_1;db_xref=COG:COG0842;gene=yadH_1;inference=ab initio prediction:Prodigal:2.6,similar to AA sequence:UniProtKB:P0AFN6;locus_tag=KHOIBONP_00394;product=Inner membrane transport permease YadH
392_016891_unitig_0-quiver_dnaA_pilon	Prodigal:2.6	CDS	412668	413132	.	-	0	ID=KHOIBONP_00395;inference=ab initio prediction:Prodigal:2.6;locus_tag=KHOIBONP_00395;product=hypothetical protein
392_016891_unitig_0-quiver_dnaA_pilon	Prodigal:2.6	CDS	413381	414751	.	+	0	ID=KHOIBONP_00396;eC_number=2.8.4.4;Name=rimO;db_xref=COG:COG0621;gene=rimO;inference=ab initio prediction:Prodigal:2.6,similar to AA sequence:UniProtKB:P0AEI4;locus_tag=KHOIBONP_00396;product=Ribosomal protein S12 methylthiotransferase RimO
392_016891_unitig_0-quiver_dnaA_pilon	Prodigal:2.6	CDS	414723	415640	.	+	0	ID=KHOIBONP_00397;inference=ab initio prediction:Prodigal:2.6;locus_tag=KHOIBONP_00397;product=hypothetical protein
392_016891_unitig_0-quiver_dnaA_pilon	Prodigal:2.6	CDS	415696	417351	.	+	0	ID=KHOIBONP_00398;Name=ettA;db_xref=COG:COG0488;gene=ettA;inference=ab initio prediction:Prodigal:2.6,similar to AA sequence:UniProtKB:P0A9W3;locus_tag=KHOIBONP_00398;product=Energy-dependent translational throttle protein EttA
392_016891_unitig_0-quiver_dnaA_pilon	Prodigal:2.6	CDS	417420	418001	.	-	0	ID=KHOIBONP_00399;inference=ab initio prediction:Prodigal:2.6;locus_tag=KHOIBONP_00399;product=hypothetical protein
392_016891_unitig_0-quiver_dnaA_pilon	Prodigal:2.6	CDS	418267	418476	.	-	0	ID=KHOIBONP_00400;inference=ab initio prediction:Prodigal:2.6;locus_tag=KHOIBONP_00400;product=hypothetical protein
392_016891_unitig_0-quiver_dnaA_pilon	Prodigal:2.6	CDS	418554	418838	.	-	0	ID=KHOIBONP_00401;inference=ab initio prediction:Prodigal:2.6;locus_tag=KHOIBONP_00401;product=hypothetical protein
392_016891_unitig_0-quiver_dnaA_pilon	Prodigal:2.6	CDS	418935	419552	.	+	0	ID=KHOIBONP_00402;inference=ab initio prediction:Prodigal:2.6;locus_tag=KHOIBONP_00402;product=hypothetical protein
392_016891_unitig_0-quiver_dnaA_pilon	Prodigal:2.6	CDS	419549	420658	.	-	0	ID=KHOIBONP_00403;Name=zapE;db_xref=COG:COG1485;gene=zapE;inference=ab initio prediction:Prodigal:2.6,similar to AA sequence:UniProtKB:P64612;locus_tag=KHOIBONP_00403;product=Cell division protein ZapE
392_016891_unitig_0-quiver_dnaA_pilon	Prodigal:2.6	CDS	420790	421398	.	+	0	ID=KHOIBONP_00404;eC_number=3.2.2.26;Name=mqnB;gene=mqnB;inference=ab initio prediction:Prodigal:2.6,protein motif:HAMAP:MF_00991;locus_tag=KHOIBONP_00404;product=Futalosine hydrolase
392_016891_unitig_0-quiver_dnaA_pilon	Prodigal:2.6	CDS	421469	423268	.	+	0	ID=KHOIBONP_00405;eC_number=3.6.3.-;inference=ab initio prediction:Prodigal:2.6,similar to AA sequence:UniProtKB:Q7A4T3;locus_tag=KHOIBONP_00405;product=Putative multidrug export ATP-binding/permease protein
392_016891_unitig_0-quiver_dnaA_pilon	Prodigal:2.6	CDS	423265	423741	.	-	0	ID=KHOIBONP_00406;inference=ab initio prediction:Prodigal:2.6;locus_tag=KHOIBONP_00406;product=hypothetical protein
392_016891_unitig_0-quiver_dnaA_pilon	Prodigal:2.6	CDS	423789	424334	.	-	0	ID=KHOIBONP_00407;inference=ab initio prediction:Prodigal:2.6;locus_tag=KHOIBONP_00407;product=hypothetical protein
392_016891_unitig_0-quiver_dnaA_pilon	Prodigal:2.6	CDS	424492	424998	.	+	0	ID=KHOIBONP_00408;Name=ygaU;db_xref=COG:COG1652;gene=ygaU;inference=ab initio prediction:Prodigal:2.6,similar to AA sequence:UniProtKB:P0ADE6;locus_tag=KHOIBONP_00408;product=putative protein YgaU
392_016891_unitig_0-quiver_dnaA_pilon	Prodigal:2.6	CDS	425160	427043	.	+	0	ID=KHOIBONP_00409;eC_number=6.2.1.3;Name=lcfB_1;db_xref=COG:COG0318;gene=lcfB_1;inference=ab initio prediction:Prodigal:2.6,similar to AA sequence:UniProtKB:O07610;locus_tag=KHOIBONP_00409;product=Long-chain-fatty-acid--CoA ligase
392_016891_unitig_0-quiver_dnaA_pilon	Prodigal:2.6	CDS	427063	427428	.	-	0	ID=KHOIBONP_00410;inference=ab initio prediction:Prodigal:2.6;locus_tag=KHOIBONP_00410;product=hypothetical protein
392_016891_unitig_0-quiver_dnaA_pilon	Prodigal:2.6	CDS	427455	428723	.	-	0	ID=KHOIBONP_00411;eC_number=6.3.2.12;Name=folC;db_xref=COG:COG0285;gene=folC;inference=ab initio prediction:Prodigal:2.6,similar to AA sequence:UniProtKB:P08192;locus_tag=KHOIBONP_00411;product=Dihydrofolate synthase/folylpolyglutamate synthase
392_016891_unitig_0-quiver_dnaA_pilon	Prodigal:2.6	CDS	428778	429707	.	-	0	ID=KHOIBONP_00412;eC_number=6.4.1.2;Name=accD;db_xref=COG:COG0777;gene=accD;inference=ab initio prediction:Prodigal:2.6,similar to AA sequence:UniProtKB:P0A9Q5;locus_tag=KHOIBONP_00412;product=Acetyl-coenzyme A carboxylase carboxyl transferase subunit beta
392_016891_unitig_0-quiver_dnaA_pilon	Prodigal:2.6	CDS	429784	431223	.	+	0	ID=KHOIBONP_00413;eC_number=2.7.8.-;Name=clsA;db_xref=COG:COG1502;gene=clsA;inference=ab initio prediction:Prodigal:2.6,similar to AA sequence:UniProtKB:P0A6H8;locus_tag=KHOIBONP_00413;product=Cardiolipin synthase A
392_016891_unitig_0-quiver_dnaA_pilon	Prodigal:2.6	CDS	431224	431685	.	-	0	ID=KHOIBONP_00414;Name=decR_1;db_xref=COG:COG1522;gene=decR_1;inference=ab initio prediction:Prodigal:2.6,similar to AA sequence:UniProtKB:P0ACJ5;locus_tag=KHOIBONP_00414;product=DNA-binding transcriptional activator DecR
392_016891_unitig_0-quiver_dnaA_pilon	Prodigal:2.6	CDS	431805	432596	.	+	0	ID=KHOIBONP_00415;eC_number=1.14.16.1;Name=phhA;db_xref=COG:COG3186;gene=phhA;inference=ab initio prediction:Prodigal:2.6,similar to AA sequence:UniProtKB:P30967;locus_tag=KHOIBONP_00415;product=Phenylalanine-4-hydroxylase
392_016891_unitig_0-quiver_dnaA_pilon	Prodigal:2.6	CDS	432610	432948	.	+	0	ID=KHOIBONP_00416;eC_number=4.2.1.96;inference=ab initio prediction:Prodigal:2.6,similar to AA sequence:UniProtKB:Q02I31;locus_tag=KHOIBONP_00416;product=Putative pterin-4-alpha-carbinolamine dehydratase
392_016891_unitig_0-quiver_dnaA_pilon	Prodigal:2.6	CDS	433083	433868	.	+	0	ID=KHOIBONP_00417;inference=ab initio prediction:Prodigal:2.6;locus_tag=KHOIBONP_00417;product=hypothetical protein
392_016891_unitig_0-quiver_dnaA_pilon	Prodigal:2.6	CDS	433879	434268	.	+	0	ID=KHOIBONP_00418;inference=ab initio prediction:Prodigal:2.6;locus_tag=KHOIBONP_00418;product=hypothetical protein
392_016891_unitig_0-quiver_dnaA_pilon	Prodigal:2.6	CDS	434371	435471	.	+	0	ID=KHOIBONP_00419;eC_number=4.1.1.96;Name=nspC;db_xref=COG:COG0019;gene=nspC;inference=ab initio prediction:Prodigal:2.6,similar to AA sequence:UniProtKB:Q5QCP2;locus_tag=KHOIBONP_00419;product=Carboxynorspermidine/carboxyspermidine decarboxylase
392_016891_unitig_0-quiver_dnaA_pilon	Prodigal:2.6	CDS	435507	436733	.	+	0	ID=KHOIBONP_00420;eC_number=1.5.1.43;db_xref=COG:COG1748;inference=ab initio prediction:Prodigal:2.6,similar to AA sequence:UniProtKB:Q9KRL3;locus_tag=KHOIBONP_00420;product=Carboxynorspermidine synthase
392_016891_unitig_0-quiver_dnaA_pilon	Prodigal:2.6	CDS	436857	438104	.	+	0	ID=KHOIBONP_00421;Name=yhhT_1;db_xref=COG:COG0628;gene=yhhT_1;inference=ab initio prediction:Prodigal:2.6,similar to AA sequence:UniProtKB:P0AGM0;locus_tag=KHOIBONP_00421;product=Putative transport protein YhhT
392_016891_unitig_0-quiver_dnaA_pilon	Prodigal:2.6	CDS	438158	438559	.	-	0	ID=KHOIBONP_00422;inference=ab initio prediction:Prodigal:2.6;locus_tag=KHOIBONP_00422;product=hypothetical protein
392_016891_unitig_0-quiver_dnaA_pilon	Prodigal:2.6	CDS	438874	439476	.	+	0	ID=KHOIBONP_00423;inference=ab initio prediction:Prodigal:2.6;locus_tag=KHOIBONP_00423;product=hypothetical protein
392_016891_unitig_0-quiver_dnaA_pilon	Prodigal:2.6	CDS	439535	439966	.	-	0	ID=KHOIBONP_00424;inference=ab initio prediction:Prodigal:2.6;locus_tag=KHOIBONP_00424;product=hypothetical protein
392_016891_unitig_0-quiver_dnaA_pilon	Prodigal:2.6	CDS	440022	441029	.	-	0	ID=KHOIBONP_00425;inference=ab initio prediction:Prodigal:2.6,similar to AA sequence:UniProtKB:P62723;locus_tag=KHOIBONP_00425;note=UPF0324 inner membrane protein YeiH;product=hypothetical protein
392_016891_unitig_0-quiver_dnaA_pilon	Prodigal:2.6	CDS	441069	442115	.	-	0	ID=KHOIBONP_00426;inference=ab initio prediction:Prodigal:2.6;locus_tag=KHOIBONP_00426;product=hypothetical protein
392_016891_unitig_0-quiver_dnaA_pilon	Prodigal:2.6	CDS	442136	443425	.	-	0	ID=KHOIBONP_00427;Name=dctM_1;db_xref=COG:COG1593;gene=dctM_1;inference=ab initio prediction:Prodigal:2.6,similar to AA sequence:UniProtKB:Q9HU16;locus_tag=KHOIBONP_00427;product=C4-dicarboxylate TRAP transporter large permease protein DctM
392_016891_unitig_0-quiver_dnaA_pilon	Prodigal:2.6	CDS	443425	444018	.	-	0	ID=KHOIBONP_00428;inference=ab initio prediction:Prodigal:2.6;locus_tag=KHOIBONP_00428;product=hypothetical protein
392_016891_unitig_0-quiver_dnaA_pilon	Prodigal:2.6	CDS	444080	444586	.	-	0	ID=KHOIBONP_00429;eC_number=1.5.1.42;Name=ntaB;gene=ntaB;inference=ab initio prediction:Prodigal:2.6,similar to AA sequence:UniProtKB:P54990;locus_tag=KHOIBONP_00429;product=FMN reductase (NADH) NtaB
392_016891_unitig_0-quiver_dnaA_pilon	Prodigal:2.6	CDS	444583	445473	.	-	0	ID=KHOIBONP_00430;eC_number=1.-.-.-;Name=ydhF;db_xref=COG:COG4989;gene=ydhF;inference=ab initio prediction:Prodigal:2.6,similar to AA sequence:UniProtKB:P76187;locus_tag=KHOIBONP_00430;product=Oxidoreductase YdhF
392_016891_unitig_0-quiver_dnaA_pilon	Prodigal:2.6	CDS	445475	446629	.	-	0	ID=KHOIBONP_00431;eC_number=1.14.14.5;Name=ssuD_1;db_xref=COG:COG2141;gene=ssuD_1;inference=ab initio prediction:Prodigal:2.6,similar to AA sequence:UniProtKB:P80645;locus_tag=KHOIBONP_00431;product=Alkanesulfonate monooxygenase
392_016891_unitig_0-quiver_dnaA_pilon	Prodigal:2.6	CDS	446720	447436	.	+	0	ID=KHOIBONP_00432;Name=yvoA_1;db_xref=COG:COG2188;gene=yvoA_1;inference=ab initio prediction:Prodigal:2.6,similar to AA sequence:UniProtKB:O34817;locus_tag=KHOIBONP_00432;product=HTH-type transcriptional repressor YvoA
392_016891_unitig_0-quiver_dnaA_pilon	Prodigal:2.6	CDS	447446	448552	.	+	0	ID=KHOIBONP_00433;eC_number=1.1.1.18;Name=iolG_1;gene=iolG_1;inference=ab initio prediction:Prodigal:2.6,protein motif:HAMAP:MF_01671;locus_tag=KHOIBONP_00433;product=Inositol 2-dehydrogenase/D-chiro-inositol 3-dehydrogenase
392_016891_unitig_0-quiver_dnaA_pilon	Prodigal:2.6	CDS	448641	449795	.	+	0	ID=KHOIBONP_00434;inference=ab initio prediction:Prodigal:2.6;locus_tag=KHOIBONP_00434;product=hypothetical protein
392_016891_unitig_0-quiver_dnaA_pilon	Prodigal:2.6	CDS	449888	450466	.	+	0	ID=KHOIBONP_00435;Name=yceI;db_xref=COG:COG2353;gene=yceI;inference=ab initio prediction:Prodigal:2.6,similar to AA sequence:UniProtKB:P0A8X2;locus_tag=KHOIBONP_00435;product=Protein YceI
392_016891_unitig_0-quiver_dnaA_pilon	Prodigal:2.6	CDS	450602	450913	.	+	0	ID=KHOIBONP_00436;inference=ab initio prediction:Prodigal:2.6;locus_tag=KHOIBONP_00436;product=hypothetical protein
392_016891_unitig_0-quiver_dnaA_pilon	Prodigal:2.6	CDS	450913	451404	.	+	0	ID=KHOIBONP_00437;inference=ab initio prediction:Prodigal:2.6;locus_tag=KHOIBONP_00437;product=hypothetical protein
392_016891_unitig_0-quiver_dnaA_pilon	Aragorn:1.2	tRNA	451445	451521	.	-	.	ID=KHOIBONP_00438;inference=COORDINATES:profile:Aragorn:1.2;locus_tag=KHOIBONP_00438;product=tRNA-Met(cat)
392_016891_unitig_0-quiver_dnaA_pilon	Prodigal:2.6	CDS	451611	452360	.	-	0	ID=KHOIBONP_00439;Name=lutR_1;db_xref=COG:COG2186;gene=lutR_1;inference=ab initio prediction:Prodigal:2.6,similar to AA sequence:UniProtKB:O07007;locus_tag=KHOIBONP_00439;product=HTH-type transcriptional regulator LutR
392_016891_unitig_0-quiver_dnaA_pilon	Prodigal:2.6	CDS	452445	453239	.	+	0	ID=KHOIBONP_00440;Name=glnH;db_xref=COG:COG0834;gene=glnH;inference=ab initio prediction:Prodigal:2.6,similar to AA sequence:UniProtKB:P0AEQ3;locus_tag=KHOIBONP_00440;product=Glutamine-binding periplasmic protein
392_016891_unitig_0-quiver_dnaA_pilon	Prodigal:2.6	CDS	453285	453956	.	+	0	ID=KHOIBONP_00441;Name=yecS;db_xref=COG:COG0765;gene=yecS;inference=ab initio prediction:Prodigal:2.6,similar to AA sequence:UniProtKB:P0AFT2;locus_tag=KHOIBONP_00441;product=L-cystine transport system permease protein YecS
392_016891_unitig_0-quiver_dnaA_pilon	Prodigal:2.6	CDS	453958	454695	.	+	0	ID=KHOIBONP_00442;eC_number=3.6.3.-;Name=glnQ_1;db_xref=COG:COG1126;gene=glnQ_1;inference=ab initio prediction:Prodigal:2.6,similar to AA sequence:UniProtKB:O34677;locus_tag=KHOIBONP_00442;product=Glutamine transport ATP-binding protein GlnQ
392_016891_unitig_0-quiver_dnaA_pilon	Prodigal:2.6	CDS	454708	455937	.	+	0	ID=KHOIBONP_00443;eC_number=2.8.1.7;Name=sufS_1;db_xref=COG:COG0520;gene=sufS_1;inference=ab initio prediction:Prodigal:2.6,similar to AA sequence:UniProtKB:O32164;locus_tag=KHOIBONP_00443;product=Cysteine desulfurase SufS
392_016891_unitig_0-quiver_dnaA_pilon	Prodigal:2.6	CDS	455934	457337	.	+	0	ID=KHOIBONP_00444;eC_number=3.5.2.-;inference=ab initio prediction:Prodigal:2.6,similar to AA sequence:UniProtKB:Q45515;locus_tag=KHOIBONP_00444;product=D-hydantoinase
392_016891_unitig_0-quiver_dnaA_pilon	Prodigal:2.6	CDS	457334	458062	.	-	0	ID=KHOIBONP_00445;eC_number=1.1.1.56;Name=rbtD;gene=rbtD;inference=ab initio prediction:Prodigal:2.6,similar to AA sequence:UniProtKB:P00335;locus_tag=KHOIBONP_00445;product=Ribitol 2-dehydrogenase
392_016891_unitig_0-quiver_dnaA_pilon	Prodigal:2.6	CDS	458089	458802	.	-	0	ID=KHOIBONP_00446;eC_number=1.1.1.6;Name=golD;gene=golD;inference=ab initio prediction:Prodigal:2.6,similar to AA sequence:UniProtKB:Q92EU6;locus_tag=KHOIBONP_00446;product=NAD-dependent glycerol dehydrogenase
392_016891_unitig_0-quiver_dnaA_pilon	Prodigal:2.6	CDS	458786	460405	.	-	0	ID=KHOIBONP_00447;eC_number=2.7.1.16;Name=araB_1;db_xref=COG:COG1069;gene=araB_1;inference=ab initio prediction:Prodigal:2.6,similar to AA sequence:UniProtKB:P94524;locus_tag=KHOIBONP_00447;product=Ribulokinase
392_016891_unitig_0-quiver_dnaA_pilon	Prodigal:2.6	CDS	460405	461367	.	-	0	ID=KHOIBONP_00448;Name=rbsC_1;db_xref=COG:COG1172;gene=rbsC_1;inference=ab initio prediction:Prodigal:2.6,similar to AA sequence:UniProtKB:P0AGI1;locus_tag=KHOIBONP_00448;product=Ribose import permease protein RbsC
392_016891_unitig_0-quiver_dnaA_pilon	Prodigal:2.6	CDS	461357	462859	.	-	0	ID=KHOIBONP_00449;eC_number=3.6.3.17;Name=rbsA_1;db_xref=COG:COG1129;gene=rbsA_1;inference=ab initio prediction:Prodigal:2.6,similar to AA sequence:UniProtKB:P04983;locus_tag=KHOIBONP_00449;product=Ribose import ATP-binding protein RbsA
392_016891_unitig_0-quiver_dnaA_pilon	Prodigal:2.6	CDS	462913	463830	.	-	0	ID=KHOIBONP_00450;Name=rbsB_1;db_xref=COG:COG1879;gene=rbsB_1;inference=ab initio prediction:Prodigal:2.6,similar to AA sequence:UniProtKB:P0A2C5;locus_tag=KHOIBONP_00450;product=Ribose import binding protein RbsB
392_016891_unitig_0-quiver_dnaA_pilon	Prodigal:2.6	CDS	463926	464810	.	-	0	ID=KHOIBONP_00451;Name=rhaS;gene=rhaS;inference=ab initio prediction:Prodigal:2.6,protein motif:HAMAP:MF_01534;locus_tag=KHOIBONP_00451;product=HTH-type transcriptional activator RhaS
392_016891_unitig_0-quiver_dnaA_pilon	Prodigal:2.6	CDS	465113	466153	.	-	0	ID=KHOIBONP_00452;eC_number=1.1.1.9;inference=ab initio prediction:Prodigal:2.6,similar to AA sequence:UniProtKB:Q59545;locus_tag=KHOIBONP_00452;product=D-xylulose reductase
392_016891_unitig_0-quiver_dnaA_pilon	Prodigal:2.6	CDS	466381	467289	.	+	0	ID=KHOIBONP_00453;eC_number=1.1.1.411;Name=ltnD;gene=ltnD;inference=ab initio prediction:Prodigal:2.6,similar to AA sequence:UniProtKB:A0A0H2VA68;locus_tag=KHOIBONP_00453;product=L-threonate dehydrogenase
392_016891_unitig_0-quiver_dnaA_pilon	Prodigal:2.6	CDS	467286	468533	.	+	0	ID=KHOIBONP_00454;eC_number=2.7.1.217;Name=otnK;db_xref=COG:COG3395;gene=otnK;inference=ab initio prediction:Prodigal:2.6,similar to AA sequence:UniProtKB:Q8ZMG5;locus_tag=KHOIBONP_00454;product=3-oxo-tetronate kinase
392_016891_unitig_0-quiver_dnaA_pilon	Prodigal:2.6	CDS	468530	469156	.	+	0	ID=KHOIBONP_00455;eC_number=4.1.1.104;Name=otnC;db_xref=COG:COG0235;gene=otnC;inference=ab initio prediction:Prodigal:2.6,similar to AA sequence:UniProtKB:Q57199;locus_tag=KHOIBONP_00455;product=3-oxo-tetronate 4-phosphate decarboxylase
392_016891_unitig_0-quiver_dnaA_pilon	Prodigal:2.6	CDS	469158	469946	.	+	0	ID=KHOIBONP_00456;eC_number=5.3.1.35;Name=otnI;db_xref=COG:COG3622;gene=otnI;inference=ab initio prediction:Prodigal:2.6,similar to AA sequence:UniProtKB:Q6CZ23;locus_tag=KHOIBONP_00456;product=2-oxo-tetronate isomerase
392_016891_unitig_0-quiver_dnaA_pilon	Prodigal:2.6	CDS	469943	470725	.	+	0	ID=KHOIBONP_00457;Name=srlR;db_xref=COG:COG1349;gene=srlR;inference=ab initio prediction:Prodigal:2.6,similar to AA sequence:UniProtKB:P15082;locus_tag=KHOIBONP_00457;product=Glucitol operon repressor
392_016891_unitig_0-quiver_dnaA_pilon	Prodigal:2.6	CDS	470722	471651	.	+	0	ID=KHOIBONP_00458;eC_number=1.1.1.410;Name=denD;db_xref=COG:COG0451;gene=denD;inference=ab initio prediction:Prodigal:2.6,similar to AA sequence:UniProtKB:Q0KBD2;locus_tag=KHOIBONP_00458;product=D-erythronate dehydrogenase
392_016891_unitig_0-quiver_dnaA_pilon	Prodigal:2.6	CDS	471701	473098	.	+	0	ID=KHOIBONP_00459;Name=idnT;db_xref=COG:COG2610;gene=idnT;inference=ab initio prediction:Prodigal:2.6,similar to AA sequence:UniProtKB:P39344;locus_tag=KHOIBONP_00459;product=Gnt-II system L-idonate transporter
392_016891_unitig_0-quiver_dnaA_pilon	Prodigal:2.6	CDS	473230	474726	.	+	0	ID=KHOIBONP_00460;eC_number=2.7.8.-;Name=clsB;gene=clsB;inference=ab initio prediction:Prodigal:2.6,protein motif:HAMAP:MF_01917;locus_tag=KHOIBONP_00460;product=Cardiolipin synthase B
392_016891_unitig_0-quiver_dnaA_pilon	Prodigal:2.6	CDS	474723	475394	.	-	0	ID=KHOIBONP_00461;inference=ab initio prediction:Prodigal:2.6;locus_tag=KHOIBONP_00461;product=hypothetical protein
392_016891_unitig_0-quiver_dnaA_pilon	Prodigal:2.6	CDS	475734	476792	.	+	0	ID=KHOIBONP_00462;Name=tas;db_xref=COG:COG0667;gene=tas;inference=ab initio prediction:Prodigal:2.6,similar to AA sequence:UniProtKB:P0A9T4;locus_tag=KHOIBONP_00462;product=Protein tas
392_016891_unitig_0-quiver_dnaA_pilon	Prodigal:2.6	CDS	476850	477794	.	+	0	ID=KHOIBONP_00463;Name=cbpA;db_xref=COG:COG2214;gene=cbpA;inference=ab initio prediction:Prodigal:2.6,similar to AA sequence:UniProtKB:P36659;locus_tag=KHOIBONP_00463;product=Curved DNA-binding protein
392_016891_unitig_0-quiver_dnaA_pilon	Prodigal:2.6	CDS	477758	477943	.	-	0	ID=KHOIBONP_00464;inference=ab initio prediction:Prodigal:2.6;locus_tag=KHOIBONP_00464;product=hypothetical protein
392_016891_unitig_0-quiver_dnaA_pilon	Prodigal:2.6	CDS	478064	478540	.	-	0	ID=KHOIBONP_00465;eC_number=3.1.-.-;Name=yrrK;db_xref=COG:COG0816;gene=yrrK;inference=ab initio prediction:Prodigal:2.6,similar to AA sequence:UniProtKB:O34634;locus_tag=KHOIBONP_00465;product=Putative pre-16S rRNA nuclease
392_016891_unitig_0-quiver_dnaA_pilon	Prodigal:2.6	CDS	478537	479766	.	-	0	ID=KHOIBONP_00466;inference=ab initio prediction:Prodigal:2.6;locus_tag=KHOIBONP_00466;product=hypothetical protein
392_016891_unitig_0-quiver_dnaA_pilon	Prodigal:2.6	CDS	479841	481205	.	+	0	ID=KHOIBONP_00467;eC_number=1.5.3.1;Name=soxB;gene=soxB;inference=ab initio prediction:Prodigal:2.6,similar to AA sequence:UniProtKB:P40875;locus_tag=KHOIBONP_00467;product=Sarcosine oxidase subunit beta
392_016891_unitig_0-quiver_dnaA_pilon	Prodigal:2.6	CDS	481297	481560	.	+	0	ID=KHOIBONP_00468;inference=ab initio prediction:Prodigal:2.6;locus_tag=KHOIBONP_00468;product=hypothetical protein
392_016891_unitig_0-quiver_dnaA_pilon	Prodigal:2.6	CDS	481726	482073	.	+	0	ID=KHOIBONP_00469;eC_number=1.5.3.1;Name=soxD;gene=soxD;inference=ab initio prediction:Prodigal:2.6,similar to AA sequence:UniProtKB:Q46336;locus_tag=KHOIBONP_00469;product=Sarcosine oxidase subunit delta
392_016891_unitig_0-quiver_dnaA_pilon	Prodigal:2.6	CDS	482070	485000	.	+	0	ID=KHOIBONP_00470;eC_number=1.5.3.1;Name=soxA;gene=soxA;inference=ab initio prediction:Prodigal:2.6,similar to AA sequence:UniProtKB:Q46337;locus_tag=KHOIBONP_00470;product=Sarcosine oxidase subunit alpha
392_016891_unitig_0-quiver_dnaA_pilon	Prodigal:2.6	CDS	484993	485511	.	+	0	ID=KHOIBONP_00471;inference=ab initio prediction:Prodigal:2.6;locus_tag=KHOIBONP_00471;product=hypothetical protein
392_016891_unitig_0-quiver_dnaA_pilon	Prodigal:2.6	CDS	485622	486221	.	+	0	ID=KHOIBONP_00472;eC_number=1.15.1.1;Name=sodB;db_xref=COG:COG0605;gene=sodB;inference=ab initio prediction:Prodigal:2.6,similar to AA sequence:UniProtKB:O30970;locus_tag=KHOIBONP_00472;product=Superoxide dismutase [Fe]
392_016891_unitig_0-quiver_dnaA_pilon	Prodigal:2.6	CDS	486352	486993	.	+	0	ID=KHOIBONP_00473;inference=ab initio prediction:Prodigal:2.6;locus_tag=KHOIBONP_00473;product=hypothetical protein
392_016891_unitig_0-quiver_dnaA_pilon	Prodigal:2.6	CDS	487020	488336	.	+	0	ID=KHOIBONP_00474;Name=bamB;db_xref=COG:COG1520;gene=bamB;inference=ab initio prediction:Prodigal:2.6,similar to AA sequence:UniProtKB:P77774;locus_tag=KHOIBONP_00474;product=Outer membrane protein assembly factor BamB
392_016891_unitig_0-quiver_dnaA_pilon	Prodigal:2.6	CDS	488333	489817	.	+	0	ID=KHOIBONP_00475;Name=der;db_xref=COG:COG1160;gene=der;inference=ab initio prediction:Prodigal:2.6,similar to AA sequence:UniProtKB:P50743;locus_tag=KHOIBONP_00475;product=GTPase Der
392_016891_unitig_0-quiver_dnaA_pilon	Prodigal:2.6	CDS	489824	490546	.	-	0	ID=KHOIBONP_00476;inference=ab initio prediction:Prodigal:2.6;locus_tag=KHOIBONP_00476;product=hypothetical protein
392_016891_unitig_0-quiver_dnaA_pilon	Prodigal:2.6	CDS	490622	491914	.	-	0	ID=KHOIBONP_00477;eC_number=6.1.1.11;Name=serS;db_xref=COG:COG0172;gene=serS;inference=ab initio prediction:Prodigal:2.6,similar to AA sequence:UniProtKB:P0A8L1;locus_tag=KHOIBONP_00477;product=Serine--tRNA ligase
392_016891_unitig_0-quiver_dnaA_pilon	Prodigal:2.6	CDS	492001	492387	.	-	0	ID=KHOIBONP_00478;inference=ab initio prediction:Prodigal:2.6;locus_tag=KHOIBONP_00478;product=hypothetical protein
392_016891_unitig_0-quiver_dnaA_pilon	Prodigal:2.6	CDS	492512	493483	.	+	0	ID=KHOIBONP_00479;eC_number=3.6.-.-;db_xref=COG:COG1703;inference=ab initio prediction:Prodigal:2.6,similar to AA sequence:UniProtKB:P9WPZ1;locus_tag=KHOIBONP_00479;product=putative GTPase
392_016891_unitig_0-quiver_dnaA_pilon	Prodigal:2.6	CDS	493549	494583	.	+	0	ID=KHOIBONP_00480;Name=ada;db_xref=COG:COG0350;gene=ada;inference=ab initio prediction:Prodigal:2.6,similar to AA sequence:UniProtKB:P06134;locus_tag=KHOIBONP_00480;product=Bifunctional transcriptional activator/DNA repair enzyme Ada
392_016891_unitig_0-quiver_dnaA_pilon	Prodigal:2.6	CDS	494710	495006	.	+	0	ID=KHOIBONP_00481;Name=rpmB;db_xref=COG:COG0227;gene=rpmB;inference=ab initio prediction:Prodigal:2.6,similar to AA sequence:UniProtKB:Q6NCH9;locus_tag=KHOIBONP_00481;product=50S ribosomal protein L28
392_016891_unitig_0-quiver_dnaA_pilon	Prodigal:2.6	CDS	495127	495600	.	+	0	ID=KHOIBONP_00482;inference=ab initio prediction:Prodigal:2.6;locus_tag=KHOIBONP_00482;product=hypothetical protein
392_016891_unitig_0-quiver_dnaA_pilon	Prodigal:2.6	CDS	495608	496252	.	-	0	ID=KHOIBONP_00483;eC_number=3.1.1.1;Name=tesA_1;db_xref=COG:COG2755;gene=tesA_1;inference=ab initio prediction:Prodigal:2.6,similar to AA sequence:UniProtKB:Q9HZY8;locus_tag=KHOIBONP_00483;product=Esterase TesA
392_016891_unitig_0-quiver_dnaA_pilon	Prodigal:2.6	CDS	496249	498474	.	-	0	ID=KHOIBONP_00484;eC_number=3.6.3.4;Name=actP_1;gene=actP_1;inference=ab initio prediction:Prodigal:2.6,similar to AA sequence:UniProtKB:Q9X5X3;locus_tag=KHOIBONP_00484;product=Copper-transporting P-type ATPase
392_016891_unitig_0-quiver_dnaA_pilon	Prodigal:2.6	CDS	498600	499157	.	+	0	ID=KHOIBONP_00485;eC_number=2.-.-.-;Name=ynhG;db_xref=COG:COG1376;gene=ynhG;inference=ab initio prediction:Prodigal:2.6,similar to AA sequence:UniProtKB:P76193;locus_tag=KHOIBONP_00485;product=putative L%2CD-transpeptidase YnhG
392_016891_unitig_0-quiver_dnaA_pilon	Prodigal:2.6	CDS	499160	500269	.	+	0	ID=KHOIBONP_00486;eC_number=2.9.1.-;Name=selU;gene=selU;inference=ab initio prediction:Prodigal:2.6,protein motif:HAMAP:MF_01622;locus_tag=KHOIBONP_00486;product=tRNA 2-selenouridine synthase
392_016891_unitig_0-quiver_dnaA_pilon	Prodigal:2.6	CDS	500327	501211	.	+	0	ID=KHOIBONP_00487;inference=ab initio prediction:Prodigal:2.6;locus_tag=KHOIBONP_00487;product=hypothetical protein
392_016891_unitig_0-quiver_dnaA_pilon	Prodigal:2.6	CDS	501199	502005	.	-	0	ID=KHOIBONP_00488;eC_number=2.4.2.1;Name=punA;gene=punA;inference=ab initio prediction:Prodigal:2.6,similar to AA sequence:UniProtKB:P77834;locus_tag=KHOIBONP_00488;product=Purine nucleoside phosphorylase 1
392_016891_unitig_0-quiver_dnaA_pilon	Prodigal:2.6	CDS	501989	503017	.	-	0	ID=KHOIBONP_00489;inference=ab initio prediction:Prodigal:2.6;locus_tag=KHOIBONP_00489;product=hypothetical protein
392_016891_unitig_0-quiver_dnaA_pilon	Prodigal:2.6	CDS	503014	504120	.	-	0	ID=KHOIBONP_00490;inference=ab initio prediction:Prodigal:2.6;locus_tag=KHOIBONP_00490;product=hypothetical protein
392_016891_unitig_0-quiver_dnaA_pilon	Prodigal:2.6	CDS	504120	505766	.	-	0	ID=KHOIBONP_00491;eC_number=3.6.3.17;Name=mglA_1;db_xref=COG:COG1129;gene=mglA_1;inference=ab initio prediction:Prodigal:2.6,similar to AA sequence:UniProtKB:P0AAG8;locus_tag=KHOIBONP_00491;product=Galactose/methyl galactoside import ATP-binding protein MglA
392_016891_unitig_0-quiver_dnaA_pilon	Prodigal:2.6	CDS	505766	506755	.	-	0	ID=KHOIBONP_00492;inference=ab initio prediction:Prodigal:2.6;locus_tag=KHOIBONP_00492;product=hypothetical protein
392_016891_unitig_0-quiver_dnaA_pilon	Prodigal:2.6	CDS	506836	507255	.	-	0	ID=KHOIBONP_00493;eC_number=2.3.1.128;Name=rimI;db_xref=COG:COG0456;gene=rimI;inference=ab initio prediction:Prodigal:2.6,similar to AA sequence:UniProtKB:P0A944;locus_tag=KHOIBONP_00493;product=Ribosomal-protein-alanine acetyltransferase
392_016891_unitig_0-quiver_dnaA_pilon	Prodigal:2.6	CDS	507252	507842	.	-	0	ID=KHOIBONP_00494;inference=ab initio prediction:Prodigal:2.6;locus_tag=KHOIBONP_00494;product=hypothetical protein
392_016891_unitig_0-quiver_dnaA_pilon	Prodigal:2.6	CDS	507835	508398	.	-	0	ID=KHOIBONP_00495;Name=nfuA;gene=nfuA;inference=ab initio prediction:Prodigal:2.6,protein motif:HAMAP:MF_01637;locus_tag=KHOIBONP_00495;product=Fe/S biogenesis protein NfuA
392_016891_unitig_0-quiver_dnaA_pilon	Prodigal:2.6	CDS	508462	508920	.	-	0	ID=KHOIBONP_00496;inference=ab initio prediction:Prodigal:2.6;locus_tag=KHOIBONP_00496;product=hypothetical protein
392_016891_unitig_0-quiver_dnaA_pilon	Prodigal:2.6	CDS	509060	509875	.	+	0	ID=KHOIBONP_00497;inference=ab initio prediction:Prodigal:2.6;locus_tag=KHOIBONP_00497;product=hypothetical protein
392_016891_unitig_0-quiver_dnaA_pilon	Prodigal:2.6	CDS	509836	510624	.	-	0	ID=KHOIBONP_00498;eC_number=5.4.99.12;Name=truA;db_xref=COG:COG0101;gene=truA;inference=ab initio prediction:Prodigal:2.6,similar to AA sequence:UniProtKB:P07649;locus_tag=KHOIBONP_00498;product=tRNA pseudouridine synthase A
392_016891_unitig_0-quiver_dnaA_pilon	Prodigal:2.6	CDS	510624	511439	.	-	0	ID=KHOIBONP_00499;inference=ab initio prediction:Prodigal:2.6;locus_tag=KHOIBONP_00499;product=hypothetical protein
392_016891_unitig_0-quiver_dnaA_pilon	Prodigal:2.6	CDS	511616	511717	.	-	0	ID=KHOIBONP_00500;inference=ab initio prediction:Prodigal:2.6;locus_tag=KHOIBONP_00500;product=hypothetical protein
392_016891_unitig_0-quiver_dnaA_pilon	Prodigal:2.6	CDS	511727	512728	.	-	0	ID=KHOIBONP_00501;eC_number=2.7.1.130;Name=lpxK;db_xref=COG:COG1663;gene=lpxK;inference=ab initio prediction:Prodigal:2.6,similar to AA sequence:UniProtKB:P27300;locus_tag=KHOIBONP_00501;product=Tetraacyldisaccharide 4'-kinase
392_016891_unitig_0-quiver_dnaA_pilon	Prodigal:2.6	CDS	512725	513918	.	-	0	ID=KHOIBONP_00502;inference=ab initio prediction:Prodigal:2.6;locus_tag=KHOIBONP_00502;product=hypothetical protein
392_016891_unitig_0-quiver_dnaA_pilon	Prodigal:2.6	CDS	513918	514163	.	-	0	ID=KHOIBONP_00503;inference=ab initio prediction:Prodigal:2.6;locus_tag=KHOIBONP_00503;product=hypothetical protein
392_016891_unitig_0-quiver_dnaA_pilon	Prodigal:2.6	CDS	514404	514823	.	-	0	ID=KHOIBONP_00504;inference=ab initio prediction:Prodigal:2.6;locus_tag=KHOIBONP_00504;product=hypothetical protein
392_016891_unitig_0-quiver_dnaA_pilon	Prodigal:2.6	CDS	514823	515095	.	-	0	ID=KHOIBONP_00505;Name=yciI;db_xref=COG:COG2350;gene=yciI;inference=ab initio prediction:Prodigal:2.6,similar to AA sequence:UniProtKB:P0AB55;locus_tag=KHOIBONP_00505;product=Protein YciI
392_016891_unitig_0-quiver_dnaA_pilon	Prodigal:2.6	CDS	515095	516033	.	-	0	ID=KHOIBONP_00506;eC_number=1.1.1.94;Name=gpsA;gene=gpsA;inference=ab initio prediction:Prodigal:2.6,similar to AA sequence:UniProtKB:P64191;locus_tag=KHOIBONP_00506;product=Glycerol-3-phosphate dehydrogenase [NAD(P)+]
392_016891_unitig_0-quiver_dnaA_pilon	Prodigal:2.6	CDS	516030	517097	.	-	0	ID=KHOIBONP_00507;eC_number=2.3.1.234;Name=tsaD;db_xref=COG:COG0533;gene=tsaD;inference=ab initio prediction:Prodigal:2.6,similar to AA sequence:UniProtKB:O05518;locus_tag=KHOIBONP_00507;product=tRNA N6-adenosine threonylcarbamoyltransferase
392_016891_unitig_0-quiver_dnaA_pilon	Prodigal:2.6	CDS	517164	517826	.	+	0	ID=KHOIBONP_00508;inference=ab initio prediction:Prodigal:2.6;locus_tag=KHOIBONP_00508;product=hypothetical protein
392_016891_unitig_0-quiver_dnaA_pilon	Prodigal:2.6	CDS	517926	519320	.	+	0	ID=KHOIBONP_00509;inference=ab initio prediction:Prodigal:2.6;locus_tag=KHOIBONP_00509;product=hypothetical protein
392_016891_unitig_0-quiver_dnaA_pilon	Prodigal:2.6	CDS	519331	521052	.	+	0	ID=KHOIBONP_00510;Name=lapB;gene=lapB;inference=ab initio prediction:Prodigal:2.6,protein motif:HAMAP:MF_00994;locus_tag=KHOIBONP_00510;product=Lipopolysaccharide assembly protein B
392_016891_unitig_0-quiver_dnaA_pilon	Aragorn:1.2	tRNA	521130	521205	.	+	.	ID=KHOIBONP_00511;inference=COORDINATES:profile:Aragorn:1.2;locus_tag=KHOIBONP_00511;product=tRNA-Thr(cgt)
392_016891_unitig_0-quiver_dnaA_pilon	Prodigal:2.6	CDS	521251	522684	.	-	0	ID=KHOIBONP_00512;inference=ab initio prediction:Prodigal:2.6;locus_tag=KHOIBONP_00512;product=hypothetical protein
392_016891_unitig_0-quiver_dnaA_pilon	Prodigal:2.6	CDS	522747	523808	.	-	0	ID=KHOIBONP_00513;eC_number=4.3.1.12;Name=ocd;gene=ocd;inference=ab initio prediction:Prodigal:2.6,similar to AA sequence:UniProtKB:P09773;locus_tag=KHOIBONP_00513;product=Ornithine cyclodeaminase
392_016891_unitig_0-quiver_dnaA_pilon	Prodigal:2.6	CDS	523924	524355	.	+	0	ID=KHOIBONP_00514;inference=ab initio prediction:Prodigal:2.6;locus_tag=KHOIBONP_00514;product=hypothetical protein
392_016891_unitig_0-quiver_dnaA_pilon	Prodigal:2.6	CDS	524352	524852	.	-	0	ID=KHOIBONP_00515;inference=ab initio prediction:Prodigal:2.6;locus_tag=KHOIBONP_00515;product=hypothetical protein
392_016891_unitig_0-quiver_dnaA_pilon	Prodigal:2.6	CDS	524930	526573	.	-	0	ID=KHOIBONP_00516;eC_number=6.3.4.2;Name=pyrG;db_xref=COG:COG0504;gene=pyrG;inference=ab initio prediction:Prodigal:2.6,similar to AA sequence:UniProtKB:P0A7E5;locus_tag=KHOIBONP_00516;product=CTP synthase
392_016891_unitig_0-quiver_dnaA_pilon	Prodigal:2.6	CDS	527391	528821	.	+	0	ID=KHOIBONP_00517;Name=cobQ;gene=cobQ;inference=ab initio prediction:Prodigal:2.6,similar to AA sequence:UniProtKB:P29932;locus_tag=KHOIBONP_00517;product=Cobyric acid synthase
392_016891_unitig_0-quiver_dnaA_pilon	Prodigal:2.6	CDS	528863	529885	.	+	0	ID=KHOIBONP_00518;eC_number=1.17.7.4;Name=ispH;db_xref=COG:COG0761;gene=ispH;inference=ab initio prediction:Prodigal:2.6,similar to AA sequence:UniProtKB:P62623;locus_tag=KHOIBONP_00518;product=4-hydroxy-3-methylbut-2-enyl diphosphate reductase
392_016891_unitig_0-quiver_dnaA_pilon	Prodigal:2.6	CDS	529968	530297	.	+	0	ID=KHOIBONP_00519;inference=ab initio prediction:Prodigal:2.6;locus_tag=KHOIBONP_00519;product=hypothetical protein
392_016891_unitig_0-quiver_dnaA_pilon	Prodigal:2.6	CDS	530361	530966	.	+	0	ID=KHOIBONP_00520;inference=ab initio prediction:Prodigal:2.6;locus_tag=KHOIBONP_00520;product=hypothetical protein
392_016891_unitig_0-quiver_dnaA_pilon	Prodigal:2.6	CDS	530959	531411	.	+	0	ID=KHOIBONP_00521;eC_number=3.1.26.4;Name=rnhA;db_xref=COG:COG0328;gene=rnhA;inference=ab initio prediction:Prodigal:2.6,similar to AA sequence:UniProtKB:P0A7Y4;locus_tag=KHOIBONP_00521;product=Ribonuclease HI
392_016891_unitig_0-quiver_dnaA_pilon	Prodigal:2.6	CDS	531408	532064	.	+	0	ID=KHOIBONP_00522;inference=ab initio prediction:Prodigal:2.6;locus_tag=KHOIBONP_00522;product=hypothetical protein
392_016891_unitig_0-quiver_dnaA_pilon	Prodigal:2.6	CDS	532097	532495	.	-	0	ID=KHOIBONP_00523;inference=ab initio prediction:Prodigal:2.6;locus_tag=KHOIBONP_00523;product=hypothetical protein
392_016891_unitig_0-quiver_dnaA_pilon	Prodigal:2.6	CDS	532598	533059	.	+	0	ID=KHOIBONP_00524;eC_number=1.7.1.13;Name=queF;db_xref=COG:COG0780;gene=queF;inference=ab initio prediction:Prodigal:2.6,similar to AA sequence:UniProtKB:O31678;locus_tag=KHOIBONP_00524;product=NADPH-dependent 7-cyano-7-deazaguanine reductase
392_016891_unitig_0-quiver_dnaA_pilon	Prodigal:2.6	CDS	533070	533897	.	-	0	ID=KHOIBONP_00525;inference=ab initio prediction:Prodigal:2.6;locus_tag=KHOIBONP_00525;product=hypothetical protein
392_016891_unitig_0-quiver_dnaA_pilon	Prodigal:2.6	CDS	534100	537009	.	+	0	ID=KHOIBONP_00526;eC_number=6.1.1.5;Name=ileS;db_xref=COG:COG0060;gene=ileS;inference=ab initio prediction:Prodigal:2.6,similar to AA sequence:UniProtKB:P00956;locus_tag=KHOIBONP_00526;product=Isoleucine--tRNA ligase
392_016891_unitig_0-quiver_dnaA_pilon	Prodigal:2.6	CDS	537006	537245	.	+	0	ID=KHOIBONP_00527;inference=ab initio prediction:Prodigal:2.6;locus_tag=KHOIBONP_00527;product=hypothetical protein
392_016891_unitig_0-quiver_dnaA_pilon	Prodigal:2.6	CDS	537242	538243	.	-	0	ID=KHOIBONP_00528;inference=ab initio prediction:Prodigal:2.6;locus_tag=KHOIBONP_00528;product=hypothetical protein
392_016891_unitig_0-quiver_dnaA_pilon	Aragorn:1.2	tRNA	538360	538443	.	-	.	ID=KHOIBONP_00529;inference=COORDINATES:profile:Aragorn:1.2;locus_tag=KHOIBONP_00529;product=tRNA-Tyr(gta)
392_016891_unitig_0-quiver_dnaA_pilon	Prodigal:2.6	CDS	538568	539371	.	+	0	ID=KHOIBONP_00530;eC_number=2.1.1.-;inference=ab initio prediction:Prodigal:2.6,similar to AA sequence:UniProtKB:Q7A794;locus_tag=KHOIBONP_00530;product=Putative TrmH family tRNA/rRNA methyltransferase
392_016891_unitig_0-quiver_dnaA_pilon	Prodigal:2.6	CDS	539461	539868	.	+	0	ID=KHOIBONP_00531;inference=ab initio prediction:Prodigal:2.6;locus_tag=KHOIBONP_00531;product=hypothetical protein
392_016891_unitig_0-quiver_dnaA_pilon	Prodigal:2.6	CDS	540024	540500	.	+	0	ID=KHOIBONP_00532;Name=yccU;db_xref=COG:COG1832;gene=yccU;inference=ab initio prediction:Prodigal:2.6,similar to AA sequence:UniProtKB:P75874;locus_tag=KHOIBONP_00532;product=putative protein YccU
392_016891_unitig_0-quiver_dnaA_pilon	Aragorn:1.2	tRNA	540556	540631	.	+	.	ID=KHOIBONP_00533;inference=COORDINATES:profile:Aragorn:1.2;locus_tag=KHOIBONP_00533;product=tRNA-Trp(cca)
392_016891_unitig_0-quiver_dnaA_pilon	Prodigal:2.6	CDS	540729	540923	.	+	0	ID=KHOIBONP_00534;Name=secE;gene=secE;inference=ab initio prediction:Prodigal:2.6,protein motif:HAMAP:MF_00422;locus_tag=KHOIBONP_00534;product=Protein translocase subunit SecE
392_016891_unitig_0-quiver_dnaA_pilon	Prodigal:2.6	CDS	541097	541633	.	+	0	ID=KHOIBONP_00535;Name=nusG;db_xref=COG:COG0250;gene=nusG;inference=ab initio prediction:Prodigal:2.6,similar to AA sequence:UniProtKB:P0AFG1;locus_tag=KHOIBONP_00535;product=Transcription termination/antitermination protein NusG
392_016891_unitig_0-quiver_dnaA_pilon	Prodigal:2.6	CDS	541710	542162	.	+	0	ID=KHOIBONP_00536;Name=rplK;db_xref=COG:COG0080;gene=rplK;inference=ab initio prediction:Prodigal:2.6,similar to AA sequence:UniProtKB:P62441;locus_tag=KHOIBONP_00536;product=50S ribosomal protein L11
392_016891_unitig_0-quiver_dnaA_pilon	Prodigal:2.6	CDS	542165	542860	.	+	0	ID=KHOIBONP_00537;Name=rplA;db_xref=COG:COG0081;gene=rplA;inference=ab initio prediction:Prodigal:2.6,similar to AA sequence:UniProtKB:Q6N4R5;locus_tag=KHOIBONP_00537;product=50S ribosomal protein L1
392_016891_unitig_0-quiver_dnaA_pilon	Prodigal:2.6	CDS	543097	543612	.	+	0	ID=KHOIBONP_00538;Name=rplJ;db_xref=COG:COG0244;gene=rplJ;inference=ab initio prediction:Prodigal:2.6,similar to AA sequence:UniProtKB:Q8UE06;locus_tag=KHOIBONP_00538;product=50S ribosomal protein L10
392_016891_unitig_0-quiver_dnaA_pilon	Prodigal:2.6	CDS	543678	544049	.	+	0	ID=KHOIBONP_00539;Name=rplL;db_xref=COG:COG0222;gene=rplL;inference=ab initio prediction:Prodigal:2.6,similar to AA sequence:UniProtKB:P02397;locus_tag=KHOIBONP_00539;product=50S ribosomal protein L7/L12
392_016891_unitig_0-quiver_dnaA_pilon	Prodigal:2.6	CDS	544276	548421	.	+	0	ID=KHOIBONP_00540;eC_number=2.7.7.6;Name=rpoB;db_xref=COG:COG0085;gene=rpoB;inference=ab initio prediction:Prodigal:2.6,similar to AA sequence:UniProtKB:Q9KV30;locus_tag=KHOIBONP_00540;product=DNA-directed RNA polymerase subunit beta
392_016891_unitig_0-quiver_dnaA_pilon	Prodigal:2.6	CDS	548474	552712	.	+	0	ID=KHOIBONP_00541;eC_number=2.7.7.6;Name=rpoC;gene=rpoC;inference=ab initio prediction:Prodigal:2.6,similar to AA sequence:UniProtKB:Q8KTH8;locus_tag=KHOIBONP_00541;product=DNA-directed RNA polymerase subunit beta'
392_016891_unitig_0-quiver_dnaA_pilon	Prodigal:2.6	CDS	552827	553687	.	+	0	ID=KHOIBONP_00542;inference=ab initio prediction:Prodigal:2.6;locus_tag=KHOIBONP_00542;product=hypothetical protein
392_016891_unitig_0-quiver_dnaA_pilon	Prodigal:2.6	CDS	553734	554672	.	+	0	ID=KHOIBONP_00543;inference=ab initio prediction:Prodigal:2.6;locus_tag=KHOIBONP_00543;product=hypothetical protein
392_016891_unitig_0-quiver_dnaA_pilon	Prodigal:2.6	CDS	554672	555487	.	+	0	ID=KHOIBONP_00544;inference=ab initio prediction:Prodigal:2.6;locus_tag=KHOIBONP_00544;product=hypothetical protein
392_016891_unitig_0-quiver_dnaA_pilon	Prodigal:2.6	CDS	555743	556114	.	+	0	ID=KHOIBONP_00545;Name=rpsL;db_xref=COG:COG0048;gene=rpsL;inference=ab initio prediction:Prodigal:2.6,similar to AA sequence:UniProtKB:Q6N4T2;locus_tag=KHOIBONP_00545;product=30S ribosomal protein S12
392_016891_unitig_0-quiver_dnaA_pilon	Prodigal:2.6	CDS	556127	556597	.	+	0	ID=KHOIBONP_00546;Name=rpsG;db_xref=COG:COG0049;gene=rpsG;inference=ab initio prediction:Prodigal:2.6,similar to AA sequence:UniProtKB:Q6N4T3;locus_tag=KHOIBONP_00546;product=30S ribosomal protein S7
392_016891_unitig_0-quiver_dnaA_pilon	Prodigal:2.6	CDS	556616	558739	.	+	0	ID=KHOIBONP_00547;Name=fusA;db_xref=COG:COG0480;gene=fusA;inference=ab initio prediction:Prodigal:2.6,similar to AA sequence:UniProtKB:P80868;locus_tag=KHOIBONP_00547;product=Elongation factor G
392_016891_unitig_0-quiver_dnaA_pilon	Prodigal:2.6	CDS	558801	559976	.	+	0	ID=KHOIBONP_00548;Name=tuf1_1;gene=tuf1_1;inference=ab initio prediction:Prodigal:2.6,similar to AA sequence:UniProtKB:Q02T82;locus_tag=KHOIBONP_00548;product=Elongation factor Tu
392_016891_unitig_0-quiver_dnaA_pilon	Prodigal:2.6	CDS	560165	560452	.	+	0	ID=KHOIBONP_00549;inference=ab initio prediction:Prodigal:2.6;locus_tag=KHOIBONP_00549;product=hypothetical protein
392_016891_unitig_0-quiver_dnaA_pilon	Prodigal:2.6	CDS	560544	560939	.	+	0	ID=KHOIBONP_00550;eC_number=4.4.1.5;Name=gloA_1;db_xref=COG:COG0346;gene=gloA_1;inference=ab initio prediction:Prodigal:2.6,similar to AA sequence:UniProtKB:P44638;locus_tag=KHOIBONP_00550;product=Lactoylglutathione lyase
392_016891_unitig_0-quiver_dnaA_pilon	Prodigal:2.6	CDS	560997	561518	.	+	0	ID=KHOIBONP_00551;inference=ab initio prediction:Prodigal:2.6;locus_tag=KHOIBONP_00551;product=hypothetical protein
392_016891_unitig_0-quiver_dnaA_pilon	Prodigal:2.6	CDS	561531	563105	.	+	0	ID=KHOIBONP_00552;eC_number=1.1.99.11;Name=fdhL_1;gene=fdhL_1;inference=ab initio prediction:Prodigal:2.6,similar to AA sequence:UniProtKB:M1VMF7;locus_tag=KHOIBONP_00552;product=Fructose dehydrogenase large subunit
392_016891_unitig_0-quiver_dnaA_pilon	Prodigal:2.6	CDS	563148	563648	.	-	0	ID=KHOIBONP_00553;Name=yciF_1;db_xref=COG:COG3685;gene=yciF_1;inference=ab initio prediction:Prodigal:2.6,similar to AA sequence:UniProtKB:P21362;locus_tag=KHOIBONP_00553;product=Protein YciF
392_016891_unitig_0-quiver_dnaA_pilon	Prodigal:2.6	CDS	563796	565640	.	+	0	ID=KHOIBONP_00554;eC_number=3.6.3.-;inference=ab initio prediction:Prodigal:2.6,similar to AA sequence:UniProtKB:Q7A4T3;locus_tag=KHOIBONP_00554;product=Putative multidrug export ATP-binding/permease protein
392_016891_unitig_0-quiver_dnaA_pilon	Prodigal:2.6	CDS	565704	568016	.	-	0	ID=KHOIBONP_00555;inference=ab initio prediction:Prodigal:2.6;locus_tag=KHOIBONP_00555;product=hypothetical protein
392_016891_unitig_0-quiver_dnaA_pilon	Prodigal:2.6	CDS	568184	569014	.	-	0	ID=KHOIBONP_00556;eC_number=1.18.1.2;Name=fpr;db_xref=COG:COG1018;gene=fpr;inference=ab initio prediction:Prodigal:2.6,similar to AA sequence:UniProtKB:Q9L6V3;locus_tag=KHOIBONP_00556;product=Flavodoxin/ferredoxin--NADP reductase
392_016891_unitig_0-quiver_dnaA_pilon	Prodigal:2.6	CDS	569062	569448	.	-	0	ID=KHOIBONP_00557;inference=ab initio prediction:Prodigal:2.6;locus_tag=KHOIBONP_00557;product=hypothetical protein
392_016891_unitig_0-quiver_dnaA_pilon	Prodigal:2.6	CDS	569445	570176	.	-	0	ID=KHOIBONP_00558;eC_number=1.8.4.8;Name=cysH;gene=cysH;inference=ab initio prediction:Prodigal:2.6,protein motif:HAMAP:MF_00063;locus_tag=KHOIBONP_00558;product=Phosphoadenosine phosphosulfate reductase
392_016891_unitig_0-quiver_dnaA_pilon	Prodigal:2.6	CDS	570169	571827	.	-	0	ID=KHOIBONP_00559;eC_number=1.8.7.1;Name=sir;db_xref=COG:COG0155;gene=sir;inference=ab initio prediction:Prodigal:2.6,similar to AA sequence:UniProtKB:P9WJ03;locus_tag=KHOIBONP_00559;product=Sulfite reductase [ferredoxin]
392_016891_unitig_0-quiver_dnaA_pilon	Prodigal:2.6	CDS	571820	572152	.	-	0	ID=KHOIBONP_00560;inference=ab initio prediction:Prodigal:2.6;locus_tag=KHOIBONP_00560;product=hypothetical protein
392_016891_unitig_0-quiver_dnaA_pilon	Prodigal:2.6	CDS	572252	572767	.	+	0	ID=KHOIBONP_00561;Name=decR_2;db_xref=COG:COG1522;gene=decR_2;inference=ab initio prediction:Prodigal:2.6,similar to AA sequence:UniProtKB:P0ACJ5;locus_tag=KHOIBONP_00561;product=DNA-binding transcriptional activator DecR
392_016891_unitig_0-quiver_dnaA_pilon	Prodigal:2.6	CDS	572769	573143	.	+	0	ID=KHOIBONP_00562;eC_number=1.20.4.1;Name=arsC_1;gene=arsC_1;inference=ab initio prediction:Prodigal:2.6,similar to AA sequence:UniProtKB:P08692;locus_tag=KHOIBONP_00562;product=Arsenate reductase
392_016891_unitig_0-quiver_dnaA_pilon	Prodigal:2.6	CDS	573261	573785	.	-	0	ID=KHOIBONP_00563;inference=ab initio prediction:Prodigal:2.6;locus_tag=KHOIBONP_00563;product=hypothetical protein
392_016891_unitig_0-quiver_dnaA_pilon	Prodigal:2.6	CDS	573779	575209	.	-	0	ID=KHOIBONP_00564;inference=ab initio prediction:Prodigal:2.6;locus_tag=KHOIBONP_00564;product=hypothetical protein
392_016891_unitig_0-quiver_dnaA_pilon	Prodigal:2.6	CDS	575317	575775	.	-	0	ID=KHOIBONP_00565;Name=iscR;db_xref=COG:COG1959;gene=iscR;inference=ab initio prediction:Prodigal:2.6,similar to AA sequence:UniProtKB:P0AGK8;locus_tag=KHOIBONP_00565;product=HTH-type transcriptional regulator IscR
392_016891_unitig_0-quiver_dnaA_pilon	Prodigal:2.6	CDS	575969	576631	.	+	0	ID=KHOIBONP_00566;inference=ab initio prediction:Prodigal:2.6;locus_tag=KHOIBONP_00566;product=hypothetical protein
392_016891_unitig_0-quiver_dnaA_pilon	Prodigal:2.6	CDS	576636	577760	.	+	0	ID=KHOIBONP_00567;inference=ab initio prediction:Prodigal:2.6;locus_tag=KHOIBONP_00567;product=hypothetical protein
392_016891_unitig_0-quiver_dnaA_pilon	Prodigal:2.6	CDS	577863	579074	.	+	0	ID=KHOIBONP_00568;eC_number=1.1.1.42;Name=icd_1;db_xref=COG:COG0538;gene=icd_1;inference=ab initio prediction:Prodigal:2.6,similar to AA sequence:UniProtKB:P9WKL1;locus_tag=KHOIBONP_00568;product=Isocitrate dehydrogenase [NADP]
392_016891_unitig_0-quiver_dnaA_pilon	Prodigal:2.6	CDS	579261	579929	.	+	0	ID=KHOIBONP_00569;eC_number=6.3.5.3;Name=purQ;db_xref=COG:COG0047;gene=purQ;inference=ab initio prediction:Prodigal:2.6,similar to AA sequence:UniProtKB:P12041;locus_tag=KHOIBONP_00569;product=Phosphoribosylformylglycinamidine synthase subunit PurQ
392_016891_unitig_0-quiver_dnaA_pilon	Prodigal:2.6	CDS	579992	581785	.	+	0	ID=KHOIBONP_00570;eC_number=2.7.13.3;Name=dctB_2;gene=dctB_2;inference=ab initio prediction:Prodigal:2.6,similar to AA sequence:UniProtKB:P13633;locus_tag=KHOIBONP_00570;product=C4-dicarboxylate transport sensor protein DctB
392_016891_unitig_0-quiver_dnaA_pilon	Prodigal:2.6	CDS	581809	583134	.	+	0	ID=KHOIBONP_00571;Name=dctD_2;gene=dctD_2;inference=ab initio prediction:Prodigal:2.6,similar to AA sequence:UniProtKB:P13632;locus_tag=KHOIBONP_00571;product=C4-dicarboxylate transport transcriptional regulatory protein DctD
392_016891_unitig_0-quiver_dnaA_pilon	Prodigal:2.6	CDS	583535	584737	.	+	0	ID=KHOIBONP_00572;eC_number=2.5.1.-;Name=metZ;db_xref=COG:COG0626;gene=metZ;inference=ab initio prediction:Prodigal:2.6,similar to AA sequence:UniProtKB:P9WGB5;locus_tag=KHOIBONP_00572;product=O-succinylhomoserine sulfhydrylase
392_016891_unitig_0-quiver_dnaA_pilon	Prodigal:2.6	CDS	584834	585796	.	+	0	ID=KHOIBONP_00573;eC_number=3.5.4.16;Name=folE2;db_xref=COG:COG1469;gene=folE2;inference=ab initio prediction:Prodigal:2.6,similar to AA sequence:UniProtKB:Q9WXP6;locus_tag=KHOIBONP_00573;product=GTP cyclohydrolase FolE2
392_016891_unitig_0-quiver_dnaA_pilon	Prodigal:2.6	CDS	585893	588289	.	+	0	ID=KHOIBONP_00574;eC_number=3.6.4.12;Name=uvrD;db_xref=COG:COG0210;gene=uvrD;inference=ab initio prediction:Prodigal:2.6,similar to AA sequence:UniProtKB:P03018;locus_tag=KHOIBONP_00574;product=DNA helicase II
392_016891_unitig_0-quiver_dnaA_pilon	Prodigal:2.6	CDS	588253	589065	.	-	0	ID=KHOIBONP_00575;inference=ab initio prediction:Prodigal:2.6;locus_tag=KHOIBONP_00575;product=hypothetical protein
392_016891_unitig_0-quiver_dnaA_pilon	Prodigal:2.6	CDS	589080	590012	.	-	0	ID=KHOIBONP_00576;inference=ab initio prediction:Prodigal:2.6;locus_tag=KHOIBONP_00576;product=hypothetical protein
392_016891_unitig_0-quiver_dnaA_pilon	Prodigal:2.6	CDS	590162	590440	.	+	0	ID=KHOIBONP_00577;inference=ab initio prediction:Prodigal:2.6;locus_tag=KHOIBONP_00577;product=hypothetical protein
392_016891_unitig_0-quiver_dnaA_pilon	Prodigal:2.6	CDS	590449	591006	.	+	0	ID=KHOIBONP_00578;inference=ab initio prediction:Prodigal:2.6;locus_tag=KHOIBONP_00578;product=hypothetical protein
392_016891_unitig_0-quiver_dnaA_pilon	Prodigal:2.6	CDS	591003	591941	.	+	0	ID=KHOIBONP_00579;eC_number=4.1.2.4;Name=deoC;gene=deoC;inference=ab initio prediction:Prodigal:2.6,protein motif:HAMAP:MF_00592;locus_tag=KHOIBONP_00579;product=Deoxyribose-phosphate aldolase
392_016891_unitig_0-quiver_dnaA_pilon	Prodigal:2.6	CDS	591949	594285	.	+	0	ID=KHOIBONP_00580;eC_number=1.2.1.8;Name=betB_1;gene=betB_1;inference=ab initio prediction:Prodigal:2.6,protein motif:HAMAP:MF_00804;locus_tag=KHOIBONP_00580;product=NAD/NADP-dependent betaine aldehyde dehydrogenase
392_016891_unitig_0-quiver_dnaA_pilon	Prodigal:2.6	CDS	594322	595305	.	-	0	ID=KHOIBONP_00581;Name=oppC_1;db_xref=COG:COG1173;gene=oppC_1;inference=ab initio prediction:Prodigal:2.6,similar to AA sequence:UniProtKB:P08006;locus_tag=KHOIBONP_00581;product=Oligopeptide transport system permease protein OppC
392_016891_unitig_0-quiver_dnaA_pilon	Prodigal:2.6	CDS	595298	596305	.	-	0	ID=KHOIBONP_00582;Name=gsiC_1;db_xref=COG:COG0601;gene=gsiC_1;inference=ab initio prediction:Prodigal:2.6,similar to AA sequence:UniProtKB:P75798;locus_tag=KHOIBONP_00582;product=Glutathione transport system permease protein GsiC
392_016891_unitig_0-quiver_dnaA_pilon	Prodigal:2.6	CDS	596422	598125	.	-	0	ID=KHOIBONP_00583;Name=gsiB_1;db_xref=COG:COG0747;gene=gsiB_1;inference=ab initio prediction:Prodigal:2.6,similar to AA sequence:UniProtKB:P75797;locus_tag=KHOIBONP_00583;product=Glutathione-binding protein GsiB
392_016891_unitig_0-quiver_dnaA_pilon	Prodigal:2.6	CDS	598374	600206	.	+	0	ID=KHOIBONP_00584;eC_number=3.6.3.-;Name=gsiA_1;db_xref=COG:COG1123;gene=gsiA_1;inference=ab initio prediction:Prodigal:2.6,similar to AA sequence:UniProtKB:P75796;locus_tag=KHOIBONP_00584;product=Glutathione import ATP-binding protein GsiA
392_016891_unitig_0-quiver_dnaA_pilon	Prodigal:2.6	CDS	600297	601463	.	+	0	ID=KHOIBONP_00585;eC_number=3.5.1.32;Name=hipO_1;db_xref=COG:COG1473;gene=hipO_1;inference=ab initio prediction:Prodigal:2.6,similar to AA sequence:UniProtKB:P45493;locus_tag=KHOIBONP_00585;product=Hippurate hydrolase
392_016891_unitig_0-quiver_dnaA_pilon	Prodigal:2.6	CDS	601580	602464	.	+	0	ID=KHOIBONP_00586;eC_number=3.5.1.10;Name=purU;db_xref=COG:COG0788;gene=purU;inference=ab initio prediction:Prodigal:2.6,similar to AA sequence:UniProtKB:P9WHM3;locus_tag=KHOIBONP_00586;product=Formyltetrahydrofolate deformylase
392_016891_unitig_0-quiver_dnaA_pilon	Prodigal:2.6	CDS	602461	603567	.	-	0	ID=KHOIBONP_00587;inference=ab initio prediction:Prodigal:2.6;locus_tag=KHOIBONP_00587;product=hypothetical protein
392_016891_unitig_0-quiver_dnaA_pilon	Prodigal:2.6	CDS	603715	604791	.	-	0	ID=KHOIBONP_00588;inference=ab initio prediction:Prodigal:2.6,similar to AA sequence:UniProtKB:Q2YKI6;locus_tag=KHOIBONP_00588;product=Purine-binding protein
392_016891_unitig_0-quiver_dnaA_pilon	Prodigal:2.6	CDS	604825	605712	.	-	0	ID=KHOIBONP_00589;inference=ab initio prediction:Prodigal:2.6;locus_tag=KHOIBONP_00589;product=hypothetical protein
392_016891_unitig_0-quiver_dnaA_pilon	Prodigal:2.6	CDS	605709	606785	.	-	0	ID=KHOIBONP_00590;inference=ab initio prediction:Prodigal:2.6;locus_tag=KHOIBONP_00590;product=hypothetical protein
392_016891_unitig_0-quiver_dnaA_pilon	Prodigal:2.6	CDS	606782	608344	.	-	0	ID=KHOIBONP_00591;eC_number=3.6.3.17;Name=mglA_2;db_xref=COG:COG1129;gene=mglA_2;inference=ab initio prediction:Prodigal:2.6,similar to AA sequence:UniProtKB:P0AAG8;locus_tag=KHOIBONP_00591;product=Galactose/methyl galactoside import ATP-binding protein MglA
392_016891_unitig_0-quiver_dnaA_pilon	Prodigal:2.6	CDS	608398	611868	.	+	0	ID=KHOIBONP_00592;eC_number=2.7.7.7;Name=dnaE1;gene=dnaE1;inference=ab initio prediction:Prodigal:2.6,similar to AA sequence:UniProtKB:B8GWS6;locus_tag=KHOIBONP_00592;product=DNA polymerase III subunit alpha
392_016891_unitig_0-quiver_dnaA_pilon	Prodigal:2.6	CDS	611968	612477	.	+	0	ID=KHOIBONP_00593;eC_number=3.1.22.4;Name=ruvC;gene=ruvC;inference=ab initio prediction:Prodigal:2.6,protein motif:HAMAP:MF_00034;locus_tag=KHOIBONP_00593;product=Crossover junction endodeoxyribonuclease RuvC
392_016891_unitig_0-quiver_dnaA_pilon	Prodigal:2.6	CDS	612474	613184	.	+	0	ID=KHOIBONP_00594;eC_number=3.6.4.12;Name=ruvA;db_xref=COG:COG0632;gene=ruvA;inference=ab initio prediction:Prodigal:2.6,similar to AA sequence:UniProtKB:P0A809;locus_tag=KHOIBONP_00594;product=Holliday junction ATP-dependent DNA helicase RuvA
392_016891_unitig_0-quiver_dnaA_pilon	Prodigal:2.6	CDS	613200	614120	.	+	0	ID=KHOIBONP_00595;eC_number=3.4.24.-;Name=htpX;db_xref=COG:COG0501;gene=htpX;inference=ab initio prediction:Prodigal:2.6,similar to AA sequence:UniProtKB:P9WHS5;locus_tag=KHOIBONP_00595;product=Protease HtpX
392_016891_unitig_0-quiver_dnaA_pilon	Prodigal:2.6	CDS	614117	615148	.	+	0	ID=KHOIBONP_00596;eC_number=3.6.4.12;Name=ruvB;db_xref=COG:COG2255;gene=ruvB;inference=ab initio prediction:Prodigal:2.6,similar to AA sequence:UniProtKB:P0A812;locus_tag=KHOIBONP_00596;product=Holliday junction ATP-dependent DNA helicase RuvB
392_016891_unitig_0-quiver_dnaA_pilon	Prodigal:2.6	CDS	615185	615580	.	+	0	ID=KHOIBONP_00597;eC_number=3.1.2.-;Name=ybgC;db_xref=COG:COG0824;gene=ybgC;inference=ab initio prediction:Prodigal:2.6,similar to AA sequence:UniProtKB:P44679;locus_tag=KHOIBONP_00597;product=Acyl-CoA thioesterase YbgC
392_016891_unitig_0-quiver_dnaA_pilon	Prodigal:2.6	CDS	615748	616440	.	+	0	ID=KHOIBONP_00598;Name=tolQ;db_xref=COG:COG0811;gene=tolQ;inference=ab initio prediction:Prodigal:2.6,similar to AA sequence:UniProtKB:P0ABU9;locus_tag=KHOIBONP_00598;product=Protein TolQ
392_016891_unitig_0-quiver_dnaA_pilon	Prodigal:2.6	CDS	616442	616891	.	+	0	ID=KHOIBONP_00599;Name=exbD_2;db_xref=COG:COG0848;gene=exbD_2;inference=ab initio prediction:Prodigal:2.6,similar to AA sequence:UniProtKB:P0ABV2;locus_tag=KHOIBONP_00599;product=Biopolymer transport protein ExbD
392_016891_unitig_0-quiver_dnaA_pilon	Prodigal:2.6	CDS	616895	618619	.	+	0	ID=KHOIBONP_00600;inference=ab initio prediction:Prodigal:2.6;locus_tag=KHOIBONP_00600;product=hypothetical protein
392_016891_unitig_0-quiver_dnaA_pilon	Prodigal:2.6	CDS	618675	619994	.	+	0	ID=KHOIBONP_00601;Name=tolB;db_xref=COG:COG0823;gene=tolB;inference=ab initio prediction:Prodigal:2.6,similar to AA sequence:UniProtKB:Q83F59;locus_tag=KHOIBONP_00601;product=Protein TolB
392_016891_unitig_0-quiver_dnaA_pilon	Prodigal:2.6	CDS	620002	620601	.	+	0	ID=KHOIBONP_00602;inference=ab initio prediction:Prodigal:2.6;locus_tag=KHOIBONP_00602;product=hypothetical protein
392_016891_unitig_0-quiver_dnaA_pilon	Prodigal:2.6	CDS	620601	621503	.	+	0	ID=KHOIBONP_00603;inference=ab initio prediction:Prodigal:2.6;locus_tag=KHOIBONP_00603;product=hypothetical protein
392_016891_unitig_0-quiver_dnaA_pilon	Prodigal:2.6	CDS	621500	622726	.	+	0	ID=KHOIBONP_00604;eC_number=6.3.4.19;Name=tilS;gene=tilS;inference=ab initio prediction:Prodigal:2.6,protein motif:HAMAP:MF_01161;locus_tag=KHOIBONP_00604;product=tRNA(Ile)-lysidine synthase
392_016891_unitig_0-quiver_dnaA_pilon	Prodigal:2.6	CDS	622784	624673	.	+	0	ID=KHOIBONP_00605;eC_number=3.4.24.-;Name=ftsH_1;gene=ftsH_1;inference=ab initio prediction:Prodigal:2.6,similar to AA sequence:UniProtKB:B8H444;locus_tag=KHOIBONP_00605;product=ATP-dependent zinc metalloprotease FtsH
392_016891_unitig_0-quiver_dnaA_pilon	Prodigal:2.6	CDS	624718	625146	.	-	0	ID=KHOIBONP_00606;Name=ohrB;db_xref=COG:COG1764;gene=ohrB;inference=ab initio prediction:Prodigal:2.6,similar to AA sequence:UniProtKB:P80242;locus_tag=KHOIBONP_00606;product=Organic hydroperoxide resistance protein OhrB
392_016891_unitig_0-quiver_dnaA_pilon	Prodigal:2.6	CDS	625246	625704	.	+	0	ID=KHOIBONP_00607;inference=ab initio prediction:Prodigal:2.6;locus_tag=KHOIBONP_00607;product=hypothetical protein
392_016891_unitig_0-quiver_dnaA_pilon	Prodigal:2.6	CDS	625751	626053	.	+	0	ID=KHOIBONP_00608;inference=ab initio prediction:Prodigal:2.6;locus_tag=KHOIBONP_00608;product=hypothetical protein
392_016891_unitig_0-quiver_dnaA_pilon	Prodigal:2.6	CDS	626050	626925	.	+	0	ID=KHOIBONP_00609;Name=folD;db_xref=COG:COG0190;gene=folD;inference=ab initio prediction:Prodigal:2.6,similar to AA sequence:UniProtKB:Q9I2U6;locus_tag=KHOIBONP_00609;product=Bifunctional protein FolD protein
392_016891_unitig_0-quiver_dnaA_pilon	Prodigal:2.6	CDS	626922	627494	.	-	0	ID=KHOIBONP_00610;inference=ab initio prediction:Prodigal:2.6;locus_tag=KHOIBONP_00610;product=hypothetical protein
392_016891_unitig_0-quiver_dnaA_pilon	Prodigal:2.6	CDS	627561	628190	.	-	0	ID=KHOIBONP_00611;eC_number=2.8.3.5;Name=scoB_1;db_xref=COG:COG2057;gene=scoB_1;inference=ab initio prediction:Prodigal:2.6,similar to AA sequence:UniProtKB:P42316;locus_tag=KHOIBONP_00611;product=putative succinyl-CoA:3-ketoacid coenzyme A transferase subunit B
392_016891_unitig_0-quiver_dnaA_pilon	Prodigal:2.6	CDS	628190	628894	.	-	0	ID=KHOIBONP_00612;eC_number=2.8.3.5;Name=scoA_1;db_xref=COG:COG1788;gene=scoA_1;inference=ab initio prediction:Prodigal:2.6,similar to AA sequence:UniProtKB:P42315;locus_tag=KHOIBONP_00612;product=putative succinyl-CoA:3-ketoacid coenzyme A transferase subunit A
392_016891_unitig_0-quiver_dnaA_pilon	Prodigal:2.6	CDS	628995	631712	.	-	0	ID=KHOIBONP_00613;eC_number=5.99.1.2;Name=topA;db_xref=COG:COG0550;gene=topA;inference=ab initio prediction:Prodigal:2.6,similar to AA sequence:UniProtKB:P9WG49;locus_tag=KHOIBONP_00613;product=DNA topoisomerase 1
392_016891_unitig_0-quiver_dnaA_pilon	Prodigal:2.6	CDS	631806	632939	.	-	0	ID=KHOIBONP_00614;inference=ab initio prediction:Prodigal:2.6;locus_tag=KHOIBONP_00614;product=hypothetical protein
392_016891_unitig_0-quiver_dnaA_pilon	Prodigal:2.6	CDS	633007	634428	.	-	0	ID=KHOIBONP_00615;eC_number=3.4.-.-;Name=tldD;db_xref=COG:COG0312;gene=tldD;inference=ab initio prediction:Prodigal:2.6,similar to AA sequence:UniProtKB:P0AGG8;locus_tag=KHOIBONP_00615;product=Metalloprotease TldD
392_016891_unitig_0-quiver_dnaA_pilon	Prodigal:2.6	CDS	634640	635542	.	+	0	ID=KHOIBONP_00616;eC_number=1.9.3.1;Name=ctaC_1;db_xref=COG:COG1622;gene=ctaC_1;inference=ab initio prediction:Prodigal:2.6,similar to AA sequence:UniProtKB:P08306;locus_tag=KHOIBONP_00616;product=Cytochrome c oxidase subunit 2
392_016891_unitig_0-quiver_dnaA_pilon	Prodigal:2.6	CDS	635611	636528	.	+	0	ID=KHOIBONP_00617;eC_number=2.5.1.-;Name=ctaB;db_xref=COG:COG0109;gene=ctaB;inference=ab initio prediction:Prodigal:2.6,similar to AA sequence:UniProtKB:Q3J5F9;locus_tag=KHOIBONP_00617;product=Protoheme IX farnesyltransferase
392_016891_unitig_0-quiver_dnaA_pilon	Prodigal:2.6	CDS	636529	636759	.	+	0	ID=KHOIBONP_00618;inference=ab initio prediction:Prodigal:2.6;locus_tag=KHOIBONP_00618;product=hypothetical protein
392_016891_unitig_0-quiver_dnaA_pilon	Prodigal:2.6	CDS	636756	637328	.	+	0	ID=KHOIBONP_00619;Name=ctaG;db_xref=COG:COG3175;gene=ctaG;inference=ab initio prediction:Prodigal:2.6,similar to AA sequence:UniProtKB:P56940;locus_tag=KHOIBONP_00619;product=Cytochrome c oxidase assembly protein CtaG
392_016891_unitig_0-quiver_dnaA_pilon	Prodigal:2.6	CDS	637363	638190	.	+	0	ID=KHOIBONP_00620;eC_number=1.9.3.1;Name=ctaE;db_xref=COG:COG1845;gene=ctaE;inference=ab initio prediction:Prodigal:2.6,similar to AA sequence:UniProtKB:P06030;locus_tag=KHOIBONP_00620;product=Cytochrome c oxidase subunit 3
392_016891_unitig_0-quiver_dnaA_pilon	Prodigal:2.6	CDS	638270	638941	.	+	0	ID=KHOIBONP_00621;inference=ab initio prediction:Prodigal:2.6;locus_tag=KHOIBONP_00621;product=hypothetical protein
392_016891_unitig_0-quiver_dnaA_pilon	Prodigal:2.6	CDS	638952	640328	.	+	0	ID=KHOIBONP_00622;eC_number=4.2.3.1;Name=thrC;db_xref=COG:COG0498;gene=thrC;inference=ab initio prediction:Prodigal:2.6,similar to AA sequence:UniProtKB:P23669;locus_tag=KHOIBONP_00622;product=Threonine synthase
392_016891_unitig_0-quiver_dnaA_pilon	Prodigal:2.6	CDS	640325	641599	.	+	0	ID=KHOIBONP_00623;eC_number=3.4.24.-;db_xref=COG:COG0612;inference=ab initio prediction:Prodigal:2.6,similar to AA sequence:UniProtKB:P9WHT5;locus_tag=KHOIBONP_00623;product=putative zinc protease
392_016891_unitig_0-quiver_dnaA_pilon	Prodigal:2.6	CDS	641596	642180	.	+	0	ID=KHOIBONP_00624;inference=ab initio prediction:Prodigal:2.6;locus_tag=KHOIBONP_00624;product=hypothetical protein
392_016891_unitig_0-quiver_dnaA_pilon	Prodigal:2.6	CDS	642180	643577	.	+	0	ID=KHOIBONP_00625;eC_number=1.-.-.-;db_xref=COG:COG0277;inference=ab initio prediction:Prodigal:2.6,similar to AA sequence:UniProtKB:P9WIT1;locus_tag=KHOIBONP_00625;product=putative FAD-linked oxidoreductase
392_016891_unitig_0-quiver_dnaA_pilon	Prodigal:2.6	CDS	643574	644107	.	-	0	ID=KHOIBONP_00626;eC_number=2.4.2.7;Name=apt;gene=apt;inference=ab initio prediction:Prodigal:2.6,similar to AA sequence:UniProtKB:Q66DQ2;locus_tag=KHOIBONP_00626;product=Adenine phosphoribosyltransferase
392_016891_unitig_0-quiver_dnaA_pilon	Prodigal:2.6	CDS	644104	644706	.	-	0	ID=KHOIBONP_00627;inference=ab initio prediction:Prodigal:2.6;locus_tag=KHOIBONP_00627;product=hypothetical protein
392_016891_unitig_0-quiver_dnaA_pilon	Prodigal:2.6	CDS	644819	645415	.	+	0	ID=KHOIBONP_00628;inference=ab initio prediction:Prodigal:2.6;locus_tag=KHOIBONP_00628;product=hypothetical protein
392_016891_unitig_0-quiver_dnaA_pilon	Prodigal:2.6	CDS	645375	646163	.	+	0	ID=KHOIBONP_00629;inference=ab initio prediction:Prodigal:2.6;locus_tag=KHOIBONP_00629;product=hypothetical protein
392_016891_unitig_0-quiver_dnaA_pilon	Prodigal:2.6	CDS	646211	647743	.	-	0	ID=KHOIBONP_00630;eC_number=3.6.4.12;Name=recD2_1;gene=recD2_1;inference=ab initio prediction:Prodigal:2.6,protein motif:HAMAP:MF_01488;locus_tag=KHOIBONP_00630;product=ATP-dependent RecD-like DNA helicase
392_016891_unitig_0-quiver_dnaA_pilon	Prodigal:2.6	CDS	647843	648049	.	+	0	ID=KHOIBONP_00631;inference=ab initio prediction:Prodigal:2.6;locus_tag=KHOIBONP_00631;product=hypothetical protein
392_016891_unitig_0-quiver_dnaA_pilon	Prodigal:2.6	CDS	648175	648381	.	+	0	ID=KHOIBONP_00632;inference=ab initio prediction:Prodigal:2.6;locus_tag=KHOIBONP_00632;product=hypothetical protein
392_016891_unitig_0-quiver_dnaA_pilon	Prodigal:2.6	CDS	648392	649681	.	-	0	ID=KHOIBONP_00633;eC_number=1.3.1.86;Name=ccrA2;db_xref=COG:COG0604;gene=ccrA2;inference=ab initio prediction:Prodigal:2.6,similar to AA sequence:UniProtKB:Q82LU9;locus_tag=KHOIBONP_00633;product=Crotonyl-CoA reductase
392_016891_unitig_0-quiver_dnaA_pilon	Prodigal:2.6	CDS	649889	651847	.	+	0	ID=KHOIBONP_00634;eC_number=5.4.99.2;Name=mutB;db_xref=COG:COG1884;gene=mutB;inference=ab initio prediction:Prodigal:2.6,similar to AA sequence:UniProtKB:P11653;locus_tag=KHOIBONP_00634;product=Methylmalonyl-CoA mutase large subunit
392_016891_unitig_0-quiver_dnaA_pilon	Prodigal:2.6	CDS	651934	652857	.	+	0	ID=KHOIBONP_00635;inference=ab initio prediction:Prodigal:2.6;locus_tag=KHOIBONP_00635;product=hypothetical protein
392_016891_unitig_0-quiver_dnaA_pilon	Prodigal:2.6	CDS	652918	653139	.	-	0	ID=KHOIBONP_00636;Name=rpmE;db_xref=COG:COG0254;gene=rpmE;inference=ab initio prediction:Prodigal:2.6,similar to AA sequence:UniProtKB:Q6NBB0;locus_tag=KHOIBONP_00636;product=50S ribosomal protein L31
392_016891_unitig_0-quiver_dnaA_pilon	Prodigal:2.6	CDS	653154	653537	.	-	0	ID=KHOIBONP_00637;Name=rplS;db_xref=COG:COG0335;gene=rplS;inference=ab initio prediction:Prodigal:2.6,similar to AA sequence:UniProtKB:Q6ND68;locus_tag=KHOIBONP_00637;product=50S ribosomal protein L19
392_016891_unitig_0-quiver_dnaA_pilon	Prodigal:2.6	CDS	653534	654403	.	-	0	ID=KHOIBONP_00638;eC_number=2.1.1.228;Name=trmD;db_xref=COG:COG0336;gene=trmD;inference=ab initio prediction:Prodigal:2.6,similar to AA sequence:UniProtKB:Q6G1R9;locus_tag=KHOIBONP_00638;product=tRNA (guanine-N(1)-)-methyltransferase
392_016891_unitig_0-quiver_dnaA_pilon	Prodigal:2.6	CDS	654400	654900	.	-	0	ID=KHOIBONP_00639;Name=rimM;db_xref=COG:COG0806;gene=rimM;inference=ab initio prediction:Prodigal:2.6,similar to AA sequence:UniProtKB:Q9HXQ0;locus_tag=KHOIBONP_00639;product=Ribosome maturation factor RimM
392_016891_unitig_0-quiver_dnaA_pilon	Prodigal:2.6	CDS	654952	655308	.	-	0	ID=KHOIBONP_00640;Name=rpsP;db_xref=COG:COG0228;gene=rpsP;inference=ab initio prediction:Prodigal:2.6,similar to AA sequence:UniProtKB:P62236;locus_tag=KHOIBONP_00640;product=30S ribosomal protein S16
392_016891_unitig_0-quiver_dnaA_pilon	Prodigal:2.6	CDS	655337	655633	.	-	0	ID=KHOIBONP_00641;inference=ab initio prediction:Prodigal:2.6;locus_tag=KHOIBONP_00641;product=hypothetical protein
392_016891_unitig_0-quiver_dnaA_pilon	Prodigal:2.6	CDS	655630	656166	.	-	0	ID=KHOIBONP_00642;inference=ab initio prediction:Prodigal:2.6;locus_tag=KHOIBONP_00642;product=hypothetical protein
392_016891_unitig_0-quiver_dnaA_pilon	Prodigal:2.6	CDS	656163	657659	.	-	0	ID=KHOIBONP_00643;Name=ffh;db_xref=COG:COG0541;gene=ffh;inference=ab initio prediction:Prodigal:2.6,similar to AA sequence:UniProtKB:P0AGD7;locus_tag=KHOIBONP_00643;product=Signal recognition particle protein
392_016891_unitig_0-quiver_dnaA_pilon	Prodigal:2.6	CDS	657823	658221	.	-	0	ID=KHOIBONP_00644;inference=ab initio prediction:Prodigal:2.6;locus_tag=KHOIBONP_00644;product=hypothetical protein
392_016891_unitig_0-quiver_dnaA_pilon	Prodigal:2.6	CDS	658295	658882	.	-	0	ID=KHOIBONP_00645;eC_number=1.7.-.-;Name=azoR;db_xref=COG:COG1182;gene=azoR;inference=ab initio prediction:Prodigal:2.6,similar to AA sequence:UniProtKB:Q8ZE60;locus_tag=KHOIBONP_00645;product=FMN-dependent NADH-azoreductase
392_016891_unitig_0-quiver_dnaA_pilon	Prodigal:2.6	CDS	658986	659831	.	+	0	ID=KHOIBONP_00646;Name=dmlR_2;gene=dmlR_2;inference=ab initio prediction:Prodigal:2.6,similar to AA sequence:UniProtKB:P76250;locus_tag=KHOIBONP_00646;product=HTH-type transcriptional regulator DmlR
392_016891_unitig_0-quiver_dnaA_pilon	Prodigal:2.6	CDS	659920	660813	.	+	0	ID=KHOIBONP_00647;Name=eamA;db_xref=COG:COG0697;gene=eamA;inference=ab initio prediction:Prodigal:2.6,similar to AA sequence:UniProtKB:P31125;locus_tag=KHOIBONP_00647;product=putative amino-acid metabolite efflux pump
392_016891_unitig_0-quiver_dnaA_pilon	Prodigal:2.6	CDS	660895	661665	.	+	0	ID=KHOIBONP_00648;inference=ab initio prediction:Prodigal:2.6,protein motif:HAMAP:MF_02040;locus_tag=KHOIBONP_00648;product=Iron-sulfur cluster carrier protein
392_016891_unitig_0-quiver_dnaA_pilon	Prodigal:2.6	CDS	661718	663067	.	-	0	ID=KHOIBONP_00649;eC_number=2.3.1.12;Name=pdhC;gene=pdhC;inference=ab initio prediction:Prodigal:2.6,similar to AA sequence:UniProtKB:P65636;locus_tag=KHOIBONP_00649;product=Dihydrolipoyllysine-residue acetyltransferase component of pyruvate dehydrogenase complex
392_016891_unitig_0-quiver_dnaA_pilon	Prodigal:2.6	CDS	663080	664465	.	-	0	ID=KHOIBONP_00650;eC_number=2.2.1.7;Name=dxs_1;gene=dxs_1;inference=ab initio prediction:Prodigal:2.6,protein motif:HAMAP:MF_00315;locus_tag=KHOIBONP_00650;product=1-deoxy-D-xylulose-5-phosphate synthase
392_016891_unitig_0-quiver_dnaA_pilon	Prodigal:2.6	CDS	664479	665513	.	-	0	ID=KHOIBONP_00651;eC_number=1.1.1.-;Name=acoA;db_xref=COG:COG1071;gene=acoA;inference=ab initio prediction:Prodigal:2.6,similar to AA sequence:UniProtKB:O31404;locus_tag=KHOIBONP_00651;product=Acetoin:2%2C6-dichlorophenolindophenol oxidoreductase subunit alpha
392_016891_unitig_0-quiver_dnaA_pilon	Prodigal:2.6	CDS	665598	665891	.	-	0	ID=KHOIBONP_00652;inference=ab initio prediction:Prodigal:2.6;locus_tag=KHOIBONP_00652;product=hypothetical protein
392_016891_unitig_0-quiver_dnaA_pilon	Prodigal:2.6	CDS	665952	666731	.	-	0	ID=KHOIBONP_00653;eC_number=2.1.1.266;Name=rlmJ;db_xref=COG:COG2961;gene=rlmJ;inference=ab initio prediction:Prodigal:2.6,similar to AA sequence:UniProtKB:P37634;locus_tag=KHOIBONP_00653;product=Ribosomal RNA large subunit methyltransferase J
392_016891_unitig_0-quiver_dnaA_pilon	Prodigal:2.6	CDS	666771	666986	.	-	0	ID=KHOIBONP_00654;inference=ab initio prediction:Prodigal:2.6;locus_tag=KHOIBONP_00654;product=hypothetical protein
392_016891_unitig_0-quiver_dnaA_pilon	Prodigal:2.6	CDS	667603	667830	.	-	0	ID=KHOIBONP_00655;inference=ab initio prediction:Prodigal:2.6;locus_tag=KHOIBONP_00655;product=hypothetical protein
392_016891_unitig_0-quiver_dnaA_pilon	Prodigal:2.6	CDS	668168	669259	.	+	0	ID=KHOIBONP_00656;inference=ab initio prediction:Prodigal:2.6,protein motif:HAMAP:MF_02040;locus_tag=KHOIBONP_00656;product=Iron-sulfur cluster carrier protein
392_016891_unitig_0-quiver_dnaA_pilon	Prodigal:2.6	CDS	669878	670390	.	+	0	ID=KHOIBONP_00657;Name=mraZ;gene=mraZ;inference=ab initio prediction:Prodigal:2.6,protein motif:HAMAP:MF_01008;locus_tag=KHOIBONP_00657;product=Transcriptional regulator MraZ
392_016891_unitig_0-quiver_dnaA_pilon	Prodigal:2.6	CDS	670394	671356	.	+	0	ID=KHOIBONP_00658;eC_number=2.1.1.199;Name=rsmH;db_xref=COG:COG0275;gene=rsmH;inference=ab initio prediction:Prodigal:2.6,similar to AA sequence:UniProtKB:P60390;locus_tag=KHOIBONP_00658;product=Ribosomal RNA small subunit methyltransferase H
392_016891_unitig_0-quiver_dnaA_pilon	Prodigal:2.6	CDS	671356	671712	.	+	0	ID=KHOIBONP_00659;inference=ab initio prediction:Prodigal:2.6;locus_tag=KHOIBONP_00659;product=hypothetical protein
392_016891_unitig_0-quiver_dnaA_pilon	Prodigal:2.6	CDS	671709	673538	.	+	0	ID=KHOIBONP_00660;eC_number=3.4.16.4;Name=ftsI;gene=ftsI;inference=ab initio prediction:Prodigal:2.6,similar to AA sequence:UniProtKB:B8H0A0;locus_tag=KHOIBONP_00660;product=putative peptidoglycan D%2CD-transpeptidase FtsI
392_016891_unitig_0-quiver_dnaA_pilon	Prodigal:2.6	CDS	673535	675034	.	+	0	ID=KHOIBONP_00661;eC_number=6.3.2.13;Name=murE;db_xref=COG:COG0769;gene=murE;inference=ab initio prediction:Prodigal:2.6,similar to AA sequence:UniProtKB:Q819Q0;locus_tag=KHOIBONP_00661;product=UDP-N-acetylmuramoyl-L-alanyl-D-glutamate--2%2C6-diaminopimelate ligase
392_016891_unitig_0-quiver_dnaA_pilon	Prodigal:2.6	CDS	675031	676401	.	+	0	ID=KHOIBONP_00662;eC_number=6.3.2.10;Name=murF;db_xref=COG:COG0770;gene=murF;inference=ab initio prediction:Prodigal:2.6,similar to AA sequence:UniProtKB:P11880;locus_tag=KHOIBONP_00662;product=UDP-N-acetylmuramoyl-tripeptide--D-alanyl-D-alanine ligase
392_016891_unitig_0-quiver_dnaA_pilon	Prodigal:2.6	CDS	676406	677488	.	+	0	ID=KHOIBONP_00663;eC_number=2.7.8.13;Name=mraY;db_xref=COG:COG0472;gene=mraY;inference=ab initio prediction:Prodigal:2.6,similar to AA sequence:UniProtKB:P0A6W3;locus_tag=KHOIBONP_00663;product=Phospho-N-acetylmuramoyl-pentapeptide-transferase
392_016891_unitig_0-quiver_dnaA_pilon	Prodigal:2.6	CDS	677518	678924	.	+	0	ID=KHOIBONP_00664;eC_number=6.3.2.9;Name=murD;db_xref=COG:COG0771;gene=murD;inference=ab initio prediction:Prodigal:2.6,similar to AA sequence:UniProtKB:P0C0D7;locus_tag=KHOIBONP_00664;product=UDP-N-acetylmuramoylalanine--D-glutamate ligase
392_016891_unitig_0-quiver_dnaA_pilon	Prodigal:2.6	CDS	678928	679689	.	-	0	ID=KHOIBONP_00665;eC_number=4.2.1.150;db_xref=COG:COG1024;inference=ab initio prediction:Prodigal:2.6,similar to AA sequence:UniProtKB:Q0AVM1;locus_tag=KHOIBONP_00665;product=Crotonyl-CoA hydratase
392_016891_unitig_0-quiver_dnaA_pilon	Prodigal:2.6	CDS	679746	680186	.	+	0	ID=KHOIBONP_00666;inference=ab initio prediction:Prodigal:2.6;locus_tag=KHOIBONP_00666;product=hypothetical protein
392_016891_unitig_0-quiver_dnaA_pilon	Prodigal:2.6	CDS	680320	680784	.	+	0	ID=KHOIBONP_00667;Name=rplM;db_xref=COG:COG0102;gene=rplM;inference=ab initio prediction:Prodigal:2.6,similar to AA sequence:UniProtKB:Q6N651;locus_tag=KHOIBONP_00667;product=50S ribosomal protein L13
392_016891_unitig_0-quiver_dnaA_pilon	Prodigal:2.6	CDS	680787	681278	.	+	0	ID=KHOIBONP_00668;Name=rpsI;db_xref=COG:COG0103;gene=rpsI;inference=ab initio prediction:Prodigal:2.6,similar to AA sequence:UniProtKB:Q6N650;locus_tag=KHOIBONP_00668;product=30S ribosomal protein S9
392_016891_unitig_0-quiver_dnaA_pilon	barrnap:0.8	rRNA	681891	683350	0	+	.	ID=KHOIBONP_00669;locus_tag=KHOIBONP_00669;product=16S ribosomal RNA
392_016891_unitig_0-quiver_dnaA_pilon	Aragorn:1.2	tRNA	683505	683581	.	+	.	ID=KHOIBONP_00670;inference=COORDINATES:profile:Aragorn:1.2;locus_tag=KHOIBONP_00670;product=tRNA-Ile(gat)
392_016891_unitig_0-quiver_dnaA_pilon	Aragorn:1.2	tRNA	683601	683676	.	+	.	ID=KHOIBONP_00671;inference=COORDINATES:profile:Aragorn:1.2;locus_tag=KHOIBONP_00671;product=tRNA-Ala(tgc)
392_016891_unitig_0-quiver_dnaA_pilon	barrnap:0.8	rRNA	684017	686839	0	+	.	ID=KHOIBONP_00672;locus_tag=KHOIBONP_00672;product=23S ribosomal RNA
392_016891_unitig_0-quiver_dnaA_pilon	barrnap:0.8	rRNA	686939	687048	4.5e-12	+	.	ID=KHOIBONP_00673;locus_tag=KHOIBONP_00673;product=5S ribosomal RNA
392_016891_unitig_0-quiver_dnaA_pilon	Aragorn:1.2	tRNA	687114	687190	.	+	.	ID=KHOIBONP_00674;inference=COORDINATES:profile:Aragorn:1.2;locus_tag=KHOIBONP_00674;product=tRNA-Met(cat)
392_016891_unitig_0-quiver_dnaA_pilon	Prodigal:2.6	CDS	687695	688183	.	-	0	ID=KHOIBONP_00675;inference=ab initio prediction:Prodigal:2.6;locus_tag=KHOIBONP_00675;product=hypothetical protein
392_016891_unitig_0-quiver_dnaA_pilon	Prodigal:2.6	CDS	688208	689581	.	-	0	ID=KHOIBONP_00676;inference=ab initio prediction:Prodigal:2.6;locus_tag=KHOIBONP_00676;product=hypothetical protein
392_016891_unitig_0-quiver_dnaA_pilon	Prodigal:2.6	CDS	689620	689754	.	-	0	ID=KHOIBONP_00677;inference=ab initio prediction:Prodigal:2.6;locus_tag=KHOIBONP_00677;product=hypothetical protein
392_016891_unitig_0-quiver_dnaA_pilon	Prodigal:2.6	CDS	689781	690380	.	-	0	ID=KHOIBONP_00678;inference=ab initio prediction:Prodigal:2.6;locus_tag=KHOIBONP_00678;product=hypothetical protein
392_016891_unitig_0-quiver_dnaA_pilon	Prodigal:2.6	CDS	690466	690948	.	-	0	ID=KHOIBONP_00679;Name=decR_3;db_xref=COG:COG1522;gene=decR_3;inference=ab initio prediction:Prodigal:2.6,similar to AA sequence:UniProtKB:P0ACJ5;locus_tag=KHOIBONP_00679;product=DNA-binding transcriptional activator DecR
392_016891_unitig_0-quiver_dnaA_pilon	Prodigal:2.6	CDS	691113	691607	.	+	0	ID=KHOIBONP_00680;Name=cymR;gene=cymR;inference=ab initio prediction:Prodigal:2.6,similar to AA sequence:UniProtKB:O34527;locus_tag=KHOIBONP_00680;product=HTH-type transcriptional regulator CymR
392_016891_unitig_0-quiver_dnaA_pilon	Prodigal:2.6	CDS	691756	691968	.	+	0	ID=KHOIBONP_00681;inference=ab initio prediction:Prodigal:2.6;locus_tag=KHOIBONP_00681;product=hypothetical protein
392_016891_unitig_0-quiver_dnaA_pilon	Prodigal:2.6	CDS	691986	692123	.	+	0	ID=KHOIBONP_00682;inference=ab initio prediction:Prodigal:2.6;locus_tag=KHOIBONP_00682;product=hypothetical protein
392_016891_unitig_0-quiver_dnaA_pilon	Prodigal:2.6	CDS	692148	693122	.	+	0	ID=KHOIBONP_00683;Name=sbp;db_xref=COG:COG1613;gene=sbp;inference=ab initio prediction:Prodigal:2.6,similar to AA sequence:UniProtKB:P0AG78;locus_tag=KHOIBONP_00683;product=Sulfate-binding protein
392_016891_unitig_0-quiver_dnaA_pilon	Prodigal:2.6	CDS	693157	693963	.	+	0	ID=KHOIBONP_00684;Name=cysT_1;db_xref=COG:COG0555;gene=cysT_1;inference=ab initio prediction:Prodigal:2.6,similar to AA sequence:UniProtKB:P27367;locus_tag=KHOIBONP_00684;product=Sulfate transport system permease protein CysT
392_016891_unitig_0-quiver_dnaA_pilon	Prodigal:2.6	CDS	693956	694837	.	+	0	ID=KHOIBONP_00685;Name=cysW_1;db_xref=COG:COG4208;gene=cysW_1;inference=ab initio prediction:Prodigal:2.6,similar to AA sequence:UniProtKB:P0AEB0;locus_tag=KHOIBONP_00685;product=Sulfate transport system permease protein CysW
392_016891_unitig_0-quiver_dnaA_pilon	Prodigal:2.6	CDS	694853	695572	.	+	0	ID=KHOIBONP_00686;eC_number=3.6.3.25;Name=cysA_1;db_xref=COG:COG1118;gene=cysA_1;inference=ab initio prediction:Prodigal:2.6,similar to AA sequence:UniProtKB:P16676;locus_tag=KHOIBONP_00686;product=Sulfate/thiosulfate import ATP-binding protein CysA
392_016891_unitig_0-quiver_dnaA_pilon	Prodigal:2.6	CDS	696084	697427	.	+	0	ID=KHOIBONP_00687;eC_number=1.14.14.10;Name=ntaA;gene=ntaA;inference=ab initio prediction:Prodigal:2.6,similar to AA sequence:UniProtKB:P54989;locus_tag=KHOIBONP_00687;product=Nitrilotriacetate monooxygenase component A
392_016891_unitig_0-quiver_dnaA_pilon	Prodigal:2.6	CDS	697432	698238	.	+	0	ID=KHOIBONP_00688;Name=ssuC;db_xref=COG:COG0600;gene=ssuC;inference=ab initio prediction:Prodigal:2.6,similar to AA sequence:UniProtKB:P75851;locus_tag=KHOIBONP_00688;product=Putative aliphatic sulfonates transport permease protein SsuC
392_016891_unitig_0-quiver_dnaA_pilon	Prodigal:2.6	CDS	698266	699225	.	+	0	ID=KHOIBONP_00689;inference=ab initio prediction:Prodigal:2.6;locus_tag=KHOIBONP_00689;product=hypothetical protein
392_016891_unitig_0-quiver_dnaA_pilon	Prodigal:2.6	CDS	699222	699983	.	+	0	ID=KHOIBONP_00690;eC_number=3.6.3.-;Name=ssuB_1;db_xref=COG:COG1116;gene=ssuB_1;inference=ab initio prediction:Prodigal:2.6,similar to AA sequence:UniProtKB:P97027;locus_tag=KHOIBONP_00690;product=Aliphatic sulfonates import ATP-binding protein SsuB
392_016891_unitig_0-quiver_dnaA_pilon	Prodigal:2.6	CDS	700063	701451	.	-	0	ID=KHOIBONP_00691;inference=ab initio prediction:Prodigal:2.6;locus_tag=KHOIBONP_00691;product=hypothetical protein
392_016891_unitig_0-quiver_dnaA_pilon	Prodigal:2.6	CDS	701448	702317	.	-	0	ID=KHOIBONP_00692;inference=ab initio prediction:Prodigal:2.6;locus_tag=KHOIBONP_00692;product=hypothetical protein
392_016891_unitig_0-quiver_dnaA_pilon	Prodigal:2.6	CDS	702321	703448	.	-	0	ID=KHOIBONP_00693;eC_number=1.14.14.5;Name=ssuD_2;db_xref=COG:COG2141;gene=ssuD_2;inference=ab initio prediction:Prodigal:2.6,similar to AA sequence:UniProtKB:O85764;locus_tag=KHOIBONP_00693;product=Alkanesulfonate monooxygenase
392_016891_unitig_0-quiver_dnaA_pilon	Prodigal:2.6	CDS	703461	704021	.	-	0	ID=KHOIBONP_00694;eC_number=1.5.1.38;Name=msuE;db_xref=COG:COG0431;gene=msuE;inference=ab initio prediction:Prodigal:2.6,similar to AA sequence:UniProtKB:Q88J85;locus_tag=KHOIBONP_00694;product=FMN reductase (NADPH)
392_016891_unitig_0-quiver_dnaA_pilon	Prodigal:2.6	CDS	704422	704535	.	+	0	ID=KHOIBONP_00695;inference=ab initio prediction:Prodigal:2.6;locus_tag=KHOIBONP_00695;product=hypothetical protein
392_016891_unitig_0-quiver_dnaA_pilon	Prodigal:2.6	CDS	704680	705117	.	-	0	ID=KHOIBONP_00696;Name=nlpA;db_xref=COG:COG1464;gene=nlpA;inference=ab initio prediction:Prodigal:2.6,similar to AA sequence:UniProtKB:P04846;locus_tag=KHOIBONP_00696;product=Lipoprotein 28
392_016891_unitig_0-quiver_dnaA_pilon	Prodigal:2.6	CDS	705212	705979	.	-	0	ID=KHOIBONP_00697;inference=ab initio prediction:Prodigal:2.6;locus_tag=KHOIBONP_00697;product=hypothetical protein
392_016891_unitig_0-quiver_dnaA_pilon	Prodigal:2.6	CDS	706334	707260	.	+	0	ID=KHOIBONP_00698;Name=cysB;gene=cysB;inference=ab initio prediction:Prodigal:2.6,similar to AA sequence:UniProtKB:P45600;locus_tag=KHOIBONP_00698;product=HTH-type transcriptional regulator CysB
392_016891_unitig_0-quiver_dnaA_pilon	Prodigal:2.6	CDS	707366	708355	.	+	0	ID=KHOIBONP_00699;inference=ab initio prediction:Prodigal:2.6,similar to AA sequence:UniProtKB:B3EWP1;locus_tag=KHOIBONP_00699;note=UPF0065 protein in clcB-clcD intergenic region;product=hypothetical protein
392_016891_unitig_0-quiver_dnaA_pilon	Prodigal:2.6	CDS	708444	708944	.	+	0	ID=KHOIBONP_00700;inference=ab initio prediction:Prodigal:2.6;locus_tag=KHOIBONP_00700;product=hypothetical protein
392_016891_unitig_0-quiver_dnaA_pilon	Prodigal:2.6	CDS	708954	710447	.	+	0	ID=KHOIBONP_00701;inference=ab initio prediction:Prodigal:2.6;locus_tag=KHOIBONP_00701;product=hypothetical protein
392_016891_unitig_0-quiver_dnaA_pilon	Prodigal:2.6	CDS	710466	711311	.	+	0	ID=KHOIBONP_00702;eC_number=1.1.1.-;Name=aroE_2;gene=aroE_2;inference=ab initio prediction:Prodigal:2.6,similar to AA sequence:UniProtKB:A4QB65;locus_tag=KHOIBONP_00702;product=Quinate/shikimate dehydrogenase (NAD(+))
392_016891_unitig_0-quiver_dnaA_pilon	Prodigal:2.6	CDS	711308	713185	.	+	0	ID=KHOIBONP_00703;inference=ab initio prediction:Prodigal:2.6;locus_tag=KHOIBONP_00703;product=hypothetical protein
392_016891_unitig_0-quiver_dnaA_pilon	Prodigal:2.6	CDS	713182	714084	.	-	0	ID=KHOIBONP_00704;inference=ab initio prediction:Prodigal:2.6;locus_tag=KHOIBONP_00704;product=hypothetical protein
392_016891_unitig_0-quiver_dnaA_pilon	Prodigal:2.6	CDS	714162	714944	.	+	0	ID=KHOIBONP_00705;eC_number=3.1.1.24;Name=catD;db_xref=COG:COG0596;gene=catD;inference=ab initio prediction:Prodigal:2.6,similar to AA sequence:UniProtKB:P00632;locus_tag=KHOIBONP_00705;product=3-oxoadipate enol-lactonase 2
392_016891_unitig_0-quiver_dnaA_pilon	Prodigal:2.6	CDS	714941	715330	.	+	0	ID=KHOIBONP_00706;inference=ab initio prediction:Prodigal:2.6;locus_tag=KHOIBONP_00706;product=hypothetical protein
392_016891_unitig_0-quiver_dnaA_pilon	Prodigal:2.6	CDS	715327	716040	.	+	0	ID=KHOIBONP_00707;eC_number=1.13.11.3;Name=pcaH;db_xref=COG:COG3485;gene=pcaH;inference=ab initio prediction:Prodigal:2.6,similar to AA sequence:UniProtKB:P00437;locus_tag=KHOIBONP_00707;product=Protocatechuate 3%2C4-dioxygenase beta chain
392_016891_unitig_0-quiver_dnaA_pilon	Prodigal:2.6	CDS	716042	716635	.	+	0	ID=KHOIBONP_00708;eC_number=1.13.11.3;Name=pcaG;db_xref=COG:COG3485;gene=pcaG;inference=ab initio prediction:Prodigal:2.6,similar to AA sequence:UniProtKB:P20371;locus_tag=KHOIBONP_00708;product=Protocatechuate 3%2C4-dioxygenase alpha chain
392_016891_unitig_0-quiver_dnaA_pilon	Prodigal:2.6	CDS	716628	717467	.	+	0	ID=KHOIBONP_00709;eC_number=2.3.1.247;Name=kce_1;gene=kce_1;inference=ab initio prediction:Prodigal:2.6,similar to AA sequence:UniProtKB:B0VHH0;locus_tag=KHOIBONP_00709;product=3-keto-5-aminohexanoate cleavage enzyme
392_016891_unitig_0-quiver_dnaA_pilon	Prodigal:2.6	CDS	717464	718168	.	+	0	ID=KHOIBONP_00710;eC_number=2.8.3.5;Name=scoA_2;db_xref=COG:COG1788;gene=scoA_2;inference=ab initio prediction:Prodigal:2.6,similar to AA sequence:UniProtKB:P42315;locus_tag=KHOIBONP_00710;product=putative succinyl-CoA:3-ketoacid coenzyme A transferase subunit A
392_016891_unitig_0-quiver_dnaA_pilon	Prodigal:2.6	CDS	718168	718800	.	+	0	ID=KHOIBONP_00711;eC_number=2.8.3.5;Name=scoB_2;db_xref=COG:COG2057;gene=scoB_2;inference=ab initio prediction:Prodigal:2.6,similar to AA sequence:UniProtKB:P42316;locus_tag=KHOIBONP_00711;product=putative succinyl-CoA:3-ketoacid coenzyme A transferase subunit B
392_016891_unitig_0-quiver_dnaA_pilon	Prodigal:2.6	CDS	718797	720128	.	+	0	ID=KHOIBONP_00712;eC_number=5.5.1.2;Name=pcaB;db_xref=COG:COG0015;gene=pcaB;inference=ab initio prediction:Prodigal:2.6,similar to AA sequence:UniProtKB:Q59092;locus_tag=KHOIBONP_00712;product=3-carboxy-cis%2Ccis-muconate cycloisomerase
392_016891_unitig_0-quiver_dnaA_pilon	Prodigal:2.6	CDS	720630	721283	.	-	0	ID=KHOIBONP_00713;inference=ab initio prediction:Prodigal:2.6;locus_tag=KHOIBONP_00713;product=hypothetical protein
392_016891_unitig_0-quiver_dnaA_pilon	Prodigal:2.6	CDS	721329	722069	.	-	0	ID=KHOIBONP_00714;inference=ab initio prediction:Prodigal:2.6;locus_tag=KHOIBONP_00714;product=hypothetical protein
392_016891_unitig_0-quiver_dnaA_pilon	Prodigal:2.6	CDS	722246	722902	.	+	0	ID=KHOIBONP_00715;inference=ab initio prediction:Prodigal:2.6;locus_tag=KHOIBONP_00715;product=hypothetical protein
392_016891_unitig_0-quiver_dnaA_pilon	Prodigal:2.6	CDS	723086	724075	.	-	0	ID=KHOIBONP_00716;inference=ab initio prediction:Prodigal:2.6;locus_tag=KHOIBONP_00716;product=hypothetical protein
392_016891_unitig_0-quiver_dnaA_pilon	Prodigal:2.6	CDS	724315	724806	.	+	0	ID=KHOIBONP_00717;inference=ab initio prediction:Prodigal:2.6;locus_tag=KHOIBONP_00717;product=hypothetical protein
392_016891_unitig_0-quiver_dnaA_pilon	Prodigal:2.6	CDS	724818	725531	.	+	0	ID=KHOIBONP_00718;inference=ab initio prediction:Prodigal:2.6;locus_tag=KHOIBONP_00718;product=hypothetical protein
392_016891_unitig_0-quiver_dnaA_pilon	Prodigal:2.6	CDS	725515	727899	.	+	0	ID=KHOIBONP_00719;inference=ab initio prediction:Prodigal:2.6;locus_tag=KHOIBONP_00719;product=hypothetical protein
392_016891_unitig_0-quiver_dnaA_pilon	Prodigal:2.6	CDS	727896	728885	.	+	0	ID=KHOIBONP_00720;inference=ab initio prediction:Prodigal:2.6;locus_tag=KHOIBONP_00720;product=hypothetical protein
392_016891_unitig_0-quiver_dnaA_pilon	Prodigal:2.6	CDS	729039	729251	.	+	0	ID=KHOIBONP_00721;inference=ab initio prediction:Prodigal:2.6;locus_tag=KHOIBONP_00721;product=hypothetical protein
392_016891_unitig_0-quiver_dnaA_pilon	Prodigal:2.6	CDS	729389	730276	.	-	0	ID=KHOIBONP_00722;Name=pgrR_1;gene=pgrR_1;inference=ab initio prediction:Prodigal:2.6,similar to AA sequence:UniProtKB:P77333;locus_tag=KHOIBONP_00722;product=HTH-type transcriptional regulator PgrR
392_016891_unitig_0-quiver_dnaA_pilon	Prodigal:2.6	CDS	730375	731469	.	+	0	ID=KHOIBONP_00723;eC_number=1.1.1.-;Name=iolS_1;db_xref=COG:COG0667;gene=iolS_1;inference=ab initio prediction:Prodigal:2.6,similar to AA sequence:UniProtKB:P46336;locus_tag=KHOIBONP_00723;product=Aldo-keto reductase IolS
392_016891_unitig_0-quiver_dnaA_pilon	Prodigal:2.6	CDS	731907	732200	.	+	0	ID=KHOIBONP_00724;inference=ab initio prediction:Prodigal:2.6;locus_tag=KHOIBONP_00724;product=hypothetical protein
392_016891_unitig_0-quiver_dnaA_pilon	Prodigal:2.6	CDS	732455	732901	.	-	0	ID=KHOIBONP_00725;Name=zntR_1;db_xref=COG:COG0789;gene=zntR_1;inference=ab initio prediction:Prodigal:2.6,similar to AA sequence:UniProtKB:P0ACS5;locus_tag=KHOIBONP_00725;product=HTH-type transcriptional regulator ZntR
392_016891_unitig_0-quiver_dnaA_pilon	Prodigal:2.6	CDS	732982	735198	.	+	0	ID=KHOIBONP_00726;eC_number=3.6.3.-;Name=zntA_1;gene=zntA_1;inference=ab initio prediction:Prodigal:2.6,similar to AA sequence:UniProtKB:Q3YW59;locus_tag=KHOIBONP_00726;product=Zinc/cadmium/lead-transporting P-type ATPase
392_016891_unitig_0-quiver_dnaA_pilon	Prodigal:2.6	CDS	736255	736989	.	+	0	ID=KHOIBONP_00727;Name=aqpZ2;gene=aqpZ2;inference=ab initio prediction:Prodigal:2.6,similar to AA sequence:UniProtKB:Q8UJW4;locus_tag=KHOIBONP_00727;product=Aquaporin Z 2
392_016891_unitig_0-quiver_dnaA_pilon	Prodigal:2.6	CDS	739007	739810	.	-	0	ID=KHOIBONP_00728;eC_number=3.6.1.27;Name=uppP_2;db_xref=COG:COG1968;gene=uppP_2;inference=ab initio prediction:Prodigal:2.6,similar to AA sequence:UniProtKB:P60932;locus_tag=KHOIBONP_00728;product=Undecaprenyl-diphosphatase
392_016891_unitig_0-quiver_dnaA_pilon	Prodigal:2.6	CDS	740385	740693	.	+	0	ID=KHOIBONP_00729;inference=ab initio prediction:Prodigal:2.6;locus_tag=KHOIBONP_00729;product=hypothetical protein
392_016891_unitig_0-quiver_dnaA_pilon	Prodigal:2.6	CDS	740877	741242	.	+	0	ID=KHOIBONP_00730;inference=ab initio prediction:Prodigal:2.6;locus_tag=KHOIBONP_00730;product=hypothetical protein
392_016891_unitig_0-quiver_dnaA_pilon	Prodigal:2.6	CDS	741273	743189	.	-	0	ID=KHOIBONP_00731;inference=ab initio prediction:Prodigal:2.6;locus_tag=KHOIBONP_00731;product=hypothetical protein
392_016891_unitig_0-quiver_dnaA_pilon	Prodigal:2.6	CDS	744115	745386	.	+	0	ID=KHOIBONP_00732;inference=ab initio prediction:Prodigal:2.6;locus_tag=KHOIBONP_00732;product=hypothetical protein
392_016891_unitig_0-quiver_dnaA_pilon	Prodigal:2.6	CDS	746407	746640	.	-	0	ID=KHOIBONP_00733;inference=ab initio prediction:Prodigal:2.6;locus_tag=KHOIBONP_00733;product=hypothetical protein
392_016891_unitig_0-quiver_dnaA_pilon	Prodigal:2.6	CDS	746643	746939	.	-	0	ID=KHOIBONP_00734;eC_number=1.2.1.79;Name=gabD;db_xref=COG:COG1012;gene=gabD;inference=ab initio prediction:Prodigal:2.6,similar to AA sequence:UniProtKB:P25526;locus_tag=KHOIBONP_00734;product=Succinate-semialdehyde dehydrogenase [NADP(+)] GabD
392_016891_unitig_0-quiver_dnaA_pilon	Prodigal:2.6	CDS	747162	748187	.	-	0	ID=KHOIBONP_00735;eC_number=1.1.1.93;Name=ttuC;gene=ttuC;inference=ab initio prediction:Prodigal:2.6,similar to AA sequence:UniProtKB:Q44471;locus_tag=KHOIBONP_00735;product=putative tartrate dehydrogenase/decarboxylase TtuC
392_016891_unitig_0-quiver_dnaA_pilon	Prodigal:2.6	CDS	748261	748899	.	-	0	ID=KHOIBONP_00736;eC_number=1.2.1.5;Name=puuC;db_xref=COG:COG1012;gene=puuC;inference=ab initio prediction:Prodigal:2.6,similar to AA sequence:UniProtKB:P23883;locus_tag=KHOIBONP_00736;product=NADP/NAD-dependent aldehyde dehydrogenase PuuC
392_016891_unitig_0-quiver_dnaA_pilon	Prodigal:2.6	CDS	749057	750499	.	-	0	ID=KHOIBONP_00737;inference=ab initio prediction:Prodigal:2.6;locus_tag=KHOIBONP_00737;product=hypothetical protein
392_016891_unitig_0-quiver_dnaA_pilon	Prodigal:2.6	CDS	750659	751831	.	+	0	ID=KHOIBONP_00738;inference=ab initio prediction:Prodigal:2.6;locus_tag=KHOIBONP_00738;product=hypothetical protein
392_016891_unitig_0-quiver_dnaA_pilon	Prodigal:2.6	CDS	752270	752977	.	+	0	ID=KHOIBONP_00739;eC_number=2.3.1.247;Name=kce_2;gene=kce_2;inference=ab initio prediction:Prodigal:2.6,similar to AA sequence:UniProtKB:B0VHH0;locus_tag=KHOIBONP_00739;product=3-keto-5-aminohexanoate cleavage enzyme
392_016891_unitig_0-quiver_dnaA_pilon	Prodigal:2.6	CDS	753256	754971	.	+	0	ID=KHOIBONP_00740;Name=opuD;db_xref=COG:COG1292;gene=opuD;inference=ab initio prediction:Prodigal:2.6,similar to AA sequence:UniProtKB:P54417;locus_tag=KHOIBONP_00740;product=Glycine betaine transporter OpuD
392_016891_unitig_0-quiver_dnaA_pilon	Prodigal:2.6	CDS	755164	755787	.	-	0	ID=KHOIBONP_00741;inference=ab initio prediction:Prodigal:2.6;locus_tag=KHOIBONP_00741;product=hypothetical protein
392_016891_unitig_0-quiver_dnaA_pilon	Prodigal:2.6	CDS	755796	757019	.	-	0	ID=KHOIBONP_00742;inference=ab initio prediction:Prodigal:2.6;locus_tag=KHOIBONP_00742;product=hypothetical protein
392_016891_unitig_0-quiver_dnaA_pilon	Prodigal:2.6	CDS	757024	757788	.	-	0	ID=KHOIBONP_00743;Name=mkl_1;db_xref=COG:COG1127;gene=mkl_1;inference=ab initio prediction:Prodigal:2.6,similar to AA sequence:UniProtKB:P9WQL5;locus_tag=KHOIBONP_00743;product=putative ribonucleotide transport ATP-binding protein mkl
392_016891_unitig_0-quiver_dnaA_pilon	Prodigal:2.6	CDS	757785	758864	.	-	0	ID=KHOIBONP_00744;inference=ab initio prediction:Prodigal:2.6;locus_tag=KHOIBONP_00744;product=hypothetical protein
392_016891_unitig_0-quiver_dnaA_pilon	Prodigal:2.6	CDS	758989	767205	.	-	0	ID=KHOIBONP_00745;eC_number=2.4.1.-;Name=ndvB;db_xref=COG:COG3459;gene=ndvB;inference=ab initio prediction:Prodigal:2.6,similar to AA sequence:UniProtKB:P20471;locus_tag=KHOIBONP_00745;product=Cyclic beta-(1%2C2)-glucan synthase NdvB
392_016891_unitig_0-quiver_dnaA_pilon	Prodigal:2.6	CDS	767230	767451	.	-	0	ID=KHOIBONP_00746;inference=ab initio prediction:Prodigal:2.6;locus_tag=KHOIBONP_00746;product=hypothetical protein
392_016891_unitig_0-quiver_dnaA_pilon	Prodigal:2.6	CDS	767590	768327	.	+	0	ID=KHOIBONP_00747;Name=fixK_1;db_xref=COG:COG0664;gene=fixK_1;inference=ab initio prediction:Prodigal:2.6,similar to AA sequence:UniProtKB:P29286;locus_tag=KHOIBONP_00747;product=Nitrogen fixation regulation protein FixK
392_016891_unitig_0-quiver_dnaA_pilon	Prodigal:2.6	CDS	768469	768696	.	-	0	ID=KHOIBONP_00748;inference=ab initio prediction:Prodigal:2.6;locus_tag=KHOIBONP_00748;product=hypothetical protein
392_016891_unitig_0-quiver_dnaA_pilon	Prodigal:2.6	CDS	769065	769721	.	+	0	ID=KHOIBONP_00749;inference=ab initio prediction:Prodigal:2.6,similar to AA sequence:UniProtKB:P67153;locus_tag=KHOIBONP_00749;note=UPF0073 inner membrane protein YqfA;product=hypothetical protein
392_016891_unitig_0-quiver_dnaA_pilon	Prodigal:2.6	CDS	770237	771244	.	+	0	ID=KHOIBONP_00750;inference=ab initio prediction:Prodigal:2.6;locus_tag=KHOIBONP_00750;product=hypothetical protein
392_016891_unitig_0-quiver_dnaA_pilon	Prodigal:2.6	CDS	771241	772296	.	+	0	ID=KHOIBONP_00751;db_xref=COG:COG0609;inference=ab initio prediction:Prodigal:2.6,similar to AA sequence:UniProtKB:Q57130;locus_tag=KHOIBONP_00751;product=putative ABC transporter permease protein
392_016891_unitig_0-quiver_dnaA_pilon	Prodigal:2.6	CDS	772293	773057	.	+	0	ID=KHOIBONP_00752;Name=fecE_1;db_xref=COG:COG1120;gene=fecE_1;inference=ab initio prediction:Prodigal:2.6,similar to AA sequence:UniProtKB:P15031;locus_tag=KHOIBONP_00752;product=Fe(3+) dicitrate transport ATP-binding protein FecE
392_016891_unitig_0-quiver_dnaA_pilon	Aragorn:1.2	tRNA	773073	773146	.	-	.	ID=KHOIBONP_00753;inference=COORDINATES:profile:Aragorn:1.2;locus_tag=KHOIBONP_00753;product=tRNA-Gly(tcc)
392_016891_unitig_0-quiver_dnaA_pilon	Prodigal:2.6	CDS	773194	773646	.	-	0	ID=KHOIBONP_00754;eC_number=3.5.4.33;Name=tadA_1;db_xref=COG:COG0590;gene=tadA_1;inference=ab initio prediction:Prodigal:2.6,similar to AA sequence:UniProtKB:A9CK16;locus_tag=KHOIBONP_00754;product=tRNA-specific adenosine deaminase
392_016891_unitig_0-quiver_dnaA_pilon	Prodigal:2.6	CDS	773765	775498	.	+	0	ID=KHOIBONP_00755;inference=ab initio prediction:Prodigal:2.6;locus_tag=KHOIBONP_00755;product=hypothetical protein
392_016891_unitig_0-quiver_dnaA_pilon	Prodigal:2.6	CDS	775570	775746	.	-	0	ID=KHOIBONP_00756;inference=ab initio prediction:Prodigal:2.6;locus_tag=KHOIBONP_00756;product=hypothetical protein
392_016891_unitig_0-quiver_dnaA_pilon	Prodigal:2.6	CDS	775895	776848	.	-	0	ID=KHOIBONP_00757;Name=znuA;db_xref=COG:COG4531;gene=znuA;inference=ab initio prediction:Prodigal:2.6,similar to AA sequence:UniProtKB:P39172;locus_tag=KHOIBONP_00757;product=High-affinity zinc uptake system protein ZnuA
392_016891_unitig_0-quiver_dnaA_pilon	Prodigal:2.6	CDS	776961	777467	.	+	0	ID=KHOIBONP_00758;Name=zur;db_xref=COG:COG0735;gene=zur;inference=ab initio prediction:Prodigal:2.6,similar to AA sequence:UniProtKB:P0AC51;locus_tag=KHOIBONP_00758;product=Zinc uptake regulation protein
392_016891_unitig_0-quiver_dnaA_pilon	Prodigal:2.6	CDS	777464	778249	.	+	0	ID=KHOIBONP_00759;eC_number=3.6.3.-;Name=znuC;db_xref=COG:COG1121;gene=znuC;inference=ab initio prediction:Prodigal:2.6,similar to AA sequence:UniProtKB:P0A9X1;locus_tag=KHOIBONP_00759;product=Zinc import ATP-binding protein ZnuC
392_016891_unitig_0-quiver_dnaA_pilon	Prodigal:2.6	CDS	778256	779038	.	+	0	ID=KHOIBONP_00760;Name=znuB;db_xref=COG:COG1108;gene=znuB;inference=ab initio prediction:Prodigal:2.6,similar to AA sequence:UniProtKB:P39832;locus_tag=KHOIBONP_00760;product=High-affinity zinc uptake system membrane protein ZnuB
392_016891_unitig_0-quiver_dnaA_pilon	Prodigal:2.6	CDS	779237	779440	.	+	0	ID=KHOIBONP_00761;inference=ab initio prediction:Prodigal:2.6;locus_tag=KHOIBONP_00761;product=hypothetical protein
392_016891_unitig_0-quiver_dnaA_pilon	Prodigal:2.6	CDS	779592	780254	.	-	0	ID=KHOIBONP_00762;inference=ab initio prediction:Prodigal:2.6;locus_tag=KHOIBONP_00762;product=hypothetical protein
392_016891_unitig_0-quiver_dnaA_pilon	Prodigal:2.6	CDS	780251	782437	.	-	0	ID=KHOIBONP_00763;inference=ab initio prediction:Prodigal:2.6;locus_tag=KHOIBONP_00763;product=hypothetical protein
392_016891_unitig_0-quiver_dnaA_pilon	Prodigal:2.6	CDS	782550	783137	.	-	0	ID=KHOIBONP_00764;inference=ab initio prediction:Prodigal:2.6;locus_tag=KHOIBONP_00764;product=hypothetical protein
392_016891_unitig_0-quiver_dnaA_pilon	Prodigal:2.6	CDS	783471	784484	.	+	0	ID=KHOIBONP_00765;inference=ab initio prediction:Prodigal:2.6;locus_tag=KHOIBONP_00765;product=hypothetical protein
392_016891_unitig_0-quiver_dnaA_pilon	Prodigal:2.6	CDS	784481	785863	.	-	0	ID=KHOIBONP_00766;eC_number=4.3.1.17;Name=sdaA;db_xref=COG:COG1760;gene=sdaA;inference=ab initio prediction:Prodigal:2.6,similar to AA sequence:UniProtKB:P16095;locus_tag=KHOIBONP_00766;product=L-serine dehydratase 1
392_016891_unitig_0-quiver_dnaA_pilon	Prodigal:2.6	CDS	786105	787106	.	+	0	ID=KHOIBONP_00767;eC_number=1.3.1.-;Name=dus;db_xref=COG:COG0042;gene=dus;inference=ab initio prediction:Prodigal:2.6,similar to AA sequence:UniProtKB:P9WNS7;locus_tag=KHOIBONP_00767;product=putative tRNA-dihydrouridine synthase
392_016891_unitig_0-quiver_dnaA_pilon	Prodigal:2.6	CDS	787103	788215	.	+	0	ID=KHOIBONP_00768;eC_number=2.7.-.-;Name=sasA_3;gene=sasA_3;inference=ab initio prediction:Prodigal:2.6,protein motif:HAMAP:MF_01837;locus_tag=KHOIBONP_00768;product=Adaptive-response sensory-kinase SasA
392_016891_unitig_0-quiver_dnaA_pilon	Prodigal:2.6	CDS	788228	789673	.	+	0	ID=KHOIBONP_00769;Name=ntrC;db_xref=COG:COG2204;gene=ntrC;inference=ab initio prediction:Prodigal:2.6,similar to AA sequence:UniProtKB:P10577;locus_tag=KHOIBONP_00769;product=DNA-binding transcriptional regulator NtrC
392_016891_unitig_0-quiver_dnaA_pilon	Prodigal:2.6	CDS	789747	792008	.	+	0	ID=KHOIBONP_00770;eC_number=2.7.-.-;Name=sasA_4;gene=sasA_4;inference=ab initio prediction:Prodigal:2.6,protein motif:HAMAP:MF_01837;locus_tag=KHOIBONP_00770;product=Adaptive-response sensory-kinase SasA
392_016891_unitig_0-quiver_dnaA_pilon	Prodigal:2.6	CDS	792005	793396	.	+	0	ID=KHOIBONP_00771;Name=atoC;db_xref=COG:COG2204;gene=atoC;inference=ab initio prediction:Prodigal:2.6,similar to AA sequence:UniProtKB:Q06065;locus_tag=KHOIBONP_00771;product=Regulatory protein AtoC
392_016891_unitig_0-quiver_dnaA_pilon	Prodigal:2.6	CDS	793462	794838	.	+	0	ID=KHOIBONP_00772;Name=trkA;db_xref=COG:COG0569;gene=trkA;inference=ab initio prediction:Prodigal:2.6,similar to AA sequence:UniProtKB:P0AGI8;locus_tag=KHOIBONP_00772;product=Trk system potassium uptake protein TrkA
392_016891_unitig_0-quiver_dnaA_pilon	Prodigal:2.6	CDS	794849	796480	.	+	0	ID=KHOIBONP_00773;Name=trkG;db_xref=COG:COG0168;gene=trkG;inference=ab initio prediction:Prodigal:2.6,similar to AA sequence:UniProtKB:P23849;locus_tag=KHOIBONP_00773;product=Trk system potassium uptake protein TrkG
392_016891_unitig_0-quiver_dnaA_pilon	Prodigal:2.6	CDS	796595	796828	.	+	0	ID=KHOIBONP_00774;Name=hfq;gene=hfq;inference=ab initio prediction:Prodigal:2.6,similar to AA sequence:UniProtKB:Q2YPW9;locus_tag=KHOIBONP_00774;product=RNA-binding protein Hfq
392_016891_unitig_0-quiver_dnaA_pilon	Prodigal:2.6	CDS	796829	798220	.	+	0	ID=KHOIBONP_00775;Name=hflX;db_xref=COG:COG2262;gene=hflX;inference=ab initio prediction:Prodigal:2.6,similar to AA sequence:UniProtKB:P25519;locus_tag=KHOIBONP_00775;product=GTPase HflX
392_016891_unitig_0-quiver_dnaA_pilon	Prodigal:2.6	CDS	798386	799297	.	-	0	ID=KHOIBONP_00776;eC_number=2.7.1.4;Name=scrK;db_xref=COG:COG0524;gene=scrK;inference=ab initio prediction:Prodigal:2.6,similar to AA sequence:UniProtKB:P26420;locus_tag=KHOIBONP_00776;product=Fructokinase
392_016891_unitig_0-quiver_dnaA_pilon	Prodigal:2.6	CDS	799322	800473	.	-	0	ID=KHOIBONP_00777;inference=ab initio prediction:Prodigal:2.6;locus_tag=KHOIBONP_00777;product=hypothetical protein
392_016891_unitig_0-quiver_dnaA_pilon	Prodigal:2.6	CDS	800476	801570	.	-	0	ID=KHOIBONP_00778;inference=ab initio prediction:Prodigal:2.6;locus_tag=KHOIBONP_00778;product=hypothetical protein
392_016891_unitig_0-quiver_dnaA_pilon	Prodigal:2.6	CDS	801622	802638	.	-	0	ID=KHOIBONP_00779;inference=ab initio prediction:Prodigal:2.6;locus_tag=KHOIBONP_00779;product=hypothetical protein
392_016891_unitig_0-quiver_dnaA_pilon	Prodigal:2.6	CDS	802638	803822	.	-	0	ID=KHOIBONP_00780;inference=ab initio prediction:Prodigal:2.6,similar to AA sequence:UniProtKB:P60108;locus_tag=KHOIBONP_00780;product=TelA-like protein
392_016891_unitig_0-quiver_dnaA_pilon	Prodigal:2.6	CDS	803990	806161	.	-	0	ID=KHOIBONP_00781;Name=fadJ_1;db_xref=COG:COG1024;gene=fadJ_1;inference=ab initio prediction:Prodigal:2.6,similar to AA sequence:UniProtKB:P77399;locus_tag=KHOIBONP_00781;product=Fatty acid oxidation complex subunit alpha
392_016891_unitig_0-quiver_dnaA_pilon	Prodigal:2.6	CDS	806173	807384	.	-	0	ID=KHOIBONP_00782;eC_number=2.3.1.-;Name=fadA_1;db_xref=COG:COG0183;gene=fadA_1;inference=ab initio prediction:Prodigal:2.6,similar to AA sequence:UniProtKB:O53871;locus_tag=KHOIBONP_00782;product=Putative acyltransferase
392_016891_unitig_0-quiver_dnaA_pilon	Prodigal:2.6	CDS	807381	808022	.	-	0	ID=KHOIBONP_00783;eC_number=1.8.4.-;Name=yfcG;db_xref=COG:COG0625;gene=yfcG;inference=ab initio prediction:Prodigal:2.6,similar to AA sequence:UniProtKB:P77526;locus_tag=KHOIBONP_00783;product=Disulfide-bond oxidoreductase YfcG
392_016891_unitig_0-quiver_dnaA_pilon	Prodigal:2.6	CDS	808299	810077	.	-	0	ID=KHOIBONP_00784;eC_number=1.3.8.-;Name=dmdC_1;db_xref=COG:COG1960;gene=dmdC_1;inference=ab initio prediction:Prodigal:2.6,similar to AA sequence:UniProtKB:Q5LLW7;locus_tag=KHOIBONP_00784;product=3-methylmercaptopropionyl-CoA dehydrogenase
392_016891_unitig_0-quiver_dnaA_pilon	Prodigal:2.6	CDS	810089	810481	.	-	0	ID=KHOIBONP_00785;inference=ab initio prediction:Prodigal:2.6;locus_tag=KHOIBONP_00785;product=hypothetical protein
392_016891_unitig_0-quiver_dnaA_pilon	Prodigal:2.6	CDS	810588	810965	.	-	0	ID=KHOIBONP_00786;inference=ab initio prediction:Prodigal:2.6;locus_tag=KHOIBONP_00786;product=hypothetical protein
392_016891_unitig_0-quiver_dnaA_pilon	Prodigal:2.6	CDS	811098	811523	.	+	0	ID=KHOIBONP_00787;inference=ab initio prediction:Prodigal:2.6;locus_tag=KHOIBONP_00787;product=hypothetical protein
392_016891_unitig_0-quiver_dnaA_pilon	Prodigal:2.6	CDS	811526	812026	.	+	0	ID=KHOIBONP_00788;inference=ab initio prediction:Prodigal:2.6;locus_tag=KHOIBONP_00788;product=hypothetical protein
392_016891_unitig_0-quiver_dnaA_pilon	Prodigal:2.6	CDS	812023	813321	.	+	0	ID=KHOIBONP_00789;Name=dinF;db_xref=COG:COG0534;gene=dinF;inference=ab initio prediction:Prodigal:2.6,similar to AA sequence:UniProtKB:P28303;locus_tag=KHOIBONP_00789;product=DNA damage-inducible protein F
392_016891_unitig_0-quiver_dnaA_pilon	Prodigal:2.6	CDS	813318	813860	.	-	0	ID=KHOIBONP_00790;Name=yceJ_1;db_xref=COG:COG3038;gene=yceJ_1;inference=ab initio prediction:Prodigal:2.6,similar to AA sequence:UniProtKB:P75925;locus_tag=KHOIBONP_00790;product=Cytochrome b561
392_016891_unitig_0-quiver_dnaA_pilon	Prodigal:2.6	CDS	814040	814354	.	-	0	ID=KHOIBONP_00791;inference=ab initio prediction:Prodigal:2.6;locus_tag=KHOIBONP_00791;product=hypothetical protein
392_016891_unitig_0-quiver_dnaA_pilon	Prodigal:2.6	CDS	814486	815247	.	+	0	ID=KHOIBONP_00792;eC_number=6.3.2.6;Name=purC;db_xref=COG:COG0152;gene=purC;inference=ab initio prediction:Prodigal:2.6,similar to AA sequence:UniProtKB:Q2GHH2;locus_tag=KHOIBONP_00792;product=Phosphoribosylaminoimidazole-succinocarboxamide synthase
392_016891_unitig_0-quiver_dnaA_pilon	Prodigal:2.6	CDS	815262	815501	.	+	0	ID=KHOIBONP_00793;eC_number=6.3.5.3;Name=purS;db_xref=COG:COG1828;gene=purS;inference=ab initio prediction:Prodigal:2.6,similar to AA sequence:UniProtKB:P12049;locus_tag=KHOIBONP_00793;product=Phosphoribosylformylglycinamidine synthase subunit PurS
392_016891_unitig_0-quiver_dnaA_pilon	Prodigal:2.6	CDS	815595	816392	.	+	0	ID=KHOIBONP_00794;Name=occP;gene=occP;inference=ab initio prediction:Prodigal:2.6,similar to AA sequence:UniProtKB:P0A2V2;locus_tag=KHOIBONP_00794;product=Octopine permease ATP-binding protein P
392_016891_unitig_0-quiver_dnaA_pilon	Prodigal:2.6	CDS	816417	817151	.	+	0	ID=KHOIBONP_00795;Name=nocT;gene=nocT;inference=ab initio prediction:Prodigal:2.6,similar to AA sequence:UniProtKB:P35120;locus_tag=KHOIBONP_00795;product=Nopaline-binding periplasmic protein
392_016891_unitig_0-quiver_dnaA_pilon	Prodigal:2.6	CDS	817202	818083	.	+	0	ID=KHOIBONP_00796;Name=hisQ;db_xref=COG:COG4215;gene=hisQ;inference=ab initio prediction:Prodigal:2.6,similar to AA sequence:UniProtKB:P0A2I9;locus_tag=KHOIBONP_00796;product=Histidine transport system permease protein HisQ
392_016891_unitig_0-quiver_dnaA_pilon	Prodigal:2.6	CDS	818080	818904	.	+	0	ID=KHOIBONP_00797;Name=hisM;db_xref=COG:COG4160;gene=hisM;inference=ab initio prediction:Prodigal:2.6,similar to AA sequence:UniProtKB:P0A2I7;locus_tag=KHOIBONP_00797;product=Histidine transport system permease protein HisM
392_016891_unitig_0-quiver_dnaA_pilon	Prodigal:2.6	CDS	818909	820240	.	+	0	ID=KHOIBONP_00798;eC_number=6.3.1.11;Name=puuA_1;db_xref=COG:COG0174;gene=puuA_1;inference=ab initio prediction:Prodigal:2.6,similar to AA sequence:UniProtKB:P78061;locus_tag=KHOIBONP_00798;product=Gamma-glutamylputrescine synthetase PuuA
392_016891_unitig_0-quiver_dnaA_pilon	Prodigal:2.6	CDS	820531	821538	.	-	0	ID=KHOIBONP_00799;eC_number=6.5.1.2;Name=ligA_1;gene=ligA_1;inference=ab initio prediction:Prodigal:2.6,protein motif:HAMAP:MF_01588;locus_tag=KHOIBONP_00799;product=DNA ligase
392_016891_unitig_0-quiver_dnaA_pilon	Prodigal:2.6	CDS	821739	822287	.	-	0	ID=KHOIBONP_00800;inference=ab initio prediction:Prodigal:2.6;locus_tag=KHOIBONP_00800;product=hypothetical protein
392_016891_unitig_0-quiver_dnaA_pilon	Prodigal:2.6	CDS	822368	823891	.	+	0	ID=KHOIBONP_00801;Name=smvA;gene=smvA;inference=ab initio prediction:Prodigal:2.6,similar to AA sequence:UniProtKB:D0ZXQ3;locus_tag=KHOIBONP_00801;product=Methyl viologen resistance protein SmvA
392_016891_unitig_0-quiver_dnaA_pilon	Prodigal:2.6	CDS	824888	826018	.	+	0	ID=KHOIBONP_00802;inference=ab initio prediction:Prodigal:2.6;locus_tag=KHOIBONP_00802;product=hypothetical protein
392_016891_unitig_0-quiver_dnaA_pilon	Prodigal:2.6	CDS	826072	827946	.	+	0	ID=KHOIBONP_00803;inference=ab initio prediction:Prodigal:2.6;locus_tag=KHOIBONP_00803;product=hypothetical protein
392_016891_unitig_0-quiver_dnaA_pilon	Aragorn:1.2	tRNA	828001	828076	.	-	.	ID=KHOIBONP_00804;inference=COORDINATES:profile:Aragorn:1.2;locus_tag=KHOIBONP_00804;product=tRNA-Ala(ggc)
392_016891_unitig_0-quiver_dnaA_pilon	Prodigal:2.6	CDS	828265	828582	.	-	0	ID=KHOIBONP_00805;inference=ab initio prediction:Prodigal:2.6;locus_tag=KHOIBONP_00805;product=hypothetical protein
392_016891_unitig_0-quiver_dnaA_pilon	Prodigal:2.6	CDS	828680	829375	.	+	0	ID=KHOIBONP_00806;inference=ab initio prediction:Prodigal:2.6;locus_tag=KHOIBONP_00806;product=hypothetical protein
392_016891_unitig_0-quiver_dnaA_pilon	Prodigal:2.6	CDS	829401	830051	.	+	0	ID=KHOIBONP_00807;Name=mcbR_1;db_xref=COG:COG1802;gene=mcbR_1;inference=ab initio prediction:Prodigal:2.6,similar to AA sequence:UniProtKB:P76114;locus_tag=KHOIBONP_00807;product=HTH-type transcriptional regulator McbR
392_016891_unitig_0-quiver_dnaA_pilon	Prodigal:2.6	CDS	830118	830831	.	+	0	ID=KHOIBONP_00808;inference=ab initio prediction:Prodigal:2.6;locus_tag=KHOIBONP_00808;product=hypothetical protein
392_016891_unitig_0-quiver_dnaA_pilon	Prodigal:2.6	CDS	830828	831454	.	-	0	ID=KHOIBONP_00809;inference=ab initio prediction:Prodigal:2.6;locus_tag=KHOIBONP_00809;product=hypothetical protein
392_016891_unitig_0-quiver_dnaA_pilon	Prodigal:2.6	CDS	831525	832520	.	-	0	ID=KHOIBONP_00810;eC_number=4.2.1.24;Name=hemB;db_xref=COG:COG0113;gene=hemB;inference=ab initio prediction:Prodigal:2.6,similar to AA sequence:UniProtKB:P42504;locus_tag=KHOIBONP_00810;product=Delta-aminolevulinic acid dehydratase
392_016891_unitig_0-quiver_dnaA_pilon	Prodigal:2.6	CDS	832616	833188	.	+	0	ID=KHOIBONP_00811;inference=ab initio prediction:Prodigal:2.6;locus_tag=KHOIBONP_00811;product=hypothetical protein
392_016891_unitig_0-quiver_dnaA_pilon	Prodigal:2.6	CDS	833229	836711	.	+	0	ID=KHOIBONP_00812;eC_number=3.6.4.-;Name=mfd;db_xref=COG:COG1197;gene=mfd;inference=ab initio prediction:Prodigal:2.6,similar to AA sequence:UniProtKB:P30958;locus_tag=KHOIBONP_00812;product=Transcription-repair-coupling factor
392_016891_unitig_0-quiver_dnaA_pilon	Prodigal:2.6	CDS	836708	837838	.	+	0	ID=KHOIBONP_00813;eC_number=5.4.4.2;Name=menF;gene=menF;inference=ab initio prediction:Prodigal:2.6,protein motif:HAMAP:MF_01935;locus_tag=KHOIBONP_00813;product=Isochorismate synthase MenF
392_016891_unitig_0-quiver_dnaA_pilon	Prodigal:2.6	CDS	837799	838440	.	+	0	ID=KHOIBONP_00814;inference=ab initio prediction:Prodigal:2.6;locus_tag=KHOIBONP_00814;product=hypothetical protein
392_016891_unitig_0-quiver_dnaA_pilon	Prodigal:2.6	CDS	838621	840945	.	-	0	ID=KHOIBONP_00815;Name=clpA;db_xref=COG:COG0542;gene=clpA;inference=ab initio prediction:Prodigal:2.6,similar to AA sequence:UniProtKB:P0ABH9;locus_tag=KHOIBONP_00815;product=ATP-dependent Clp protease ATP-binding subunit ClpA
392_016891_unitig_0-quiver_dnaA_pilon	Prodigal:2.6	CDS	841162	841908	.	-	0	ID=KHOIBONP_00816;eC_number=3.1.2.6;Name=gloB_1;db_xref=COG:COG0491;gene=gloB_1;inference=ab initio prediction:Prodigal:2.6,similar to AA sequence:UniProtKB:Q8ZRM2;locus_tag=KHOIBONP_00816;product=Hydroxyacylglutathione hydrolase
392_016891_unitig_0-quiver_dnaA_pilon	Prodigal:2.6	CDS	841966	842739	.	+	0	ID=KHOIBONP_00817;inference=ab initio prediction:Prodigal:2.6;locus_tag=KHOIBONP_00817;product=hypothetical protein
392_016891_unitig_0-quiver_dnaA_pilon	Prodigal:2.6	CDS	843020	843580	.	+	0	ID=KHOIBONP_00818;Name=atpH;db_xref=COG:COG0712;gene=atpH;inference=ab initio prediction:Prodigal:2.6,similar to AA sequence:UniProtKB:P72244;locus_tag=KHOIBONP_00818;product=ATP synthase subunit delta
392_016891_unitig_0-quiver_dnaA_pilon	Prodigal:2.6	CDS	843580	845115	.	+	0	ID=KHOIBONP_00819;eC_number=3.6.3.14;Name=atpA;db_xref=COG:COG0056;gene=atpA;inference=ab initio prediction:Prodigal:2.6,similar to AA sequence:UniProtKB:A1B8N8;locus_tag=KHOIBONP_00819;product=ATP synthase subunit alpha
392_016891_unitig_0-quiver_dnaA_pilon	Prodigal:2.6	CDS	845128	846000	.	+	0	ID=KHOIBONP_00820;Name=atpG;db_xref=COG:COG0224;gene=atpG;inference=ab initio prediction:Prodigal:2.6,similar to AA sequence:UniProtKB:A1B8N9;locus_tag=KHOIBONP_00820;product=ATP synthase gamma chain
392_016891_unitig_0-quiver_dnaA_pilon	Prodigal:2.6	CDS	846022	847446	.	+	0	ID=KHOIBONP_00821;eC_number=3.6.3.14;Name=atpD;db_xref=COG:COG0055;gene=atpD;inference=ab initio prediction:Prodigal:2.6,similar to AA sequence:UniProtKB:A1B8P0;locus_tag=KHOIBONP_00821;product=ATP synthase subunit beta
392_016891_unitig_0-quiver_dnaA_pilon	Prodigal:2.6	CDS	847456	847905	.	+	0	ID=KHOIBONP_00822;Name=atpC;db_xref=COG:COG0355;gene=atpC;inference=ab initio prediction:Prodigal:2.6,similar to AA sequence:UniProtKB:A1B8P1;locus_tag=KHOIBONP_00822;product=ATP synthase epsilon chain
392_016891_unitig_0-quiver_dnaA_pilon	Prodigal:2.6	CDS	848012	848359	.	+	0	ID=KHOIBONP_00823;inference=ab initio prediction:Prodigal:2.6;locus_tag=KHOIBONP_00823;product=hypothetical protein
392_016891_unitig_0-quiver_dnaA_pilon	Prodigal:2.6	CDS	848356	849132	.	-	0	ID=KHOIBONP_00824;eC_number=4.2.99.20;Name=menH_1;gene=menH_1;inference=ab initio prediction:Prodigal:2.6,protein motif:HAMAP:MF_01660;locus_tag=KHOIBONP_00824;product=2-succinyl-6-hydroxy-2%2C4-cyclohexadiene-1-carboxylate synthase
392_016891_unitig_0-quiver_dnaA_pilon	Prodigal:2.6	CDS	849129	849725	.	-	0	ID=KHOIBONP_00825;eC_number=5.99.1.4;Name=nsaD;gene=nsaD;inference=ab initio prediction:Prodigal:2.6,similar to AA sequence:UniProtKB:Q9X9Q7;locus_tag=KHOIBONP_00825;product=2-hydroxychromene-2-carboxylate isomerase
392_016891_unitig_0-quiver_dnaA_pilon	Prodigal:2.6	CDS	849810	850829	.	+	0	ID=KHOIBONP_00826;eC_number=2.7.6.1;Name=prs;db_xref=COG:COG0462;gene=prs;inference=ab initio prediction:Prodigal:2.6,similar to AA sequence:UniProtKB:P65235;locus_tag=KHOIBONP_00826;product=Ribose-phosphate pyrophosphokinase
392_016891_unitig_0-quiver_dnaA_pilon	Prodigal:2.6	CDS	850893	852149	.	-	0	ID=KHOIBONP_00827;eC_number=6.3.4.13;Name=purD;db_xref=COG:COG0151;gene=purD;inference=ab initio prediction:Prodigal:2.6,similar to AA sequence:UniProtKB:Q8ZAR2;locus_tag=KHOIBONP_00827;product=Phosphoribosylamine--glycine ligase
392_016891_unitig_0-quiver_dnaA_pilon	Prodigal:2.6	CDS	852212	853810	.	+	0	ID=KHOIBONP_00828;eC_number=3.1.11.6;Name=xseA;gene=xseA;inference=ab initio prediction:Prodigal:2.6,protein motif:HAMAP:MF_00378;locus_tag=KHOIBONP_00828;product=Exodeoxyribonuclease 7 large subunit
392_016891_unitig_0-quiver_dnaA_pilon	Prodigal:2.6	CDS	853813	855009	.	-	0	ID=KHOIBONP_00829;Name=rfnT;gene=rfnT;inference=ab initio prediction:Prodigal:2.6,similar to AA sequence:UniProtKB:A6X7E7;locus_tag=KHOIBONP_00829;product=Riboflavin transporter RfnT
392_016891_unitig_0-quiver_dnaA_pilon	Prodigal:2.6	CDS	855014	855655	.	-	0	ID=KHOIBONP_00830;Name=eda;db_xref=COG:COG0800;gene=eda;inference=ab initio prediction:Prodigal:2.6,similar to AA sequence:UniProtKB:P0A955;locus_tag=KHOIBONP_00830;product=KHG/KDPG aldolase
392_016891_unitig_0-quiver_dnaA_pilon	Prodigal:2.6	CDS	855917	856699	.	+	0	ID=KHOIBONP_00831;Name=rpsB;db_xref=COG:COG0052;gene=rpsB;inference=ab initio prediction:Prodigal:2.6,similar to AA sequence:UniProtKB:Q6N5Q2;locus_tag=KHOIBONP_00831;product=30S ribosomal protein S2
392_016891_unitig_0-quiver_dnaA_pilon	Prodigal:2.6	CDS	856784	857695	.	+	0	ID=KHOIBONP_00832;Name=tsf;db_xref=COG:COG0264;gene=tsf;inference=ab initio prediction:Prodigal:2.6,similar to AA sequence:UniProtKB:P0A6P1;locus_tag=KHOIBONP_00832;product=Elongation factor Ts
392_016891_unitig_0-quiver_dnaA_pilon	Prodigal:2.6	CDS	857884	858642	.	-	0	ID=KHOIBONP_00833;inference=ab initio prediction:Prodigal:2.6;locus_tag=KHOIBONP_00833;product=hypothetical protein
392_016891_unitig_0-quiver_dnaA_pilon	Prodigal:2.6	CDS	858852	859439	.	+	0	ID=KHOIBONP_00834;eC_number=2.7.4.25;Name=cmk;db_xref=COG:COG0283;gene=cmk;inference=ab initio prediction:Prodigal:2.6,similar to AA sequence:UniProtKB:Q97PK6;locus_tag=KHOIBONP_00834;product=Cytidylate kinase
392_016891_unitig_0-quiver_dnaA_pilon	Prodigal:2.6	CDS	859507	861201	.	-	0	ID=KHOIBONP_00835;eC_number=3.5.4.2;Name=ade;db_xref=COG:COG1001;gene=ade;inference=ab initio prediction:Prodigal:2.6,similar to AA sequence:UniProtKB:P31441;locus_tag=KHOIBONP_00835;product=Adenine deaminase
392_016891_unitig_0-quiver_dnaA_pilon	Prodigal:2.6	CDS	861264	861893	.	-	0	ID=KHOIBONP_00836;eC_number=2.4.2.-;Name=hisH;db_xref=COG:COG0118;gene=hisH;inference=ab initio prediction:Prodigal:2.6,similar to AA sequence:UniProtKB:Q7SIC0;locus_tag=KHOIBONP_00836;product=Imidazole glycerol phosphate synthase subunit HisH
392_016891_unitig_0-quiver_dnaA_pilon	Prodigal:2.6	CDS	861893	862480	.	-	0	ID=KHOIBONP_00837;eC_number=4.2.1.19;Name=hisB;db_xref=COG:COG0131;gene=hisB;inference=ab initio prediction:Prodigal:2.6,similar to AA sequence:UniProtKB:A0QX83;locus_tag=KHOIBONP_00837;product=Imidazoleglycerol-phosphate dehydratase
392_016891_unitig_0-quiver_dnaA_pilon	Prodigal:2.6	CDS	862526	863872	.	-	0	ID=KHOIBONP_00838;Name=ktrB;db_xref=COG:COG0168;gene=ktrB;inference=ab initio prediction:Prodigal:2.6,similar to AA sequence:UniProtKB:O32081;locus_tag=KHOIBONP_00838;product=Ktr system potassium uptake protein B
392_016891_unitig_0-quiver_dnaA_pilon	Prodigal:2.6	CDS	863869	864525	.	-	0	ID=KHOIBONP_00839;Name=ktrA;db_xref=COG:COG0569;gene=ktrA;inference=ab initio prediction:Prodigal:2.6,similar to AA sequence:UniProtKB:O32080;locus_tag=KHOIBONP_00839;product=Ktr system potassium uptake protein A
392_016891_unitig_0-quiver_dnaA_pilon	Prodigal:2.6	CDS	864731	866485	.	+	0	ID=KHOIBONP_00840;db_xref=COG:COG1292;inference=ab initio prediction:Prodigal:2.6,similar to AA sequence:UniProtKB:Q87NZ5;locus_tag=KHOIBONP_00840;product=Glycine betaine/proline/choline transporter
392_016891_unitig_0-quiver_dnaA_pilon	Prodigal:2.6	CDS	866588	867046	.	+	0	ID=KHOIBONP_00841;inference=ab initio prediction:Prodigal:2.6;locus_tag=KHOIBONP_00841;product=hypothetical protein
392_016891_unitig_0-quiver_dnaA_pilon	Prodigal:2.6	CDS	867048	867410	.	+	0	ID=KHOIBONP_00842;inference=ab initio prediction:Prodigal:2.6;locus_tag=KHOIBONP_00842;product=hypothetical protein
392_016891_unitig_0-quiver_dnaA_pilon	Prodigal:2.6	CDS	867454	867753	.	+	0	ID=KHOIBONP_00843;inference=ab initio prediction:Prodigal:2.6;locus_tag=KHOIBONP_00843;product=hypothetical protein
392_016891_unitig_0-quiver_dnaA_pilon	Prodigal:2.6	CDS	867750	868526	.	-	0	ID=KHOIBONP_00844;eC_number=3.1.-.-;Name=ybfF;db_xref=COG:COG0596;gene=ybfF;inference=ab initio prediction:Prodigal:2.6,similar to AA sequence:UniProtKB:P75736;locus_tag=KHOIBONP_00844;product=Esterase YbfF
392_016891_unitig_0-quiver_dnaA_pilon	Prodigal:2.6	CDS	868581	868979	.	+	0	ID=KHOIBONP_00845;inference=ab initio prediction:Prodigal:2.6;locus_tag=KHOIBONP_00845;product=hypothetical protein
392_016891_unitig_0-quiver_dnaA_pilon	Prodigal:2.6	CDS	869080	870279	.	+	0	ID=KHOIBONP_00846;Name=ydhP_2;db_xref=COG:COG2814;gene=ydhP_2;inference=ab initio prediction:Prodigal:2.6,similar to AA sequence:UniProtKB:P77389;locus_tag=KHOIBONP_00846;product=Inner membrane transport protein YdhP
392_016891_unitig_0-quiver_dnaA_pilon	Prodigal:2.6	CDS	870185	870961	.	-	0	ID=KHOIBONP_00847;inference=ab initio prediction:Prodigal:2.6;locus_tag=KHOIBONP_00847;product=hypothetical protein
392_016891_unitig_0-quiver_dnaA_pilon	Prodigal:2.6	CDS	871050	872510	.	+	0	ID=KHOIBONP_00848;eC_number=1.-.-.-;db_xref=COG:COG0277;inference=ab initio prediction:Prodigal:2.6,similar to AA sequence:UniProtKB:P9WIT1;locus_tag=KHOIBONP_00848;product=putative FAD-linked oxidoreductase
392_016891_unitig_0-quiver_dnaA_pilon	Prodigal:2.6	CDS	872500	873537	.	+	0	ID=KHOIBONP_00849;inference=ab initio prediction:Prodigal:2.6;locus_tag=KHOIBONP_00849;product=hypothetical protein
392_016891_unitig_0-quiver_dnaA_pilon	Prodigal:2.6	CDS	873537	874832	.	+	0	ID=KHOIBONP_00850;Name=lutA_1;gene=lutA_1;inference=ab initio prediction:Prodigal:2.6,protein motif:HAMAP:MF_02105;locus_tag=KHOIBONP_00850;product=Lactate utilization protein A
392_016891_unitig_0-quiver_dnaA_pilon	Prodigal:2.6	CDS	874947	875399	.	+	0	ID=KHOIBONP_00851;Name=ibpA_1;db_xref=COG:COG0071;gene=ibpA_1;inference=ab initio prediction:Prodigal:2.6,similar to AA sequence:UniProtKB:P0C054;locus_tag=KHOIBONP_00851;product=Small heat shock protein IbpA
392_016891_unitig_0-quiver_dnaA_pilon	Prodigal:2.6	CDS	875496	876095	.	-	0	ID=KHOIBONP_00852;Name=recR;db_xref=COG:COG0353;gene=recR;inference=ab initio prediction:Prodigal:2.6,similar to AA sequence:UniProtKB:Q8RDI4;locus_tag=KHOIBONP_00852;product=Recombination protein RecR
392_016891_unitig_0-quiver_dnaA_pilon	Prodigal:2.6	CDS	876100	876444	.	-	0	ID=KHOIBONP_00853;Name=ybaB;db_xref=COG:COG0718;gene=ybaB;inference=ab initio prediction:Prodigal:2.6,similar to AA sequence:UniProtKB:P0A8B5;locus_tag=KHOIBONP_00853;product=Nucleoid-associated protein YbaB
392_016891_unitig_0-quiver_dnaA_pilon	Prodigal:2.6	CDS	876448	878232	.	-	0	ID=KHOIBONP_00854;inference=ab initio prediction:Prodigal:2.6;locus_tag=KHOIBONP_00854;product=hypothetical protein
392_016891_unitig_0-quiver_dnaA_pilon	Prodigal:2.6	CDS	878288	878947	.	-	0	ID=KHOIBONP_00855;eC_number=3.1.3.-;Name=yqaB;db_xref=COG:COG0637;gene=yqaB;inference=ab initio prediction:Prodigal:2.6,similar to AA sequence:UniProtKB:P77475;locus_tag=KHOIBONP_00855;product=Fructose-1-phosphate phosphatase YqaB
392_016891_unitig_0-quiver_dnaA_pilon	Prodigal:2.6	CDS	879039	881060	.	-	0	ID=KHOIBONP_00856;inference=ab initio prediction:Prodigal:2.6;locus_tag=KHOIBONP_00856;product=hypothetical protein
392_016891_unitig_0-quiver_dnaA_pilon	Prodigal:2.6	CDS	881057	881719	.	-	0	ID=KHOIBONP_00857;eC_number=2.7.1.121;Name=dhaL_1;db_xref=COG:COG2376;gene=dhaL_1;inference=ab initio prediction:Prodigal:2.6,similar to AA sequence:UniProtKB:P76014;locus_tag=KHOIBONP_00857;product=PEP-dependent dihydroxyacetone kinase%2C ADP-binding subunit DhaL
392_016891_unitig_0-quiver_dnaA_pilon	Prodigal:2.6	CDS	881777	883543	.	-	0	ID=KHOIBONP_00858;eC_number=2.7.1.209;Name=lerK;db_xref=COG:COG2376;gene=lerK;inference=ab initio prediction:Prodigal:2.6,similar to AA sequence:UniProtKB:A0R758;locus_tag=KHOIBONP_00858;product=L-erythrulose 1-kinase
392_016891_unitig_0-quiver_dnaA_pilon	Prodigal:2.6	CDS	883540	884295	.	-	0	ID=KHOIBONP_00859;eC_number=1.1.1.-;Name=dthD;db_xref=COG:COG1028;gene=dthD;inference=ab initio prediction:Prodigal:2.6,similar to AA sequence:UniProtKB:A0QYC2;locus_tag=KHOIBONP_00859;product=D-threitol dehydrogenase
392_016891_unitig_0-quiver_dnaA_pilon	Prodigal:2.6	CDS	884357	885349	.	-	0	ID=KHOIBONP_00860;Name=thpA;db_xref=COG:COG1879;gene=thpA;inference=ab initio prediction:Prodigal:2.6,similar to AA sequence:UniProtKB:A0QYB5;locus_tag=KHOIBONP_00860;product=D-threitol-binding protein
392_016891_unitig_0-quiver_dnaA_pilon	Prodigal:2.6	CDS	885396	886403	.	-	0	ID=KHOIBONP_00861;Name=rbsC_2;db_xref=COG:COG1172;gene=rbsC_2;inference=ab initio prediction:Prodigal:2.6,similar to AA sequence:UniProtKB:P0AGI1;locus_tag=KHOIBONP_00861;product=Ribose import permease protein RbsC
392_016891_unitig_0-quiver_dnaA_pilon	Prodigal:2.6	CDS	886455	887936	.	-	0	ID=KHOIBONP_00862;eC_number=3.6.3.17;Name=rbsA_2;db_xref=COG:COG1129;gene=rbsA_2;inference=ab initio prediction:Prodigal:2.6,similar to AA sequence:UniProtKB:P04983;locus_tag=KHOIBONP_00862;product=Ribose import ATP-binding protein RbsA
392_016891_unitig_0-quiver_dnaA_pilon	Prodigal:2.6	CDS	888135	888638	.	+	0	ID=KHOIBONP_00863;inference=ab initio prediction:Prodigal:2.6;locus_tag=KHOIBONP_00863;product=hypothetical protein
392_016891_unitig_0-quiver_dnaA_pilon	Prodigal:2.6	CDS	888645	889574	.	-	0	ID=KHOIBONP_00864;Name=panS;db_xref=COG:COG0385;gene=panS;inference=ab initio prediction:Prodigal:2.6,similar to AA sequence:UniProtKB:Q8ZKL0;locus_tag=KHOIBONP_00864;product=Pantothenate precursors transporter PanS
392_016891_unitig_0-quiver_dnaA_pilon	Prodigal:2.6	CDS	889649	890536	.	-	0	ID=KHOIBONP_00865;Name=ampR;gene=ampR;inference=ab initio prediction:Prodigal:2.6,similar to AA sequence:UniProtKB:P24734;locus_tag=KHOIBONP_00865;product=HTH-type transcriptional activator AmpR
392_016891_unitig_0-quiver_dnaA_pilon	Prodigal:2.6	CDS	890691	891551	.	+	0	ID=KHOIBONP_00866;eC_number=3.5.2.6;Name=blaP;gene=blaP;inference=ab initio prediction:Prodigal:2.6,similar to AA sequence:UniProtKB:P30897;locus_tag=KHOIBONP_00866;product=Beta-lactamase
392_016891_unitig_0-quiver_dnaA_pilon	Prodigal:2.6	CDS	891548	891970	.	-	0	ID=KHOIBONP_00867;inference=ab initio prediction:Prodigal:2.6;locus_tag=KHOIBONP_00867;product=hypothetical protein
392_016891_unitig_0-quiver_dnaA_pilon	Prodigal:2.6	CDS	892027	893052	.	-	0	ID=KHOIBONP_00868;Name=emrA;db_xref=COG:COG1566;gene=emrA;inference=ab initio prediction:Prodigal:2.6,similar to AA sequence:UniProtKB:P27303;locus_tag=KHOIBONP_00868;product=Multidrug export protein EmrA
392_016891_unitig_0-quiver_dnaA_pilon	Prodigal:2.6	CDS	893049	894656	.	-	0	ID=KHOIBONP_00869;inference=ab initio prediction:Prodigal:2.6;locus_tag=KHOIBONP_00869;product=hypothetical protein
392_016891_unitig_0-quiver_dnaA_pilon	Prodigal:2.6	CDS	894653	895081	.	-	0	ID=KHOIBONP_00870;Name=slyA;gene=slyA;inference=ab initio prediction:Prodigal:2.6,protein motif:HAMAP:MF_01819;locus_tag=KHOIBONP_00870;product=Transcriptional regulator SlyA
392_016891_unitig_0-quiver_dnaA_pilon	Prodigal:2.6	CDS	895321	896826	.	+	0	ID=KHOIBONP_00871;Name=gsiB_2;db_xref=COG:COG0747;gene=gsiB_2;inference=ab initio prediction:Prodigal:2.6,similar to AA sequence:UniProtKB:P75797;locus_tag=KHOIBONP_00871;product=Glutathione-binding protein GsiB
392_016891_unitig_0-quiver_dnaA_pilon	Prodigal:2.6	CDS	896869	898005	.	-	0	ID=KHOIBONP_00872;eC_number=3.6.1.63;Name=phnM;db_xref=COG:COG3454;gene=phnM;inference=ab initio prediction:Prodigal:2.6,similar to AA sequence:UniProtKB:P16689;locus_tag=KHOIBONP_00872;product=Alpha-D-ribose 1-methylphosphonate 5-triphosphate diphosphatase
392_016891_unitig_0-quiver_dnaA_pilon	Prodigal:2.6	CDS	898101	898766	.	+	0	ID=KHOIBONP_00873;inference=ab initio prediction:Prodigal:2.6;locus_tag=KHOIBONP_00873;product=hypothetical protein
392_016891_unitig_0-quiver_dnaA_pilon	Prodigal:2.6	CDS	898742	899269	.	-	0	ID=KHOIBONP_00874;eC_number=2.7.4.23;Name=phnN;db_xref=COG:COG3709;gene=phnN;inference=ab initio prediction:Prodigal:2.6,similar to AA sequence:UniProtKB:P16690;locus_tag=KHOIBONP_00874;product=Ribose 1%2C5-bisphosphate phosphokinase PhnN
392_016891_unitig_0-quiver_dnaA_pilon	Prodigal:2.6	CDS	899266	899949	.	-	0	ID=KHOIBONP_00875;eC_number=2.7.8.37;Name=phnL;db_xref=COG:COG4778;gene=phnL;inference=ab initio prediction:Prodigal:2.6,similar to AA sequence:UniProtKB:P16679;locus_tag=KHOIBONP_00875;product=Alpha-D-ribose 1-methylphosphonate 5-triphosphate synthase subunit PhnL
392_016891_unitig_0-quiver_dnaA_pilon	Prodigal:2.6	CDS	899952	900710	.	-	0	ID=KHOIBONP_00876;Name=phnK;db_xref=COG:COG4107;gene=phnK;inference=ab initio prediction:Prodigal:2.6,similar to AA sequence:UniProtKB:P16678;locus_tag=KHOIBONP_00876;product=Putative phosphonates utilization ATP-binding protein PhnK
392_016891_unitig_0-quiver_dnaA_pilon	Prodigal:2.6	CDS	900707	901567	.	-	0	ID=KHOIBONP_00877;eC_number=4.7.1.1;Name=phnJ;db_xref=COG:COG3627;gene=phnJ;inference=ab initio prediction:Prodigal:2.6,similar to AA sequence:UniProtKB:P16688;locus_tag=KHOIBONP_00877;product=Alpha-D-ribose 1-methylphosphonate 5-phosphate C-P lyase
392_016891_unitig_0-quiver_dnaA_pilon	Prodigal:2.6	CDS	901564	902163	.	-	0	ID=KHOIBONP_00878;eC_number=3.1.3.18;Name=gph_1;gene=gph_1;inference=ab initio prediction:Prodigal:2.6,protein motif:HAMAP:MF_00495;locus_tag=KHOIBONP_00878;product=Phosphoglycolate phosphatase
392_016891_unitig_0-quiver_dnaA_pilon	Prodigal:2.6	CDS	902160	903227	.	-	0	ID=KHOIBONP_00879;eC_number=2.7.8.37;Name=phnI;db_xref=COG:COG3626;gene=phnI;inference=ab initio prediction:Prodigal:2.6,similar to AA sequence:UniProtKB:P16687;locus_tag=KHOIBONP_00879;product=Alpha-D-ribose 1-methylphosphonate 5-triphosphate synthase subunit PhnI
392_016891_unitig_0-quiver_dnaA_pilon	Prodigal:2.6	CDS	903227	903775	.	-	0	ID=KHOIBONP_00880;eC_number=2.7.8.37;Name=phnH;db_xref=COG:COG3625;gene=phnH;inference=ab initio prediction:Prodigal:2.6,similar to AA sequence:UniProtKB:P16686;locus_tag=KHOIBONP_00880;product=Alpha-D-ribose 1-methylphosphonate 5-triphosphate synthase subunit PhnH
392_016891_unitig_0-quiver_dnaA_pilon	Prodigal:2.6	CDS	903772	904209	.	-	0	ID=KHOIBONP_00881;eC_number=2.7.8.37;Name=phnG;db_xref=COG:COG3624;gene=phnG;inference=ab initio prediction:Prodigal:2.6,similar to AA sequence:UniProtKB:P16685;locus_tag=KHOIBONP_00881;product=Alpha-D-ribose 1-methylphosphonate 5-triphosphate synthase subunit PhnG
392_016891_unitig_0-quiver_dnaA_pilon	Prodigal:2.6	CDS	904297	905004	.	+	0	ID=KHOIBONP_00882;Name=yvoA_2;db_xref=COG:COG2188;gene=yvoA_2;inference=ab initio prediction:Prodigal:2.6,similar to AA sequence:UniProtKB:O34817;locus_tag=KHOIBONP_00882;product=HTH-type transcriptional repressor YvoA
392_016891_unitig_0-quiver_dnaA_pilon	Prodigal:2.6	CDS	905001	906314	.	-	0	ID=KHOIBONP_00883;inference=ab initio prediction:Prodigal:2.6;locus_tag=KHOIBONP_00883;product=hypothetical protein
392_016891_unitig_0-quiver_dnaA_pilon	Prodigal:2.6	CDS	906311	907156	.	-	0	ID=KHOIBONP_00884;inference=ab initio prediction:Prodigal:2.6;locus_tag=KHOIBONP_00884;product=hypothetical protein
392_016891_unitig_0-quiver_dnaA_pilon	Prodigal:2.6	CDS	907219	908118	.	-	0	ID=KHOIBONP_00885;Name=ptxB;gene=ptxB;inference=ab initio prediction:Prodigal:2.6,similar to AA sequence:UniProtKB:O69052;locus_tag=KHOIBONP_00885;product=putative phosphite transport system-binding protein PtxB
392_016891_unitig_0-quiver_dnaA_pilon	Prodigal:2.6	CDS	908138	908956	.	-	0	ID=KHOIBONP_00886;eC_number=3.6.3.27;Name=phnC;db_xref=COG:COG3638;gene=phnC;inference=ab initio prediction:Prodigal:2.6,similar to AA sequence:UniProtKB:A0QQ70;locus_tag=KHOIBONP_00886;product=Phosphate-import ATP-binding protein PhnC
392_016891_unitig_0-quiver_dnaA_pilon	Prodigal:2.6	CDS	909156	911090	.	+	0	ID=KHOIBONP_00887;Name=bhuA;gene=bhuA;inference=ab initio prediction:Prodigal:2.6,similar to AA sequence:UniProtKB:Q2YJB2;locus_tag=KHOIBONP_00887;product=Heme transporter BhuA
392_016891_unitig_0-quiver_dnaA_pilon	Prodigal:2.6	CDS	911245	915864	.	+	0	ID=KHOIBONP_00888;inference=ab initio prediction:Prodigal:2.6;locus_tag=KHOIBONP_00888;product=hypothetical protein
392_016891_unitig_0-quiver_dnaA_pilon	Prodigal:2.6	CDS	915927	916577	.	+	0	ID=KHOIBONP_00889;eC_number=3.1.3.-;Name=yieH;db_xref=COG:COG0637;gene=yieH;inference=ab initio prediction:Prodigal:2.6,similar to AA sequence:UniProtKB:P31467;locus_tag=KHOIBONP_00889;product=6-phosphogluconate phosphatase
392_016891_unitig_0-quiver_dnaA_pilon	Prodigal:2.6	CDS	916574	917530	.	+	0	ID=KHOIBONP_00890;Name=lsrR_1;db_xref=COG:COG2390;gene=lsrR_1;inference=ab initio prediction:Prodigal:2.6,similar to AA sequence:UniProtKB:Q8ZKQ5;locus_tag=KHOIBONP_00890;product=Transcriptional regulator LsrR
392_016891_unitig_0-quiver_dnaA_pilon	Prodigal:2.6	CDS	917663	918988	.	+	0	ID=KHOIBONP_00891;inference=ab initio prediction:Prodigal:2.6;locus_tag=KHOIBONP_00891;product=hypothetical protein
392_016891_unitig_0-quiver_dnaA_pilon	Prodigal:2.6	CDS	919057	919926	.	+	0	ID=KHOIBONP_00892;Name=sugA;db_xref=COG:COG1175;gene=sugA;inference=ab initio prediction:Prodigal:2.6,similar to AA sequence:UniProtKB:P9WG03;locus_tag=KHOIBONP_00892;product=Trehalose transport system permease protein SugA
392_016891_unitig_0-quiver_dnaA_pilon	Prodigal:2.6	CDS	919937	920761	.	+	0	ID=KHOIBONP_00893;Name=araQ_2;db_xref=COG:COG0395;gene=araQ_2;inference=ab initio prediction:Prodigal:2.6,similar to AA sequence:UniProtKB:P94530;locus_tag=KHOIBONP_00893;product=L-arabinose transport system permease protein AraQ
392_016891_unitig_0-quiver_dnaA_pilon	Prodigal:2.6	CDS	920772	921776	.	+	0	ID=KHOIBONP_00894;eC_number=3.6.3.19;Name=malK_1;db_xref=COG:COG3839;gene=malK_1;inference=ab initio prediction:Prodigal:2.6,similar to AA sequence:UniProtKB:P68187;locus_tag=KHOIBONP_00894;product=Maltose/maltodextrin import ATP-binding protein MalK
392_016891_unitig_0-quiver_dnaA_pilon	Prodigal:2.6	CDS	921776	922543	.	+	0	ID=KHOIBONP_00895;eC_number=1.1.1.14;Name=polS;gene=polS;inference=ab initio prediction:Prodigal:2.6,similar to AA sequence:UniProtKB:Q59787;locus_tag=KHOIBONP_00895;product=Sorbitol dehydrogenase
392_016891_unitig_0-quiver_dnaA_pilon	Prodigal:2.6	CDS	922625	924106	.	+	0	ID=KHOIBONP_00896;eC_number=1.1.1.67;Name=mtlK;db_xref=COG:COG0246;gene=mtlK;inference=ab initio prediction:Prodigal:2.6,similar to AA sequence:UniProtKB:P33216;locus_tag=KHOIBONP_00896;product=Mannitol 2-dehydrogenase
392_016891_unitig_0-quiver_dnaA_pilon	Prodigal:2.6	CDS	924634	925710	.	+	0	ID=KHOIBONP_00897;eC_number=1.6.5.12;Name=ndbB;gene=ndbB;inference=ab initio prediction:Prodigal:2.6,similar to AA sequence:UniProtKB:P73735;locus_tag=KHOIBONP_00897;product=Demethylphylloquinone reductase NdbB
392_016891_unitig_0-quiver_dnaA_pilon	Prodigal:2.6	CDS	925824	928073	.	+	0	ID=KHOIBONP_00898;inference=ab initio prediction:Prodigal:2.6;locus_tag=KHOIBONP_00898;product=hypothetical protein
392_016891_unitig_0-quiver_dnaA_pilon	Prodigal:2.6	CDS	928274	929275	.	+	0	ID=KHOIBONP_00899;Name=alx;db_xref=COG:COG0861;gene=alx;inference=ab initio prediction:Prodigal:2.6,similar to AA sequence:UniProtKB:P42601;locus_tag=KHOIBONP_00899;product=Putative membrane-bound redox modulator Alx
392_016891_unitig_0-quiver_dnaA_pilon	Prodigal:2.6	CDS	929819	930190	.	+	0	ID=KHOIBONP_00900;inference=ab initio prediction:Prodigal:2.6;locus_tag=KHOIBONP_00900;product=hypothetical protein
392_016891_unitig_0-quiver_dnaA_pilon	Prodigal:2.6	CDS	930187	933003	.	+	0	ID=KHOIBONP_00901;eC_number=2.7.13.3;Name=rcsC_1;gene=rcsC_1;inference=ab initio prediction:Prodigal:2.6,protein motif:HAMAP:MF_00979;locus_tag=KHOIBONP_00901;product=Sensor histidine kinase RcsC
392_016891_unitig_0-quiver_dnaA_pilon	Prodigal:2.6	CDS	933006	933980	.	+	0	ID=KHOIBONP_00902;Name=pleD_1;gene=pleD_1;inference=ab initio prediction:Prodigal:2.6,similar to AA sequence:UniProtKB:B8GZM2;locus_tag=KHOIBONP_00902;product=Response regulator PleD
392_016891_unitig_0-quiver_dnaA_pilon	Prodigal:2.6	CDS	934098	935696	.	+	0	ID=KHOIBONP_00903;Name=ddpA;db_xref=COG:COG0747;gene=ddpA;inference=ab initio prediction:Prodigal:2.6,similar to AA sequence:UniProtKB:P76128;locus_tag=KHOIBONP_00903;product=putative D%2CD-dipeptide-binding periplasmic protein DdpA
392_016891_unitig_0-quiver_dnaA_pilon	Prodigal:2.6	CDS	935697	936767	.	+	0	ID=KHOIBONP_00904;Name=dppB_1;db_xref=COG:COG0601;gene=dppB_1;inference=ab initio prediction:Prodigal:2.6,similar to AA sequence:UniProtKB:P0AEF8;locus_tag=KHOIBONP_00904;product=Dipeptide transport system permease protein DppB
392_016891_unitig_0-quiver_dnaA_pilon	Prodigal:2.6	CDS	936764	937687	.	+	0	ID=KHOIBONP_00905;Name=ddpC;db_xref=COG:COG1173;gene=ddpC;inference=ab initio prediction:Prodigal:2.6,similar to AA sequence:UniProtKB:P77463;locus_tag=KHOIBONP_00905;product=putative D%2CD-dipeptide transport system permease protein DdpC
392_016891_unitig_0-quiver_dnaA_pilon	Prodigal:2.6	CDS	937684	938523	.	+	0	ID=KHOIBONP_00906;Name=oppD_1;db_xref=COG:COG0444;gene=oppD_1;inference=ab initio prediction:Prodigal:2.6,similar to AA sequence:UniProtKB:P76027;locus_tag=KHOIBONP_00906;product=Oligopeptide transport ATP-binding protein OppD
392_016891_unitig_0-quiver_dnaA_pilon	Prodigal:2.6	CDS	938525	939286	.	+	0	ID=KHOIBONP_00907;Name=oppF_1;db_xref=COG:COG4608;gene=oppF_1;inference=ab initio prediction:Prodigal:2.6,similar to AA sequence:UniProtKB:P24137;locus_tag=KHOIBONP_00907;product=Oligopeptide transport ATP-binding protein OppF
392_016891_unitig_0-quiver_dnaA_pilon	Prodigal:2.6	CDS	939283	940674	.	+	0	ID=KHOIBONP_00908;eC_number=3.5.1.18;Name=dapE_1;gene=dapE_1;inference=ab initio prediction:Prodigal:2.6,protein motif:HAMAP:MF_01690;locus_tag=KHOIBONP_00908;product=Succinyl-diaminopimelate desuccinylase
392_016891_unitig_0-quiver_dnaA_pilon	Aragorn:1.2	tRNA	940844	940920	.	-	.	ID=KHOIBONP_00909;inference=COORDINATES:profile:Aragorn:1.2;locus_tag=KHOIBONP_00909;product=tRNA-Arg(tct)
392_016891_unitig_0-quiver_dnaA_pilon	Prodigal:2.6	CDS	941091	941387	.	+	0	ID=KHOIBONP_00910;inference=ab initio prediction:Prodigal:2.6;locus_tag=KHOIBONP_00910;product=hypothetical protein
392_016891_unitig_0-quiver_dnaA_pilon	Prodigal:2.6	CDS	941438	941899	.	-	0	ID=KHOIBONP_00911;eC_number=2.3.1.-;Name=ysnE;gene=ysnE;inference=ab initio prediction:Prodigal:2.6,similar to AA sequence:UniProtKB:P94562;locus_tag=KHOIBONP_00911;product=putative N-acetyltransferase YsnE
392_016891_unitig_0-quiver_dnaA_pilon	Prodigal:2.6	CDS	941967	943106	.	-	0	ID=KHOIBONP_00912;eC_number=2.6.1.37;Name=phnW;db_xref=COG:COG0075;gene=phnW;inference=ab initio prediction:Prodigal:2.6,similar to AA sequence:UniProtKB:P96060;locus_tag=KHOIBONP_00912;product=2-aminoethylphosphonate--pyruvate transaminase
392_016891_unitig_0-quiver_dnaA_pilon	Prodigal:2.6	CDS	943245	943952	.	+	0	ID=KHOIBONP_00913;inference=ab initio prediction:Prodigal:2.6;locus_tag=KHOIBONP_00913;product=hypothetical protein
392_016891_unitig_0-quiver_dnaA_pilon	Prodigal:2.6	CDS	943949	945304	.	+	0	ID=KHOIBONP_00914;eC_number=6.3.1.11;Name=puuA_2;db_xref=COG:COG0174;gene=puuA_2;inference=ab initio prediction:Prodigal:2.6,similar to AA sequence:UniProtKB:P78061;locus_tag=KHOIBONP_00914;product=Gamma-glutamylputrescine synthetase PuuA
392_016891_unitig_0-quiver_dnaA_pilon	Prodigal:2.6	CDS	945301	946596	.	+	0	ID=KHOIBONP_00915;eC_number=1.4.3.-;Name=puuB;gene=puuB;inference=ab initio prediction:Prodigal:2.6,similar to AA sequence:UniProtKB:P37906;locus_tag=KHOIBONP_00915;product=Gamma-glutamylputrescine oxidoreductase
392_016891_unitig_0-quiver_dnaA_pilon	Prodigal:2.6	CDS	946585	947028	.	-	0	ID=KHOIBONP_00916;inference=ab initio prediction:Prodigal:2.6;locus_tag=KHOIBONP_00916;product=hypothetical protein
392_016891_unitig_0-quiver_dnaA_pilon	Prodigal:2.6	CDS	947067	947360	.	-	0	ID=KHOIBONP_00917;inference=ab initio prediction:Prodigal:2.6;locus_tag=KHOIBONP_00917;product=hypothetical protein
392_016891_unitig_0-quiver_dnaA_pilon	Prodigal:2.6	CDS	947357	948214	.	-	0	ID=KHOIBONP_00918;eC_number=5.3.3.17;Name=phzF;gene=phzF;inference=ab initio prediction:Prodigal:2.6,similar to AA sequence:UniProtKB:Q51792;locus_tag=KHOIBONP_00918;product=Trans-2%2C3-dihydro-3-hydroxyanthranilate isomerase
392_016891_unitig_0-quiver_dnaA_pilon	Prodigal:2.6	CDS	948232	949134	.	-	0	ID=KHOIBONP_00919;eC_number=2.7.4.1;db_xref=COG:COG2326;inference=ab initio prediction:Prodigal:2.6,similar to AA sequence:UniProtKB:Q5LX16;locus_tag=KHOIBONP_00919;product=Polyphosphate:NDP phosphotransferase 1
392_016891_unitig_0-quiver_dnaA_pilon	Prodigal:2.6	CDS	949189	949653	.	-	0	ID=KHOIBONP_00920;inference=ab initio prediction:Prodigal:2.6;locus_tag=KHOIBONP_00920;product=hypothetical protein
392_016891_unitig_0-quiver_dnaA_pilon	Prodigal:2.6	CDS	949783	950079	.	+	0	ID=KHOIBONP_00921;inference=ab initio prediction:Prodigal:2.6;locus_tag=KHOIBONP_00921;product=hypothetical protein
392_016891_unitig_0-quiver_dnaA_pilon	Prodigal:2.6	CDS	950076	951038	.	-	0	ID=KHOIBONP_00922;eC_number=2.6.1.9;Name=hisC_1;gene=hisC_1;inference=ab initio prediction:Prodigal:2.6,protein motif:HAMAP:MF_01023;locus_tag=KHOIBONP_00922;product=Histidinol-phosphate aminotransferase
392_016891_unitig_0-quiver_dnaA_pilon	Prodigal:2.6	CDS	951217	951720	.	+	0	ID=KHOIBONP_00923;inference=ab initio prediction:Prodigal:2.6;locus_tag=KHOIBONP_00923;product=hypothetical protein
392_016891_unitig_0-quiver_dnaA_pilon	Prodigal:2.6	CDS	951722	952531	.	+	0	ID=KHOIBONP_00924;eC_number=1.5.1.2;Name=proC;db_xref=COG:COG0345;gene=proC;inference=ab initio prediction:Prodigal:2.6,similar to AA sequence:UniProtKB:P22008;locus_tag=KHOIBONP_00924;product=Pyrroline-5-carboxylate reductase
392_016891_unitig_0-quiver_dnaA_pilon	Prodigal:2.6	CDS	952528	952857	.	+	0	ID=KHOIBONP_00925;Name=csaA;db_xref=COG:COG0073;gene=csaA;inference=ab initio prediction:Prodigal:2.6,similar to AA sequence:UniProtKB:P37584;locus_tag=KHOIBONP_00925;product=putative chaperone CsaA
392_016891_unitig_0-quiver_dnaA_pilon	Prodigal:2.6	CDS	952854	953801	.	+	0	ID=KHOIBONP_00926;eC_number=1.1.1.29;inference=ab initio prediction:Prodigal:2.6,similar to AA sequence:UniProtKB:P36234;locus_tag=KHOIBONP_00926;product=Glycerate dehydrogenase
392_016891_unitig_0-quiver_dnaA_pilon	Prodigal:2.6	CDS	953861	954058	.	+	0	ID=KHOIBONP_00927;inference=ab initio prediction:Prodigal:2.6,similar to AA sequence:UniProtKB:Q9HV61;locus_tag=KHOIBONP_00927;note=UPF0337 protein PA4738;product=hypothetical protein
392_016891_unitig_0-quiver_dnaA_pilon	Prodigal:2.6	CDS	954173	955135	.	+	0	ID=KHOIBONP_00928;Name=corA_1;db_xref=COG:COG0598;gene=corA_1;inference=ab initio prediction:Prodigal:2.6,similar to AA sequence:UniProtKB:P0ABI4;locus_tag=KHOIBONP_00928;product=Magnesium transport protein CorA
392_016891_unitig_0-quiver_dnaA_pilon	Prodigal:2.6	CDS	955132	955410	.	-	0	ID=KHOIBONP_00929;inference=ab initio prediction:Prodigal:2.6;locus_tag=KHOIBONP_00929;product=hypothetical protein
392_016891_unitig_0-quiver_dnaA_pilon	Prodigal:2.6	CDS	955439	956509	.	-	0	ID=KHOIBONP_00930;eC_number=3.4.24.-;Name=prtS;gene=prtS;inference=ab initio prediction:Prodigal:2.6,similar to AA sequence:UniProtKB:A9YWT8;locus_tag=KHOIBONP_00930;product=Protease PrtS
392_016891_unitig_0-quiver_dnaA_pilon	Prodigal:2.6	CDS	956594	957601	.	-	0	ID=KHOIBONP_00931;eC_number=3.6.3.20;Name=ugpC_2;db_xref=COG:COG3839;gene=ugpC_2;inference=ab initio prediction:Prodigal:2.6,similar to AA sequence:UniProtKB:P10907;locus_tag=KHOIBONP_00931;product=sn-glycerol-3-phosphate import ATP-binding protein UgpC
392_016891_unitig_0-quiver_dnaA_pilon	Prodigal:2.6	CDS	957603	958451	.	-	0	ID=KHOIBONP_00932;inference=ab initio prediction:Prodigal:2.6;locus_tag=KHOIBONP_00932;product=hypothetical protein
392_016891_unitig_0-quiver_dnaA_pilon	Prodigal:2.6	CDS	958451	959329	.	-	0	ID=KHOIBONP_00933;Name=ugpA_1;db_xref=COG:COG1175;gene=ugpA_1;inference=ab initio prediction:Prodigal:2.6,similar to AA sequence:UniProtKB:P10905;locus_tag=KHOIBONP_00933;product=sn-glycerol-3-phosphate transport system permease protein UgpA
392_016891_unitig_0-quiver_dnaA_pilon	Prodigal:2.6	CDS	959409	960722	.	-	0	ID=KHOIBONP_00934;Name=ugpB;db_xref=COG:COG1653;gene=ugpB;inference=ab initio prediction:Prodigal:2.6,similar to AA sequence:UniProtKB:P0AG80;locus_tag=KHOIBONP_00934;product=sn-glycerol-3-phosphate-binding periplasmic protein UgpB
392_016891_unitig_0-quiver_dnaA_pilon	Prodigal:2.6	CDS	960830	961831	.	-	0	ID=KHOIBONP_00935;Name=yedI;db_xref=COG:COG2354;gene=yedI;inference=ab initio prediction:Prodigal:2.6,similar to AA sequence:UniProtKB:P46125;locus_tag=KHOIBONP_00935;product=Inner membrane protein YedI
392_016891_unitig_0-quiver_dnaA_pilon	Prodigal:2.6	CDS	962017	962583	.	-	0	ID=KHOIBONP_00936;inference=ab initio prediction:Prodigal:2.6;locus_tag=KHOIBONP_00936;product=hypothetical protein
392_016891_unitig_0-quiver_dnaA_pilon	Prodigal:2.6	CDS	962686	963390	.	-	0	ID=KHOIBONP_00937;inference=ab initio prediction:Prodigal:2.6;locus_tag=KHOIBONP_00937;product=hypothetical protein
392_016891_unitig_0-quiver_dnaA_pilon	Prodigal:2.6	CDS	963387	963941	.	-	0	ID=KHOIBONP_00938;Name=sigK_1;gene=sigK_1;inference=ab initio prediction:Prodigal:2.6,similar to AA sequence:UniProtKB:A1KFR7;locus_tag=KHOIBONP_00938;product=ECF RNA polymerase sigma factor SigK
392_016891_unitig_0-quiver_dnaA_pilon	Prodigal:2.6	CDS	964096	965067	.	+	0	ID=KHOIBONP_00939;eC_number=6.6.1.2;Name=cobS;gene=cobS;inference=ab initio prediction:Prodigal:2.6,similar to AA sequence:UniProtKB:P29933;locus_tag=KHOIBONP_00939;product=Aerobic cobaltochelatase subunit CobS
392_016891_unitig_0-quiver_dnaA_pilon	Prodigal:2.6	CDS	965098	966966	.	+	0	ID=KHOIBONP_00940;eC_number=6.6.1.2;Name=cobT;gene=cobT;inference=ab initio prediction:Prodigal:2.6,similar to AA sequence:UniProtKB:P29934;locus_tag=KHOIBONP_00940;product=Aerobic cobaltochelatase subunit CobT
392_016891_unitig_0-quiver_dnaA_pilon	Prodigal:2.6	CDS	967032	967844	.	-	0	ID=KHOIBONP_00941;inference=ab initio prediction:Prodigal:2.6;locus_tag=KHOIBONP_00941;product=hypothetical protein
392_016891_unitig_0-quiver_dnaA_pilon	Prodigal:2.6	CDS	967844	968692	.	-	0	ID=KHOIBONP_00942;inference=ab initio prediction:Prodigal:2.6;locus_tag=KHOIBONP_00942;product=hypothetical protein
392_016891_unitig_0-quiver_dnaA_pilon	Prodigal:2.6	CDS	968820	969137	.	+	0	ID=KHOIBONP_00943;inference=ab initio prediction:Prodigal:2.6;locus_tag=KHOIBONP_00943;product=hypothetical protein
392_016891_unitig_0-quiver_dnaA_pilon	Prodigal:2.6	CDS	969314	970120	.	+	0	ID=KHOIBONP_00944;inference=ab initio prediction:Prodigal:2.6;locus_tag=KHOIBONP_00944;product=hypothetical protein
392_016891_unitig_0-quiver_dnaA_pilon	Prodigal:2.6	CDS	970093	970755	.	+	0	ID=KHOIBONP_00945;inference=ab initio prediction:Prodigal:2.6;locus_tag=KHOIBONP_00945;product=hypothetical protein
392_016891_unitig_0-quiver_dnaA_pilon	Prodigal:2.6	CDS	970831	972606	.	+	0	ID=KHOIBONP_00946;eC_number=6.1.1.23;Name=aspS;db_xref=COG:COG0173;gene=aspS;inference=ab initio prediction:Prodigal:2.6,similar to AA sequence:UniProtKB:A0QWN3;locus_tag=KHOIBONP_00946;product=Aspartate--tRNA(Asp/Asn) ligase
392_016891_unitig_0-quiver_dnaA_pilon	Prodigal:2.6	CDS	972672	974039	.	+	0	ID=KHOIBONP_00947;inference=ab initio prediction:Prodigal:2.6;locus_tag=KHOIBONP_00947;product=hypothetical protein
392_016891_unitig_0-quiver_dnaA_pilon	Prodigal:2.6	CDS	974044	975219	.	+	0	ID=KHOIBONP_00948;inference=ab initio prediction:Prodigal:2.6;locus_tag=KHOIBONP_00948;product=hypothetical protein
392_016891_unitig_0-quiver_dnaA_pilon	Prodigal:2.6	CDS	975221	975973	.	-	0	ID=KHOIBONP_00949;Name=rssB_1;gene=rssB_1;inference=ab initio prediction:Prodigal:2.6,protein motif:HAMAP:MF_00958;locus_tag=KHOIBONP_00949;product=Regulator of RpoS
392_016891_unitig_0-quiver_dnaA_pilon	Prodigal:2.6	CDS	976085	976489	.	+	0	ID=KHOIBONP_00950;inference=ab initio prediction:Prodigal:2.6;locus_tag=KHOIBONP_00950;product=hypothetical protein
392_016891_unitig_0-quiver_dnaA_pilon	Prodigal:2.6	CDS	976489	976758	.	+	0	ID=KHOIBONP_00951;inference=ab initio prediction:Prodigal:2.6;locus_tag=KHOIBONP_00951;product=hypothetical protein
392_016891_unitig_0-quiver_dnaA_pilon	Prodigal:2.6	CDS	976715	977431	.	-	0	ID=KHOIBONP_00952;Name=cysZ;gene=cysZ;inference=ab initio prediction:Prodigal:2.6,protein motif:HAMAP:MF_00468;locus_tag=KHOIBONP_00952;product=Sulfate transporter CysZ
392_016891_unitig_0-quiver_dnaA_pilon	Prodigal:2.6	CDS	977428	978000	.	-	0	ID=KHOIBONP_00953;eC_number=1.-.-.-;Name=ydjA;db_xref=COG:COG0778;gene=ydjA;inference=ab initio prediction:Prodigal:2.6,similar to AA sequence:UniProtKB:P0ACY1;locus_tag=KHOIBONP_00953;product=Putative NAD(P)H nitroreductase YdjA
392_016891_unitig_0-quiver_dnaA_pilon	Prodigal:2.6	CDS	978064	978309	.	-	0	ID=KHOIBONP_00954;inference=ab initio prediction:Prodigal:2.6;locus_tag=KHOIBONP_00954;product=hypothetical protein
392_016891_unitig_0-quiver_dnaA_pilon	Prodigal:2.6	CDS	978450	979220	.	+	0	ID=KHOIBONP_00955;eC_number=3.4.-.-;Name=bepA_1;gene=bepA_1;inference=ab initio prediction:Prodigal:2.6,protein motif:HAMAP:MF_00997;locus_tag=KHOIBONP_00955;product=Beta-barrel assembly-enhancing protease
392_016891_unitig_0-quiver_dnaA_pilon	Prodigal:2.6	CDS	979405	979776	.	+	0	ID=KHOIBONP_00956;inference=ab initio prediction:Prodigal:2.6;locus_tag=KHOIBONP_00956;product=hypothetical protein
392_016891_unitig_0-quiver_dnaA_pilon	Prodigal:2.6	CDS	979784	980344	.	-	0	ID=KHOIBONP_00957;eC_number=2.2.1.6;Name=ilvH;db_xref=COG:COG0440;gene=ilvH;inference=ab initio prediction:Prodigal:2.6,similar to AA sequence:UniProtKB:P00894;locus_tag=KHOIBONP_00957;product=Acetolactate synthase isozyme 3 small subunit
392_016891_unitig_0-quiver_dnaA_pilon	Prodigal:2.6	CDS	980370	982124	.	-	0	ID=KHOIBONP_00958;eC_number=2.2.1.6;Name=ilvI;db_xref=COG:COG0028;gene=ilvI;inference=ab initio prediction:Prodigal:2.6,similar to AA sequence:UniProtKB:P00893;locus_tag=KHOIBONP_00958;product=Acetolactate synthase isozyme 3 large subunit
392_016891_unitig_0-quiver_dnaA_pilon	Prodigal:2.6	CDS	982285	983124	.	-	0	ID=KHOIBONP_00959;eC_number=2.3.2.29;Name=bpt;db_xref=COG:COG2935;gene=bpt;inference=ab initio prediction:Prodigal:2.6,similar to AA sequence:UniProtKB:Q983E4;locus_tag=KHOIBONP_00959;product=Aspartate/glutamate leucyltransferase
392_016891_unitig_0-quiver_dnaA_pilon	Prodigal:2.6	CDS	983332	986133	.	+	0	ID=KHOIBONP_00960;Name=glnE;db_xref=COG:COG1391;gene=glnE;inference=ab initio prediction:Prodigal:2.6,similar to AA sequence:UniProtKB:P30870;locus_tag=KHOIBONP_00960;product=Bifunctional glutamine synthetase adenylyltransferase/adenylyl-removing enzyme
392_016891_unitig_0-quiver_dnaA_pilon	Prodigal:2.6	CDS	986130	988265	.	-	0	ID=KHOIBONP_00961;inference=ab initio prediction:Prodigal:2.6;locus_tag=KHOIBONP_00961;product=hypothetical protein
392_016891_unitig_0-quiver_dnaA_pilon	Prodigal:2.6	CDS	988374	989522	.	-	0	ID=KHOIBONP_00962;eC_number=6.3.5.5;Name=carA;db_xref=COG:COG0505;gene=carA;inference=ab initio prediction:Prodigal:2.6,similar to AA sequence:UniProtKB:P0A6F1;locus_tag=KHOIBONP_00962;product=Carbamoyl-phosphate synthase small chain
392_016891_unitig_0-quiver_dnaA_pilon	Prodigal:2.6	CDS	989677	990138	.	+	0	ID=KHOIBONP_00963;Name=yqeY;db_xref=COG:COG1610;gene=yqeY;inference=ab initio prediction:Prodigal:2.6,similar to AA sequence:UniProtKB:P54464;locus_tag=KHOIBONP_00963;product=putative protein YqeY
392_016891_unitig_0-quiver_dnaA_pilon	Prodigal:2.6	CDS	990184	990372	.	+	0	ID=KHOIBONP_00964;inference=ab initio prediction:Prodigal:2.6;locus_tag=KHOIBONP_00964;product=hypothetical protein
392_016891_unitig_0-quiver_dnaA_pilon	Prodigal:2.6	CDS	990369	990863	.	-	0	ID=KHOIBONP_00965;inference=ab initio prediction:Prodigal:2.6;locus_tag=KHOIBONP_00965;product=hypothetical protein
392_016891_unitig_0-quiver_dnaA_pilon	Prodigal:2.6	CDS	990877	992553	.	-	0	ID=KHOIBONP_00966;eC_number=1.9.3.1;Name=ctaDII;db_xref=COG:COG0843;gene=ctaDII;inference=ab initio prediction:Prodigal:2.6,similar to AA sequence:UniProtKB:P98002;locus_tag=KHOIBONP_00966;product=Cytochrome c oxidase subunit 1-beta
392_016891_unitig_0-quiver_dnaA_pilon	Prodigal:2.6	CDS	992730	993170	.	-	0	ID=KHOIBONP_00967;Name=cycA;db_xref=COG:COG3474;gene=cycA;inference=ab initio prediction:Prodigal:2.6,similar to AA sequence:UniProtKB:P00096;locus_tag=KHOIBONP_00967;product=Cytochrome c-550
392_016891_unitig_0-quiver_dnaA_pilon	Prodigal:2.6	CDS	993287	993931	.	-	0	ID=KHOIBONP_00968;eC_number=2.3.1.181;Name=lipB;db_xref=COG:COG0321;gene=lipB;inference=ab initio prediction:Prodigal:2.6,similar to AA sequence:UniProtKB:Q5SLQ3;locus_tag=KHOIBONP_00968;product=Octanoyltransferase
392_016891_unitig_0-quiver_dnaA_pilon	Aragorn:1.2	tRNA	994039	994125	.	+	.	ID=KHOIBONP_00969;inference=COORDINATES:profile:Aragorn:1.2;locus_tag=KHOIBONP_00969;product=tRNA-Leu(gag)
392_016891_unitig_0-quiver_dnaA_pilon	Prodigal:2.6	CDS	994263	995363	.	-	0	ID=KHOIBONP_00970;inference=ab initio prediction:Prodigal:2.6;locus_tag=KHOIBONP_00970;product=hypothetical protein
392_016891_unitig_0-quiver_dnaA_pilon	Prodigal:2.6	CDS	995412	996128	.	-	0	ID=KHOIBONP_00971;inference=ab initio prediction:Prodigal:2.6;locus_tag=KHOIBONP_00971;product=hypothetical protein
392_016891_unitig_0-quiver_dnaA_pilon	Prodigal:2.6	CDS	996128	996730	.	-	0	ID=KHOIBONP_00972;inference=ab initio prediction:Prodigal:2.6;locus_tag=KHOIBONP_00972;product=hypothetical protein
392_016891_unitig_0-quiver_dnaA_pilon	Prodigal:2.6	CDS	996856	997251	.	+	0	ID=KHOIBONP_00973;inference=ab initio prediction:Prodigal:2.6;locus_tag=KHOIBONP_00973;product=hypothetical protein
392_016891_unitig_0-quiver_dnaA_pilon	Prodigal:2.6	CDS	997305	997577	.	-	0	ID=KHOIBONP_00974;inference=ab initio prediction:Prodigal:2.6;locus_tag=KHOIBONP_00974;product=hypothetical protein
392_016891_unitig_0-quiver_dnaA_pilon	Prodigal:2.6	CDS	997632	998255	.	-	0	ID=KHOIBONP_00975;inference=ab initio prediction:Prodigal:2.6;locus_tag=KHOIBONP_00975;product=hypothetical protein
392_016891_unitig_0-quiver_dnaA_pilon	Prodigal:2.6	CDS	998505	998750	.	+	0	ID=KHOIBONP_00976;inference=ab initio prediction:Prodigal:2.6;locus_tag=KHOIBONP_00976;product=hypothetical protein
392_016891_unitig_0-quiver_dnaA_pilon	Prodigal:2.6	CDS	999441	1000409	.	-	0	ID=KHOIBONP_00977;inference=ab initio prediction:Prodigal:2.6;locus_tag=KHOIBONP_00977;product=hypothetical protein
392_016891_unitig_0-quiver_dnaA_pilon	Prodigal:2.6	CDS	1000693	1002294	.	-	0	ID=KHOIBONP_00978;inference=ab initio prediction:Prodigal:2.6;locus_tag=KHOIBONP_00978;product=hypothetical protein
392_016891_unitig_0-quiver_dnaA_pilon	Prodigal:2.6	CDS	1002823	1003368	.	-	0	ID=KHOIBONP_00979;inference=ab initio prediction:Prodigal:2.6;locus_tag=KHOIBONP_00979;product=hypothetical protein
392_016891_unitig_0-quiver_dnaA_pilon	Prodigal:2.6	CDS	1003496	1003705	.	-	0	ID=KHOIBONP_00980;inference=ab initio prediction:Prodigal:2.6;locus_tag=KHOIBONP_00980;product=hypothetical protein
392_016891_unitig_0-quiver_dnaA_pilon	Prodigal:2.6	CDS	1004318	1005535	.	-	0	ID=KHOIBONP_00981;Name=intA;db_xref=COG:COG0582;gene=intA;inference=ab initio prediction:Prodigal:2.6,similar to AA sequence:UniProtKB:P32053;locus_tag=KHOIBONP_00981;product=Prophage integrase IntA
392_016891_unitig_0-quiver_dnaA_pilon	Prodigal:2.6	CDS	1005788	1007167	.	+	0	ID=KHOIBONP_00982;eC_number=4.3.1.7;Name=eutB_1;db_xref=COG:COG4303;gene=eutB_1;inference=ab initio prediction:Prodigal:2.6,similar to AA sequence:UniProtKB:P0AEJ6;locus_tag=KHOIBONP_00982;product=Ethanolamine ammonia-lyase heavy chain
392_016891_unitig_0-quiver_dnaA_pilon	Prodigal:2.6	CDS	1007164	1007892	.	+	0	ID=KHOIBONP_00983;eC_number=4.3.1.7;Name=eutC_1;gene=eutC_1;inference=ab initio prediction:Prodigal:2.6,protein motif:HAMAP:MF_00601;locus_tag=KHOIBONP_00983;product=Ethanolamine ammonia-lyase light chain
392_016891_unitig_0-quiver_dnaA_pilon	Prodigal:2.6	CDS	1007889	1009274	.	-	0	ID=KHOIBONP_00984;Name=srpC_1;gene=srpC_1;inference=ab initio prediction:Prodigal:2.6,similar to AA sequence:UniProtKB:O31101;locus_tag=KHOIBONP_00984;product=Solvent efflux pump outer membrane protein SrpC
392_016891_unitig_0-quiver_dnaA_pilon	Prodigal:2.6	CDS	1009271	1012387	.	-	0	ID=KHOIBONP_00985;Name=mepB;db_xref=COG:COG0841;gene=mepB;inference=ab initio prediction:Prodigal:2.6,similar to AA sequence:UniProtKB:P0C070;locus_tag=KHOIBONP_00985;product=Multidrug/solvent efflux pump membrane transporter MepB
392_016891_unitig_0-quiver_dnaA_pilon	Prodigal:2.6	CDS	1012394	1013644	.	-	0	ID=KHOIBONP_00986;Name=mexA_1;gene=mexA_1;inference=ab initio prediction:Prodigal:2.6,similar to AA sequence:UniProtKB:P52477;locus_tag=KHOIBONP_00986;product=Multidrug resistance protein MexA
392_016891_unitig_0-quiver_dnaA_pilon	Prodigal:2.6	CDS	1013756	1014337	.	+	0	ID=KHOIBONP_00987;inference=ab initio prediction:Prodigal:2.6;locus_tag=KHOIBONP_00987;product=hypothetical protein
392_016891_unitig_0-quiver_dnaA_pilon	Prodigal:2.6	CDS	1014334	1017735	.	-	0	ID=KHOIBONP_00988;eC_number=3.1.1.61;Name=cheB_1;gene=cheB_1;inference=ab initio prediction:Prodigal:2.6,protein motif:HAMAP:MF_00099;locus_tag=KHOIBONP_00988;product=Chemotaxis response regulator protein-glutamate methylesterase
392_016891_unitig_0-quiver_dnaA_pilon	Prodigal:2.6	CDS	1017728	1018267	.	-	0	ID=KHOIBONP_00989;eC_number=2.7.13.3;db_xref=COG:COG2202;inference=ab initio prediction:Prodigal:2.6,similar to AA sequence:UniProtKB:Q2NCA3;locus_tag=KHOIBONP_00989;product=Blue-light-activated histidine kinase 1
392_016891_unitig_0-quiver_dnaA_pilon	Prodigal:2.6	CDS	1018341	1019366	.	-	0	ID=KHOIBONP_00990;Name=cytR;db_xref=COG:COG1609;gene=cytR;inference=ab initio prediction:Prodigal:2.6,similar to AA sequence:UniProtKB:P0ACN7;locus_tag=KHOIBONP_00990;product=HTH-type transcriptional repressor CytR
392_016891_unitig_0-quiver_dnaA_pilon	Prodigal:2.6	CDS	1019514	1020566	.	+	0	ID=KHOIBONP_00991;eC_number=4.2.1.44;Name=iolE_1;gene=iolE_1;inference=ab initio prediction:Prodigal:2.6,protein motif:HAMAP:MF_01672;locus_tag=KHOIBONP_00991;product=Inosose dehydratase
392_016891_unitig_0-quiver_dnaA_pilon	Prodigal:2.6	CDS	1020563	1021669	.	+	0	ID=KHOIBONP_00992;eC_number=1.1.1.18;Name=iolG_2;gene=iolG_2;inference=ab initio prediction:Prodigal:2.6,protein motif:HAMAP:MF_01671;locus_tag=KHOIBONP_00992;product=Inositol 2-dehydrogenase/D-chiro-inositol 3-dehydrogenase
392_016891_unitig_0-quiver_dnaA_pilon	Prodigal:2.6	CDS	1021666	1023171	.	+	0	ID=KHOIBONP_00993;eC_number=3.6.3.17;Name=rbsA_3;db_xref=COG:COG1129;gene=rbsA_3;inference=ab initio prediction:Prodigal:2.6,similar to AA sequence:UniProtKB:P04983;locus_tag=KHOIBONP_00993;product=Ribose import ATP-binding protein RbsA
392_016891_unitig_0-quiver_dnaA_pilon	Prodigal:2.6	CDS	1023168	1024163	.	+	0	ID=KHOIBONP_00994;Name=rbsC_3;db_xref=COG:COG1172;gene=rbsC_3;inference=ab initio prediction:Prodigal:2.6,similar to AA sequence:UniProtKB:P0AGI1;locus_tag=KHOIBONP_00994;product=Ribose import permease protein RbsC
392_016891_unitig_0-quiver_dnaA_pilon	Prodigal:2.6	CDS	1024191	1025126	.	+	0	ID=KHOIBONP_00995;inference=ab initio prediction:Prodigal:2.6;locus_tag=KHOIBONP_00995;product=hypothetical protein
392_016891_unitig_0-quiver_dnaA_pilon	Prodigal:2.6	CDS	1025260	1026162	.	+	0	ID=KHOIBONP_00996;inference=ab initio prediction:Prodigal:2.6;locus_tag=KHOIBONP_00996;product=hypothetical protein
392_016891_unitig_0-quiver_dnaA_pilon	Prodigal:2.6	CDS	1026196	1027884	.	+	0	ID=KHOIBONP_00997;eC_number=1.1.99.11;Name=fdhL_2;gene=fdhL_2;inference=ab initio prediction:Prodigal:2.6,similar to AA sequence:UniProtKB:M1VMF7;locus_tag=KHOIBONP_00997;product=Fructose dehydrogenase large subunit
392_016891_unitig_0-quiver_dnaA_pilon	Prodigal:2.6	CDS	1027884	1028522	.	+	0	ID=KHOIBONP_00998;inference=ab initio prediction:Prodigal:2.6;locus_tag=KHOIBONP_00998;product=hypothetical protein
392_016891_unitig_0-quiver_dnaA_pilon	Prodigal:2.6	CDS	1028579	1029337	.	+	0	ID=KHOIBONP_00999;inference=ab initio prediction:Prodigal:2.6;locus_tag=KHOIBONP_00999;product=hypothetical protein
392_016891_unitig_0-quiver_dnaA_pilon	Prodigal:2.6	CDS	1029438	1030289	.	-	0	ID=KHOIBONP_01000;inference=ab initio prediction:Prodigal:2.6;locus_tag=KHOIBONP_01000;product=hypothetical protein
392_016891_unitig_0-quiver_dnaA_pilon	Prodigal:2.6	CDS	1030476	1031960	.	+	0	ID=KHOIBONP_01001;inference=ab initio prediction:Prodigal:2.6;locus_tag=KHOIBONP_01001;product=hypothetical protein
392_016891_unitig_0-quiver_dnaA_pilon	Prodigal:2.6	CDS	1031957	1032781	.	-	0	ID=KHOIBONP_01002;eC_number=4.2.99.20;Name=menH_2;gene=menH_2;inference=ab initio prediction:Prodigal:2.6,protein motif:HAMAP:MF_01660;locus_tag=KHOIBONP_01002;product=2-succinyl-6-hydroxy-2%2C4-cyclohexadiene-1-carboxylate synthase
392_016891_unitig_0-quiver_dnaA_pilon	Prodigal:2.6	CDS	1032809	1033597	.	-	0	ID=KHOIBONP_01003;eC_number=1.3.1.9;Name=fabI_1;db_xref=COG:COG0623;gene=fabI_1;inference=ab initio prediction:Prodigal:2.6,similar to AA sequence:UniProtKB:O67505;locus_tag=KHOIBONP_01003;product=Enoyl-[acyl-carrier-protein] reductase [NADH] FabI
392_016891_unitig_0-quiver_dnaA_pilon	Prodigal:2.6	CDS	1033614	1034843	.	-	0	ID=KHOIBONP_01004;eC_number=2.3.1.41;Name=fabB;gene=fabB;inference=ab initio prediction:Prodigal:2.6,similar to AA sequence:UniProtKB:Q02K94;locus_tag=KHOIBONP_01004;product=3-oxoacyl-[acyl-carrier-protein] synthase 1
392_016891_unitig_0-quiver_dnaA_pilon	Prodigal:2.6	CDS	1034868	1035377	.	-	0	ID=KHOIBONP_01005;eC_number=4.2.1.59;Name=fabA;db_xref=COG:COG0764;gene=fabA;inference=ab initio prediction:Prodigal:2.6,similar to AA sequence:UniProtKB:A5F850;locus_tag=KHOIBONP_01005;product=3-hydroxydecanoyl-[acyl-carrier-protein] dehydratase
392_016891_unitig_0-quiver_dnaA_pilon	Prodigal:2.6	CDS	1035485	1036360	.	-	0	ID=KHOIBONP_01006;inference=ab initio prediction:Prodigal:2.6;locus_tag=KHOIBONP_01006;product=hypothetical protein
392_016891_unitig_0-quiver_dnaA_pilon	Prodigal:2.6	CDS	1036360	1037082	.	-	0	ID=KHOIBONP_01007;inference=ab initio prediction:Prodigal:2.6;locus_tag=KHOIBONP_01007;product=hypothetical protein
392_016891_unitig_0-quiver_dnaA_pilon	Prodigal:2.6	CDS	1037351	1037821	.	+	0	ID=KHOIBONP_01008;Name=infC;db_xref=COG:COG0290;gene=infC;inference=ab initio prediction:Prodigal:2.6,similar to AA sequence:UniProtKB:P0A707;locus_tag=KHOIBONP_01008;product=Translation initiation factor IF-3
392_016891_unitig_0-quiver_dnaA_pilon	Prodigal:2.6	CDS	1037898	1038377	.	+	0	ID=KHOIBONP_01009;eC_number=3.6.1.23;Name=dut;gene=dut;inference=ab initio prediction:Prodigal:2.6,similar to AA sequence:UniProtKB:Q2YRG4;locus_tag=KHOIBONP_01009;product=Deoxyuridine 5'-triphosphate nucleotidohydrolase
392_016891_unitig_0-quiver_dnaA_pilon	Prodigal:2.6	CDS	1038374	1039426	.	+	0	ID=KHOIBONP_01010;inference=ab initio prediction:Prodigal:2.6;locus_tag=KHOIBONP_01010;product=hypothetical protein
392_016891_unitig_0-quiver_dnaA_pilon	Prodigal:2.6	CDS	1039454	1041478	.	+	0	ID=KHOIBONP_01011;eC_number=3.4.15.5;Name=dcp;db_xref=COG:COG0339;gene=dcp;inference=ab initio prediction:Prodigal:2.6,similar to AA sequence:UniProtKB:P24171;locus_tag=KHOIBONP_01011;product=Dipeptidyl carboxypeptidase
392_016891_unitig_0-quiver_dnaA_pilon	Prodigal:2.6	CDS	1041507	1041878	.	+	0	ID=KHOIBONP_01012;inference=ab initio prediction:Prodigal:2.6;locus_tag=KHOIBONP_01012;product=hypothetical protein
392_016891_unitig_0-quiver_dnaA_pilon	Prodigal:2.6	CDS	1041999	1045433	.	-	0	ID=KHOIBONP_01013;eC_number=4.1.3.39;Name=mhpE;gene=mhpE;inference=ab initio prediction:Prodigal:2.6,protein motif:HAMAP:MF_01656;locus_tag=KHOIBONP_01013;product=4-hydroxy-2-oxovalerate aldolase
392_016891_unitig_0-quiver_dnaA_pilon	Prodigal:2.6	CDS	1045610	1048477	.	+	0	ID=KHOIBONP_01014;Name=uvrA;db_xref=COG:COG0178;gene=uvrA;inference=ab initio prediction:Prodigal:2.6,similar to AA sequence:UniProtKB:P0A698;locus_tag=KHOIBONP_01014;product=UvrABC system protein A
392_016891_unitig_0-quiver_dnaA_pilon	Aragorn:1.2	tRNA	1048603	1048677	.	+	.	ID=KHOIBONP_01015;inference=COORDINATES:profile:Aragorn:1.2;locus_tag=KHOIBONP_01015;product=tRNA-Gly(gcc)
392_016891_unitig_0-quiver_dnaA_pilon	Prodigal:2.6	CDS	1048989	1051481	.	-	0	ID=KHOIBONP_01016;eC_number=1.5.3.19;Name=abo_1;gene=abo_1;inference=ab initio prediction:Prodigal:2.6,similar to AA sequence:UniProtKB:Q8GAI3;locus_tag=KHOIBONP_01016;product=4-methylaminobutanoate oxidase (formaldehyde-forming)
392_016891_unitig_0-quiver_dnaA_pilon	Prodigal:2.6	CDS	1051634	1052479	.	+	0	ID=KHOIBONP_01017;eC_number=6.3.2.1;Name=panC;db_xref=COG:COG0414;gene=panC;inference=ab initio prediction:Prodigal:2.6,similar to AA sequence:UniProtKB:Q8YFC9;locus_tag=KHOIBONP_01017;product=Pantothenate synthetase
392_016891_unitig_0-quiver_dnaA_pilon	Prodigal:2.6	CDS	1052517	1053326	.	+	0	ID=KHOIBONP_01018;eC_number=2.1.2.11;Name=panB;gene=panB;inference=ab initio prediction:Prodigal:2.6,similar to AA sequence:UniProtKB:Q3JP15;locus_tag=KHOIBONP_01018;product=3-methyl-2-oxobutanoate hydroxymethyltransferase
392_016891_unitig_0-quiver_dnaA_pilon	Prodigal:2.6	CDS	1053517	1054659	.	-	0	ID=KHOIBONP_01019;Name=ybjJ;gene=ybjJ;inference=ab initio prediction:Prodigal:2.6,similar to AA sequence:UniProtKB:P75810;locus_tag=KHOIBONP_01019;product=Inner membrane protein YbjJ
392_016891_unitig_0-quiver_dnaA_pilon	Prodigal:2.6	CDS	1054659	1055663	.	-	0	ID=KHOIBONP_01020;eC_number=1.1.1.29;inference=ab initio prediction:Prodigal:2.6,similar to AA sequence:UniProtKB:P36234;locus_tag=KHOIBONP_01020;product=Glycerate dehydrogenase
392_016891_unitig_0-quiver_dnaA_pilon	Prodigal:2.6	CDS	1055816	1056367	.	+	0	ID=KHOIBONP_01021;inference=ab initio prediction:Prodigal:2.6;locus_tag=KHOIBONP_01021;product=hypothetical protein
392_016891_unitig_0-quiver_dnaA_pilon	Prodigal:2.6	CDS	1056510	1056875	.	+	0	ID=KHOIBONP_01022;eC_number=1.6.5.-;Name=ndhC;gene=ndhC;inference=ab initio prediction:Prodigal:2.6,similar to AA sequence:UniProtKB:P19045;locus_tag=KHOIBONP_01022;product=NAD(P)H-quinone oxidoreductase subunit 3
392_016891_unitig_0-quiver_dnaA_pilon	Prodigal:2.6	CDS	1056866	1057399	.	+	0	ID=KHOIBONP_01023;eC_number=1.6.5.11;Name=nuoB;db_xref=COG:COG0377;gene=nuoB;inference=ab initio prediction:Prodigal:2.6,similar to AA sequence:UniProtKB:A1B497;locus_tag=KHOIBONP_01023;product=NADH-quinone oxidoreductase subunit B
392_016891_unitig_0-quiver_dnaA_pilon	Prodigal:2.6	CDS	1057402	1058022	.	+	0	ID=KHOIBONP_01024;eC_number=1.6.5.11;Name=nqo5;db_xref=COG:COG0852;gene=nqo5;inference=ab initio prediction:Prodigal:2.6,similar to AA sequence:UniProtKB:P29917;locus_tag=KHOIBONP_01024;product=NADH-quinone oxidoreductase chain 5
392_016891_unitig_0-quiver_dnaA_pilon	Prodigal:2.6	CDS	1058019	1059260	.	+	0	ID=KHOIBONP_01025;eC_number=1.6.5.11;Name=nuoD;db_xref=COG:COG0649;gene=nuoD;inference=ab initio prediction:Prodigal:2.6,similar to AA sequence:UniProtKB:A1B495;locus_tag=KHOIBONP_01025;product=NADH-quinone oxidoreductase subunit D
392_016891_unitig_0-quiver_dnaA_pilon	Prodigal:2.6	CDS	1059260	1060153	.	+	0	ID=KHOIBONP_01026;inference=ab initio prediction:Prodigal:2.6;locus_tag=KHOIBONP_01026;product=hypothetical protein
392_016891_unitig_0-quiver_dnaA_pilon	Prodigal:2.6	CDS	1060189	1060734	.	+	0	ID=KHOIBONP_01027;Name=rplU_1;gene=rplU_1;inference=ab initio prediction:Prodigal:2.6,protein motif:HAMAP:MF_01363;locus_tag=KHOIBONP_01027;product=50S ribosomal protein L21
392_016891_unitig_0-quiver_dnaA_pilon	Prodigal:2.6	CDS	1060734	1060943	.	+	0	ID=KHOIBONP_01028;inference=ab initio prediction:Prodigal:2.6;locus_tag=KHOIBONP_01028;product=hypothetical protein
392_016891_unitig_0-quiver_dnaA_pilon	Prodigal:2.6	CDS	1060968	1062263	.	+	0	ID=KHOIBONP_01029;eC_number=1.6.5.11;Name=nqo1;db_xref=COG:COG1894;gene=nqo1;inference=ab initio prediction:Prodigal:2.6,similar to AA sequence:UniProtKB:P29913;locus_tag=KHOIBONP_01029;product=NADH-quinone oxidoreductase chain 1
392_016891_unitig_0-quiver_dnaA_pilon	Prodigal:2.6	CDS	1062365	1062766	.	+	0	ID=KHOIBONP_01030;inference=ab initio prediction:Prodigal:2.6;locus_tag=KHOIBONP_01030;product=hypothetical protein
392_016891_unitig_0-quiver_dnaA_pilon	Prodigal:2.6	CDS	1062777	1064789	.	+	0	ID=KHOIBONP_01031;eC_number=1.6.5.11;Name=nqo3;db_xref=COG:COG1034;gene=nqo3;inference=ab initio prediction:Prodigal:2.6,similar to AA sequence:UniProtKB:P29915;locus_tag=KHOIBONP_01031;product=NADH-quinone oxidoreductase chain 3
392_016891_unitig_0-quiver_dnaA_pilon	Prodigal:2.6	CDS	1064794	1065540	.	+	0	ID=KHOIBONP_01032;inference=ab initio prediction:Prodigal:2.6;locus_tag=KHOIBONP_01032;product=hypothetical protein
392_016891_unitig_0-quiver_dnaA_pilon	Prodigal:2.6	CDS	1065559	1066590	.	+	0	ID=KHOIBONP_01033;eC_number=1.6.5.11;Name=nuoH;db_xref=COG:COG1005;gene=nuoH;inference=ab initio prediction:Prodigal:2.6,similar to AA sequence:UniProtKB:P42032;locus_tag=KHOIBONP_01033;product=NADH-quinone oxidoreductase subunit H
392_016891_unitig_0-quiver_dnaA_pilon	Prodigal:2.6	CDS	1066594	1067085	.	+	0	ID=KHOIBONP_01034;eC_number=1.6.5.11;Name=nuoI;db_xref=COG:COG1143;gene=nuoI;inference=ab initio prediction:Prodigal:2.6,similar to AA sequence:UniProtKB:A1B486;locus_tag=KHOIBONP_01034;product=NADH-quinone oxidoreductase subunit I
392_016891_unitig_0-quiver_dnaA_pilon	Prodigal:2.6	CDS	1067082	1067495	.	+	0	ID=KHOIBONP_01035;inference=ab initio prediction:Prodigal:2.6;locus_tag=KHOIBONP_01035;product=hypothetical protein
392_016891_unitig_0-quiver_dnaA_pilon	Prodigal:2.6	CDS	1067492	1068094	.	+	0	ID=KHOIBONP_01036;eC_number=1.6.5.11;Name=nuoJ;db_xref=COG:COG0839;gene=nuoJ;inference=ab initio prediction:Prodigal:2.6,similar to AA sequence:UniProtKB:P0AFE0;locus_tag=KHOIBONP_01036;product=NADH-quinone oxidoreductase subunit J
392_016891_unitig_0-quiver_dnaA_pilon	Prodigal:2.6	CDS	1068153	1068458	.	+	0	ID=KHOIBONP_01037;eC_number=1.6.5.11;db_xref=COG:COG0713;inference=ab initio prediction:Prodigal:2.6,similar to AA sequence:UniProtKB:P29923;locus_tag=KHOIBONP_01037;product=NADH-quinone oxidoreductase subunit 11
392_016891_unitig_0-quiver_dnaA_pilon	Prodigal:2.6	CDS	1068463	1070559	.	+	0	ID=KHOIBONP_01038;eC_number=1.6.5.11;Name=nuoL;db_xref=COG:COG1009;gene=nuoL;inference=ab initio prediction:Prodigal:2.6,similar to AA sequence:UniProtKB:P9WIW1;locus_tag=KHOIBONP_01038;product=NADH-quinone oxidoreductase subunit L
392_016891_unitig_0-quiver_dnaA_pilon	Prodigal:2.6	CDS	1070561	1072114	.	+	0	ID=KHOIBONP_01039;eC_number=1.6.5.-;Name=ndhD1;db_xref=COG:COG1008;gene=ndhD1;inference=ab initio prediction:Prodigal:2.6,similar to AA sequence:UniProtKB:Q8DKY0;locus_tag=KHOIBONP_01039;product=NAD(P)H-quinone oxidoreductase chain 4 1
392_016891_unitig_0-quiver_dnaA_pilon	Prodigal:2.6	CDS	1072125	1073585	.	+	0	ID=KHOIBONP_01040;eC_number=1.6.5.11;Name=nuoN;db_xref=COG:COG1007;gene=nuoN;inference=ab initio prediction:Prodigal:2.6,similar to AA sequence:UniProtKB:A1B479;locus_tag=KHOIBONP_01040;product=NADH-quinone oxidoreductase subunit N
392_016891_unitig_0-quiver_dnaA_pilon	Prodigal:2.6	CDS	1073611	1074345	.	+	0	ID=KHOIBONP_01041;eC_number=6.3.4.15;Name=birA;db_xref=COG:COG0340;gene=birA;inference=ab initio prediction:Prodigal:2.6,similar to AA sequence:UniProtKB:P0CI75;locus_tag=KHOIBONP_01041;product=Bifunctional ligase/repressor BirA
392_016891_unitig_0-quiver_dnaA_pilon	Prodigal:2.6	CDS	1074350	1075129	.	+	0	ID=KHOIBONP_01042;eC_number=2.7.1.33;Name=coaX;db_xref=COG:COG1521;gene=coaX;inference=ab initio prediction:Prodigal:2.6,similar to AA sequence:UniProtKB:P37564;locus_tag=KHOIBONP_01042;product=Type III pantothenate kinase
392_016891_unitig_0-quiver_dnaA_pilon	Prodigal:2.6	CDS	1075122	1076798	.	+	0	ID=KHOIBONP_01043;eC_number=3.1.-.-;Name=rnjA;db_xref=COG:COG0595;gene=rnjA;inference=ab initio prediction:Prodigal:2.6,similar to AA sequence:UniProtKB:Q45493;locus_tag=KHOIBONP_01043;product=Ribonuclease J1
392_016891_unitig_0-quiver_dnaA_pilon	Prodigal:2.6	CDS	1076981	1077706	.	+	0	ID=KHOIBONP_01044;eC_number=2.1.1.33;Name=trmB;gene=trmB;inference=ab initio prediction:Prodigal:2.6,protein motif:HAMAP:MF_01057;locus_tag=KHOIBONP_01044;product=tRNA (guanine-N(7)-)-methyltransferase
392_016891_unitig_0-quiver_dnaA_pilon	Prodigal:2.6	CDS	1077734	1079551	.	-	0	ID=KHOIBONP_01045;eC_number=2.6.1.16;Name=nodM;gene=nodM;inference=ab initio prediction:Prodigal:2.6,similar to AA sequence:UniProtKB:P25195;locus_tag=KHOIBONP_01045;product=Glutamine--fructose-6-phosphate aminotransferase [isomerizing]
392_016891_unitig_0-quiver_dnaA_pilon	Prodigal:2.6	CDS	1079551	1080894	.	-	0	ID=KHOIBONP_01046;Name=glmU;gene=glmU;inference=ab initio prediction:Prodigal:2.6,similar to AA sequence:UniProtKB:B0VPT6;locus_tag=KHOIBONP_01046;product=Bifunctional protein GlmU
392_016891_unitig_0-quiver_dnaA_pilon	Prodigal:2.6	CDS	1081012	1081686	.	+	0	ID=KHOIBONP_01047;eC_number=3.1.3.18;Name=gph_2;db_xref=COG:COG0546;gene=gph_2;inference=ab initio prediction:Prodigal:2.6,similar to AA sequence:UniProtKB:O67359;locus_tag=KHOIBONP_01047;product=Phosphoglycolate phosphatase
392_016891_unitig_0-quiver_dnaA_pilon	Prodigal:2.6	CDS	1081691	1082176	.	-	0	ID=KHOIBONP_01048;eC_number=1.16.3.1;Name=bfr;db_xref=COG:COG2193;gene=bfr;inference=ab initio prediction:Prodigal:2.6,similar to AA sequence:UniProtKB:Q59738;locus_tag=KHOIBONP_01048;product=Bacterioferritin
392_016891_unitig_0-quiver_dnaA_pilon	Prodigal:2.6	CDS	1082124	1082417	.	-	0	ID=KHOIBONP_01049;inference=ab initio prediction:Prodigal:2.6;locus_tag=KHOIBONP_01049;product=hypothetical protein
392_016891_unitig_0-quiver_dnaA_pilon	Prodigal:2.6	CDS	1082536	1083582	.	+	0	ID=KHOIBONP_01050;eC_number=2.4.99.17;Name=queA;db_xref=COG:COG0809;gene=queA;inference=ab initio prediction:Prodigal:2.6,similar to AA sequence:UniProtKB:O32054;locus_tag=KHOIBONP_01050;product=S-adenosylmethionine:tRNA ribosyltransferase-isomerase
392_016891_unitig_0-quiver_dnaA_pilon	Prodigal:2.6	CDS	1083668	1084927	.	+	0	ID=KHOIBONP_01051;Name=ycaD_1;gene=ycaD_1;inference=ab initio prediction:Prodigal:2.6,protein motif:HAMAP:MF_01149;locus_tag=KHOIBONP_01051;product=putative MFS-type transporter YcaD
392_016891_unitig_0-quiver_dnaA_pilon	Prodigal:2.6	CDS	1084994	1086385	.	+	0	ID=KHOIBONP_01052;eC_number=1.8.1.4;Name=lpd;gene=lpd;inference=ab initio prediction:Prodigal:2.6,similar to AA sequence:UniProtKB:P14218;locus_tag=KHOIBONP_01052;product=Dihydrolipoyl dehydrogenase
392_016891_unitig_0-quiver_dnaA_pilon	Prodigal:2.6	CDS	1086437	1088854	.	-	0	ID=KHOIBONP_01053;eC_number=3.5.1.97;Name=quiP;db_xref=COG:COG2366;gene=quiP;inference=ab initio prediction:Prodigal:2.6,similar to AA sequence:UniProtKB:Q9I4U2;locus_tag=KHOIBONP_01053;product=Acyl-homoserine lactone acylase QuiP
392_016891_unitig_0-quiver_dnaA_pilon	Prodigal:2.6	CDS	1088992	1089858	.	+	0	ID=KHOIBONP_01054;eC_number=1.1.1.60;Name=garR_1;db_xref=COG:COG2084;gene=garR_1;inference=ab initio prediction:Prodigal:2.6,similar to AA sequence:UniProtKB:P0ABQ2;locus_tag=KHOIBONP_01054;product=2-hydroxy-3-oxopropionate reductase
392_016891_unitig_0-quiver_dnaA_pilon	Prodigal:2.6	CDS	1089914	1090297	.	+	0	ID=KHOIBONP_01055;inference=ab initio prediction:Prodigal:2.6;locus_tag=KHOIBONP_01055;product=hypothetical protein
392_016891_unitig_0-quiver_dnaA_pilon	Prodigal:2.6	CDS	1090376	1092007	.	+	0	ID=KHOIBONP_01056;eC_number=6.2.1.44;Name=dmdB;db_xref=COG:COG0318;gene=dmdB;inference=ab initio prediction:Prodigal:2.6,similar to AA sequence:UniProtKB:Q5LRT0;locus_tag=KHOIBONP_01056;product=3-methylmercaptopropionyl-CoA ligase
392_016891_unitig_0-quiver_dnaA_pilon	Prodigal:2.6	CDS	1092075	1092314	.	-	0	ID=KHOIBONP_01057;inference=ab initio prediction:Prodigal:2.6;locus_tag=KHOIBONP_01057;product=hypothetical protein
392_016891_unitig_0-quiver_dnaA_pilon	Prodigal:2.6	CDS	1092311	1092496	.	-	0	ID=KHOIBONP_01058;inference=ab initio prediction:Prodigal:2.6;locus_tag=KHOIBONP_01058;product=hypothetical protein
392_016891_unitig_0-quiver_dnaA_pilon	Prodigal:2.6	CDS	1092563	1093957	.	-	0	ID=KHOIBONP_01059;eC_number=4.2.1.2;Name=fumC;db_xref=COG:COG0114;gene=fumC;inference=ab initio prediction:Prodigal:2.6,similar to AA sequence:UniProtKB:Q92PB6;locus_tag=KHOIBONP_01059;product=Fumarate hydratase class II
392_016891_unitig_0-quiver_dnaA_pilon	Prodigal:2.6	CDS	1094052	1094939	.	-	0	ID=KHOIBONP_01060;eC_number=4.3.3.7;Name=dapA_1;db_xref=COG:COG0329;gene=dapA_1;inference=ab initio prediction:Prodigal:2.6,similar to AA sequence:UniProtKB:Q9X1K9;locus_tag=KHOIBONP_01060;product=4-hydroxy-tetrahydrodipicolinate synthase
392_016891_unitig_0-quiver_dnaA_pilon	Prodigal:2.6	CDS	1094944	1095429	.	-	0	ID=KHOIBONP_01061;inference=ab initio prediction:Prodigal:2.6;locus_tag=KHOIBONP_01061;product=hypothetical protein
392_016891_unitig_0-quiver_dnaA_pilon	Prodigal:2.6	CDS	1095516	1096316	.	-	0	ID=KHOIBONP_01062;eC_number=4.2.1.118;Name=asbF;gene=asbF;inference=ab initio prediction:Prodigal:2.6,similar to AA sequence:UniProtKB:Q81RQ4;locus_tag=KHOIBONP_01062;product=3-dehydroshikimate dehydratase
392_016891_unitig_0-quiver_dnaA_pilon	Prodigal:2.6	CDS	1096313	1097545	.	-	0	ID=KHOIBONP_01063;inference=ab initio prediction:Prodigal:2.6;locus_tag=KHOIBONP_01063;product=hypothetical protein
392_016891_unitig_0-quiver_dnaA_pilon	Prodigal:2.6	CDS	1097542	1100259	.	-	0	ID=KHOIBONP_01064;eC_number=6.2.1.26;Name=menE_1;gene=menE_1;inference=ab initio prediction:Prodigal:2.6,protein motif:HAMAP:MF_00731;locus_tag=KHOIBONP_01064;product=2-succinylbenzoate--CoA ligase
392_016891_unitig_0-quiver_dnaA_pilon	Prodigal:2.6	CDS	1100249	1101949	.	-	0	ID=KHOIBONP_01065;inference=ab initio prediction:Prodigal:2.6;locus_tag=KHOIBONP_01065;product=hypothetical protein
392_016891_unitig_0-quiver_dnaA_pilon	Prodigal:2.6	CDS	1102061	1102399	.	-	0	ID=KHOIBONP_01066;inference=ab initio prediction:Prodigal:2.6;locus_tag=KHOIBONP_01066;product=hypothetical protein
392_016891_unitig_0-quiver_dnaA_pilon	Prodigal:2.6	CDS	1102396	1102785	.	-	0	ID=KHOIBONP_01067;Name=cheY_1;db_xref=COG:COG0784;gene=cheY_1;inference=ab initio prediction:Prodigal:2.6,similar to AA sequence:UniProtKB:P0A2D5;locus_tag=KHOIBONP_01067;product=Chemotaxis protein CheY
392_016891_unitig_0-quiver_dnaA_pilon	Prodigal:2.6	CDS	1102796	1103668	.	-	0	ID=KHOIBONP_01068;eC_number=2.1.1.80;Name=cheR;gene=cheR;inference=ab initio prediction:Prodigal:2.6,similar to AA sequence:UniProtKB:P07801;locus_tag=KHOIBONP_01068;product=Chemotaxis protein methyltransferase
392_016891_unitig_0-quiver_dnaA_pilon	Prodigal:2.6	CDS	1103665	1104135	.	-	0	ID=KHOIBONP_01069;Name=cheW;db_xref=COG:COG0835;gene=cheW;inference=ab initio prediction:Prodigal:2.6,similar to AA sequence:UniProtKB:P06110;locus_tag=KHOIBONP_01069;product=Chemotaxis protein CheW
392_016891_unitig_0-quiver_dnaA_pilon	Prodigal:2.6	CDS	1104139	1106220	.	-	0	ID=KHOIBONP_01070;eC_number=2.7.13.3;Name=cheA;db_xref=COG:COG0643;gene=cheA;inference=ab initio prediction:Prodigal:2.6,similar to AA sequence:UniProtKB:Q52880;locus_tag=KHOIBONP_01070;product=Chemotaxis protein CheA
392_016891_unitig_0-quiver_dnaA_pilon	Prodigal:2.6	CDS	1106223	1106591	.	-	0	ID=KHOIBONP_01071;Name=cheY_2;db_xref=COG:COG0784;gene=cheY_2;inference=ab initio prediction:Prodigal:2.6,similar to AA sequence:UniProtKB:P71403;locus_tag=KHOIBONP_01071;product=Chemotaxis protein CheY
392_016891_unitig_0-quiver_dnaA_pilon	Prodigal:2.6	CDS	1106588	1106863	.	-	0	ID=KHOIBONP_01072;inference=ab initio prediction:Prodigal:2.6;locus_tag=KHOIBONP_01072;product=hypothetical protein
392_016891_unitig_0-quiver_dnaA_pilon	Prodigal:2.6	CDS	1107027	1108001	.	+	0	ID=KHOIBONP_01073;eC_number=3.1.1.61;Name=cheB_2;gene=cheB_2;inference=ab initio prediction:Prodigal:2.6,protein motif:HAMAP:MF_00099;locus_tag=KHOIBONP_01073;product=Chemotaxis response regulator protein-glutamate methylesterase
392_016891_unitig_0-quiver_dnaA_pilon	Prodigal:2.6	CDS	1107998	1108519	.	+	0	ID=KHOIBONP_01074;eC_number=3.5.1.44;Name=cheD;db_xref=COG:COG1871;gene=cheD;inference=ab initio prediction:Prodigal:2.6,similar to AA sequence:UniProtKB:Q9X005;locus_tag=KHOIBONP_01074;product=Chemoreceptor glutamine deamidase CheD
392_016891_unitig_0-quiver_dnaA_pilon	Prodigal:2.6	CDS	1108610	1110808	.	+	0	ID=KHOIBONP_01075;inference=ab initio prediction:Prodigal:2.6;locus_tag=KHOIBONP_01075;product=hypothetical protein
392_016891_unitig_0-quiver_dnaA_pilon	Prodigal:2.6	CDS	1110948	1111628	.	+	0	ID=KHOIBONP_01076;eC_number=2.5.1.16;Name=speE_1;gene=speE_1;inference=ab initio prediction:Prodigal:2.6,protein motif:HAMAP:MF_00198;locus_tag=KHOIBONP_01076;product=Polyamine aminopropyltransferase
392_016891_unitig_0-quiver_dnaA_pilon	Prodigal:2.6	CDS	1111662	1113170	.	-	0	ID=KHOIBONP_01077;inference=ab initio prediction:Prodigal:2.6;locus_tag=KHOIBONP_01077;product=hypothetical protein
392_016891_unitig_0-quiver_dnaA_pilon	Aragorn:1.2	tmRNA	1113230	1113563	.	-	.	ID=KHOIBONP_01078;Name=ssrA;gene=ssrA;inference=COORDINATES:profile:Aragorn:1.2;locus_tag=KHOIBONP_01078;product=transfer-messenger RNA%2C SsrA
392_016891_unitig_0-quiver_dnaA_pilon	Prodigal:2.6	CDS	1113651	1113923	.	+	0	ID=KHOIBONP_01079;inference=ab initio prediction:Prodigal:2.6;locus_tag=KHOIBONP_01079;product=hypothetical protein
392_016891_unitig_0-quiver_dnaA_pilon	Prodigal:2.6	CDS	1113982	1115400	.	-	0	ID=KHOIBONP_01080;eC_number=2.7.2.4;Name=ask;db_xref=COG:COG0527;gene=ask;inference=ab initio prediction:Prodigal:2.6,similar to AA sequence:UniProtKB:A4VFY3;locus_tag=KHOIBONP_01080;product=Aspartate kinase Ask_Ect
392_016891_unitig_0-quiver_dnaA_pilon	Prodigal:2.6	CDS	1115400	1115789	.	-	0	ID=KHOIBONP_01081;eC_number=4.2.1.108;Name=ectC;gene=ectC;inference=ab initio prediction:Prodigal:2.6,similar to AA sequence:UniProtKB:Q1GNW6;locus_tag=KHOIBONP_01081;product=L-ectoine synthase
392_016891_unitig_0-quiver_dnaA_pilon	Prodigal:2.6	CDS	1115795	1117090	.	-	0	ID=KHOIBONP_01082;eC_number=2.6.1.76;Name=ectB;db_xref=COG:COG0160;gene=ectB;inference=ab initio prediction:Prodigal:2.6,similar to AA sequence:UniProtKB:O52250;locus_tag=KHOIBONP_01082;product=Diaminobutyrate--2-oxoglutarate transaminase
392_016891_unitig_0-quiver_dnaA_pilon	Prodigal:2.6	CDS	1117146	1117682	.	-	0	ID=KHOIBONP_01083;eC_number=2.3.1.178;Name=ectA;gene=ectA;inference=ab initio prediction:Prodigal:2.6,similar to AA sequence:UniProtKB:Q4JQJ5;locus_tag=KHOIBONP_01083;product=L-2%2C4-diaminobutyric acid acetyltransferase
392_016891_unitig_0-quiver_dnaA_pilon	Prodigal:2.6	CDS	1117899	1118402	.	+	0	ID=KHOIBONP_01084;inference=ab initio prediction:Prodigal:2.6;locus_tag=KHOIBONP_01084;product=hypothetical protein
392_016891_unitig_0-quiver_dnaA_pilon	Prodigal:2.6	CDS	1118403	1119803	.	-	0	ID=KHOIBONP_01085;eC_number=1.1.1.44;Name=gndA;db_xref=COG:COG0362;gene=gndA;inference=ab initio prediction:Prodigal:2.6,similar to AA sequence:UniProtKB:P80859;locus_tag=KHOIBONP_01085;product=6-phosphogluconate dehydrogenase%2C NADP(+)-dependent%2C decarboxylating
392_016891_unitig_0-quiver_dnaA_pilon	Prodigal:2.6	CDS	1119858	1120301	.	-	0	ID=KHOIBONP_01086;inference=ab initio prediction:Prodigal:2.6;locus_tag=KHOIBONP_01086;product=hypothetical protein
392_016891_unitig_0-quiver_dnaA_pilon	Prodigal:2.6	CDS	1120443	1120985	.	-	0	ID=KHOIBONP_01087;Name=bioY;db_xref=COG:COG1268;gene=bioY;inference=ab initio prediction:Prodigal:2.6,similar to AA sequence:UniProtKB:Q9WZQ6;locus_tag=KHOIBONP_01087;product=Biotin transporter BioY
392_016891_unitig_0-quiver_dnaA_pilon	Prodigal:2.6	CDS	1121389	1123674	.	+	0	ID=KHOIBONP_01088;Name=mrpA;db_xref=COG:COG1009;gene=mrpA;inference=ab initio prediction:Prodigal:2.6,similar to AA sequence:UniProtKB:Q9K2S2;locus_tag=KHOIBONP_01088;product=Na(+)/H(+) antiporter subunit A
392_016891_unitig_0-quiver_dnaA_pilon	Prodigal:2.6	CDS	1123676	1124092	.	+	0	ID=KHOIBONP_01089;Name=mrpB;db_xref=COG:COG2111;gene=mrpB;inference=ab initio prediction:Prodigal:2.6,similar to AA sequence:UniProtKB:O05259;locus_tag=KHOIBONP_01089;product=Na(+)/H(+) antiporter subunit B
392_016891_unitig_0-quiver_dnaA_pilon	Prodigal:2.6	CDS	1124094	1124468	.	+	0	ID=KHOIBONP_01090;Name=mrpC;db_xref=COG:COG1006;gene=mrpC;inference=ab initio prediction:Prodigal:2.6,similar to AA sequence:UniProtKB:O05260;locus_tag=KHOIBONP_01090;product=Na(+)/H(+) antiporter subunit C
392_016891_unitig_0-quiver_dnaA_pilon	Prodigal:2.6	CDS	1124465	1125964	.	+	0	ID=KHOIBONP_01091;Name=mrpD_1;db_xref=COG:COG0651;gene=mrpD_1;inference=ab initio prediction:Prodigal:2.6,similar to AA sequence:UniProtKB:Q9RGZ2;locus_tag=KHOIBONP_01091;product=Na(+)/H(+) antiporter subunit D
392_016891_unitig_0-quiver_dnaA_pilon	Prodigal:2.6	CDS	1125961	1126437	.	+	0	ID=KHOIBONP_01092;Name=mrpE;db_xref=COG:COG1863;gene=mrpE;inference=ab initio prediction:Prodigal:2.6,similar to AA sequence:UniProtKB:Q7WY60;locus_tag=KHOIBONP_01092;product=Na(+)/H(+) antiporter subunit E
392_016891_unitig_0-quiver_dnaA_pilon	Prodigal:2.6	CDS	1126443	1126733	.	+	0	ID=KHOIBONP_01093;inference=ab initio prediction:Prodigal:2.6;locus_tag=KHOIBONP_01093;product=hypothetical protein
392_016891_unitig_0-quiver_dnaA_pilon	Prodigal:2.6	CDS	1126730	1127089	.	+	0	ID=KHOIBONP_01094;Name=mrpG;db_xref=COG:COG1320;gene=mrpG;inference=ab initio prediction:Prodigal:2.6,similar to AA sequence:UniProtKB:O05227;locus_tag=KHOIBONP_01094;product=Na(+)/H(+) antiporter subunit G
392_016891_unitig_0-quiver_dnaA_pilon	Prodigal:2.6	CDS	1127190	1128371	.	+	0	ID=KHOIBONP_01095;eC_number=3.1.13.5;Name=rnd_2;db_xref=COG:COG0349;gene=rnd_2;inference=ab initio prediction:Prodigal:2.6,similar to AA sequence:UniProtKB:P09155;locus_tag=KHOIBONP_01095;product=Ribonuclease D
392_016891_unitig_0-quiver_dnaA_pilon	Prodigal:2.6	CDS	1128375	1129358	.	+	0	ID=KHOIBONP_01096;inference=ab initio prediction:Prodigal:2.6;locus_tag=KHOIBONP_01096;product=hypothetical protein
392_016891_unitig_0-quiver_dnaA_pilon	Prodigal:2.6	CDS	1129355	1130077	.	-	0	ID=KHOIBONP_01097;inference=ab initio prediction:Prodigal:2.6;locus_tag=KHOIBONP_01097;product=hypothetical protein
392_016891_unitig_0-quiver_dnaA_pilon	Prodigal:2.6	CDS	1130326	1130961	.	+	0	ID=KHOIBONP_01098;eC_number=2.7.4.8;Name=gmk;db_xref=COG:COG0194;gene=gmk;inference=ab initio prediction:Prodigal:2.6,similar to AA sequence:UniProtKB:P60546;locus_tag=KHOIBONP_01098;product=Guanylate kinase
392_016891_unitig_0-quiver_dnaA_pilon	Prodigal:2.6	CDS	1130958	1131482	.	+	0	ID=KHOIBONP_01099;Name=yrdA;db_xref=COG:COG0663;gene=yrdA;inference=ab initio prediction:Prodigal:2.6,similar to AA sequence:UniProtKB:P0A9W9;locus_tag=KHOIBONP_01099;product=Protein YrdA
392_016891_unitig_0-quiver_dnaA_pilon	Prodigal:2.6	CDS	1131487	1132593	.	+	0	ID=KHOIBONP_01100;eC_number=2.7.13.3;Name=phoR;gene=phoR;inference=ab initio prediction:Prodigal:2.6,similar to AA sequence:UniProtKB:P08400;locus_tag=KHOIBONP_01100;product=Phosphate regulon sensor protein PhoR
392_016891_unitig_0-quiver_dnaA_pilon	Prodigal:2.6	CDS	1132668	1133420	.	+	0	ID=KHOIBONP_01101;eC_number=5.3.1.6;Name=rpiA;db_xref=COG:COG0120;gene=rpiA;inference=ab initio prediction:Prodigal:2.6,similar to AA sequence:UniProtKB:Q6G3V6;locus_tag=KHOIBONP_01101;product=Ribose-5-phosphate isomerase A
392_016891_unitig_0-quiver_dnaA_pilon	Prodigal:2.6	CDS	1133422	1134801	.	+	0	ID=KHOIBONP_01102;eC_number=1.8.1.16;Name=garB;gene=garB;inference=ab initio prediction:Prodigal:2.6,similar to AA sequence:UniProtKB:D0VWY5;locus_tag=KHOIBONP_01102;product=Glutathione amide reductase
392_016891_unitig_0-quiver_dnaA_pilon	Prodigal:2.6	CDS	1134917	1136212	.	+	0	ID=KHOIBONP_01103;inference=ab initio prediction:Prodigal:2.6;locus_tag=KHOIBONP_01103;product=hypothetical protein
392_016891_unitig_0-quiver_dnaA_pilon	Prodigal:2.6	CDS	1136212	1137408	.	+	0	ID=KHOIBONP_01104;inference=ab initio prediction:Prodigal:2.6;locus_tag=KHOIBONP_01104;product=hypothetical protein
392_016891_unitig_0-quiver_dnaA_pilon	Prodigal:2.6	CDS	1137585	1139180	.	+	0	ID=KHOIBONP_01105;eC_number=3.4.21.107;Name=degP;db_xref=COG:COG0265;gene=degP;inference=ab initio prediction:Prodigal:2.6,similar to AA sequence:UniProtKB:P0C0V0;locus_tag=KHOIBONP_01105;product=Periplasmic serine endoprotease DegP
392_016891_unitig_0-quiver_dnaA_pilon	Prodigal:2.6	CDS	1139282	1139605	.	+	0	ID=KHOIBONP_01106;Name=fdxE;db_xref=COG:COG0633;gene=fdxE;inference=ab initio prediction:Prodigal:2.6,similar to AA sequence:UniProtKB:P80306;locus_tag=KHOIBONP_01106;product=Ferredoxin-6
392_016891_unitig_0-quiver_dnaA_pilon	Prodigal:2.6	CDS	1139747	1140178	.	+	0	ID=KHOIBONP_01107;inference=ab initio prediction:Prodigal:2.6;locus_tag=KHOIBONP_01107;product=hypothetical protein
392_016891_unitig_0-quiver_dnaA_pilon	Prodigal:2.6	CDS	1140212	1141324	.	+	0	ID=KHOIBONP_01108;inference=ab initio prediction:Prodigal:2.6;locus_tag=KHOIBONP_01108;product=hypothetical protein
392_016891_unitig_0-quiver_dnaA_pilon	Prodigal:2.6	CDS	1141321	1143951	.	+	0	ID=KHOIBONP_01109;inference=ab initio prediction:Prodigal:2.6;locus_tag=KHOIBONP_01109;product=hypothetical protein
392_016891_unitig_0-quiver_dnaA_pilon	Prodigal:2.6	CDS	1143954	1144565	.	-	0	ID=KHOIBONP_01110;inference=ab initio prediction:Prodigal:2.6;locus_tag=KHOIBONP_01110;product=hypothetical protein
392_016891_unitig_0-quiver_dnaA_pilon	Prodigal:2.6	CDS	1144803	1146407	.	+	0	ID=KHOIBONP_01111;Name=dppA_1;db_xref=COG:COG0747;gene=dppA_1;inference=ab initio prediction:Prodigal:2.6,similar to AA sequence:UniProtKB:P23847;locus_tag=KHOIBONP_01111;product=Periplasmic dipeptide transport protein
392_016891_unitig_0-quiver_dnaA_pilon	Prodigal:2.6	CDS	1146460	1147413	.	+	0	ID=KHOIBONP_01112;Name=gsiC_2;db_xref=COG:COG0601;gene=gsiC_2;inference=ab initio prediction:Prodigal:2.6,similar to AA sequence:UniProtKB:P75798;locus_tag=KHOIBONP_01112;product=Glutathione transport system permease protein GsiC
392_016891_unitig_0-quiver_dnaA_pilon	Prodigal:2.6	CDS	1147418	1148299	.	+	0	ID=KHOIBONP_01113;Name=gsiD_1;db_xref=COG:COG1173;gene=gsiD_1;inference=ab initio prediction:Prodigal:2.6,similar to AA sequence:UniProtKB:P75799;locus_tag=KHOIBONP_01113;product=Glutathione transport system permease protein GsiD
392_016891_unitig_0-quiver_dnaA_pilon	Prodigal:2.6	CDS	1148286	1149299	.	+	0	ID=KHOIBONP_01114;Name=oppF_2;db_xref=COG:COG4608;gene=oppF_2;inference=ab initio prediction:Prodigal:2.6,similar to AA sequence:UniProtKB:P24137;locus_tag=KHOIBONP_01114;product=Oligopeptide transport ATP-binding protein OppF
392_016891_unitig_0-quiver_dnaA_pilon	Prodigal:2.6	CDS	1149296	1150273	.	+	0	ID=KHOIBONP_01115;Name=oppD_2;db_xref=COG:COG0444;gene=oppD_2;inference=ab initio prediction:Prodigal:2.6,similar to AA sequence:UniProtKB:P24136;locus_tag=KHOIBONP_01115;product=Oligopeptide transport ATP-binding protein OppD
392_016891_unitig_0-quiver_dnaA_pilon	Prodigal:2.6	CDS	1150277	1151446	.	+	0	ID=KHOIBONP_01116;eC_number=3.5.99.5;Name=cnbH_2;gene=cnbH_2;inference=ab initio prediction:Prodigal:2.6,similar to AA sequence:UniProtKB:Q38M35;locus_tag=KHOIBONP_01116;product=2-amino-5-chloromuconic acid deaminase
392_016891_unitig_0-quiver_dnaA_pilon	Prodigal:2.6	CDS	1151443	1151913	.	+	0	ID=KHOIBONP_01117;inference=ab initio prediction:Prodigal:2.6;locus_tag=KHOIBONP_01117;product=hypothetical protein
392_016891_unitig_0-quiver_dnaA_pilon	Prodigal:2.6	CDS	1151900	1152790	.	-	0	ID=KHOIBONP_01118;Name=gcvA_1;gene=gcvA_1;inference=ab initio prediction:Prodigal:2.6,similar to AA sequence:UniProtKB:P0A9F6;locus_tag=KHOIBONP_01118;product=Glycine cleavage system transcriptional activator
392_016891_unitig_0-quiver_dnaA_pilon	Prodigal:2.6	CDS	1152897	1154105	.	+	0	ID=KHOIBONP_01119;eC_number=1.3.99.-;Name=mmgC_1;db_xref=COG:COG1960;gene=mmgC_1;inference=ab initio prediction:Prodigal:2.6,similar to AA sequence:UniProtKB:P45857;locus_tag=KHOIBONP_01119;product=Acyl-CoA dehydrogenase
392_016891_unitig_0-quiver_dnaA_pilon	Prodigal:2.6	CDS	1155120	1155242	.	+	0	ID=KHOIBONP_01120;inference=ab initio prediction:Prodigal:2.6;locus_tag=KHOIBONP_01120;product=hypothetical protein
392_016891_unitig_0-quiver_dnaA_pilon	Prodigal:2.6	CDS	1155226	1156056	.	-	0	ID=KHOIBONP_01121;inference=ab initio prediction:Prodigal:2.6;locus_tag=KHOIBONP_01121;product=hypothetical protein
392_016891_unitig_0-quiver_dnaA_pilon	Prodigal:2.6	CDS	1156077	1156850	.	-	0	ID=KHOIBONP_01122;inference=ab initio prediction:Prodigal:2.6;locus_tag=KHOIBONP_01122;product=hypothetical protein
392_016891_unitig_0-quiver_dnaA_pilon	Prodigal:2.6	CDS	1156853	1157248	.	-	0	ID=KHOIBONP_01123;inference=ab initio prediction:Prodigal:2.6;locus_tag=KHOIBONP_01123;product=hypothetical protein
392_016891_unitig_0-quiver_dnaA_pilon	Prodigal:2.6	CDS	1157265	1158209	.	-	0	ID=KHOIBONP_01124;inference=ab initio prediction:Prodigal:2.6;locus_tag=KHOIBONP_01124;product=hypothetical protein
392_016891_unitig_0-quiver_dnaA_pilon	Prodigal:2.6	CDS	1158206	1159342	.	-	0	ID=KHOIBONP_01125;eC_number=3.5.4.25;Name=ribA_2;gene=ribA_2;inference=ab initio prediction:Prodigal:2.6,protein motif:HAMAP:MF_00179;locus_tag=KHOIBONP_01125;product=GTP cyclohydrolase-2
392_016891_unitig_0-quiver_dnaA_pilon	Prodigal:2.6	CDS	1159536	1160267	.	+	0	ID=KHOIBONP_01126;inference=ab initio prediction:Prodigal:2.6;locus_tag=KHOIBONP_01126;product=hypothetical protein
392_016891_unitig_0-quiver_dnaA_pilon	Prodigal:2.6	CDS	1160264	1161046	.	-	0	ID=KHOIBONP_01127;eC_number=3.1.3.25;Name=suhB_2;db_xref=COG:COG0483;gene=suhB_2;inference=ab initio prediction:Prodigal:2.6,similar to AA sequence:UniProtKB:P0ADG4;locus_tag=KHOIBONP_01127;product=Inositol-1-monophosphatase
392_016891_unitig_0-quiver_dnaA_pilon	Prodigal:2.6	CDS	1161232	1162341	.	+	0	ID=KHOIBONP_01128;Name=mexA_2;gene=mexA_2;inference=ab initio prediction:Prodigal:2.6,similar to AA sequence:UniProtKB:P52477;locus_tag=KHOIBONP_01128;product=Multidrug resistance protein MexA
392_016891_unitig_0-quiver_dnaA_pilon	Prodigal:2.6	CDS	1162338	1165418	.	+	0	ID=KHOIBONP_01129;Name=mexB_2;db_xref=COG:COG0841;gene=mexB_2;inference=ab initio prediction:Prodigal:2.6,similar to AA sequence:UniProtKB:P52002;locus_tag=KHOIBONP_01129;product=Multidrug resistance protein MexB
392_016891_unitig_0-quiver_dnaA_pilon	Prodigal:2.6	CDS	1165422	1166069	.	-	0	ID=KHOIBONP_01130;Name=mcbR_2;db_xref=COG:COG1802;gene=mcbR_2;inference=ab initio prediction:Prodigal:2.6,similar to AA sequence:UniProtKB:P76114;locus_tag=KHOIBONP_01130;product=HTH-type transcriptional regulator McbR
392_016891_unitig_0-quiver_dnaA_pilon	Prodigal:2.6	CDS	1166150	1167727	.	+	0	ID=KHOIBONP_01131;eC_number=2.3.2.2;Name=ywrD;db_xref=COG:COG0405;gene=ywrD;inference=ab initio prediction:Prodigal:2.6,similar to AA sequence:UniProtKB:O05218;locus_tag=KHOIBONP_01131;product=Glutathione hydrolase-like YwrD proenzyme
392_016891_unitig_0-quiver_dnaA_pilon	Prodigal:2.6	CDS	1167738	1168718	.	+	0	ID=KHOIBONP_01132;inference=ab initio prediction:Prodigal:2.6;locus_tag=KHOIBONP_01132;product=hypothetical protein
392_016891_unitig_0-quiver_dnaA_pilon	Prodigal:2.6	CDS	1168795	1169322	.	+	0	ID=KHOIBONP_01133;Name=yagT_1;db_xref=COG:COG2080;gene=yagT_1;inference=ab initio prediction:Prodigal:2.6,similar to AA sequence:UniProtKB:P77165;locus_tag=KHOIBONP_01133;product=Putative xanthine dehydrogenase YagT iron-sulfur-binding subunit
392_016891_unitig_0-quiver_dnaA_pilon	Prodigal:2.6	CDS	1169319	1170281	.	+	0	ID=KHOIBONP_01134;eC_number=1.17.1.4;Name=yagS_1;db_xref=COG:COG1319;gene=yagS_1;inference=ab initio prediction:Prodigal:2.6,similar to AA sequence:UniProtKB:P77324;locus_tag=KHOIBONP_01134;product=Putative xanthine dehydrogenase YagS FAD-binding subunit
392_016891_unitig_0-quiver_dnaA_pilon	Prodigal:2.6	CDS	1170284	1172494	.	+	0	ID=KHOIBONP_01135;eC_number=1.17.1.4;Name=yagR_1;db_xref=COG:COG1529;gene=yagR_1;inference=ab initio prediction:Prodigal:2.6,similar to AA sequence:UniProtKB:P77489;locus_tag=KHOIBONP_01135;product=Putative xanthine dehydrogenase YagR molybdenum-binding subunit
392_016891_unitig_0-quiver_dnaA_pilon	Prodigal:2.6	CDS	1172545	1174818	.	+	0	ID=KHOIBONP_01136;Name=ydeP;db_xref=COG:COG0243;gene=ydeP;inference=ab initio prediction:Prodigal:2.6,similar to AA sequence:UniProtKB:P77561;locus_tag=KHOIBONP_01136;product=Protein YdeP
392_016891_unitig_0-quiver_dnaA_pilon	Prodigal:2.6	CDS	1174722	1175303	.	-	0	ID=KHOIBONP_01137;inference=ab initio prediction:Prodigal:2.6;locus_tag=KHOIBONP_01137;product=hypothetical protein
392_016891_unitig_0-quiver_dnaA_pilon	Prodigal:2.6	CDS	1175458	1176645	.	+	0	ID=KHOIBONP_01138;inference=ab initio prediction:Prodigal:2.6;locus_tag=KHOIBONP_01138;product=hypothetical protein
392_016891_unitig_0-quiver_dnaA_pilon	Prodigal:2.6	CDS	1176642	1177889	.	+	0	ID=KHOIBONP_01139;eC_number=3.5.1.87;Name=amaB;gene=amaB;inference=ab initio prediction:Prodigal:2.6,similar to AA sequence:UniProtKB:Q53389;locus_tag=KHOIBONP_01139;product=N-carbamoyl-L-amino acid hydrolase
392_016891_unitig_0-quiver_dnaA_pilon	Prodigal:2.6	CDS	1177886	1178458	.	-	0	ID=KHOIBONP_01140;inference=ab initio prediction:Prodigal:2.6;locus_tag=KHOIBONP_01140;product=hypothetical protein
392_016891_unitig_0-quiver_dnaA_pilon	Prodigal:2.6	CDS	1178455	1179075	.	-	0	ID=KHOIBONP_01141;inference=ab initio prediction:Prodigal:2.6,similar to AA sequence:UniProtKB:P67143;locus_tag=KHOIBONP_01141;note=UPF0056 inner membrane protein YhgN;product=hypothetical protein
392_016891_unitig_0-quiver_dnaA_pilon	Prodigal:2.6	CDS	1179270	1179533	.	+	0	ID=KHOIBONP_01142;Name=tatA;gene=tatA;inference=ab initio prediction:Prodigal:2.6,protein motif:HAMAP:MF_00236;locus_tag=KHOIBONP_01142;product=Sec-independent protein translocase protein TatA
392_016891_unitig_0-quiver_dnaA_pilon	Prodigal:2.6	CDS	1179562	1180053	.	+	0	ID=KHOIBONP_01143;Name=tatB_1;gene=tatB_1;inference=ab initio prediction:Prodigal:2.6,protein motif:HAMAP:MF_00237;locus_tag=KHOIBONP_01143;product=Sec-independent protein translocase protein TatB
392_016891_unitig_0-quiver_dnaA_pilon	Prodigal:2.6	CDS	1180054	1180911	.	+	0	ID=KHOIBONP_01144;Name=tatC;db_xref=COG:COG0805;gene=tatC;inference=ab initio prediction:Prodigal:2.6,similar to AA sequence:UniProtKB:O67305;locus_tag=KHOIBONP_01144;product=Sec-independent protein translocase protein TatC
392_016891_unitig_0-quiver_dnaA_pilon	Prodigal:2.6	CDS	1180908	1181747	.	+	0	ID=KHOIBONP_01145;inference=ab initio prediction:Prodigal:2.6;locus_tag=KHOIBONP_01145;product=hypothetical protein
392_016891_unitig_0-quiver_dnaA_pilon	Prodigal:2.6	CDS	1181751	1183040	.	+	0	ID=KHOIBONP_01146;Name=ramB;db_xref=COG:COG1396;gene=ramB;inference=ab initio prediction:Prodigal:2.6,similar to AA sequence:UniProtKB:P9WMI1;locus_tag=KHOIBONP_01146;product=HTH-type transcriptional regulator RamB
392_016891_unitig_0-quiver_dnaA_pilon	Prodigal:2.6	CDS	1183104	1183463	.	+	0	ID=KHOIBONP_01147;Name=arlR_2;db_xref=COG:COG0745;gene=arlR_2;inference=ab initio prediction:Prodigal:2.6,similar to AA sequence:UniProtKB:Q9KJN4;locus_tag=KHOIBONP_01147;product=Response regulator ArlR
392_016891_unitig_0-quiver_dnaA_pilon	Prodigal:2.6	CDS	1183463	1183738	.	+	0	ID=KHOIBONP_01148;inference=ab initio prediction:Prodigal:2.6;locus_tag=KHOIBONP_01148;product=hypothetical protein
392_016891_unitig_0-quiver_dnaA_pilon	Prodigal:2.6	CDS	1183728	1186373	.	+	0	ID=KHOIBONP_01149;eC_number=2.7.-.-;Name=sasA_5;gene=sasA_5;inference=ab initio prediction:Prodigal:2.6,protein motif:HAMAP:MF_01837;locus_tag=KHOIBONP_01149;product=Adaptive-response sensory-kinase SasA
392_016891_unitig_0-quiver_dnaA_pilon	Prodigal:2.6	CDS	1186435	1187541	.	+	0	ID=KHOIBONP_01150;inference=ab initio prediction:Prodigal:2.6;locus_tag=KHOIBONP_01150;product=hypothetical protein
392_016891_unitig_0-quiver_dnaA_pilon	Prodigal:2.6	CDS	1187629	1187847	.	+	0	ID=KHOIBONP_01151;Name=infA;gene=infA;inference=ab initio prediction:Prodigal:2.6,similar to AA sequence:UniProtKB:Q2YPC1;locus_tag=KHOIBONP_01151;product=Translation initiation factor IF-1
392_016891_unitig_0-quiver_dnaA_pilon	Prodigal:2.6	CDS	1187888	1188487	.	+	0	ID=KHOIBONP_01152;Name=yhdE;db_xref=COG:COG0424;gene=yhdE;inference=ab initio prediction:Prodigal:2.6,similar to AA sequence:UniProtKB:P25536;locus_tag=KHOIBONP_01152;product=Maf-like protein YhdE
392_016891_unitig_0-quiver_dnaA_pilon	Prodigal:2.6	CDS	1188484	1189539	.	+	0	ID=KHOIBONP_01153;eC_number=3.1.26.12;Name=rne_1;gene=rne_1;inference=ab initio prediction:Prodigal:2.6,protein motif:HAMAP:MF_00970;locus_tag=KHOIBONP_01153;product=Ribonuclease E
392_016891_unitig_0-quiver_dnaA_pilon	Prodigal:2.6	CDS	1189539	1189700	.	+	0	ID=KHOIBONP_01154;Name=yacG;gene=yacG;inference=ab initio prediction:Prodigal:2.6,protein motif:HAMAP:MF_00649;locus_tag=KHOIBONP_01154;product=DNA gyrase inhibitor YacG
392_016891_unitig_0-quiver_dnaA_pilon	Aragorn:1.2	tRNA	1189814	1189889	.	+	.	ID=KHOIBONP_01155;inference=COORDINATES:profile:Aragorn:1.2;locus_tag=KHOIBONP_01155;product=tRNA-Phe(gaa)
392_016891_unitig_0-quiver_dnaA_pilon	Aragorn:1.2	tRNA	1191295	1191369	.	-	.	ID=KHOIBONP_01156;inference=COORDINATES:profile:Aragorn:1.2;locus_tag=KHOIBONP_01156;product=tRNA-Thr(ggt)
392_016891_unitig_0-quiver_dnaA_pilon	Prodigal:2.6	CDS	1191507	1191677	.	+	0	ID=KHOIBONP_01157;inference=ab initio prediction:Prodigal:2.6;locus_tag=KHOIBONP_01157;product=hypothetical protein
392_016891_unitig_0-quiver_dnaA_pilon	Prodigal:2.6	CDS	1191677	1192948	.	+	0	ID=KHOIBONP_01158;eC_number=2.5.1.7;Name=murA;db_xref=COG:COG0766;gene=murA;inference=ab initio prediction:Prodigal:2.6,similar to AA sequence:UniProtKB:Q9HVW7;locus_tag=KHOIBONP_01158;product=UDP-N-acetylglucosamine 1-carboxyvinyltransferase
392_016891_unitig_0-quiver_dnaA_pilon	Prodigal:2.6	CDS	1192952	1193428	.	+	0	ID=KHOIBONP_01159;inference=ab initio prediction:Prodigal:2.6;locus_tag=KHOIBONP_01159;product=hypothetical protein
392_016891_unitig_0-quiver_dnaA_pilon	Prodigal:2.6	CDS	1193542	1194858	.	+	0	ID=KHOIBONP_01160;eC_number=1.1.1.23;Name=hisD;gene=hisD;inference=ab initio prediction:Prodigal:2.6,similar to AA sequence:UniProtKB:Q8G2R2;locus_tag=KHOIBONP_01160;product=Histidinol dehydrogenase
392_016891_unitig_0-quiver_dnaA_pilon	Prodigal:2.6	CDS	1194855	1195334	.	+	0	ID=KHOIBONP_01161;inference=ab initio prediction:Prodigal:2.6;locus_tag=KHOIBONP_01161;product=hypothetical protein
392_016891_unitig_0-quiver_dnaA_pilon	Prodigal:2.6	CDS	1195339	1195803	.	+	0	ID=KHOIBONP_01162;eC_number=1.20.4.4;Name=arsC_2;db_xref=COG:COG0394;gene=arsC_2;inference=ab initio prediction:Prodigal:2.6,similar to AA sequence:UniProtKB:P45947;locus_tag=KHOIBONP_01162;product=Arsenate reductase
392_016891_unitig_0-quiver_dnaA_pilon	Prodigal:2.6	CDS	1195800	1196042	.	-	0	ID=KHOIBONP_01163;inference=ab initio prediction:Prodigal:2.6;locus_tag=KHOIBONP_01163;product=hypothetical protein
392_016891_unitig_0-quiver_dnaA_pilon	Prodigal:2.6	CDS	1196180	1197043	.	+	0	ID=KHOIBONP_01164;Name=yofA;db_xref=COG:COG0583;gene=yofA;inference=ab initio prediction:Prodigal:2.6,similar to AA sequence:UniProtKB:O34685;locus_tag=KHOIBONP_01164;product=HTH-type transcriptional regulator YofA
392_016891_unitig_0-quiver_dnaA_pilon	Prodigal:2.6	CDS	1197048	1198850	.	-	0	ID=KHOIBONP_01165;eC_number=4.2.1.12;Name=edd;gene=edd;inference=ab initio prediction:Prodigal:2.6,similar to AA sequence:UniProtKB:P21909;locus_tag=KHOIBONP_01165;product=Phosphogluconate dehydratase
392_016891_unitig_0-quiver_dnaA_pilon	Prodigal:2.6	CDS	1198973	1200205	.	+	0	ID=KHOIBONP_01166;eC_number=2.1.1.191;Name=rlmI;db_xref=COG:COG1092;gene=rlmI;inference=ab initio prediction:Prodigal:2.6,similar to AA sequence:UniProtKB:P75876;locus_tag=KHOIBONP_01166;product=Ribosomal RNA large subunit methyltransferase I
392_016891_unitig_0-quiver_dnaA_pilon	Prodigal:2.6	CDS	1200205	1200744	.	+	0	ID=KHOIBONP_01167;inference=ab initio prediction:Prodigal:2.6;locus_tag=KHOIBONP_01167;product=hypothetical protein
392_016891_unitig_0-quiver_dnaA_pilon	Prodigal:2.6	CDS	1200805	1202250	.	+	0	ID=KHOIBONP_01168;eC_number=1.1.1.49;Name=zwf;db_xref=COG:COG0364;gene=zwf;inference=ab initio prediction:Prodigal:2.6,similar to AA sequence:UniProtKB:A0QP90;locus_tag=KHOIBONP_01168;product=Glucose-6-phosphate 1-dehydrogenase
392_016891_unitig_0-quiver_dnaA_pilon	Prodigal:2.6	CDS	1202247	1202924	.	+	0	ID=KHOIBONP_01169;eC_number=3.1.1.31;Name=pgl;gene=pgl;inference=ab initio prediction:Prodigal:2.6,similar to AA sequence:UniProtKB:P74618;locus_tag=KHOIBONP_01169;product=6-phosphogluconolactonase
392_016891_unitig_0-quiver_dnaA_pilon	Prodigal:2.6	CDS	1202934	1204532	.	+	0	ID=KHOIBONP_01170;eC_number=5.3.1.9;Name=pgi;db_xref=COG:COG0166;gene=pgi;inference=ab initio prediction:Prodigal:2.6,similar to AA sequence:UniProtKB:Q8YF86;locus_tag=KHOIBONP_01170;product=Glucose-6-phosphate isomerase
392_016891_unitig_0-quiver_dnaA_pilon	Prodigal:2.6	CDS	1204639	1205646	.	+	0	ID=KHOIBONP_01171;Name=ftsY;db_xref=COG:COG0552;gene=ftsY;inference=ab initio prediction:Prodigal:2.6,similar to AA sequence:UniProtKB:P10121;locus_tag=KHOIBONP_01171;product=Signal recognition particle receptor FtsY
392_016891_unitig_0-quiver_dnaA_pilon	Prodigal:2.6	CDS	1205643	1206764	.	-	0	ID=KHOIBONP_01172;inference=ab initio prediction:Prodigal:2.6;locus_tag=KHOIBONP_01172;product=hypothetical protein
392_016891_unitig_0-quiver_dnaA_pilon	Prodigal:2.6	CDS	1206893	1207819	.	-	0	ID=KHOIBONP_01173;Name=cdhR_1;db_xref=COG:COG4977;gene=cdhR_1;inference=ab initio prediction:Prodigal:2.6,similar to AA sequence:UniProtKB:Q9HTH5;locus_tag=KHOIBONP_01173;product=HTH-type transcriptional regulator CdhR
392_016891_unitig_0-quiver_dnaA_pilon	Prodigal:2.6	CDS	1208021	1209427	.	+	0	ID=KHOIBONP_01174;eC_number=2.5.1.54;Name=aroH;db_xref=COG:COG3200;gene=aroH;inference=ab initio prediction:Prodigal:2.6,similar to AA sequence:UniProtKB:P80574;locus_tag=KHOIBONP_01174;product=Phospho-2-dehydro-3-deoxyheptonate aldolase
392_016891_unitig_0-quiver_dnaA_pilon	Prodigal:2.6	CDS	1209460	1210329	.	-	0	ID=KHOIBONP_01175;eC_number=2.3.1.241;Name=lpxL;gene=lpxL;inference=ab initio prediction:Prodigal:2.6,protein motif:HAMAP:MF_01942;locus_tag=KHOIBONP_01175;product=Lipid A biosynthesis lauroyltransferase
392_016891_unitig_0-quiver_dnaA_pilon	Prodigal:2.6	CDS	1210305	1211249	.	-	0	ID=KHOIBONP_01176;inference=ab initio prediction:Prodigal:2.6;locus_tag=KHOIBONP_01176;product=hypothetical protein
392_016891_unitig_0-quiver_dnaA_pilon	Prodigal:2.6	CDS	1211335	1213353	.	-	0	ID=KHOIBONP_01177;eC_number=2.2.1.1;Name=tktA_1;db_xref=COG:COG0021;gene=tktA_1;inference=ab initio prediction:Prodigal:2.6,similar to AA sequence:UniProtKB:P27302;locus_tag=KHOIBONP_01177;product=Transketolase 1
392_016891_unitig_0-quiver_dnaA_pilon	Prodigal:2.6	CDS	1213427	1214749	.	-	0	ID=KHOIBONP_01178;inference=ab initio prediction:Prodigal:2.6,similar to AA sequence:UniProtKB:P37908;locus_tag=KHOIBONP_01178;note=UPF0053 inner membrane protein YfjD;product=hypothetical protein
392_016891_unitig_0-quiver_dnaA_pilon	Prodigal:2.6	CDS	1214760	1215728	.	-	0	ID=KHOIBONP_01179;Name=xerD_1;gene=xerD_1;inference=ab initio prediction:Prodigal:2.6,similar to AA sequence:UniProtKB:Q2YR40;locus_tag=KHOIBONP_01179;product=Tyrosine recombinase XerD
392_016891_unitig_0-quiver_dnaA_pilon	Prodigal:2.6	CDS	1215725	1217185	.	-	0	ID=KHOIBONP_01180;inference=ab initio prediction:Prodigal:2.6;locus_tag=KHOIBONP_01180;product=hypothetical protein
392_016891_unitig_0-quiver_dnaA_pilon	Prodigal:2.6	CDS	1217178	1217342	.	-	0	ID=KHOIBONP_01181;inference=ab initio prediction:Prodigal:2.6;locus_tag=KHOIBONP_01181;product=hypothetical protein
392_016891_unitig_0-quiver_dnaA_pilon	Prodigal:2.6	CDS	1217469	1218020	.	+	0	ID=KHOIBONP_01182;eC_number=2.7.1.71;Name=aroK;gene=aroK;inference=ab initio prediction:Prodigal:2.6,protein motif:HAMAP:MF_00109;locus_tag=KHOIBONP_01182;product=Shikimate kinase
392_016891_unitig_0-quiver_dnaA_pilon	Prodigal:2.6	CDS	1218017	1219123	.	+	0	ID=KHOIBONP_01183;eC_number=4.2.3.4;Name=aroB;db_xref=COG:COG0337;gene=aroB;inference=ab initio prediction:Prodigal:2.6,similar to AA sequence:UniProtKB:Q9KNV2;locus_tag=KHOIBONP_01183;product=3-dehydroquinate synthase
392_016891_unitig_0-quiver_dnaA_pilon	Prodigal:2.6	CDS	1219200	1220246	.	-	0	ID=KHOIBONP_01184;eC_number=1.4.1.9;Name=ldh;gene=ldh;inference=ab initio prediction:Prodigal:2.6,similar to AA sequence:UniProtKB:Q60030;locus_tag=KHOIBONP_01184;product=Leucine dehydrogenase
392_016891_unitig_0-quiver_dnaA_pilon	Prodigal:2.6	CDS	1220474	1220992	.	-	0	ID=KHOIBONP_01185;Name=ssb;db_xref=COG:COG0629;gene=ssb;inference=ab initio prediction:Prodigal:2.6,similar to AA sequence:UniProtKB:P0AGE0;locus_tag=KHOIBONP_01185;product=Single-stranded DNA-binding protein
392_016891_unitig_0-quiver_dnaA_pilon	Prodigal:2.6	CDS	1221112	1221795	.	+	0	ID=KHOIBONP_01186;Name=mltF_1;gene=mltF_1;inference=ab initio prediction:Prodigal:2.6,protein motif:HAMAP:MF_02016;locus_tag=KHOIBONP_01186;product=Membrane-bound lytic murein transglycosylase F
392_016891_unitig_0-quiver_dnaA_pilon	Prodigal:2.6	CDS	1221799	1222320	.	-	0	ID=KHOIBONP_01187;inference=ab initio prediction:Prodigal:2.6;locus_tag=KHOIBONP_01187;product=hypothetical protein
392_016891_unitig_0-quiver_dnaA_pilon	Prodigal:2.6	CDS	1222313	1223701	.	-	0	ID=KHOIBONP_01188;eC_number=1.8.1.4;Name=lpd3;db_xref=COG:COG1249;gene=lpd3;inference=ab initio prediction:Prodigal:2.6,similar to AA sequence:UniProtKB:P31046;locus_tag=KHOIBONP_01188;product=Dihydrolipoyl dehydrogenase 3
392_016891_unitig_0-quiver_dnaA_pilon	Prodigal:2.6	CDS	1223765	1224166	.	-	0	ID=KHOIBONP_01189;inference=ab initio prediction:Prodigal:2.6;locus_tag=KHOIBONP_01189;product=hypothetical protein
392_016891_unitig_0-quiver_dnaA_pilon	Prodigal:2.6	CDS	1224166	1224420	.	-	0	ID=KHOIBONP_01190;inference=ab initio prediction:Prodigal:2.6;locus_tag=KHOIBONP_01190;product=hypothetical protein
392_016891_unitig_0-quiver_dnaA_pilon	Prodigal:2.6	CDS	1224520	1226031	.	-	0	ID=KHOIBONP_01191;inference=ab initio prediction:Prodigal:2.6;locus_tag=KHOIBONP_01191;product=hypothetical protein
392_016891_unitig_0-quiver_dnaA_pilon	Prodigal:2.6	CDS	1226036	1229002	.	-	0	ID=KHOIBONP_01192;eC_number=1.2.4.2;Name=sucA;db_xref=COG:COG0567;gene=sucA;inference=ab initio prediction:Prodigal:2.6,similar to AA sequence:UniProtKB:P0AFG3;locus_tag=KHOIBONP_01192;product=2-oxoglutarate dehydrogenase E1 component
392_016891_unitig_0-quiver_dnaA_pilon	Prodigal:2.6	CDS	1229037	1229417	.	-	0	ID=KHOIBONP_01193;inference=ab initio prediction:Prodigal:2.6;locus_tag=KHOIBONP_01193;product=hypothetical protein
392_016891_unitig_0-quiver_dnaA_pilon	Prodigal:2.6	CDS	1229482	1230366	.	-	0	ID=KHOIBONP_01194;eC_number=6.2.1.5;Name=sucD;db_xref=COG:COG0074;gene=sucD;inference=ab initio prediction:Prodigal:2.6,similar to AA sequence:UniProtKB:P0AGE9;locus_tag=KHOIBONP_01194;product=Succinate--CoA ligase [ADP-forming] subunit alpha
392_016891_unitig_0-quiver_dnaA_pilon	Prodigal:2.6	CDS	1230448	1231641	.	-	0	ID=KHOIBONP_01195;eC_number=6.2.1.5;Name=sucC;db_xref=COG:COG0045;gene=sucC;inference=ab initio prediction:Prodigal:2.6,similar to AA sequence:UniProtKB:P80886;locus_tag=KHOIBONP_01195;product=Succinate--CoA ligase [ADP-forming] subunit beta
392_016891_unitig_0-quiver_dnaA_pilon	Prodigal:2.6	CDS	1231827	1232996	.	-	0	ID=KHOIBONP_01196;inference=ab initio prediction:Prodigal:2.6;locus_tag=KHOIBONP_01196;product=hypothetical protein
392_016891_unitig_0-quiver_dnaA_pilon	Prodigal:2.6	CDS	1233065	1234027	.	-	0	ID=KHOIBONP_01197;eC_number=1.1.1.37;Name=mdh_1;gene=mdh_1;inference=ab initio prediction:Prodigal:2.6,similar to AA sequence:UniProtKB:Q2YLR9;locus_tag=KHOIBONP_01197;product=Malate dehydrogenase
392_016891_unitig_0-quiver_dnaA_pilon	Prodigal:2.6	CDS	1234186	1234935	.	+	0	ID=KHOIBONP_01198;inference=ab initio prediction:Prodigal:2.6;locus_tag=KHOIBONP_01198;product=hypothetical protein
392_016891_unitig_0-quiver_dnaA_pilon	Prodigal:2.6	CDS	1235018	1235860	.	+	0	ID=KHOIBONP_01199;eC_number=3.1.2.30;Name=mcl2;db_xref=COG:COG2301;gene=mcl2;inference=ab initio prediction:Prodigal:2.6,similar to AA sequence:UniProtKB:D3JV05;locus_tag=KHOIBONP_01199;product=(3S)-malyl-CoA thioesterase
392_016891_unitig_0-quiver_dnaA_pilon	Prodigal:2.6	CDS	1235903	1236454	.	+	0	ID=KHOIBONP_01200;inference=ab initio prediction:Prodigal:2.6;locus_tag=KHOIBONP_01200;product=hypothetical protein
392_016891_unitig_0-quiver_dnaA_pilon	Prodigal:2.6	CDS	1236456	1236662	.	+	0	ID=KHOIBONP_01201;inference=ab initio prediction:Prodigal:2.6;locus_tag=KHOIBONP_01201;product=hypothetical protein
392_016891_unitig_0-quiver_dnaA_pilon	Prodigal:2.6	CDS	1236659	1237693	.	+	0	ID=KHOIBONP_01202;eC_number=4.2.1.148;Name=mch;db_xref=COG:COG2030;gene=mch;inference=ab initio prediction:Prodigal:2.6,similar to AA sequence:UniProtKB:Q3IZ78;locus_tag=KHOIBONP_01202;product=Mesaconyl-CoA hydratase
392_016891_unitig_0-quiver_dnaA_pilon	Prodigal:2.6	CDS	1237939	1238331	.	+	0	ID=KHOIBONP_01203;Name=sdhC;db_xref=COG:COG2009;gene=sdhC;inference=ab initio prediction:Prodigal:2.6,similar to AA sequence:UniProtKB:P69054;locus_tag=KHOIBONP_01203;product=Succinate dehydrogenase cytochrome b556 subunit
392_016891_unitig_0-quiver_dnaA_pilon	Prodigal:2.6	CDS	1238339	1238728	.	+	0	ID=KHOIBONP_01204;inference=ab initio prediction:Prodigal:2.6;locus_tag=KHOIBONP_01204;product=hypothetical protein
392_016891_unitig_0-quiver_dnaA_pilon	Prodigal:2.6	CDS	1238736	1240538	.	+	0	ID=KHOIBONP_01205;eC_number=1.3.5.1;Name=sdhA;gene=sdhA;inference=ab initio prediction:Prodigal:2.6,similar to AA sequence:UniProtKB:G4V4G6;locus_tag=KHOIBONP_01205;product=Succinate dehydrogenase flavoprotein subunit
392_016891_unitig_0-quiver_dnaA_pilon	Prodigal:2.6	CDS	1240538	1240906	.	+	0	ID=KHOIBONP_01206;inference=ab initio prediction:Prodigal:2.6;locus_tag=KHOIBONP_01206;product=hypothetical protein
392_016891_unitig_0-quiver_dnaA_pilon	Prodigal:2.6	CDS	1240911	1241225	.	+	0	ID=KHOIBONP_01207;inference=ab initio prediction:Prodigal:2.6;locus_tag=KHOIBONP_01207;product=hypothetical protein
392_016891_unitig_0-quiver_dnaA_pilon	Prodigal:2.6	CDS	1241222	1242046	.	+	0	ID=KHOIBONP_01208;inference=ab initio prediction:Prodigal:2.6;locus_tag=KHOIBONP_01208;product=hypothetical protein
392_016891_unitig_0-quiver_dnaA_pilon	Prodigal:2.6	CDS	1242059	1242838	.	+	0	ID=KHOIBONP_01209;eC_number=1.3.5.1;Name=sdhB;db_xref=COG:COG0479;gene=sdhB;inference=ab initio prediction:Prodigal:2.6,similar to AA sequence:UniProtKB:P07014;locus_tag=KHOIBONP_01209;product=Succinate dehydrogenase iron-sulfur subunit
392_016891_unitig_0-quiver_dnaA_pilon	Prodigal:2.6	CDS	1242985	1245267	.	-	0	ID=KHOIBONP_01210;eC_number=6.1.1.14;Name=glyS;gene=glyS;inference=ab initio prediction:Prodigal:2.6,protein motif:HAMAP:MF_00255;locus_tag=KHOIBONP_01210;product=Glycine--tRNA ligase beta subunit
392_016891_unitig_0-quiver_dnaA_pilon	Prodigal:2.6	CDS	1245267	1245743	.	-	0	ID=KHOIBONP_01211;inference=ab initio prediction:Prodigal:2.6;locus_tag=KHOIBONP_01211;product=hypothetical protein
392_016891_unitig_0-quiver_dnaA_pilon	Prodigal:2.6	CDS	1245740	1246663	.	-	0	ID=KHOIBONP_01212;eC_number=6.1.1.14;Name=glyQ;db_xref=COG:COG0752;gene=glyQ;inference=ab initio prediction:Prodigal:2.6,similar to AA sequence:UniProtKB:P00960;locus_tag=KHOIBONP_01212;product=Glycine--tRNA ligase alpha subunit
392_016891_unitig_0-quiver_dnaA_pilon	Prodigal:2.6	CDS	1246771	1248054	.	+	0	ID=KHOIBONP_01213;inference=ab initio prediction:Prodigal:2.6;locus_tag=KHOIBONP_01213;product=hypothetical protein
392_016891_unitig_0-quiver_dnaA_pilon	Prodigal:2.6	CDS	1248051	1249502	.	-	0	ID=KHOIBONP_01214;Name=trkI;db_xref=COG:COG0168;gene=trkI;inference=ab initio prediction:Prodigal:2.6,similar to AA sequence:UniProtKB:E1V6K4;locus_tag=KHOIBONP_01214;product=Trk system potassium uptake protein TrkI
392_016891_unitig_0-quiver_dnaA_pilon	Prodigal:2.6	CDS	1249621	1250742	.	+	0	ID=KHOIBONP_01215;eC_number=3.6.1.40;Name=gppA_1;db_xref=COG:COG0248;gene=gppA_1;inference=ab initio prediction:Prodigal:2.6,similar to AA sequence:UniProtKB:P25552;locus_tag=KHOIBONP_01215;product=Guanosine-5'-triphosphate%2C3'-diphosphate pyrophosphatase
392_016891_unitig_0-quiver_dnaA_pilon	Prodigal:2.6	CDS	1250744	1251487	.	+	0	ID=KHOIBONP_01216;eC_number=2.1.1.166;Name=rlmE;db_xref=COG:COG0293;gene=rlmE;inference=ab initio prediction:Prodigal:2.6,similar to AA sequence:UniProtKB:P0C0R7;locus_tag=KHOIBONP_01216;product=Ribosomal RNA large subunit methyltransferase E
392_016891_unitig_0-quiver_dnaA_pilon	Prodigal:2.6	CDS	1251560	1252585	.	-	0	ID=KHOIBONP_01217;inference=ab initio prediction:Prodigal:2.6;locus_tag=KHOIBONP_01217;product=hypothetical protein
392_016891_unitig_0-quiver_dnaA_pilon	Prodigal:2.6	CDS	1252672	1253565	.	-	0	ID=KHOIBONP_01218;eC_number=2.5.1.75;Name=miaA;db_xref=COG:COG0324;gene=miaA;inference=ab initio prediction:Prodigal:2.6,similar to AA sequence:UniProtKB:Q9KAC3;locus_tag=KHOIBONP_01218;product=tRNA dimethylallyltransferase
392_016891_unitig_0-quiver_dnaA_pilon	Prodigal:2.6	CDS	1253647	1254372	.	+	0	ID=KHOIBONP_01219;eC_number=2.7.4.22;Name=pyrH;db_xref=COG:COG0528;gene=pyrH;inference=ab initio prediction:Prodigal:2.6,similar to AA sequence:UniProtKB:P59009;locus_tag=KHOIBONP_01219;product=Uridylate kinase
392_016891_unitig_0-quiver_dnaA_pilon	Prodigal:2.6	CDS	1254374	1255171	.	+	0	ID=KHOIBONP_01220;inference=ab initio prediction:Prodigal:2.6;locus_tag=KHOIBONP_01220;product=hypothetical protein
392_016891_unitig_0-quiver_dnaA_pilon	Prodigal:2.6	CDS	1255258	1255821	.	+	0	ID=KHOIBONP_01221;Name=frr;db_xref=COG:COG0233;gene=frr;inference=ab initio prediction:Prodigal:2.6,similar to AA sequence:UniProtKB:Q81WL1;locus_tag=KHOIBONP_01221;product=Ribosome-recycling factor
392_016891_unitig_0-quiver_dnaA_pilon	Prodigal:2.6	CDS	1255829	1256560	.	+	0	ID=KHOIBONP_01222;eC_number=2.5.1.31;Name=uppS;gene=uppS;inference=ab initio prediction:Prodigal:2.6,similar to AA sequence:UniProtKB:O82827;locus_tag=KHOIBONP_01222;product=Ditrans%2Cpolycis-undecaprenyl-diphosphate synthase ((2E%2C6E)-farnesyl-diphosphate specific)
392_016891_unitig_0-quiver_dnaA_pilon	Prodigal:2.6	CDS	1256557	1257426	.	+	0	ID=KHOIBONP_01223;inference=ab initio prediction:Prodigal:2.6;locus_tag=KHOIBONP_01223;product=hypothetical protein
392_016891_unitig_0-quiver_dnaA_pilon	Prodigal:2.6	CDS	1257430	1258581	.	+	0	ID=KHOIBONP_01224;eC_number=1.1.1.267;Name=dxr;gene=dxr;inference=ab initio prediction:Prodigal:2.6,similar to AA sequence:UniProtKB:Q9X5F2;locus_tag=KHOIBONP_01224;product=1-deoxy-D-xylulose 5-phosphate reductoisomerase
392_016891_unitig_0-quiver_dnaA_pilon	Prodigal:2.6	CDS	1258578	1259909	.	+	0	ID=KHOIBONP_01225;eC_number=3.4.24.-;Name=rseP;db_xref=COG:COG0750;gene=rseP;inference=ab initio prediction:Prodigal:2.6,similar to AA sequence:UniProtKB:P0AEH1;locus_tag=KHOIBONP_01225;product=Regulator of sigma-E protease RseP
392_016891_unitig_0-quiver_dnaA_pilon	Prodigal:2.6	CDS	1260012	1262312	.	+	0	ID=KHOIBONP_01226;Name=bamA_2;db_xref=COG:COG4775;gene=bamA_2;inference=ab initio prediction:Prodigal:2.6,similar to AA sequence:UniProtKB:D5CHY0;locus_tag=KHOIBONP_01226;product=Outer membrane protein assembly factor BamA
392_016891_unitig_0-quiver_dnaA_pilon	Prodigal:2.6	CDS	1262312	1262980	.	+	0	ID=KHOIBONP_01227;inference=ab initio prediction:Prodigal:2.6;locus_tag=KHOIBONP_01227;product=hypothetical protein
392_016891_unitig_0-quiver_dnaA_pilon	Prodigal:2.6	CDS	1262977	1263915	.	-	0	ID=KHOIBONP_01228;eC_number=3.2.-.-;Name=rihA;db_xref=COG:COG1957;gene=rihA;inference=ab initio prediction:Prodigal:2.6,similar to AA sequence:UniProtKB:P41409;locus_tag=KHOIBONP_01228;product=Pyrimidine-specific ribonucleoside hydrolase RihA
392_016891_unitig_0-quiver_dnaA_pilon	Prodigal:2.6	CDS	1264050	1265048	.	-	0	ID=KHOIBONP_01229;Name=futA1;gene=futA1;inference=ab initio prediction:Prodigal:2.6,similar to AA sequence:UniProtKB:P72827;locus_tag=KHOIBONP_01229;product=Iron uptake protein A1
392_016891_unitig_0-quiver_dnaA_pilon	Prodigal:2.6	CDS	1265154	1266959	.	+	0	ID=KHOIBONP_01230;Name=uup;db_xref=COG:COG0488;gene=uup;inference=ab initio prediction:Prodigal:2.6,similar to AA sequence:UniProtKB:P43672;locus_tag=KHOIBONP_01230;product=ABC transporter ATP-binding protein uup
392_016891_unitig_0-quiver_dnaA_pilon	Prodigal:2.6	CDS	1266956	1267939	.	-	0	ID=KHOIBONP_01231;db_xref=COG:COG4307;inference=ab initio prediction:Prodigal:2.6,similar to AA sequence:UniProtKB:P9WL95;locus_tag=KHOIBONP_01231;product=putative protein
392_016891_unitig_0-quiver_dnaA_pilon	Prodigal:2.6	CDS	1268190	1268603	.	+	0	ID=KHOIBONP_01232;Name=rplU_2;gene=rplU_2;inference=ab initio prediction:Prodigal:2.6,protein motif:HAMAP:MF_01363;locus_tag=KHOIBONP_01232;product=50S ribosomal protein L21
392_016891_unitig_0-quiver_dnaA_pilon	Prodigal:2.6	CDS	1268616	1268888	.	+	0	ID=KHOIBONP_01233;Name=rpmA;db_xref=COG:COG0211;gene=rpmA;inference=ab initio prediction:Prodigal:2.6,similar to AA sequence:UniProtKB:Q6NDE9;locus_tag=KHOIBONP_01233;product=50S ribosomal protein L27
392_016891_unitig_0-quiver_dnaA_pilon	Prodigal:2.6	CDS	1268989	1269579	.	+	0	ID=KHOIBONP_01234;inference=ab initio prediction:Prodigal:2.6;locus_tag=KHOIBONP_01234;product=hypothetical protein
392_016891_unitig_0-quiver_dnaA_pilon	Prodigal:2.6	CDS	1269643	1270653	.	+	0	ID=KHOIBONP_01235;inference=ab initio prediction:Prodigal:2.6;locus_tag=KHOIBONP_01235;product=hypothetical protein
392_016891_unitig_0-quiver_dnaA_pilon	Prodigal:2.6	CDS	1270721	1271455	.	-	0	ID=KHOIBONP_01236;Name=ybhL_1;db_xref=COG:COG0670;gene=ybhL_1;inference=ab initio prediction:Prodigal:2.6,similar to AA sequence:UniProtKB:P0AAC4;locus_tag=KHOIBONP_01236;product=Inner membrane protein YbhL
392_016891_unitig_0-quiver_dnaA_pilon	Prodigal:2.6	CDS	1271560	1272528	.	-	0	ID=KHOIBONP_01237;eC_number=2.3.1.41;Name=ppsC_1;gene=ppsC_1;inference=ab initio prediction:Prodigal:2.6,similar to AA sequence:UniProtKB:Q7TXL8;locus_tag=KHOIBONP_01237;product=Phthiocerol/phenolphthiocerol synthesis polyketide synthase type I PpsC
392_016891_unitig_0-quiver_dnaA_pilon	Prodigal:2.6	CDS	1272782	1273078	.	+	0	ID=KHOIBONP_01238;inference=ab initio prediction:Prodigal:2.6;locus_tag=KHOIBONP_01238;product=hypothetical protein
392_016891_unitig_0-quiver_dnaA_pilon	Prodigal:2.6	CDS	1273215	1274000	.	+	0	ID=KHOIBONP_01239;eC_number=3.1.3.15;Name=hisN_1;db_xref=COG:COG0483;gene=hisN_1;inference=ab initio prediction:Prodigal:2.6,similar to AA sequence:UniProtKB:Q8NS80;locus_tag=KHOIBONP_01239;product=Histidinol-phosphatase
392_016891_unitig_0-quiver_dnaA_pilon	Prodigal:2.6	CDS	1274025	1275383	.	+	0	ID=KHOIBONP_01240;Name=mgtE;db_xref=COG:COG2239;gene=mgtE;inference=ab initio prediction:Prodigal:2.6,similar to AA sequence:UniProtKB:Q830V1;locus_tag=KHOIBONP_01240;product=Magnesium transporter MgtE
392_016891_unitig_0-quiver_dnaA_pilon	Prodigal:2.6	CDS	1275380	1275922	.	+	0	ID=KHOIBONP_01241;eC_number=6.3.3.2;db_xref=COG:COG0212;inference=ab initio prediction:Prodigal:2.6,similar to AA sequence:UniProtKB:P44905;locus_tag=KHOIBONP_01241;product=5-formyltetrahydrofolate cyclo-ligase
392_016891_unitig_0-quiver_dnaA_pilon	Prodigal:2.6	CDS	1276343	1279915	.	+	0	ID=KHOIBONP_01242;inference=ab initio prediction:Prodigal:2.6;locus_tag=KHOIBONP_01242;product=hypothetical protein
392_016891_unitig_0-quiver_dnaA_pilon	Prodigal:2.6	CDS	1280178	1281611	.	+	0	ID=KHOIBONP_01243;Name=algA;db_xref=COG:COG0662;gene=algA;inference=ab initio prediction:Prodigal:2.6,similar to AA sequence:UniProtKB:P07874;locus_tag=KHOIBONP_01243;product=Alginate biosynthesis protein AlgA
392_016891_unitig_0-quiver_dnaA_pilon	Prodigal:2.6	CDS	1281612	1282364	.	-	0	ID=KHOIBONP_01244;inference=ab initio prediction:Prodigal:2.6;locus_tag=KHOIBONP_01244;product=hypothetical protein
392_016891_unitig_0-quiver_dnaA_pilon	Prodigal:2.6	CDS	1282521	1283657	.	+	0	ID=KHOIBONP_01245;eC_number=2.6.1.1;Name=aspC;db_xref=COG:COG0436;gene=aspC;inference=ab initio prediction:Prodigal:2.6,similar to AA sequence:UniProtKB:Q9X0Y2;locus_tag=KHOIBONP_01245;product=Aspartate aminotransferase
392_016891_unitig_0-quiver_dnaA_pilon	Prodigal:2.6	CDS	1283654	1284862	.	+	0	ID=KHOIBONP_01246;inference=ab initio prediction:Prodigal:2.6;locus_tag=KHOIBONP_01246;product=hypothetical protein
392_016891_unitig_0-quiver_dnaA_pilon	Prodigal:2.6	CDS	1284938	1287481	.	+	0	ID=KHOIBONP_01247;Name=mrcA;db_xref=COG:COG5009;gene=mrcA;inference=ab initio prediction:Prodigal:2.6,similar to AA sequence:UniProtKB:Q07806;locus_tag=KHOIBONP_01247;product=Penicillin-binding protein 1A
392_016891_unitig_0-quiver_dnaA_pilon	Prodigal:2.6	CDS	1287681	1288805	.	+	0	ID=KHOIBONP_01248;Name=prfB;db_xref=COG:COG1186;gene=prfB;inference=ab initio prediction:Prodigal:2.6,similar to AA sequence:UniProtKB:P07012;locus_tag=KHOIBONP_01248;product=Peptide chain release factor RF2
392_016891_unitig_0-quiver_dnaA_pilon	Prodigal:2.6	CDS	1288802	1289788	.	+	0	ID=KHOIBONP_01249;eC_number=1.1.1.-;Name=iolS_2;db_xref=COG:COG0667;gene=iolS_2;inference=ab initio prediction:Prodigal:2.6,similar to AA sequence:UniProtKB:P46336;locus_tag=KHOIBONP_01249;product=Aldo-keto reductase IolS
392_016891_unitig_0-quiver_dnaA_pilon	Prodigal:2.6	CDS	1289876	1290940	.	+	0	ID=KHOIBONP_01250;inference=ab initio prediction:Prodigal:2.6;locus_tag=KHOIBONP_01250;product=hypothetical protein
392_016891_unitig_0-quiver_dnaA_pilon	Prodigal:2.6	CDS	1290937	1291854	.	-	0	ID=KHOIBONP_01251;eC_number=4.2.1.70;Name=psuG;db_xref=COG:COG2313;gene=psuG;inference=ab initio prediction:Prodigal:2.6,similar to AA sequence:UniProtKB:P33025;locus_tag=KHOIBONP_01251;product=Pseudouridine-5'-phosphate glycosidase
392_016891_unitig_0-quiver_dnaA_pilon	Prodigal:2.6	CDS	1291851	1292729	.	-	0	ID=KHOIBONP_01252;eC_number=2.7.1.83;Name=psuK;db_xref=COG:COG0524;gene=psuK;inference=ab initio prediction:Prodigal:2.6,similar to AA sequence:UniProtKB:P30235;locus_tag=KHOIBONP_01252;product=Pseudouridine kinase
392_016891_unitig_0-quiver_dnaA_pilon	Prodigal:2.6	CDS	1292713	1293069	.	-	0	ID=KHOIBONP_01253;inference=ab initio prediction:Prodigal:2.6;locus_tag=KHOIBONP_01253;product=hypothetical protein
392_016891_unitig_0-quiver_dnaA_pilon	Prodigal:2.6	CDS	1293259	1293606	.	+	0	ID=KHOIBONP_01254;inference=ab initio prediction:Prodigal:2.6;locus_tag=KHOIBONP_01254;product=hypothetical protein
392_016891_unitig_0-quiver_dnaA_pilon	Prodigal:2.6	CDS	1293609	1294358	.	+	0	ID=KHOIBONP_01255;Name=atpB;db_xref=COG:COG0356;gene=atpB;inference=ab initio prediction:Prodigal:2.6,similar to AA sequence:UniProtKB:A1B619;locus_tag=KHOIBONP_01255;product=ATP synthase subunit a
392_016891_unitig_0-quiver_dnaA_pilon	Prodigal:2.6	CDS	1294447	1294683	.	+	0	ID=KHOIBONP_01256;Name=atpE;gene=atpE;inference=ab initio prediction:Prodigal:2.6,similar to AA sequence:UniProtKB:O05331;locus_tag=KHOIBONP_01256;product=ATP synthase subunit c
392_016891_unitig_0-quiver_dnaA_pilon	Prodigal:2.6	CDS	1294759	1295394	.	+	0	ID=KHOIBONP_01257;Name=atpF_1;gene=atpF_1;inference=ab initio prediction:Prodigal:2.6,protein motif:HAMAP:MF_01398;locus_tag=KHOIBONP_01257;product=ATP synthase subunit b
392_016891_unitig_0-quiver_dnaA_pilon	Prodigal:2.6	CDS	1295391	1295954	.	+	0	ID=KHOIBONP_01258;Name=atpF_2;db_xref=COG:COG0711;gene=atpF_2;inference=ab initio prediction:Prodigal:2.6,similar to AA sequence:UniProtKB:O05333;locus_tag=KHOIBONP_01258;product=ATP synthase subunit b
392_016891_unitig_0-quiver_dnaA_pilon	Prodigal:2.6	CDS	1296001	1296783	.	-	0	ID=KHOIBONP_01259;Name=pdhR_1;db_xref=COG:COG2186;gene=pdhR_1;inference=ab initio prediction:Prodigal:2.6,similar to AA sequence:UniProtKB:P0ACL9;locus_tag=KHOIBONP_01259;product=Pyruvate dehydrogenase complex repressor
392_016891_unitig_0-quiver_dnaA_pilon	Prodigal:2.6	CDS	1296883	1297554	.	-	0	ID=KHOIBONP_01260;Name=yiaD;db_xref=COG:COG2885;gene=yiaD;inference=ab initio prediction:Prodigal:2.6,similar to AA sequence:UniProtKB:P37665;locus_tag=KHOIBONP_01260;product=putative lipoprotein YiaD
392_016891_unitig_0-quiver_dnaA_pilon	Prodigal:2.6	CDS	1297800	1298462	.	+	0	ID=KHOIBONP_01261;eC_number=4.2.99.18;Name=nth;db_xref=COG:COG0177;gene=nth;inference=ab initio prediction:Prodigal:2.6,similar to AA sequence:UniProtKB:P0AB83;locus_tag=KHOIBONP_01261;product=Endonuclease III
392_016891_unitig_0-quiver_dnaA_pilon	Prodigal:2.6	CDS	1298459	1299469	.	+	0	ID=KHOIBONP_01262;eC_number=2.7.1.92;Name=iolC_1;gene=iolC_1;inference=ab initio prediction:Prodigal:2.6,protein motif:HAMAP:MF_01668;locus_tag=KHOIBONP_01262;product=5-dehydro-2-deoxygluconokinase
392_016891_unitig_0-quiver_dnaA_pilon	Prodigal:2.6	CDS	1299618	1300880	.	+	0	ID=KHOIBONP_01263;eC_number=2.3.1.179;Name=fabF_1;db_xref=COG:COG0304;gene=fabF_1;inference=ab initio prediction:Prodigal:2.6,similar to AA sequence:UniProtKB:Q9KQH9;locus_tag=KHOIBONP_01263;product=3-oxoacyl-[acyl-carrier-protein] synthase 2
392_016891_unitig_0-quiver_dnaA_pilon	Prodigal:2.6	CDS	1300877	1302061	.	+	0	ID=KHOIBONP_01264;inference=ab initio prediction:Prodigal:2.6;locus_tag=KHOIBONP_01264;product=hypothetical protein
392_016891_unitig_0-quiver_dnaA_pilon	Prodigal:2.6	CDS	1302152	1302601	.	+	0	ID=KHOIBONP_01265;inference=ab initio prediction:Prodigal:2.6;locus_tag=KHOIBONP_01265;product=hypothetical protein
392_016891_unitig_0-quiver_dnaA_pilon	Prodigal:2.6	CDS	1303011	1303655	.	-	0	ID=KHOIBONP_01266;eC_number=3.5.1.28;Name=amiD;db_xref=COG:COG3023;gene=amiD;inference=ab initio prediction:Prodigal:2.6,similar to AA sequence:UniProtKB:P75820;locus_tag=KHOIBONP_01266;product=N-acetylmuramoyl-L-alanine amidase AmiD
392_016891_unitig_0-quiver_dnaA_pilon	Prodigal:2.6	CDS	1303663	1303929	.	-	0	ID=KHOIBONP_01267;inference=ab initio prediction:Prodigal:2.6;locus_tag=KHOIBONP_01267;product=hypothetical protein
392_016891_unitig_0-quiver_dnaA_pilon	Prodigal:2.6	CDS	1303959	1305443	.	-	0	ID=KHOIBONP_01268;eC_number=6.3.5.7;Name=gatA;db_xref=COG:COG0154;gene=gatA;inference=ab initio prediction:Prodigal:2.6,similar to AA sequence:UniProtKB:Q9HVT8;locus_tag=KHOIBONP_01268;product=Glutamyl-tRNA(Gln) amidotransferase subunit A
392_016891_unitig_0-quiver_dnaA_pilon	Prodigal:2.6	CDS	1305440	1305727	.	-	0	ID=KHOIBONP_01269;eC_number=6.3.5.-;Name=gatC;db_xref=COG:COG0721;gene=gatC;inference=ab initio prediction:Prodigal:2.6,similar to AA sequence:UniProtKB:O67904;locus_tag=KHOIBONP_01269;product=Glutamyl-tRNA(Gln) amidotransferase subunit C
392_016891_unitig_0-quiver_dnaA_pilon	Prodigal:2.6	CDS	1305803	1306732	.	+	0	ID=KHOIBONP_01270;inference=ab initio prediction:Prodigal:2.6;locus_tag=KHOIBONP_01270;product=hypothetical protein
392_016891_unitig_0-quiver_dnaA_pilon	Aragorn:1.2	tRNA	1306845	1306919	.	+	.	ID=KHOIBONP_01271;inference=COORDINATES:profile:Aragorn:1.2;locus_tag=KHOIBONP_01271;product=tRNA-Glu(ttc)
392_016891_unitig_0-quiver_dnaA_pilon	Prodigal:2.6	CDS	1307167	1307334	.	+	0	ID=KHOIBONP_01272;Name=rpmG;db_xref=COG:COG0267;gene=rpmG;inference=ab initio prediction:Prodigal:2.6,similar to AA sequence:UniProtKB:Q6N554;locus_tag=KHOIBONP_01272;product=50S ribosomal protein L33
392_016891_unitig_0-quiver_dnaA_pilon	Prodigal:2.6	CDS	1307393	1307905	.	+	0	ID=KHOIBONP_01273;eC_number=1.3.99.16;Name=iorA_1;gene=iorA_1;inference=ab initio prediction:Prodigal:2.6,similar to AA sequence:UniProtKB:Q51697;locus_tag=KHOIBONP_01273;product=Isoquinoline 1-oxidoreductase subunit alpha
392_016891_unitig_0-quiver_dnaA_pilon	Prodigal:2.6	CDS	1307905	1310130	.	+	0	ID=KHOIBONP_01274;eC_number=1.3.99.16;Name=iorB;gene=iorB;inference=ab initio prediction:Prodigal:2.6,similar to AA sequence:UniProtKB:Q51698;locus_tag=KHOIBONP_01274;product=Isoquinoline 1-oxidoreductase subunit beta
392_016891_unitig_0-quiver_dnaA_pilon	Prodigal:2.6	CDS	1310127	1310741	.	+	0	ID=KHOIBONP_01275;inference=ab initio prediction:Prodigal:2.6;locus_tag=KHOIBONP_01275;product=hypothetical protein
392_016891_unitig_0-quiver_dnaA_pilon	Prodigal:2.6	CDS	1310821	1311654	.	+	0	ID=KHOIBONP_01276;inference=ab initio prediction:Prodigal:2.6;locus_tag=KHOIBONP_01276;product=hypothetical protein
392_016891_unitig_0-quiver_dnaA_pilon	Prodigal:2.6	CDS	1311651	1312238	.	+	0	ID=KHOIBONP_01277;eC_number=2.7.7.77;Name=mobA_2;gene=mobA_2;inference=ab initio prediction:Prodigal:2.6,protein motif:HAMAP:MF_00316;locus_tag=KHOIBONP_01277;product=Molybdenum cofactor guanylyltransferase
392_016891_unitig_0-quiver_dnaA_pilon	Prodigal:2.6	CDS	1312266	1313636	.	-	0	ID=KHOIBONP_01278;eC_number=2.6.1.113;Name=spuC_1;db_xref=COG:COG0161;gene=spuC_1;inference=ab initio prediction:Prodigal:2.6,similar to AA sequence:UniProtKB:Q9I6J2;locus_tag=KHOIBONP_01278;product=Putrescine--pyruvate aminotransferase
392_016891_unitig_0-quiver_dnaA_pilon	Prodigal:2.6	CDS	1313730	1314233	.	-	0	ID=KHOIBONP_01279;Name=lrp_1;db_xref=COG:COG1522;gene=lrp_1;inference=ab initio prediction:Prodigal:2.6,similar to AA sequence:UniProtKB:P0ACJ0;locus_tag=KHOIBONP_01279;product=Leucine-responsive regulatory protein
392_016891_unitig_0-quiver_dnaA_pilon	Prodigal:2.6	CDS	1314241	1315659	.	+	0	ID=KHOIBONP_01280;Name=ptsJ;db_xref=COG:COG1167;gene=ptsJ;inference=ab initio prediction:Prodigal:2.6,similar to AA sequence:UniProtKB:P40193;locus_tag=KHOIBONP_01280;product=Vitamin B6 salvage pathway transcriptional repressor PtsJ
392_016891_unitig_0-quiver_dnaA_pilon	Prodigal:2.6	CDS	1315847	1316872	.	+	0	ID=KHOIBONP_01281;Name=uehA;db_xref=COG:COG1638;gene=uehA;inference=ab initio prediction:Prodigal:2.6,similar to AA sequence:UniProtKB:Q5LUA7;locus_tag=KHOIBONP_01281;product=Ectoine/5-hydroxyectoine-binding periplasmic protein UehA
392_016891_unitig_0-quiver_dnaA_pilon	Prodigal:2.6	CDS	1316937	1317602	.	+	0	ID=KHOIBONP_01282;Name=uehB;db_xref=COG:COG3090;gene=uehB;inference=ab initio prediction:Prodigal:2.6,similar to AA sequence:UniProtKB:Q5LUA8;locus_tag=KHOIBONP_01282;product=Ectoine/5-hydroxyectoine TRAP transporter small permease protein UehB
392_016891_unitig_0-quiver_dnaA_pilon	Prodigal:2.6	CDS	1317599	1318885	.	+	0	ID=KHOIBONP_01283;Name=uehC;db_xref=COG:COG1593;gene=uehC;inference=ab initio prediction:Prodigal:2.6,similar to AA sequence:UniProtKB:Q5LUA9;locus_tag=KHOIBONP_01283;product=Ectoine/5-hydroxyectoine TRAP transporter large permease protein UehC
392_016891_unitig_0-quiver_dnaA_pilon	Prodigal:2.6	CDS	1318896	1319600	.	+	0	ID=KHOIBONP_01284;eC_number=5.2.1.1;Name=maiA;gene=maiA;inference=ab initio prediction:Prodigal:2.6,protein motif:HAMAP:MF_00943;locus_tag=KHOIBONP_01284;product=Maleate isomerase
392_016891_unitig_0-quiver_dnaA_pilon	Prodigal:2.6	CDS	1319629	1320825	.	+	0	ID=KHOIBONP_01285;eC_number=3.5.4.44;Name=doeA;db_xref=COG:COG0006;gene=doeA;inference=ab initio prediction:Prodigal:2.6,similar to AA sequence:UniProtKB:E1V7W1;locus_tag=KHOIBONP_01285;product=Ectoine hydrolase
392_016891_unitig_0-quiver_dnaA_pilon	Prodigal:2.6	CDS	1320822	1321811	.	+	0	ID=KHOIBONP_01286;eC_number=3.5.1.125;Name=doeB;db_xref=COG:COG3608;gene=doeB;inference=ab initio prediction:Prodigal:2.6,similar to AA sequence:UniProtKB:E1V7W0;locus_tag=KHOIBONP_01286;product=N-alpha-acetyl-L-2%2C4-diaminobutyric acid deacetylase
392_016891_unitig_0-quiver_dnaA_pilon	Prodigal:2.6	CDS	1321808	1322434	.	-	0	ID=KHOIBONP_01287;eC_number=3.1.1.88;Name=pytH;gene=pytH;inference=ab initio prediction:Prodigal:2.6,similar to AA sequence:UniProtKB:C0LA90;locus_tag=KHOIBONP_01287;product=Pyrethroid hydrolase
392_016891_unitig_0-quiver_dnaA_pilon	Prodigal:2.6	CDS	1322525	1323403	.	+	0	ID=KHOIBONP_01288;Name=cynR;gene=cynR;inference=ab initio prediction:Prodigal:2.6,similar to AA sequence:UniProtKB:P27111;locus_tag=KHOIBONP_01288;product=HTH-type transcriptional regulator CynR
392_016891_unitig_0-quiver_dnaA_pilon	Prodigal:2.6	CDS	1323494	1323967	.	+	0	ID=KHOIBONP_01289;eC_number=1.12.1.3;Name=hndA;db_xref=COG:COG1905;gene=hndA;inference=ab initio prediction:Prodigal:2.6,similar to AA sequence:UniProtKB:Q46505;locus_tag=KHOIBONP_01289;product=NADP-reducing hydrogenase subunit HndA
392_016891_unitig_0-quiver_dnaA_pilon	Prodigal:2.6	CDS	1323964	1325481	.	+	0	ID=KHOIBONP_01290;eC_number=1.12.1.3;Name=hndC;db_xref=COG:COG1145;gene=hndC;inference=ab initio prediction:Prodigal:2.6,similar to AA sequence:UniProtKB:Q46507;locus_tag=KHOIBONP_01290;product=NADP-reducing hydrogenase subunit HndC
392_016891_unitig_0-quiver_dnaA_pilon	Prodigal:2.6	CDS	1325478	1328405	.	+	0	ID=KHOIBONP_01291;eC_number=1.17.1.9;inference=ab initio prediction:Prodigal:2.6,similar to AA sequence:UniProtKB:Q99RW4;locus_tag=KHOIBONP_01291;product=Putative formate dehydrogenase
392_016891_unitig_0-quiver_dnaA_pilon	Prodigal:2.6	CDS	1328408	1329232	.	+	0	ID=KHOIBONP_01292;Name=fdhD;db_xref=COG:COG1526;gene=fdhD;inference=ab initio prediction:Prodigal:2.6,similar to AA sequence:UniProtKB:O87816;locus_tag=KHOIBONP_01292;product=Sulfur carrier protein FdhD
392_016891_unitig_0-quiver_dnaA_pilon	Prodigal:2.6	CDS	1329222	1329425	.	+	0	ID=KHOIBONP_01293;inference=ab initio prediction:Prodigal:2.6;locus_tag=KHOIBONP_01293;product=hypothetical protein
392_016891_unitig_0-quiver_dnaA_pilon	Prodigal:2.6	CDS	1329498	1330454	.	+	0	ID=KHOIBONP_01294;eC_number=2.7.1.107;Name=dagK;db_xref=COG:COG1597;gene=dagK;inference=ab initio prediction:Prodigal:2.6,similar to AA sequence:UniProtKB:O31502;locus_tag=KHOIBONP_01294;product=Diacylglycerol kinase
392_016891_unitig_0-quiver_dnaA_pilon	Prodigal:2.6	CDS	1330461	1331252	.	+	0	ID=KHOIBONP_01295;eC_number=3.1.4.53;Name=cpdA;gene=cpdA;inference=ab initio prediction:Prodigal:2.6,protein motif:HAMAP:MF_00905;locus_tag=KHOIBONP_01295;product=3'%2C5'-cyclic adenosine monophosphate phosphodiesterase CpdA
392_016891_unitig_0-quiver_dnaA_pilon	Prodigal:2.6	CDS	1331440	1333119	.	+	0	ID=KHOIBONP_01296;Name=rpsA;db_xref=COG:COG0539;gene=rpsA;inference=ab initio prediction:Prodigal:2.6,similar to AA sequence:UniProtKB:Q6NDP1;locus_tag=KHOIBONP_01296;product=30S ribosomal protein S1
392_016891_unitig_0-quiver_dnaA_pilon	Prodigal:2.6	CDS	1333359	1333643	.	+	0	ID=KHOIBONP_01297;Name=ihfB_1;db_xref=COG:COG0776;gene=ihfB_1;inference=ab initio prediction:Prodigal:2.6,similar to AA sequence:UniProtKB:Q06607;locus_tag=KHOIBONP_01297;product=Integration host factor subunit beta
392_016891_unitig_0-quiver_dnaA_pilon	Prodigal:2.6	CDS	1333692	1334075	.	+	0	ID=KHOIBONP_01298;inference=ab initio prediction:Prodigal:2.6;locus_tag=KHOIBONP_01298;product=hypothetical protein
392_016891_unitig_0-quiver_dnaA_pilon	Prodigal:2.6	CDS	1334079	1334714	.	+	0	ID=KHOIBONP_01299;eC_number=5.3.1.24;Name=trpF;db_xref=COG:COG0135;gene=trpF;inference=ab initio prediction:Prodigal:2.6,similar to AA sequence:UniProtKB:Q56320;locus_tag=KHOIBONP_01299;product=N-(5'-phosphoribosyl)anthranilate isomerase
392_016891_unitig_0-quiver_dnaA_pilon	Prodigal:2.6	CDS	1334950	1335357	.	+	0	ID=KHOIBONP_01300;inference=ab initio prediction:Prodigal:2.6;locus_tag=KHOIBONP_01300;product=hypothetical protein
392_016891_unitig_0-quiver_dnaA_pilon	Prodigal:2.6	CDS	1335392	1336651	.	+	0	ID=KHOIBONP_01301;inference=ab initio prediction:Prodigal:2.6;locus_tag=KHOIBONP_01301;product=hypothetical protein
392_016891_unitig_0-quiver_dnaA_pilon	Prodigal:2.6	CDS	1336731	1337915	.	+	0	ID=KHOIBONP_01302;inference=ab initio prediction:Prodigal:2.6;locus_tag=KHOIBONP_01302;product=hypothetical protein
392_016891_unitig_0-quiver_dnaA_pilon	Prodigal:2.6	CDS	1337919	1338149	.	+	0	ID=KHOIBONP_01303;inference=ab initio prediction:Prodigal:2.6;locus_tag=KHOIBONP_01303;product=hypothetical protein
392_016891_unitig_0-quiver_dnaA_pilon	Prodigal:2.6	CDS	1338153	1338683	.	+	0	ID=KHOIBONP_01304;inference=ab initio prediction:Prodigal:2.6;locus_tag=KHOIBONP_01304;product=hypothetical protein
392_016891_unitig_0-quiver_dnaA_pilon	Prodigal:2.6	CDS	1338789	1339952	.	+	0	ID=KHOIBONP_01305;inference=ab initio prediction:Prodigal:2.6;locus_tag=KHOIBONP_01305;product=hypothetical protein
392_016891_unitig_0-quiver_dnaA_pilon	Prodigal:2.6	CDS	1340142	1340756	.	+	0	ID=KHOIBONP_01306;inference=ab initio prediction:Prodigal:2.6;locus_tag=KHOIBONP_01306;product=hypothetical protein
392_016891_unitig_0-quiver_dnaA_pilon	Prodigal:2.6	CDS	1340756	1341094	.	+	0	ID=KHOIBONP_01307;inference=ab initio prediction:Prodigal:2.6;locus_tag=KHOIBONP_01307;product=hypothetical protein
392_016891_unitig_0-quiver_dnaA_pilon	Prodigal:2.6	CDS	1341091	1341510	.	+	0	ID=KHOIBONP_01308;inference=ab initio prediction:Prodigal:2.6;locus_tag=KHOIBONP_01308;product=hypothetical protein
392_016891_unitig_0-quiver_dnaA_pilon	Prodigal:2.6	CDS	1341523	1341936	.	+	0	ID=KHOIBONP_01309;inference=ab initio prediction:Prodigal:2.6;locus_tag=KHOIBONP_01309;product=hypothetical protein
392_016891_unitig_0-quiver_dnaA_pilon	Prodigal:2.6	CDS	1341936	1342250	.	+	0	ID=KHOIBONP_01310;inference=ab initio prediction:Prodigal:2.6;locus_tag=KHOIBONP_01310;product=hypothetical protein
392_016891_unitig_0-quiver_dnaA_pilon	Prodigal:2.6	CDS	1342247	1342501	.	+	0	ID=KHOIBONP_01311;inference=ab initio prediction:Prodigal:2.6;locus_tag=KHOIBONP_01311;product=hypothetical protein
392_016891_unitig_0-quiver_dnaA_pilon	Prodigal:2.6	CDS	1342488	1343132	.	+	0	ID=KHOIBONP_01312;inference=ab initio prediction:Prodigal:2.6;locus_tag=KHOIBONP_01312;product=hypothetical protein
392_016891_unitig_0-quiver_dnaA_pilon	Prodigal:2.6	CDS	1343146	1343778	.	+	0	ID=KHOIBONP_01313;inference=ab initio prediction:Prodigal:2.6;locus_tag=KHOIBONP_01313;product=hypothetical protein
392_016891_unitig_0-quiver_dnaA_pilon	Prodigal:2.6	CDS	1343775	1344608	.	+	0	ID=KHOIBONP_01314;inference=ab initio prediction:Prodigal:2.6;locus_tag=KHOIBONP_01314;product=hypothetical protein
392_016891_unitig_0-quiver_dnaA_pilon	Prodigal:2.6	CDS	1344601	1345026	.	+	0	ID=KHOIBONP_01315;inference=ab initio prediction:Prodigal:2.6;locus_tag=KHOIBONP_01315;product=hypothetical protein
392_016891_unitig_0-quiver_dnaA_pilon	Prodigal:2.6	CDS	1345051	1348932	.	+	0	ID=KHOIBONP_01316;inference=ab initio prediction:Prodigal:2.6;locus_tag=KHOIBONP_01316;product=hypothetical protein
392_016891_unitig_0-quiver_dnaA_pilon	Prodigal:2.6	CDS	1348922	1349632	.	+	0	ID=KHOIBONP_01317;inference=ab initio prediction:Prodigal:2.6;locus_tag=KHOIBONP_01317;product=hypothetical protein
392_016891_unitig_0-quiver_dnaA_pilon	Prodigal:2.6	CDS	1349710	1350537	.	+	0	ID=KHOIBONP_01318;eC_number=2.3.1.30;Name=cysE;db_xref=COG:COG1045;gene=cysE;inference=ab initio prediction:Prodigal:2.6,similar to AA sequence:UniProtKB:P29847;locus_tag=KHOIBONP_01318;product=Serine acetyltransferase
392_016891_unitig_0-quiver_dnaA_pilon	Prodigal:2.6	CDS	1350534	1351592	.	-	0	ID=KHOIBONP_01319;eC_number=1.3.5.2;Name=pyrD;db_xref=COG:COG0167;gene=pyrD;inference=ab initio prediction:Prodigal:2.6,similar to AA sequence:UniProtKB:P0A7E1;locus_tag=KHOIBONP_01319;product=Dihydroorotate dehydrogenase (quinone)
392_016891_unitig_0-quiver_dnaA_pilon	Prodigal:2.6	CDS	1351589	1351924	.	-	0	ID=KHOIBONP_01320;inference=ab initio prediction:Prodigal:2.6;locus_tag=KHOIBONP_01320;product=hypothetical protein
392_016891_unitig_0-quiver_dnaA_pilon	Prodigal:2.6	CDS	1352065	1353666	.	+	0	ID=KHOIBONP_01321;Name=yfkN_2;db_xref=COG:COG0737;gene=yfkN_2;inference=ab initio prediction:Prodigal:2.6,similar to AA sequence:UniProtKB:O34313;locus_tag=KHOIBONP_01321;product=Trifunctional nucleotide phosphoesterase protein YfkN
392_016891_unitig_0-quiver_dnaA_pilon	Prodigal:2.6	CDS	1353761	1354348	.	+	0	ID=KHOIBONP_01322;eC_number=2.7.7.18;Name=nadD;gene=nadD;inference=ab initio prediction:Prodigal:2.6,similar to AA sequence:UniProtKB:C3L5T6;locus_tag=KHOIBONP_01322;product=putative nicotinate-nucleotide adenylyltransferase
392_016891_unitig_0-quiver_dnaA_pilon	Prodigal:2.6	CDS	1354345	1355730	.	+	0	ID=KHOIBONP_01323;inference=ab initio prediction:Prodigal:2.6;locus_tag=KHOIBONP_01323;product=hypothetical protein
392_016891_unitig_0-quiver_dnaA_pilon	Prodigal:2.6	CDS	1355727	1356149	.	-	0	ID=KHOIBONP_01324;inference=ab initio prediction:Prodigal:2.6;locus_tag=KHOIBONP_01324;product=hypothetical protein
392_016891_unitig_0-quiver_dnaA_pilon	Prodigal:2.6	CDS	1356237	1357823	.	+	0	ID=KHOIBONP_01325;eC_number=6.1.1.6;Name=lysS;db_xref=COG:COG1384;gene=lysS;inference=ab initio prediction:Prodigal:2.6,similar to AA sequence:UniProtKB:O51603;locus_tag=KHOIBONP_01325;product=Lysine--tRNA ligase
392_016891_unitig_0-quiver_dnaA_pilon	Prodigal:2.6	CDS	1357953	1360247	.	+	0	ID=KHOIBONP_01326;inference=ab initio prediction:Prodigal:2.6;locus_tag=KHOIBONP_01326;product=hypothetical protein
392_016891_unitig_0-quiver_dnaA_pilon	Prodigal:2.6	CDS	1360309	1361844	.	+	0	ID=KHOIBONP_01327;Name=dauA_1;db_xref=COG:COG0659;gene=dauA_1;inference=ab initio prediction:Prodigal:2.6,similar to AA sequence:UniProtKB:P0AFR2;locus_tag=KHOIBONP_01327;product=C4-dicarboxylic acid transporter DauA
392_016891_unitig_0-quiver_dnaA_pilon	Prodigal:2.6	CDS	1362023	1363978	.	+	0	ID=KHOIBONP_01328;eC_number=6.2.1.1;Name=acsA_1;db_xref=COG:COG0365;gene=acsA_1;inference=ab initio prediction:Prodigal:2.6,similar to AA sequence:UniProtKB:Q89WV5;locus_tag=KHOIBONP_01328;product=Acetyl-coenzyme A synthetase
392_016891_unitig_0-quiver_dnaA_pilon	Prodigal:2.6	CDS	1364097	1364354	.	+	0	ID=KHOIBONP_01329;inference=ab initio prediction:Prodigal:2.6;locus_tag=KHOIBONP_01329;product=hypothetical protein
392_016891_unitig_0-quiver_dnaA_pilon	Prodigal:2.6	CDS	1364365	1366272	.	+	0	ID=KHOIBONP_01330;Name=actP_2;gene=actP_2;inference=ab initio prediction:Prodigal:2.6,protein motif:HAMAP:MF_01426;locus_tag=KHOIBONP_01330;product=Cation/acetate symporter ActP
392_016891_unitig_0-quiver_dnaA_pilon	Prodigal:2.6	CDS	1366333	1368147	.	+	0	ID=KHOIBONP_01331;eC_number=1.1.1.205;Name=guaB_1;gene=guaB_1;inference=ab initio prediction:Prodigal:2.6,protein motif:HAMAP:MF_01964;locus_tag=KHOIBONP_01331;product=Inosine-5'-monophosphate dehydrogenase
392_016891_unitig_0-quiver_dnaA_pilon	Prodigal:2.6	CDS	1368144	1368647	.	+	0	ID=KHOIBONP_01332;inference=ab initio prediction:Prodigal:2.6;locus_tag=KHOIBONP_01332;product=hypothetical protein
392_016891_unitig_0-quiver_dnaA_pilon	Prodigal:2.6	CDS	1368640	1369002	.	+	0	ID=KHOIBONP_01333;Name=walR_2;db_xref=COG:COG0745;gene=walR_2;inference=ab initio prediction:Prodigal:2.6,similar to AA sequence:UniProtKB:P37478;locus_tag=KHOIBONP_01333;product=Transcriptional regulatory protein WalR
392_016891_unitig_0-quiver_dnaA_pilon	Prodigal:2.6	CDS	1369002	1370876	.	+	0	ID=KHOIBONP_01334;eC_number=2.7.7.7;Name=polC;gene=polC;inference=ab initio prediction:Prodigal:2.6,protein motif:HAMAP:MF_00356;locus_tag=KHOIBONP_01334;product=DNA polymerase III PolC-type
392_016891_unitig_0-quiver_dnaA_pilon	Prodigal:2.6	CDS	1370873	1371253	.	-	0	ID=KHOIBONP_01335;inference=ab initio prediction:Prodigal:2.6;locus_tag=KHOIBONP_01335;product=hypothetical protein
392_016891_unitig_0-quiver_dnaA_pilon	Prodigal:2.6	CDS	1371293	1371958	.	-	0	ID=KHOIBONP_01336;Name=djlA;gene=djlA;inference=ab initio prediction:Prodigal:2.6,protein motif:HAMAP:MF_01153;locus_tag=KHOIBONP_01336;product=DnaJ-like protein DjlA
392_016891_unitig_0-quiver_dnaA_pilon	Prodigal:2.6	CDS	1372100	1372594	.	-	0	ID=KHOIBONP_01337;eC_number=2.3.1.-;Name=mnaT;db_xref=COG:COG1247;gene=mnaT;inference=ab initio prediction:Prodigal:2.6,similar to AA sequence:UniProtKB:P76112;locus_tag=KHOIBONP_01337;product=L-amino acid N-acyltransferase MnaT
392_016891_unitig_0-quiver_dnaA_pilon	Prodigal:2.6	CDS	1372591	1373151	.	-	0	ID=KHOIBONP_01338;inference=ab initio prediction:Prodigal:2.6;locus_tag=KHOIBONP_01338;product=hypothetical protein
392_016891_unitig_0-quiver_dnaA_pilon	Prodigal:2.6	CDS	1373148	1373945	.	-	0	ID=KHOIBONP_01339;eC_number=4.2.1.20;Name=trpA;db_xref=COG:COG0159;gene=trpA;inference=ab initio prediction:Prodigal:2.6,similar to AA sequence:UniProtKB:Q5ZVY3;locus_tag=KHOIBONP_01339;product=Tryptophan synthase alpha chain
392_016891_unitig_0-quiver_dnaA_pilon	Prodigal:2.6	CDS	1374076	1375173	.	+	0	ID=KHOIBONP_01340;Name=ychF;db_xref=COG:COG0012;gene=ychF;inference=ab initio prediction:Prodigal:2.6,similar to AA sequence:UniProtKB:P37518;locus_tag=KHOIBONP_01340;product=Ribosome-binding ATPase YchF
392_016891_unitig_0-quiver_dnaA_pilon	Prodigal:2.6	CDS	1375224	1376237	.	-	0	ID=KHOIBONP_01341;eC_number=1.10.3.10;Name=appB;db_xref=COG:COG1294;gene=appB;inference=ab initio prediction:Prodigal:2.6,similar to AA sequence:UniProtKB:P26458;locus_tag=KHOIBONP_01341;product=Cytochrome bd-II ubiquinol oxidase subunit 2
392_016891_unitig_0-quiver_dnaA_pilon	Prodigal:2.6	CDS	1376241	1377626	.	-	0	ID=KHOIBONP_01342;eC_number=1.10.3.10;Name=appC;db_xref=COG:COG1271;gene=appC;inference=ab initio prediction:Prodigal:2.6,similar to AA sequence:UniProtKB:P26459;locus_tag=KHOIBONP_01342;product=Cytochrome bd-II ubiquinol oxidase subunit 1
392_016891_unitig_0-quiver_dnaA_pilon	Prodigal:2.6	CDS	1377632	1378198	.	-	0	ID=KHOIBONP_01343;inference=ab initio prediction:Prodigal:2.6;locus_tag=KHOIBONP_01343;product=hypothetical protein
392_016891_unitig_0-quiver_dnaA_pilon	Prodigal:2.6	CDS	1378343	1380028	.	-	0	ID=KHOIBONP_01344;inference=ab initio prediction:Prodigal:2.6;locus_tag=KHOIBONP_01344;product=hypothetical protein
392_016891_unitig_0-quiver_dnaA_pilon	Prodigal:2.6	CDS	1380289	1380618	.	+	0	ID=KHOIBONP_01345;Name=clpS;db_xref=COG:COG2127;gene=clpS;inference=ab initio prediction:Prodigal:2.6,similar to AA sequence:UniProtKB:Q9A5I0;locus_tag=KHOIBONP_01345;product=ATP-dependent Clp protease adapter protein ClpS
392_016891_unitig_0-quiver_dnaA_pilon	Prodigal:2.6	CDS	1380677	1381636	.	+	0	ID=KHOIBONP_01346;eC_number=2.1.1.172;Name=rsmC;db_xref=COG:COG2813;gene=rsmC;inference=ab initio prediction:Prodigal:2.6,similar to AA sequence:UniProtKB:P39406;locus_tag=KHOIBONP_01346;product=Ribosomal RNA small subunit methyltransferase C
392_016891_unitig_0-quiver_dnaA_pilon	Prodigal:2.6	CDS	1381633	1382439	.	+	0	ID=KHOIBONP_01347;eC_number=1.1.1.100;Name=fabG_1;gene=fabG_1;inference=ab initio prediction:Prodigal:2.6,similar to AA sequence:UniProtKB:O67610;locus_tag=KHOIBONP_01347;product=3-oxoacyl-[acyl-carrier-protein] reductase FabG
392_016891_unitig_0-quiver_dnaA_pilon	Prodigal:2.6	CDS	1382436	1382852	.	-	0	ID=KHOIBONP_01348;inference=ab initio prediction:Prodigal:2.6;locus_tag=KHOIBONP_01348;product=hypothetical protein
392_016891_unitig_0-quiver_dnaA_pilon	Prodigal:2.6	CDS	1382927	1383781	.	+	0	ID=KHOIBONP_01349;eC_number=1.3.3.3;Name=hemF;db_xref=COG:COG0408;gene=hemF;inference=ab initio prediction:Prodigal:2.6,similar to AA sequence:UniProtKB:P36553;locus_tag=KHOIBONP_01349;product=Oxygen-dependent coproporphyrinogen-III oxidase
392_016891_unitig_0-quiver_dnaA_pilon	Prodigal:2.6	CDS	1383792	1384118	.	-	0	ID=KHOIBONP_01350;inference=ab initio prediction:Prodigal:2.6,similar to AA sequence:UniProtKB:P76169;locus_tag=KHOIBONP_01350;note=UPF0060 membrane protein YnfA;product=hypothetical protein
392_016891_unitig_0-quiver_dnaA_pilon	Prodigal:2.6	CDS	1384115	1386076	.	-	0	ID=KHOIBONP_01351;eC_number=5.99.1.3;Name=parE;db_xref=COG:COG0187;gene=parE;inference=ab initio prediction:Prodigal:2.6,similar to AA sequence:UniProtKB:P0A2I5;locus_tag=KHOIBONP_01351;product=DNA topoisomerase 4 subunit B
392_016891_unitig_0-quiver_dnaA_pilon	Prodigal:2.6	CDS	1386180	1386839	.	-	0	ID=KHOIBONP_01352;inference=ab initio prediction:Prodigal:2.6;locus_tag=KHOIBONP_01352;product=hypothetical protein
392_016891_unitig_0-quiver_dnaA_pilon	Prodigal:2.6	CDS	1386900	1387859	.	-	0	ID=KHOIBONP_01353;db_xref=COG:COG0596;inference=ab initio prediction:Prodigal:2.6,similar to AA sequence:UniProtKB:P9WNH3;locus_tag=KHOIBONP_01353;product=putative protein
392_016891_unitig_0-quiver_dnaA_pilon	Prodigal:2.6	CDS	1388017	1388682	.	+	0	ID=KHOIBONP_01354;inference=ab initio prediction:Prodigal:2.6;locus_tag=KHOIBONP_01354;product=hypothetical protein
392_016891_unitig_0-quiver_dnaA_pilon	Prodigal:2.6	CDS	1388679	1389587	.	+	0	ID=KHOIBONP_01355;inference=ab initio prediction:Prodigal:2.6;locus_tag=KHOIBONP_01355;product=hypothetical protein
392_016891_unitig_0-quiver_dnaA_pilon	Prodigal:2.6	CDS	1389676	1390371	.	-	0	ID=KHOIBONP_01356;eC_number=2.4.2.17;Name=hisG;db_xref=COG:COG0040;gene=hisG;inference=ab initio prediction:Prodigal:2.6,similar to AA sequence:UniProtKB:P9WMN1;locus_tag=KHOIBONP_01356;product=ATP phosphoribosyltransferase
392_016891_unitig_0-quiver_dnaA_pilon	Prodigal:2.6	CDS	1390368	1391429	.	-	0	ID=KHOIBONP_01357;Name=hisZ;gene=hisZ;inference=ab initio prediction:Prodigal:2.6,protein motif:HAMAP:MF_00125;locus_tag=KHOIBONP_01357;product=ATP phosphoribosyltransferase regulatory subunit
392_016891_unitig_0-quiver_dnaA_pilon	Prodigal:2.6	CDS	1391426	1392907	.	-	0	ID=KHOIBONP_01358;eC_number=6.1.1.21;Name=hisS;db_xref=COG:COG0124;gene=hisS;inference=ab initio prediction:Prodigal:2.6,similar to AA sequence:UniProtKB:Q8YMC2;locus_tag=KHOIBONP_01358;product=Histidine--tRNA ligase
392_016891_unitig_0-quiver_dnaA_pilon	Prodigal:2.6	CDS	1392966	1393181	.	+	0	ID=KHOIBONP_01359;inference=ab initio prediction:Prodigal:2.6;locus_tag=KHOIBONP_01359;product=hypothetical protein
392_016891_unitig_0-quiver_dnaA_pilon	Prodigal:2.6	CDS	1393284	1394576	.	+	0	ID=KHOIBONP_01360;eC_number=6.3.4.4;Name=purA;db_xref=COG:COG0104;gene=purA;inference=ab initio prediction:Prodigal:2.6,similar to AA sequence:UniProtKB:Q8ZIV7;locus_tag=KHOIBONP_01360;product=Adenylosuccinate synthetase
392_016891_unitig_0-quiver_dnaA_pilon	Prodigal:2.6	CDS	1394664	1394873	.	+	0	ID=KHOIBONP_01361;inference=ab initio prediction:Prodigal:2.6;locus_tag=KHOIBONP_01361;product=hypothetical protein
392_016891_unitig_0-quiver_dnaA_pilon	Prodigal:2.6	CDS	1394873	1395544	.	+	0	ID=KHOIBONP_01362;inference=ab initio prediction:Prodigal:2.6;locus_tag=KHOIBONP_01362;product=hypothetical protein
392_016891_unitig_0-quiver_dnaA_pilon	Prodigal:2.6	CDS	1395608	1396741	.	+	0	ID=KHOIBONP_01363;eC_number=1.17.7.3;Name=ispG;db_xref=COG:COG0821;gene=ispG;inference=ab initio prediction:Prodigal:2.6,similar to AA sequence:UniProtKB:P62620;locus_tag=KHOIBONP_01363;product=4-hydroxy-3-methylbut-2-en-1-yl diphosphate synthase (flavodoxin)
392_016891_unitig_0-quiver_dnaA_pilon	Prodigal:2.6	CDS	1396805	1397806	.	-	0	ID=KHOIBONP_01364;eC_number=4.1.99.22;Name=moaA;db_xref=COG:COG2896;gene=moaA;inference=ab initio prediction:Prodigal:2.6,similar to AA sequence:UniProtKB:P69848;locus_tag=KHOIBONP_01364;product=GTP 3'%2C8-cyclase
392_016891_unitig_0-quiver_dnaA_pilon	Prodigal:2.6	CDS	1397930	1398409	.	+	0	ID=KHOIBONP_01365;inference=ab initio prediction:Prodigal:2.6;locus_tag=KHOIBONP_01365;product=hypothetical protein
392_016891_unitig_0-quiver_dnaA_pilon	Prodigal:2.6	CDS	1398397	1399116	.	-	0	ID=KHOIBONP_01366;inference=ab initio prediction:Prodigal:2.6;locus_tag=KHOIBONP_01366;product=hypothetical protein
392_016891_unitig_0-quiver_dnaA_pilon	Prodigal:2.6	CDS	1399236	1400567	.	+	0	ID=KHOIBONP_01367;eC_number=2.5.1.19;Name=aroA;gene=aroA;inference=ab initio prediction:Prodigal:2.6,similar to AA sequence:UniProtKB:P0A2Y5;locus_tag=KHOIBONP_01367;product=3-phosphoshikimate 1-carboxyvinyltransferase
392_016891_unitig_0-quiver_dnaA_pilon	Prodigal:2.6	CDS	1400564	1402450	.	-	0	ID=KHOIBONP_01368;eC_number=6.2.1.1;Name=acsA_2;db_xref=COG:COG0365;gene=acsA_2;inference=ab initio prediction:Prodigal:2.6,similar to AA sequence:UniProtKB:Q89WV5;locus_tag=KHOIBONP_01368;product=Acetyl-coenzyme A synthetase
392_016891_unitig_0-quiver_dnaA_pilon	Prodigal:2.6	CDS	1402625	1404904	.	-	0	ID=KHOIBONP_01369;eC_number=1.1.1.40;Name=maeB;db_xref=COG:COG0280;gene=maeB;inference=ab initio prediction:Prodigal:2.6,similar to AA sequence:UniProtKB:P76558;locus_tag=KHOIBONP_01369;product=NADP-dependent malic enzyme
392_016891_unitig_0-quiver_dnaA_pilon	Prodigal:2.6	CDS	1405053	1405445	.	+	0	ID=KHOIBONP_01370;eC_number=3.5.4.5;Name=cdd;db_xref=COG:COG0295;gene=cdd;inference=ab initio prediction:Prodigal:2.6,similar to AA sequence:UniProtKB:P19079;locus_tag=KHOIBONP_01370;product=Cytidine deaminase
392_016891_unitig_0-quiver_dnaA_pilon	Prodigal:2.6	CDS	1405442	1406725	.	+	0	ID=KHOIBONP_01371;eC_number=2.4.2.4;Name=deoA;db_xref=COG:COG0213;gene=deoA;inference=ab initio prediction:Prodigal:2.6,similar to AA sequence:UniProtKB:P07650;locus_tag=KHOIBONP_01371;product=Thymidine phosphorylase
392_016891_unitig_0-quiver_dnaA_pilon	Prodigal:2.6	CDS	1406722	1407900	.	+	0	ID=KHOIBONP_01372;eC_number=5.4.2.7;Name=deoB;db_xref=COG:COG1015;gene=deoB;inference=ab initio prediction:Prodigal:2.6,similar to AA sequence:UniProtKB:P0A6K6;locus_tag=KHOIBONP_01372;product=Phosphopentomutase
392_016891_unitig_0-quiver_dnaA_pilon	Prodigal:2.6	CDS	1407897	1408856	.	+	0	ID=KHOIBONP_01373;eC_number=3.5.4.40;db_xref=COG:COG1816;inference=ab initio prediction:Prodigal:2.6,similar to AA sequence:UniProtKB:O86737;locus_tag=KHOIBONP_01373;product=Aminodeoxyfutalosine deaminase
392_016891_unitig_0-quiver_dnaA_pilon	Prodigal:2.6	CDS	1408856	1409485	.	+	0	ID=KHOIBONP_01374;eC_number=2.4.2.9;Name=upp;gene=upp;inference=ab initio prediction:Prodigal:2.6,similar to AA sequence:UniProtKB:P67396;locus_tag=KHOIBONP_01374;product=Uracil phosphoribosyltransferase
392_016891_unitig_0-quiver_dnaA_pilon	Prodigal:2.6	CDS	1409555	1410547	.	+	0	ID=KHOIBONP_01375;inference=ab initio prediction:Prodigal:2.6;locus_tag=KHOIBONP_01375;product=hypothetical protein
392_016891_unitig_0-quiver_dnaA_pilon	Prodigal:2.6	CDS	1410544	1411572	.	-	0	ID=KHOIBONP_01376;eC_number=4.1.1.37;Name=hemE;db_xref=COG:COG0407;gene=hemE;inference=ab initio prediction:Prodigal:2.6,similar to AA sequence:UniProtKB:P32920;locus_tag=KHOIBONP_01376;product=Uroporphyrinogen decarboxylase
392_016891_unitig_0-quiver_dnaA_pilon	Prodigal:2.6	CDS	1411647	1412585	.	+	0	ID=KHOIBONP_01377;eC_number=2.5.1.61;Name=hemC;db_xref=COG:COG0181;gene=hemC;inference=ab initio prediction:Prodigal:2.6,similar to AA sequence:UniProtKB:P06983;locus_tag=KHOIBONP_01377;product=Porphobilinogen deaminase
392_016891_unitig_0-quiver_dnaA_pilon	Prodigal:2.6	CDS	1412617	1413333	.	-	0	ID=KHOIBONP_01378;eC_number=3.4.21.88;Name=lexA;db_xref=COG:COG1974;gene=lexA;inference=ab initio prediction:Prodigal:2.6,similar to AA sequence:UniProtKB:Q9ZFA4;locus_tag=KHOIBONP_01378;product=LexA repressor
392_016891_unitig_0-quiver_dnaA_pilon	Prodigal:2.6	CDS	1413423	1414604	.	-	0	ID=KHOIBONP_01379;eC_number=2.10.1.1;Name=moeA;db_xref=COG:COG0303;gene=moeA;inference=ab initio prediction:Prodigal:2.6,similar to AA sequence:UniProtKB:P12281;locus_tag=KHOIBONP_01379;product=Molybdopterin molybdenumtransferase
392_016891_unitig_0-quiver_dnaA_pilon	Prodigal:2.6	CDS	1414601	1415074	.	-	0	ID=KHOIBONP_01380;eC_number=4.6.1.17;Name=moaC;db_xref=COG:COG0315;gene=moaC;inference=ab initio prediction:Prodigal:2.6,similar to AA sequence:UniProtKB:P0A738;locus_tag=KHOIBONP_01380;product=Cyclic pyranopterin monophosphate synthase
392_016891_unitig_0-quiver_dnaA_pilon	Prodigal:2.6	CDS	1415071	1415862	.	-	0	ID=KHOIBONP_01381;eC_number=4.1.1.48;Name=trpC;gene=trpC;inference=ab initio prediction:Prodigal:2.6,similar to AA sequence:UniProtKB:Q2YRR4;locus_tag=KHOIBONP_01381;product=Indole-3-glycerol phosphate synthase
392_016891_unitig_0-quiver_dnaA_pilon	Prodigal:2.6	CDS	1415910	1416545	.	-	0	ID=KHOIBONP_01382;eC_number=3.2.2.27;Name=ung;db_xref=COG:COG0692;gene=ung;inference=ab initio prediction:Prodigal:2.6,similar to AA sequence:UniProtKB:P39615;locus_tag=KHOIBONP_01382;product=Uracil-DNA glycosylase
392_016891_unitig_0-quiver_dnaA_pilon	Prodigal:2.6	CDS	1416542	1417561	.	-	0	ID=KHOIBONP_01383;eC_number=2.4.2.18;Name=trpD;db_xref=COG:COG0547;gene=trpD;inference=ab initio prediction:Prodigal:2.6,similar to AA sequence:UniProtKB:P00500;locus_tag=KHOIBONP_01383;product=Anthranilate phosphoribosyltransferase
392_016891_unitig_0-quiver_dnaA_pilon	Prodigal:2.6	CDS	1417558	1418148	.	-	0	ID=KHOIBONP_01384;eC_number=4.1.3.27;Name=trpG;db_xref=COG:COG0512;gene=trpG;inference=ab initio prediction:Prodigal:2.6,similar to AA sequence:UniProtKB:P26922;locus_tag=KHOIBONP_01384;product=Anthranilate synthase component 2
392_016891_unitig_0-quiver_dnaA_pilon	Prodigal:2.6	CDS	1418270	1418809	.	+	0	ID=KHOIBONP_01385;inference=ab initio prediction:Prodigal:2.6;locus_tag=KHOIBONP_01385;product=hypothetical protein
392_016891_unitig_0-quiver_dnaA_pilon	Prodigal:2.6	CDS	1418811	1419986	.	+	0	ID=KHOIBONP_01386;eC_number=2.6.1.-;Name=bacF;db_xref=COG:COG0436;gene=bacF;inference=ab initio prediction:Prodigal:2.6,similar to AA sequence:UniProtKB:P39643;locus_tag=KHOIBONP_01386;product=Transaminase BacF
392_016891_unitig_0-quiver_dnaA_pilon	Prodigal:2.6	CDS	1420054	1421931	.	+	0	ID=KHOIBONP_01387;inference=ab initio prediction:Prodigal:2.6;locus_tag=KHOIBONP_01387;product=hypothetical protein
392_016891_unitig_0-quiver_dnaA_pilon	Prodigal:2.6	CDS	1421931	1423436	.	+	0	ID=KHOIBONP_01388;eC_number=4.1.3.27;Name=trpE;db_xref=COG:COG0147;gene=trpE;inference=ab initio prediction:Prodigal:2.6,similar to AA sequence:UniProtKB:P20580;locus_tag=KHOIBONP_01388;product=Anthranilate synthase component 1
392_016891_unitig_0-quiver_dnaA_pilon	Prodigal:2.6	CDS	1423493	1424230	.	-	0	ID=KHOIBONP_01389;inference=ab initio prediction:Prodigal:2.6;locus_tag=KHOIBONP_01389;product=hypothetical protein
392_016891_unitig_0-quiver_dnaA_pilon	Prodigal:2.6	CDS	1424368	1424868	.	-	0	ID=KHOIBONP_01390;eC_number=2.4.2.22;Name=gpt;db_xref=COG:COG0503;gene=gpt;inference=ab initio prediction:Prodigal:2.6,similar to AA sequence:UniProtKB:P0A9M5;locus_tag=KHOIBONP_01390;product=Xanthine phosphoribosyltransferase
392_016891_unitig_0-quiver_dnaA_pilon	Prodigal:2.6	CDS	1424882	1425490	.	-	0	ID=KHOIBONP_01391;Name=rhtC;db_xref=COG:COG1280;gene=rhtC;inference=ab initio prediction:Prodigal:2.6,similar to AA sequence:UniProtKB:P0AG38;locus_tag=KHOIBONP_01391;product=Threonine efflux protein
392_016891_unitig_0-quiver_dnaA_pilon	Prodigal:2.6	CDS	1425507	1426334	.	-	0	ID=KHOIBONP_01392;eC_number=1.3.1.9;Name=fabI_2;db_xref=COG:COG0623;gene=fabI_2;inference=ab initio prediction:Prodigal:2.6,similar to AA sequence:UniProtKB:P0AEK4;locus_tag=KHOIBONP_01392;product=Enoyl-[acyl-carrier-protein] reductase [NADH] FabI
392_016891_unitig_0-quiver_dnaA_pilon	Prodigal:2.6	CDS	1426414	1427028	.	+	0	ID=KHOIBONP_01393;eC_number=1.4.3.5;Name=pdxH;db_xref=COG:COG0259;gene=pdxH;inference=ab initio prediction:Prodigal:2.6,similar to AA sequence:UniProtKB:P21159;locus_tag=KHOIBONP_01393;product=Pyridoxine/pyridoxamine 5'-phosphate oxidase
392_016891_unitig_0-quiver_dnaA_pilon	Prodigal:2.6	CDS	1427177	1427746	.	+	0	ID=KHOIBONP_01394;inference=ab initio prediction:Prodigal:2.6;locus_tag=KHOIBONP_01394;product=hypothetical protein
392_016891_unitig_0-quiver_dnaA_pilon	Prodigal:2.6	CDS	1427733	1428248	.	+	0	ID=KHOIBONP_01395;inference=ab initio prediction:Prodigal:2.6;locus_tag=KHOIBONP_01395;product=hypothetical protein
392_016891_unitig_0-quiver_dnaA_pilon	Aragorn:1.2	tRNA	1428289	1428365	.	+	.	ID=KHOIBONP_01396;inference=COORDINATES:profile:Aragorn:1.2;locus_tag=KHOIBONP_01396;product=tRNA-Pro(tgg)
392_016891_unitig_0-quiver_dnaA_pilon	Prodigal:2.6	CDS	1428627	1428779	.	-	0	ID=KHOIBONP_01397;inference=ab initio prediction:Prodigal:2.6;locus_tag=KHOIBONP_01397;product=hypothetical protein
392_016891_unitig_0-quiver_dnaA_pilon	Prodigal:2.6	CDS	1428902	1430143	.	-	0	ID=KHOIBONP_01398;eC_number=6.1.1.1;Name=tyrS;db_xref=COG:COG0162;gene=tyrS;inference=ab initio prediction:Prodigal:2.6,similar to AA sequence:UniProtKB:P0AGJ9;locus_tag=KHOIBONP_01398;product=Tyrosine--tRNA ligase
392_016891_unitig_0-quiver_dnaA_pilon	Prodigal:2.6	CDS	1430201	1431298	.	+	0	ID=KHOIBONP_01399;eC_number=2.7.1.170;Name=anmK;db_xref=COG:COG2377;gene=anmK;inference=ab initio prediction:Prodigal:2.6,similar to AA sequence:UniProtKB:Q8EHB5;locus_tag=KHOIBONP_01399;product=Anhydro-N-acetylmuramic acid kinase
392_016891_unitig_0-quiver_dnaA_pilon	Prodigal:2.6	CDS	1431410	1431970	.	+	0	ID=KHOIBONP_01400;inference=ab initio prediction:Prodigal:2.6;locus_tag=KHOIBONP_01400;product=hypothetical protein
392_016891_unitig_0-quiver_dnaA_pilon	Aragorn:1.2	tRNA	1432165	1432241	.	+	.	ID=KHOIBONP_01401;inference=COORDINATES:profile:Aragorn:1.2;locus_tag=KHOIBONP_01401;product=tRNA-Asp(gtc)
392_016891_unitig_0-quiver_dnaA_pilon	Aragorn:1.2	tRNA	1432270	1432346	.	+	.	ID=KHOIBONP_01402;inference=COORDINATES:profile:Aragorn:1.2;locus_tag=KHOIBONP_01402;product=tRNA-Asp(gtc)
392_016891_unitig_0-quiver_dnaA_pilon	Prodigal:2.6	CDS	1432415	1433680	.	+	0	ID=KHOIBONP_01403;eC_number=1.2.1.41;Name=proA;db_xref=COG:COG0014;gene=proA;inference=ab initio prediction:Prodigal:2.6,similar to AA sequence:UniProtKB:Q9WYC9;locus_tag=KHOIBONP_01403;product=Gamma-glutamyl phosphate reductase
392_016891_unitig_0-quiver_dnaA_pilon	Prodigal:2.6	CDS	1433677	1434300	.	-	0	ID=KHOIBONP_01404;inference=ab initio prediction:Prodigal:2.6;locus_tag=KHOIBONP_01404;product=hypothetical protein
392_016891_unitig_0-quiver_dnaA_pilon	Prodigal:2.6	CDS	1434343	1434522	.	+	0	ID=KHOIBONP_01405;inference=ab initio prediction:Prodigal:2.6;locus_tag=KHOIBONP_01405;product=hypothetical protein
392_016891_unitig_0-quiver_dnaA_pilon	Prodigal:2.6	CDS	1434659	1435444	.	+	0	ID=KHOIBONP_01406;inference=ab initio prediction:Prodigal:2.6;locus_tag=KHOIBONP_01406;product=hypothetical protein
392_016891_unitig_0-quiver_dnaA_pilon	Prodigal:2.6	CDS	1435441	1436274	.	+	0	ID=KHOIBONP_01407;inference=ab initio prediction:Prodigal:2.6;locus_tag=KHOIBONP_01407;product=hypothetical protein
392_016891_unitig_0-quiver_dnaA_pilon	Prodigal:2.6	CDS	1436369	1438633	.	+	0	ID=KHOIBONP_01408;inference=ab initio prediction:Prodigal:2.6;locus_tag=KHOIBONP_01408;product=hypothetical protein
392_016891_unitig_0-quiver_dnaA_pilon	Prodigal:2.6	CDS	1440086	1440214	.	-	0	ID=KHOIBONP_01409;inference=ab initio prediction:Prodigal:2.6;locus_tag=KHOIBONP_01409;product=hypothetical protein
392_016891_unitig_0-quiver_dnaA_pilon	Prodigal:2.6	CDS	1440319	1440438	.	-	0	ID=KHOIBONP_01410;inference=ab initio prediction:Prodigal:2.6;locus_tag=KHOIBONP_01410;product=hypothetical protein
392_016891_unitig_0-quiver_dnaA_pilon	Prodigal:2.6	CDS	1440524	1441066	.	-	0	ID=KHOIBONP_01411;inference=ab initio prediction:Prodigal:2.6;locus_tag=KHOIBONP_01411;product=hypothetical protein
392_016891_unitig_0-quiver_dnaA_pilon	Prodigal:2.6	CDS	1441459	1441710	.	-	0	ID=KHOIBONP_01412;inference=ab initio prediction:Prodigal:2.6;locus_tag=KHOIBONP_01412;product=hypothetical protein
392_016891_unitig_0-quiver_dnaA_pilon	Prodigal:2.6	CDS	1441897	1443051	.	+	0	ID=KHOIBONP_01413;inference=ab initio prediction:Prodigal:2.6;locus_tag=KHOIBONP_01413;product=hypothetical protein
392_016891_unitig_0-quiver_dnaA_pilon	Prodigal:2.6	CDS	1443048	1446158	.	+	0	ID=KHOIBONP_01414;Name=mdtC_1;gene=mdtC_1;inference=ab initio prediction:Prodigal:2.6,similar to AA sequence:UniProtKB:B7NQB0;locus_tag=KHOIBONP_01414;product=Multidrug resistance protein MdtC
392_016891_unitig_0-quiver_dnaA_pilon	Prodigal:2.6	CDS	1446194	1447177	.	-	0	ID=KHOIBONP_01415;Name=thiY;db_xref=COG:COG0715;gene=thiY;inference=ab initio prediction:Prodigal:2.6,similar to AA sequence:UniProtKB:Q9K9G5;locus_tag=KHOIBONP_01415;product=Formylaminopyrimidine-binding protein
392_016891_unitig_0-quiver_dnaA_pilon	Prodigal:2.6	CDS	1447216	1448148	.	-	0	ID=KHOIBONP_01416;inference=ab initio prediction:Prodigal:2.6;locus_tag=KHOIBONP_01416;product=hypothetical protein
392_016891_unitig_0-quiver_dnaA_pilon	Prodigal:2.6	CDS	1448145	1449050	.	-	0	ID=KHOIBONP_01417;inference=ab initio prediction:Prodigal:2.6;locus_tag=KHOIBONP_01417;product=hypothetical protein
392_016891_unitig_0-quiver_dnaA_pilon	Prodigal:2.6	CDS	1449007	1449780	.	-	0	ID=KHOIBONP_01418;eC_number=3.6.3.-;Name=ssuB_2;db_xref=COG:COG1116;gene=ssuB_2;inference=ab initio prediction:Prodigal:2.6,similar to AA sequence:UniProtKB:P97027;locus_tag=KHOIBONP_01418;product=Aliphatic sulfonates import ATP-binding protein SsuB
392_016891_unitig_0-quiver_dnaA_pilon	Prodigal:2.6	CDS	1449782	1451233	.	-	0	ID=KHOIBONP_01419;eC_number=3.5.2.2;Name=dht;db_xref=COG:COG0044;gene=dht;inference=ab initio prediction:Prodigal:2.6,similar to AA sequence:UniProtKB:Q9I676;locus_tag=KHOIBONP_01419;product=D-hydantoinase/dihydropyrimidinase
392_016891_unitig_0-quiver_dnaA_pilon	Prodigal:2.6	CDS	1451303	1452568	.	-	0	ID=KHOIBONP_01420;eC_number=3.5.1.87;Name=hyuC;db_xref=COG:COG0624;gene=hyuC;inference=ab initio prediction:Prodigal:2.6,similar to AA sequence:UniProtKB:Q6DTN4;locus_tag=KHOIBONP_01420;product=N-carbamoyl-L-amino-acid hydrolase
392_016891_unitig_0-quiver_dnaA_pilon	Prodigal:2.6	CDS	1452633	1453958	.	-	0	ID=KHOIBONP_01421;eC_number=2.6.1.18;Name=bauA;db_xref=COG:COG0161;gene=bauA;inference=ab initio prediction:Prodigal:2.6,similar to AA sequence:UniProtKB:Q9I700;locus_tag=KHOIBONP_01421;product=Beta-alanine--pyruvate aminotransferase
392_016891_unitig_0-quiver_dnaA_pilon	Prodigal:2.6	CDS	1454100	1454717	.	+	0	ID=KHOIBONP_01422;Name=rutR;db_xref=COG:COG1309;gene=rutR;inference=ab initio prediction:Prodigal:2.6,similar to AA sequence:UniProtKB:P0ACU2;locus_tag=KHOIBONP_01422;product=HTH-type transcriptional regulator RutR
392_016891_unitig_0-quiver_dnaA_pilon	Prodigal:2.6	CDS	1454714	1455298	.	-	0	ID=KHOIBONP_01423;inference=ab initio prediction:Prodigal:2.6;locus_tag=KHOIBONP_01423;product=hypothetical protein
392_016891_unitig_0-quiver_dnaA_pilon	Prodigal:2.6	CDS	1455432	1455995	.	-	0	ID=KHOIBONP_01424;inference=ab initio prediction:Prodigal:2.6;locus_tag=KHOIBONP_01424;product=hypothetical protein
392_016891_unitig_0-quiver_dnaA_pilon	Prodigal:2.6	CDS	1456299	1457954	.	+	0	ID=KHOIBONP_01425;inference=ab initio prediction:Prodigal:2.6;locus_tag=KHOIBONP_01425;product=hypothetical protein
392_016891_unitig_0-quiver_dnaA_pilon	Prodigal:2.6	CDS	1458025	1459125	.	+	0	ID=KHOIBONP_01426;eC_number=2.3.1.-;Name=lpxD;db_xref=COG:COG1044;gene=lpxD;inference=ab initio prediction:Prodigal:2.6,similar to AA sequence:UniProtKB:Q9HXY6;locus_tag=KHOIBONP_01426;product=UDP-3-O-acylglucosamine N-acyltransferase
392_016891_unitig_0-quiver_dnaA_pilon	Prodigal:2.6	CDS	1459138	1459404	.	+	0	ID=KHOIBONP_01427;Name=acpP_1;gene=acpP_1;inference=ab initio prediction:Prodigal:2.6,protein motif:HAMAP:MF_01217;locus_tag=KHOIBONP_01427;product=Acyl carrier protein
392_016891_unitig_0-quiver_dnaA_pilon	Prodigal:2.6	CDS	1459401	1460699	.	+	0	ID=KHOIBONP_01428;eC_number=2.3.1.179;Name=fabF_2;db_xref=COG:COG0304;gene=fabF_2;inference=ab initio prediction:Prodigal:2.6,similar to AA sequence:UniProtKB:O34340;locus_tag=KHOIBONP_01428;product=3-oxoacyl-[acyl-carrier-protein] synthase 2
392_016891_unitig_0-quiver_dnaA_pilon	Prodigal:2.6	CDS	1460770	1461555	.	-	0	ID=KHOIBONP_01429;inference=ab initio prediction:Prodigal:2.6;locus_tag=KHOIBONP_01429;product=hypothetical protein
392_016891_unitig_0-quiver_dnaA_pilon	Prodigal:2.6	CDS	1462036	1463586	.	+	0	ID=KHOIBONP_01430;inference=ab initio prediction:Prodigal:2.6;locus_tag=KHOIBONP_01430;product=hypothetical protein
392_016891_unitig_0-quiver_dnaA_pilon	Prodigal:2.6	CDS	1463590	1463925	.	-	0	ID=KHOIBONP_01431;inference=ab initio prediction:Prodigal:2.6;locus_tag=KHOIBONP_01431;product=hypothetical protein
392_016891_unitig_0-quiver_dnaA_pilon	Prodigal:2.6	CDS	1464142	1465287	.	+	0	ID=KHOIBONP_01432;inference=ab initio prediction:Prodigal:2.6;locus_tag=KHOIBONP_01432;product=hypothetical protein
392_016891_unitig_0-quiver_dnaA_pilon	Prodigal:2.6	CDS	1465362	1466270	.	+	0	ID=KHOIBONP_01433;Name=oxyR;gene=oxyR;inference=ab initio prediction:Prodigal:2.6,similar to AA sequence:UniProtKB:P0ACQ4;locus_tag=KHOIBONP_01433;product=Hydrogen peroxide-inducible genes activator
392_016891_unitig_0-quiver_dnaA_pilon	Prodigal:2.6	CDS	1466370	1467320	.	+	0	ID=KHOIBONP_01434;eC_number=2.8.1.8;Name=lipA;gene=lipA;inference=ab initio prediction:Prodigal:2.6,similar to AA sequence:UniProtKB:P65286;locus_tag=KHOIBONP_01434;product=Lipoyl synthase
392_016891_unitig_0-quiver_dnaA_pilon	Aragorn:1.2	tRNA	1467431	1467514	.	+	.	ID=KHOIBONP_01435;inference=COORDINATES:profile:Aragorn:1.2;locus_tag=KHOIBONP_01435;product=tRNA-Leu(caa)
392_016891_unitig_0-quiver_dnaA_pilon	Prodigal:2.6	CDS	1467721	1468347	.	-	0	ID=KHOIBONP_01436;inference=ab initio prediction:Prodigal:2.6;locus_tag=KHOIBONP_01436;product=hypothetical protein
392_016891_unitig_0-quiver_dnaA_pilon	Prodigal:2.6	CDS	1468387	1468605	.	-	0	ID=KHOIBONP_01437;inference=ab initio prediction:Prodigal:2.6;locus_tag=KHOIBONP_01437;product=hypothetical protein
392_016891_unitig_0-quiver_dnaA_pilon	Prodigal:2.6	CDS	1468806	1469027	.	-	0	ID=KHOIBONP_01438;inference=ab initio prediction:Prodigal:2.6;locus_tag=KHOIBONP_01438;product=hypothetical protein
392_016891_unitig_0-quiver_dnaA_pilon	Prodigal:2.6	CDS	1469302	1469448	.	-	0	ID=KHOIBONP_01439;inference=ab initio prediction:Prodigal:2.6;locus_tag=KHOIBONP_01439;product=hypothetical protein
392_016891_unitig_0-quiver_dnaA_pilon	Prodigal:2.6	CDS	1469557	1469928	.	-	0	ID=KHOIBONP_01440;inference=ab initio prediction:Prodigal:2.6;locus_tag=KHOIBONP_01440;product=hypothetical protein
392_016891_unitig_0-quiver_dnaA_pilon	Prodigal:2.6	CDS	1470268	1470507	.	-	0	ID=KHOIBONP_01441;inference=ab initio prediction:Prodigal:2.6;locus_tag=KHOIBONP_01441;product=hypothetical protein
392_016891_unitig_0-quiver_dnaA_pilon	Prodigal:2.6	CDS	1470795	1471433	.	-	0	ID=KHOIBONP_01442;inference=ab initio prediction:Prodigal:2.6;locus_tag=KHOIBONP_01442;product=hypothetical protein
392_016891_unitig_0-quiver_dnaA_pilon	Prodigal:2.6	CDS	1471591	1471803	.	+	0	ID=KHOIBONP_01443;inference=ab initio prediction:Prodigal:2.6;locus_tag=KHOIBONP_01443;product=hypothetical protein
392_016891_unitig_0-quiver_dnaA_pilon	Prodigal:2.6	CDS	1472147	1472479	.	-	0	ID=KHOIBONP_01444;inference=ab initio prediction:Prodigal:2.6;locus_tag=KHOIBONP_01444;product=hypothetical protein
392_016891_unitig_0-quiver_dnaA_pilon	Prodigal:2.6	CDS	1472848	1473114	.	+	0	ID=KHOIBONP_01445;inference=ab initio prediction:Prodigal:2.6;locus_tag=KHOIBONP_01445;product=hypothetical protein
392_016891_unitig_0-quiver_dnaA_pilon	Prodigal:2.6	CDS	1473228	1473611	.	+	0	ID=KHOIBONP_01446;inference=ab initio prediction:Prodigal:2.6;locus_tag=KHOIBONP_01446;product=hypothetical protein
392_016891_unitig_0-quiver_dnaA_pilon	Prodigal:2.6	CDS	1473572	1473898	.	+	0	ID=KHOIBONP_01447;inference=ab initio prediction:Prodigal:2.6;locus_tag=KHOIBONP_01447;product=hypothetical protein
392_016891_unitig_0-quiver_dnaA_pilon	Prodigal:2.6	CDS	1473911	1474285	.	+	0	ID=KHOIBONP_01448;inference=ab initio prediction:Prodigal:2.6;locus_tag=KHOIBONP_01448;product=hypothetical protein
392_016891_unitig_0-quiver_dnaA_pilon	Prodigal:2.6	CDS	1474320	1474532	.	+	0	ID=KHOIBONP_01449;inference=ab initio prediction:Prodigal:2.6;locus_tag=KHOIBONP_01449;product=hypothetical protein
392_016891_unitig_0-quiver_dnaA_pilon	Prodigal:2.6	CDS	1474846	1475193	.	+	0	ID=KHOIBONP_01450;inference=ab initio prediction:Prodigal:2.6;locus_tag=KHOIBONP_01450;product=hypothetical protein
392_016891_unitig_0-quiver_dnaA_pilon	Prodigal:2.6	CDS	1475427	1475681	.	+	0	ID=KHOIBONP_01451;inference=ab initio prediction:Prodigal:2.6;locus_tag=KHOIBONP_01451;product=hypothetical protein
392_016891_unitig_0-quiver_dnaA_pilon	Prodigal:2.6	CDS	1475863	1477050	.	+	0	ID=KHOIBONP_01452;inference=ab initio prediction:Prodigal:2.6;locus_tag=KHOIBONP_01452;product=hypothetical protein
392_016891_unitig_0-quiver_dnaA_pilon	Prodigal:2.6	CDS	1477958	1478167	.	+	0	ID=KHOIBONP_01453;inference=ab initio prediction:Prodigal:2.6;locus_tag=KHOIBONP_01453;product=hypothetical protein
392_016891_unitig_0-quiver_dnaA_pilon	Prodigal:2.6	CDS	1478255	1478617	.	-	0	ID=KHOIBONP_01454;inference=ab initio prediction:Prodigal:2.6;locus_tag=KHOIBONP_01454;product=hypothetical protein
392_016891_unitig_0-quiver_dnaA_pilon	Prodigal:2.6	CDS	1479382	1479813	.	+	0	ID=KHOIBONP_01455;inference=ab initio prediction:Prodigal:2.6;locus_tag=KHOIBONP_01455;product=hypothetical protein
392_016891_unitig_0-quiver_dnaA_pilon	Prodigal:2.6	CDS	1479824	1480486	.	+	0	ID=KHOIBONP_01456;inference=ab initio prediction:Prodigal:2.6;locus_tag=KHOIBONP_01456;product=hypothetical protein
392_016891_unitig_0-quiver_dnaA_pilon	Prodigal:2.6	CDS	1480523	1480885	.	-	0	ID=KHOIBONP_01457;Name=grxD;db_xref=COG:COG0278;gene=grxD;inference=ab initio prediction:Prodigal:2.6,similar to AA sequence:UniProtKB:P0AC69;locus_tag=KHOIBONP_01457;product=Glutaredoxin 4
392_016891_unitig_0-quiver_dnaA_pilon	Prodigal:2.6	CDS	1480918	1481160	.	-	0	ID=KHOIBONP_01458;db_xref=COG:COG0271;inference=ab initio prediction:Prodigal:2.6,similar to AA sequence:UniProtKB:Q9ZCE4;locus_tag=KHOIBONP_01458;product=putative protein RP812
392_016891_unitig_0-quiver_dnaA_pilon	Prodigal:2.6	CDS	1481280	1481447	.	-	0	ID=KHOIBONP_01459;inference=ab initio prediction:Prodigal:2.6;locus_tag=KHOIBONP_01459;product=hypothetical protein
392_016891_unitig_0-quiver_dnaA_pilon	Prodigal:2.6	CDS	1482360	1482914	.	+	0	ID=KHOIBONP_01460;inference=ab initio prediction:Prodigal:2.6;locus_tag=KHOIBONP_01460;product=hypothetical protein
392_016891_unitig_0-quiver_dnaA_pilon	Prodigal:2.6	CDS	1482887	1483588	.	+	0	ID=KHOIBONP_01461;eC_number=3.1.3.18;Name=cbbZC;db_xref=COG:COG0546;gene=cbbZC;inference=ab initio prediction:Prodigal:2.6,similar to AA sequence:UniProtKB:P40852;locus_tag=KHOIBONP_01461;product=Phosphoglycolate phosphatase%2C chromosomal
392_016891_unitig_0-quiver_dnaA_pilon	Prodigal:2.6	CDS	1483658	1484086	.	+	0	ID=KHOIBONP_01462;eC_number=3.-.-.-;Name=blh_1;db_xref=COG:COG0491;gene=blh_1;inference=ab initio prediction:Prodigal:2.6,similar to AA sequence:UniProtKB:Q9PFB0;locus_tag=KHOIBONP_01462;product=Beta-lactamase hydrolase-like protein
392_016891_unitig_0-quiver_dnaA_pilon	Prodigal:2.6	CDS	1484120	1484464	.	-	0	ID=KHOIBONP_01463;db_xref=COG:COG1393;inference=ab initio prediction:Prodigal:2.6,similar to AA sequence:UniProtKB:P44515;locus_tag=KHOIBONP_01463;product=putative protein
392_016891_unitig_0-quiver_dnaA_pilon	Prodigal:2.6	CDS	1484611	1485915	.	-	0	ID=KHOIBONP_01464;inference=ab initio prediction:Prodigal:2.6;locus_tag=KHOIBONP_01464;product=hypothetical protein
392_016891_unitig_0-quiver_dnaA_pilon	Prodigal:2.6	CDS	1486038	1487480	.	-	0	ID=KHOIBONP_01465;eC_number=1.6.1.2;Name=pntB;db_xref=COG:COG1282;gene=pntB;inference=ab initio prediction:Prodigal:2.6,similar to AA sequence:UniProtKB:P0AB67;locus_tag=KHOIBONP_01465;product=NAD(P) transhydrogenase subunit beta
392_016891_unitig_0-quiver_dnaA_pilon	Prodigal:2.6	CDS	1487493	1489067	.	-	0	ID=KHOIBONP_01466;eC_number=1.6.1.2;Name=pntA;db_xref=COG:COG3288;gene=pntA;inference=ab initio prediction:Prodigal:2.6,similar to AA sequence:UniProtKB:Q9ALA2;locus_tag=KHOIBONP_01466;product=NAD(P) transhydrogenase subunit alpha
392_016891_unitig_0-quiver_dnaA_pilon	Prodigal:2.6	CDS	1489264	1489926	.	-	0	ID=KHOIBONP_01467;inference=ab initio prediction:Prodigal:2.6;locus_tag=KHOIBONP_01467;product=hypothetical protein
392_016891_unitig_0-quiver_dnaA_pilon	Prodigal:2.6	CDS	1490109	1492682	.	+	0	ID=KHOIBONP_01468;eC_number=3.4.11.2;Name=pepN;db_xref=COG:COG0308;gene=pepN;inference=ab initio prediction:Prodigal:2.6,similar to AA sequence:UniProtKB:P04825;locus_tag=KHOIBONP_01468;product=Aminopeptidase N
392_016891_unitig_0-quiver_dnaA_pilon	Prodigal:2.6	CDS	1492693	1493604	.	+	0	ID=KHOIBONP_01469;inference=ab initio prediction:Prodigal:2.6;locus_tag=KHOIBONP_01469;product=hypothetical protein
392_016891_unitig_0-quiver_dnaA_pilon	Prodigal:2.6	CDS	1493691	1494806	.	-	0	ID=KHOIBONP_01470;eC_number=2.7.2.11;Name=proB;db_xref=COG:COG0263;gene=proB;inference=ab initio prediction:Prodigal:2.6,similar to AA sequence:UniProtKB:P0A7B5;locus_tag=KHOIBONP_01470;product=Glutamate 5-kinase
392_016891_unitig_0-quiver_dnaA_pilon	Prodigal:2.6	CDS	1494794	1495828	.	-	0	ID=KHOIBONP_01471;eC_number=3.6.5.-;Name=cgtA;gene=cgtA;inference=ab initio prediction:Prodigal:2.6,similar to AA sequence:UniProtKB:B8GYI7;locus_tag=KHOIBONP_01471;product=GTPase Obg/CgtA
392_016891_unitig_0-quiver_dnaA_pilon	Prodigal:2.6	CDS	1495939	1497327	.	+	0	ID=KHOIBONP_01472;inference=ab initio prediction:Prodigal:2.6;locus_tag=KHOIBONP_01472;product=hypothetical protein
392_016891_unitig_0-quiver_dnaA_pilon	Prodigal:2.6	CDS	1497406	1498086	.	+	0	ID=KHOIBONP_01473;inference=ab initio prediction:Prodigal:2.6;locus_tag=KHOIBONP_01473;product=hypothetical protein
392_016891_unitig_0-quiver_dnaA_pilon	Prodigal:2.6	CDS	1498147	1499421	.	+	0	ID=KHOIBONP_01474;eC_number=4.2.1.11;Name=eno;gene=eno;inference=ab initio prediction:Prodigal:2.6,similar to AA sequence:UniProtKB:P33675;locus_tag=KHOIBONP_01474;product=Enolase
392_016891_unitig_0-quiver_dnaA_pilon	Prodigal:2.6	CDS	1499426	1500841	.	-	0	ID=KHOIBONP_01475;inference=ab initio prediction:Prodigal:2.6;locus_tag=KHOIBONP_01475;product=hypothetical protein
392_016891_unitig_0-quiver_dnaA_pilon	Prodigal:2.6	CDS	1501062	1502198	.	+	0	ID=KHOIBONP_01476;Name=takP;db_xref=COG:COG4663;gene=takP;inference=ab initio prediction:Prodigal:2.6,similar to AA sequence:UniProtKB:Q3J1R2;locus_tag=KHOIBONP_01476;product=Alpha-keto acid-binding periplasmic protein TakP
392_016891_unitig_0-quiver_dnaA_pilon	Prodigal:2.6	CDS	1502291	1504147	.	-	0	ID=KHOIBONP_01477;inference=ab initio prediction:Prodigal:2.6;locus_tag=KHOIBONP_01477;product=hypothetical protein
392_016891_unitig_0-quiver_dnaA_pilon	Prodigal:2.6	CDS	1504144	1504755	.	-	0	ID=KHOIBONP_01478;inference=ab initio prediction:Prodigal:2.6;locus_tag=KHOIBONP_01478;product=hypothetical protein
392_016891_unitig_0-quiver_dnaA_pilon	Prodigal:2.6	CDS	1504872	1505594	.	-	0	ID=KHOIBONP_01479;eC_number=2.7.8.26;Name=cobV;gene=cobV;inference=ab initio prediction:Prodigal:2.6,similar to AA sequence:UniProtKB:P29936;locus_tag=KHOIBONP_01479;product=Adenosylcobinamide-GDP ribazoletransferase
392_016891_unitig_0-quiver_dnaA_pilon	Prodigal:2.6	CDS	1505587	1506540	.	-	0	ID=KHOIBONP_01480;eC_number=2.4.2.21;Name=cobU;gene=cobU;inference=ab initio prediction:Prodigal:2.6,similar to AA sequence:UniProtKB:P29935;locus_tag=KHOIBONP_01480;product=Nicotinate-nucleotide--dimethylbenzimidazole phosphoribosyltransferase
392_016891_unitig_0-quiver_dnaA_pilon	Prodigal:2.6	CDS	1506527	1507057	.	-	0	ID=KHOIBONP_01481;eC_number=2.7.1.156;Name=cobP;gene=cobP;inference=ab initio prediction:Prodigal:2.6,similar to AA sequence:UniProtKB:P29931;locus_tag=KHOIBONP_01481;product=Bifunctional adenosylcobalamin biosynthesis protein CobP
392_016891_unitig_0-quiver_dnaA_pilon	Prodigal:2.6	CDS	1507188	1508789	.	+	0	ID=KHOIBONP_01482;Name=oppA;db_xref=COG:COG4166;gene=oppA;inference=ab initio prediction:Prodigal:2.6,similar to AA sequence:UniProtKB:P06202;locus_tag=KHOIBONP_01482;product=Periplasmic oligopeptide-binding protein
392_016891_unitig_0-quiver_dnaA_pilon	Prodigal:2.6	CDS	1508875	1509798	.	+	0	ID=KHOIBONP_01483;Name=oppB;db_xref=COG:COG0601;gene=oppB;inference=ab initio prediction:Prodigal:2.6,similar to AA sequence:UniProtKB:P08005;locus_tag=KHOIBONP_01483;product=Oligopeptide transport system permease protein OppB
392_016891_unitig_0-quiver_dnaA_pilon	Prodigal:2.6	CDS	1509802	1510728	.	+	0	ID=KHOIBONP_01484;Name=oppC_2;db_xref=COG:COG1173;gene=oppC_2;inference=ab initio prediction:Prodigal:2.6,similar to AA sequence:UniProtKB:P08006;locus_tag=KHOIBONP_01484;product=Oligopeptide transport system permease protein OppC
392_016891_unitig_0-quiver_dnaA_pilon	Prodigal:2.6	CDS	1510731	1511843	.	+	0	ID=KHOIBONP_01485;Name=oppD_3;db_xref=COG:COG0444;gene=oppD_3;inference=ab initio prediction:Prodigal:2.6,similar to AA sequence:UniProtKB:P76027;locus_tag=KHOIBONP_01485;product=Oligopeptide transport ATP-binding protein OppD
392_016891_unitig_0-quiver_dnaA_pilon	Prodigal:2.6	CDS	1511840	1512862	.	+	0	ID=KHOIBONP_01486;eC_number=3.6.3.33;Name=btuD_1;gene=btuD_1;inference=ab initio prediction:Prodigal:2.6,protein motif:HAMAP:MF_01005;locus_tag=KHOIBONP_01486;product=Vitamin B12 import ATP-binding protein BtuD
392_016891_unitig_0-quiver_dnaA_pilon	Prodigal:2.6	CDS	1512864	1514714	.	+	0	ID=KHOIBONP_01487;eC_number=3.6.3.33;Name=btuD_2;gene=btuD_2;inference=ab initio prediction:Prodigal:2.6,protein motif:HAMAP:MF_01005;locus_tag=KHOIBONP_01487;product=Vitamin B12 import ATP-binding protein BtuD
392_016891_unitig_0-quiver_dnaA_pilon	Prodigal:2.6	CDS	1514711	1516087	.	-	0	ID=KHOIBONP_01488;inference=ab initio prediction:Prodigal:2.6;locus_tag=KHOIBONP_01488;product=hypothetical protein
392_016891_unitig_0-quiver_dnaA_pilon	Aragorn:1.2	tRNA	1516192	1516268	.	-	.	ID=KHOIBONP_01489;inference=COORDINATES:profile:Aragorn:1.2;locus_tag=KHOIBONP_01489;product=tRNA-His(gtg)
392_016891_unitig_0-quiver_dnaA_pilon	Prodigal:2.6	CDS	1516369	1516584	.	+	0	ID=KHOIBONP_01490;inference=ab initio prediction:Prodigal:2.6;locus_tag=KHOIBONP_01490;product=hypothetical protein
392_016891_unitig_0-quiver_dnaA_pilon	Prodigal:2.6	CDS	1516565	1517026	.	-	0	ID=KHOIBONP_01491;inference=ab initio prediction:Prodigal:2.6;locus_tag=KHOIBONP_01491;product=hypothetical protein
392_016891_unitig_0-quiver_dnaA_pilon	Prodigal:2.6	CDS	1517126	1517473	.	+	0	ID=KHOIBONP_01492;eC_number=3.5.99.10;Name=yabJ;db_xref=COG:COG0251;gene=yabJ;inference=ab initio prediction:Prodigal:2.6,similar to AA sequence:UniProtKB:P37552;locus_tag=KHOIBONP_01492;product=2-iminobutanoate/2-iminopropanoate deaminase
392_016891_unitig_0-quiver_dnaA_pilon	Prodigal:2.6	CDS	1517457	1518611	.	-	0	ID=KHOIBONP_01493;eC_number=2.4.1.182;Name=lpxB;db_xref=COG:COG0763;gene=lpxB;inference=ab initio prediction:Prodigal:2.6,similar to AA sequence:UniProtKB:P10441;locus_tag=KHOIBONP_01493;product=Lipid-A-disaccharide synthase
392_016891_unitig_0-quiver_dnaA_pilon	Prodigal:2.6	CDS	1518675	1519484	.	-	0	ID=KHOIBONP_01494;eC_number=3.6.1.54;Name=lpxI;db_xref=COG:COG3494;gene=lpxI;inference=ab initio prediction:Prodigal:2.6,similar to AA sequence:UniProtKB:Q9A716;locus_tag=KHOIBONP_01494;product=UDP-2%2C3-diacylglucosamine pyrophosphatase LpxI
392_016891_unitig_0-quiver_dnaA_pilon	Prodigal:2.6	CDS	1519481	1520269	.	-	0	ID=KHOIBONP_01495;eC_number=2.3.1.129;Name=lpxA;db_xref=COG:COG1043;gene=lpxA;inference=ab initio prediction:Prodigal:2.6,similar to AA sequence:UniProtKB:P0A722;locus_tag=KHOIBONP_01495;product=Acyl-[acyl-carrier-protein]--UDP-N-acetylglucosamine O-acyltransferase
392_016891_unitig_0-quiver_dnaA_pilon	Prodigal:2.6	CDS	1520262	1520738	.	-	0	ID=KHOIBONP_01496;eC_number=4.2.1.59;Name=fabZ;gene=fabZ;inference=ab initio prediction:Prodigal:2.6,similar to AA sequence:UniProtKB:A1VXZ7;locus_tag=KHOIBONP_01496;product=3-hydroxyacyl-[acyl-carrier-protein] dehydratase FabZ
392_016891_unitig_0-quiver_dnaA_pilon	Prodigal:2.6	CDS	1520799	1522889	.	-	0	ID=KHOIBONP_01497;inference=ab initio prediction:Prodigal:2.6;locus_tag=KHOIBONP_01497;product=hypothetical protein
392_016891_unitig_0-quiver_dnaA_pilon	Prodigal:2.6	CDS	1522886	1525633	.	-	0	ID=KHOIBONP_01498;inference=ab initio prediction:Prodigal:2.6;locus_tag=KHOIBONP_01498;product=hypothetical protein
392_016891_unitig_0-quiver_dnaA_pilon	Prodigal:2.6	CDS	1525633	1526496	.	-	0	ID=KHOIBONP_01499;inference=ab initio prediction:Prodigal:2.6;locus_tag=KHOIBONP_01499;product=hypothetical protein
392_016891_unitig_0-quiver_dnaA_pilon	Prodigal:2.6	CDS	1526493	1527500	.	-	0	ID=KHOIBONP_01500;eC_number=3.6.3.-;Name=ravA_1;gene=ravA_1;inference=ab initio prediction:Prodigal:2.6,protein motif:HAMAP:MF_01625;locus_tag=KHOIBONP_01500;product=ATPase RavA
392_016891_unitig_0-quiver_dnaA_pilon	Prodigal:2.6	CDS	1527564	1528109	.	+	0	ID=KHOIBONP_01501;inference=ab initio prediction:Prodigal:2.6;locus_tag=KHOIBONP_01501;product=hypothetical protein
392_016891_unitig_0-quiver_dnaA_pilon	Prodigal:2.6	CDS	1528110	1528868	.	+	0	ID=KHOIBONP_01502;eC_number=5.3.1.22;Name=hyi;db_xref=COG:COG3622;gene=hyi;inference=ab initio prediction:Prodigal:2.6,similar to AA sequence:UniProtKB:P30147;locus_tag=KHOIBONP_01502;product=Hydroxypyruvate isomerase
392_016891_unitig_0-quiver_dnaA_pilon	Prodigal:2.6	CDS	1529087	1530211	.	+	0	ID=KHOIBONP_01503;inference=ab initio prediction:Prodigal:2.6;locus_tag=KHOIBONP_01503;product=hypothetical protein
392_016891_unitig_0-quiver_dnaA_pilon	Prodigal:2.6	CDS	1530353	1532173	.	+	0	ID=KHOIBONP_01504;Name=typA;db_xref=COG:COG1217;gene=typA;inference=ab initio prediction:Prodigal:2.6,similar to AA sequence:UniProtKB:P44910;locus_tag=KHOIBONP_01504;product=GTP-binding protein TypA/BipA
392_016891_unitig_0-quiver_dnaA_pilon	Prodigal:2.6	CDS	1532427	1533071	.	+	0	ID=KHOIBONP_01505;inference=ab initio prediction:Prodigal:2.6;locus_tag=KHOIBONP_01505;product=hypothetical protein
392_016891_unitig_0-quiver_dnaA_pilon	Prodigal:2.6	CDS	1533147	1534532	.	+	0	ID=KHOIBONP_01506;eC_number=3.3.1.1;Name=ahcY;gene=ahcY;inference=ab initio prediction:Prodigal:2.6,similar to AA sequence:UniProtKB:Q2YQX8;locus_tag=KHOIBONP_01506;product=Adenosylhomocysteinase
392_016891_unitig_0-quiver_dnaA_pilon	Prodigal:2.6	CDS	1534537	1535715	.	+	0	ID=KHOIBONP_01507;eC_number=2.5.1.6;Name=metK;db_xref=COG:COG0192;gene=metK;inference=ab initio prediction:Prodigal:2.6,similar to AA sequence:UniProtKB:P0A817;locus_tag=KHOIBONP_01507;product=S-adenosylmethionine synthase
392_016891_unitig_0-quiver_dnaA_pilon	Prodigal:2.6	CDS	1535753	1536211	.	-	0	ID=KHOIBONP_01508;Name=pasT;db_xref=COG:COG2867;gene=pasT;inference=ab initio prediction:Prodigal:2.6,similar to AA sequence:UniProtKB:Q8FEY4;locus_tag=KHOIBONP_01508;product=Persistence and stress-resistance toxin PasT
392_016891_unitig_0-quiver_dnaA_pilon	Prodigal:2.6	CDS	1536283	1536462	.	+	0	ID=KHOIBONP_01509;inference=ab initio prediction:Prodigal:2.6;locus_tag=KHOIBONP_01509;product=hypothetical protein
392_016891_unitig_0-quiver_dnaA_pilon	Prodigal:2.6	CDS	1536466	1536570	.	-	0	ID=KHOIBONP_01510;inference=ab initio prediction:Prodigal:2.6;locus_tag=KHOIBONP_01510;product=hypothetical protein
392_016891_unitig_0-quiver_dnaA_pilon	Prodigal:2.6	CDS	1536600	1537385	.	-	0	ID=KHOIBONP_01511;inference=ab initio prediction:Prodigal:2.6;locus_tag=KHOIBONP_01511;product=hypothetical protein
392_016891_unitig_0-quiver_dnaA_pilon	Prodigal:2.6	CDS	1537585	1538163	.	+	0	ID=KHOIBONP_01512;inference=ab initio prediction:Prodigal:2.6;locus_tag=KHOIBONP_01512;product=hypothetical protein
392_016891_unitig_0-quiver_dnaA_pilon	Prodigal:2.6	CDS	1538160	1538627	.	+	0	ID=KHOIBONP_01513;Name=dsbB;gene=dsbB;inference=ab initio prediction:Prodigal:2.6,protein motif:HAMAP:MF_00286;locus_tag=KHOIBONP_01513;product=Disulfide bond formation protein B
392_016891_unitig_0-quiver_dnaA_pilon	Prodigal:2.6	CDS	1538731	1541508	.	+	0	ID=KHOIBONP_01514;eC_number=5.99.1.3;Name=gyrA;db_xref=COG:COG0188;gene=gyrA;inference=ab initio prediction:Prodigal:2.6,similar to AA sequence:UniProtKB:P0AES4;locus_tag=KHOIBONP_01514;product=DNA gyrase subunit A
392_016891_unitig_0-quiver_dnaA_pilon	Prodigal:2.6	CDS	1541568	1542656	.	+	0	ID=KHOIBONP_01515;inference=ab initio prediction:Prodigal:2.6;locus_tag=KHOIBONP_01515;product=hypothetical protein
392_016891_unitig_0-quiver_dnaA_pilon	Prodigal:2.6	CDS	1542699	1545161	.	-	0	ID=KHOIBONP_01516;inference=ab initio prediction:Prodigal:2.6;locus_tag=KHOIBONP_01516;product=hypothetical protein
392_016891_unitig_0-quiver_dnaA_pilon	Prodigal:2.6	CDS	1545170	1546201	.	-	0	ID=KHOIBONP_01517;eC_number=2.5.1.47;Name=cysK;gene=cysK;inference=ab initio prediction:Prodigal:2.6,similar to AA sequence:UniProtKB:P63871;locus_tag=KHOIBONP_01517;product=Cysteine synthase
392_016891_unitig_0-quiver_dnaA_pilon	Prodigal:2.6	CDS	1546245	1547348	.	-	0	ID=KHOIBONP_01518;inference=ab initio prediction:Prodigal:2.6;locus_tag=KHOIBONP_01518;product=hypothetical protein
392_016891_unitig_0-quiver_dnaA_pilon	Prodigal:2.6	CDS	1547345	1548202	.	-	0	ID=KHOIBONP_01519;inference=ab initio prediction:Prodigal:2.6;locus_tag=KHOIBONP_01519;product=hypothetical protein
392_016891_unitig_0-quiver_dnaA_pilon	Aragorn:1.2	tRNA	1548311	1548400	.	+	.	ID=KHOIBONP_01520;inference=COORDINATES:profile:Aragorn:1.2;locus_tag=KHOIBONP_01520;product=tRNA-Ser(cga)
392_016891_unitig_0-quiver_dnaA_pilon	Aragorn:1.2	tRNA	1548505	1548579	.	-	.	ID=KHOIBONP_01521;inference=COORDINATES:profile:Aragorn:1.2;locus_tag=KHOIBONP_01521;product=tRNA-Val(tac)
392_016891_unitig_0-quiver_dnaA_pilon	Prodigal:2.6	CDS	1548629	1549171	.	-	0	ID=KHOIBONP_01522;eC_number=5.4.2.-;Name=gpmB;gene=gpmB;inference=ab initio prediction:Prodigal:2.6,protein motif:HAMAP:MF_01040;locus_tag=KHOIBONP_01522;product=phosphoglycerate mutase GpmB
392_016891_unitig_0-quiver_dnaA_pilon	Aragorn:1.2	tRNA	1549190	1549263	.	-	.	ID=KHOIBONP_01523;inference=COORDINATES:profile:Aragorn:1.2;locus_tag=KHOIBONP_01523;product=tRNA-Gly(ccc)
392_016891_unitig_0-quiver_dnaA_pilon	Prodigal:2.6	CDS	1549306	1549725	.	-	0	ID=KHOIBONP_01524;inference=ab initio prediction:Prodigal:2.6;locus_tag=KHOIBONP_01524;product=hypothetical protein
392_016891_unitig_0-quiver_dnaA_pilon	Prodigal:2.6	CDS	1549822	1551156	.	-	0	ID=KHOIBONP_01525;eC_number=5.2.1.8;Name=tig;db_xref=COG:COG0544;gene=tig;inference=ab initio prediction:Prodigal:2.6,similar to AA sequence:UniProtKB:Q9KQS5;locus_tag=KHOIBONP_01525;product=Trigger factor
392_016891_unitig_0-quiver_dnaA_pilon	Prodigal:2.6	CDS	1551313	1552374	.	+	0	ID=KHOIBONP_01526;eC_number=2.7.9.3;Name=selD;db_xref=COG:COG0709;gene=selD;inference=ab initio prediction:Prodigal:2.6,similar to AA sequence:UniProtKB:P16456;locus_tag=KHOIBONP_01526;product=Selenide%2C water dikinase
392_016891_unitig_0-quiver_dnaA_pilon	Prodigal:2.6	CDS	1552371	1552868	.	-	0	ID=KHOIBONP_01527;inference=ab initio prediction:Prodigal:2.6;locus_tag=KHOIBONP_01527;product=hypothetical protein
392_016891_unitig_0-quiver_dnaA_pilon	Prodigal:2.6	CDS	1552872	1553279	.	-	0	ID=KHOIBONP_01528;inference=ab initio prediction:Prodigal:2.6;locus_tag=KHOIBONP_01528;product=hypothetical protein
392_016891_unitig_0-quiver_dnaA_pilon	Prodigal:2.6	CDS	1553344	1554009	.	-	0	ID=KHOIBONP_01529;eC_number=3.6.3.-;Name=lolD;db_xref=COG:COG1136;gene=lolD;inference=ab initio prediction:Prodigal:2.6,similar to AA sequence:UniProtKB:P75957;locus_tag=KHOIBONP_01529;product=Lipoprotein-releasing system ATP-binding protein LolD
392_016891_unitig_0-quiver_dnaA_pilon	Prodigal:2.6	CDS	1554002	1555297	.	-	0	ID=KHOIBONP_01530;Name=lolC;db_xref=COG:COG4591;gene=lolC;inference=ab initio prediction:Prodigal:2.6,similar to AA sequence:UniProtKB:P0ADC3;locus_tag=KHOIBONP_01530;product=Lipoprotein-releasing system transmembrane protein LolC
392_016891_unitig_0-quiver_dnaA_pilon	Prodigal:2.6	CDS	1555432	1556796	.	+	0	ID=KHOIBONP_01531;eC_number=3.6.4.-;Name=radA;db_xref=COG:COG1066;gene=radA;inference=ab initio prediction:Prodigal:2.6,similar to AA sequence:UniProtKB:P37572;locus_tag=KHOIBONP_01531;product=DNA repair protein RadA
392_016891_unitig_0-quiver_dnaA_pilon	Prodigal:2.6	CDS	1556839	1557432	.	+	0	ID=KHOIBONP_01532;inference=ab initio prediction:Prodigal:2.6;locus_tag=KHOIBONP_01532;product=hypothetical protein
392_016891_unitig_0-quiver_dnaA_pilon	Prodigal:2.6	CDS	1557550	1559040	.	+	0	ID=KHOIBONP_01533;eC_number=2.4.2.14;Name=purF;db_xref=COG:COG0034;gene=purF;inference=ab initio prediction:Prodigal:2.6,similar to AA sequence:UniProtKB:P00497;locus_tag=KHOIBONP_01533;product=Amidophosphoribosyltransferase
392_016891_unitig_0-quiver_dnaA_pilon	Prodigal:2.6	CDS	1559098	1559532	.	-	0	ID=KHOIBONP_01534;inference=ab initio prediction:Prodigal:2.6;locus_tag=KHOIBONP_01534;product=hypothetical protein
392_016891_unitig_0-quiver_dnaA_pilon	Prodigal:2.6	CDS	1559529	1560563	.	-	0	ID=KHOIBONP_01535;eC_number=6.3.4.18;Name=purK_1;gene=purK_1;inference=ab initio prediction:Prodigal:2.6,similar to AA sequence:UniProtKB:Q7A695;locus_tag=KHOIBONP_01535;product=N5-carboxyaminoimidazole ribonucleotide synthase
392_016891_unitig_0-quiver_dnaA_pilon	Prodigal:2.6	CDS	1560556	1561041	.	-	0	ID=KHOIBONP_01536;eC_number=5.4.99.18;Name=purE;db_xref=COG:COG0041;gene=purE;inference=ab initio prediction:Prodigal:2.6,similar to AA sequence:UniProtKB:Q9WYS7;locus_tag=KHOIBONP_01536;product=N5-carboxyaminoimidazole ribonucleotide mutase
392_016891_unitig_0-quiver_dnaA_pilon	Prodigal:2.6	CDS	1561100	1561315	.	-	0	ID=KHOIBONP_01537;inference=ab initio prediction:Prodigal:2.6;locus_tag=KHOIBONP_01537;product=hypothetical protein
392_016891_unitig_0-quiver_dnaA_pilon	Prodigal:2.6	CDS	1561441	1561872	.	+	0	ID=KHOIBONP_01538;inference=ab initio prediction:Prodigal:2.6;locus_tag=KHOIBONP_01538;product=hypothetical protein
392_016891_unitig_0-quiver_dnaA_pilon	Prodigal:2.6	CDS	1561981	1562409	.	+	0	ID=KHOIBONP_01539;Name=ibpA_2;db_xref=COG:COG0071;gene=ibpA_2;inference=ab initio prediction:Prodigal:2.6,similar to AA sequence:UniProtKB:P0C054;locus_tag=KHOIBONP_01539;product=Small heat shock protein IbpA
392_016891_unitig_0-quiver_dnaA_pilon	Prodigal:2.6	CDS	1562402	1562629	.	+	0	ID=KHOIBONP_01540;inference=ab initio prediction:Prodigal:2.6;locus_tag=KHOIBONP_01540;product=hypothetical protein
392_016891_unitig_0-quiver_dnaA_pilon	Prodigal:2.6	CDS	1562626	1563426	.	-	0	ID=KHOIBONP_01541;db_xref=COG:COG0823;inference=ab initio prediction:Prodigal:2.6,similar to AA sequence:UniProtKB:Q8UEU8;locus_tag=KHOIBONP_01541;product=putative protein
392_016891_unitig_0-quiver_dnaA_pilon	Prodigal:2.6	CDS	1563423	1564850	.	-	0	ID=KHOIBONP_01542;Name=stp;gene=stp;inference=ab initio prediction:Prodigal:2.6,similar to AA sequence:UniProtKB:P9WG91;locus_tag=KHOIBONP_01542;product=Multidrug resistance protein Stp
392_016891_unitig_0-quiver_dnaA_pilon	Prodigal:2.6	CDS	1564961	1566670	.	-	0	ID=KHOIBONP_01543;Name=sat/cysC;db_xref=COG:COG0529;gene=sat/cysC;inference=ab initio prediction:Prodigal:2.6,similar to AA sequence:UniProtKB:O67174;locus_tag=KHOIBONP_01543;product=putative bifunctional SAT/APS kinase
392_016891_unitig_0-quiver_dnaA_pilon	Prodigal:2.6	CDS	1566866	1567192	.	+	0	ID=KHOIBONP_01544;inference=ab initio prediction:Prodigal:2.6;locus_tag=KHOIBONP_01544;product=hypothetical protein
392_016891_unitig_0-quiver_dnaA_pilon	Prodigal:2.6	CDS	1567204	1568214	.	-	0	ID=KHOIBONP_01545;eC_number=1.8.1.9;Name=trxB_1;db_xref=COG:COG0492;gene=trxB_1;inference=ab initio prediction:Prodigal:2.6,similar to AA sequence:UniProtKB:P0A9P4;locus_tag=KHOIBONP_01545;product=Thioredoxin reductase
392_016891_unitig_0-quiver_dnaA_pilon	Prodigal:2.6	CDS	1568344	1568844	.	+	0	ID=KHOIBONP_01546;Name=lrp_2;db_xref=COG:COG1522;gene=lrp_2;inference=ab initio prediction:Prodigal:2.6,similar to AA sequence:UniProtKB:P0ACJ0;locus_tag=KHOIBONP_01546;product=Leucine-responsive regulatory protein
392_016891_unitig_0-quiver_dnaA_pilon	Prodigal:2.6	CDS	1568866	1569876	.	+	0	ID=KHOIBONP_01547;inference=ab initio prediction:Prodigal:2.6;locus_tag=KHOIBONP_01547;product=hypothetical protein
392_016891_unitig_0-quiver_dnaA_pilon	Prodigal:2.6	CDS	1570024	1570779	.	-	0	ID=KHOIBONP_01548;eC_number=1.10.3.-;Name=yfiH;db_xref=COG:COG1496;gene=yfiH;inference=ab initio prediction:Prodigal:2.6,similar to AA sequence:UniProtKB:P33644;locus_tag=KHOIBONP_01548;product=Polyphenol oxidase
392_016891_unitig_0-quiver_dnaA_pilon	Prodigal:2.6	CDS	1570763	1571821	.	-	0	ID=KHOIBONP_01549;inference=ab initio prediction:Prodigal:2.6;locus_tag=KHOIBONP_01549;product=hypothetical protein
392_016891_unitig_0-quiver_dnaA_pilon	Prodigal:2.6	CDS	1571818	1572699	.	-	0	ID=KHOIBONP_01550;eC_number=2.4.99.-;Name=lgt;db_xref=COG:COG0682;gene=lgt;inference=ab initio prediction:Prodigal:2.6,similar to AA sequence:UniProtKB:P60955;locus_tag=KHOIBONP_01550;product=Prolipoprotein diacylglyceryl transferase
392_016891_unitig_0-quiver_dnaA_pilon	Prodigal:2.6	CDS	1572819	1573076	.	+	0	ID=KHOIBONP_01551;inference=ab initio prediction:Prodigal:2.6;locus_tag=KHOIBONP_01551;product=hypothetical protein
392_016891_unitig_0-quiver_dnaA_pilon	Prodigal:2.6	CDS	1573067	1573378	.	-	0	ID=KHOIBONP_01552;inference=ab initio prediction:Prodigal:2.6;locus_tag=KHOIBONP_01552;product=hypothetical protein
392_016891_unitig_0-quiver_dnaA_pilon	Prodigal:2.6	CDS	1573440	1574399	.	+	0	ID=KHOIBONP_01553;eC_number=5.4.99.23;Name=rluD;db_xref=COG:COG0564;gene=rluD;inference=ab initio prediction:Prodigal:2.6,similar to AA sequence:UniProtKB:P33643;locus_tag=KHOIBONP_01553;product=Ribosomal large subunit pseudouridine synthase D
392_016891_unitig_0-quiver_dnaA_pilon	Prodigal:2.6	CDS	1574510	1575418	.	+	0	ID=KHOIBONP_01554;Name=rpoH;db_xref=COG:COG0568;gene=rpoH;inference=ab initio prediction:Prodigal:2.6,similar to AA sequence:UniProtKB:P0CAW9;locus_tag=KHOIBONP_01554;product=RNA polymerase sigma factor RpoH
392_016891_unitig_0-quiver_dnaA_pilon	Prodigal:2.6	CDS	1575487	1576521	.	+	0	ID=KHOIBONP_01555;inference=ab initio prediction:Prodigal:2.6;locus_tag=KHOIBONP_01555;product=hypothetical protein
392_016891_unitig_0-quiver_dnaA_pilon	Prodigal:2.6	CDS	1576527	1577288	.	-	0	ID=KHOIBONP_01556;eC_number=2.7.1.23;Name=nadK;gene=nadK;inference=ab initio prediction:Prodigal:2.6,protein motif:HAMAP:MF_00361;locus_tag=KHOIBONP_01556;product=NAD kinase
392_016891_unitig_0-quiver_dnaA_pilon	Prodigal:2.6	CDS	1577468	1578763	.	+	0	ID=KHOIBONP_01557;eC_number=2.1.2.1;Name=glyA2;gene=glyA2;inference=ab initio prediction:Prodigal:2.6,similar to AA sequence:UniProtKB:Q3JGP5;locus_tag=KHOIBONP_01557;product=Serine hydroxymethyltransferase 2
392_016891_unitig_0-quiver_dnaA_pilon	Prodigal:2.6	CDS	1578888	1580144	.	+	0	ID=KHOIBONP_01558;inference=ab initio prediction:Prodigal:2.6;locus_tag=KHOIBONP_01558;product=hypothetical protein
392_016891_unitig_0-quiver_dnaA_pilon	Prodigal:2.6	CDS	1580141	1580923	.	-	0	ID=KHOIBONP_01559;eC_number=4.2.1.17;Name=echA8_1;db_xref=COG:COG1024;gene=echA8_1;inference=ab initio prediction:Prodigal:2.6,similar to AA sequence:UniProtKB:P9WNN9;locus_tag=KHOIBONP_01559;product=putative enoyl-CoA hydratase echA8
392_016891_unitig_0-quiver_dnaA_pilon	Prodigal:2.6	CDS	1580916	1581779	.	-	0	ID=KHOIBONP_01560;eC_number=4.1.3.26;Name=liuE;db_xref=COG:COG0119;gene=liuE;inference=ab initio prediction:Prodigal:2.6,similar to AA sequence:UniProtKB:Q9I2A0;locus_tag=KHOIBONP_01560;product=3-hydroxy-3-isohexenylglutaryl-CoA/hydroxy-methylglutaryl-CoA lyase
392_016891_unitig_0-quiver_dnaA_pilon	Prodigal:2.6	CDS	1581772	1583697	.	-	0	ID=KHOIBONP_01561;Name=accA1_1;db_xref=COG:COG4770;gene=accA1_1;inference=ab initio prediction:Prodigal:2.6,similar to AA sequence:UniProtKB:P9WPQ3;locus_tag=KHOIBONP_01561;product=Acetyl-/propionyl-coenzyme A carboxylase alpha chain
392_016891_unitig_0-quiver_dnaA_pilon	Prodigal:2.6	CDS	1583708	1585312	.	-	0	ID=KHOIBONP_01562;eC_number=2.1.3.1;db_xref=COG:COG4799;inference=ab initio prediction:Prodigal:2.6,similar to AA sequence:UniProtKB:Q8GBW6;locus_tag=KHOIBONP_01562;product=Methylmalonyl-CoA carboxyltransferase 12S subunit
392_016891_unitig_0-quiver_dnaA_pilon	Prodigal:2.6	CDS	1585309	1586856	.	-	0	ID=KHOIBONP_01563;eC_number=6.2.1.1;Name=acsA_3;db_xref=COG:COG0365;gene=acsA_3;inference=ab initio prediction:Prodigal:2.6,similar to AA sequence:UniProtKB:P39062;locus_tag=KHOIBONP_01563;product=Acetyl-coenzyme A synthetase
392_016891_unitig_0-quiver_dnaA_pilon	Prodigal:2.6	CDS	1586858	1587346	.	-	0	ID=KHOIBONP_01564;inference=ab initio prediction:Prodigal:2.6;locus_tag=KHOIBONP_01564;product=hypothetical protein
392_016891_unitig_0-quiver_dnaA_pilon	Prodigal:2.6	CDS	1587346	1588506	.	-	0	ID=KHOIBONP_01565;eC_number=1.3.99.-;Name=mmgC_2;db_xref=COG:COG1960;gene=mmgC_2;inference=ab initio prediction:Prodigal:2.6,similar to AA sequence:UniProtKB:P45857;locus_tag=KHOIBONP_01565;product=Acyl-CoA dehydrogenase
392_016891_unitig_0-quiver_dnaA_pilon	Prodigal:2.6	CDS	1588652	1589191	.	+	0	ID=KHOIBONP_01566;inference=ab initio prediction:Prodigal:2.6;locus_tag=KHOIBONP_01566;product=hypothetical protein
392_016891_unitig_0-quiver_dnaA_pilon	Prodigal:2.6	CDS	1589193	1590104	.	+	0	ID=KHOIBONP_01567;Name=cobD;db_xref=COG:COG1270;gene=cobD;inference=ab initio prediction:Prodigal:2.6,similar to AA sequence:UniProtKB:P9WP93;locus_tag=KHOIBONP_01567;product=Cobalamin biosynthesis protein CobD
392_016891_unitig_0-quiver_dnaA_pilon	Prodigal:2.6	CDS	1590109	1590885	.	-	0	ID=KHOIBONP_01568;inference=ab initio prediction:Prodigal:2.6;locus_tag=KHOIBONP_01568;product=hypothetical protein
392_016891_unitig_0-quiver_dnaA_pilon	Prodigal:2.6	CDS	1590987	1592060	.	-	0	ID=KHOIBONP_01569;inference=ab initio prediction:Prodigal:2.6;locus_tag=KHOIBONP_01569;product=hypothetical protein
392_016891_unitig_0-quiver_dnaA_pilon	Prodigal:2.6	CDS	1592155	1593378	.	-	0	ID=KHOIBONP_01570;eC_number=5.3.1.31;Name=yihS;db_xref=COG:COG2942;gene=yihS;inference=ab initio prediction:Prodigal:2.6,similar to AA sequence:UniProtKB:P32140;locus_tag=KHOIBONP_01570;product=Sulfoquinovose isomerase
392_016891_unitig_0-quiver_dnaA_pilon	Prodigal:2.6	CDS	1593388	1595679	.	-	0	ID=KHOIBONP_01571;Name=yhgF;db_xref=COG:COG2183;gene=yhgF;inference=ab initio prediction:Prodigal:2.6,similar to AA sequence:UniProtKB:P46837;locus_tag=KHOIBONP_01571;product=Protein YhgF
392_016891_unitig_0-quiver_dnaA_pilon	Prodigal:2.6	CDS	1595719	1598259	.	-	0	ID=KHOIBONP_01572;Name=nhaP2_1;gene=nhaP2_1;inference=ab initio prediction:Prodigal:2.6,protein motif:HAMAP:MF_01075;locus_tag=KHOIBONP_01572;product=K(+)/H(+) antiporter NhaP2
392_016891_unitig_0-quiver_dnaA_pilon	Prodigal:2.6	CDS	1598485	1599552	.	+	0	ID=KHOIBONP_01573;eC_number=1.-.-.-;Name=nemA;db_xref=COG:COG1902;gene=nemA;inference=ab initio prediction:Prodigal:2.6,similar to AA sequence:UniProtKB:P77258;locus_tag=KHOIBONP_01573;product=N-ethylmaleimide reductase
392_016891_unitig_0-quiver_dnaA_pilon	Prodigal:2.6	CDS	1599619	1599882	.	-	0	ID=KHOIBONP_01574;inference=ab initio prediction:Prodigal:2.6;locus_tag=KHOIBONP_01574;product=hypothetical protein
392_016891_unitig_0-quiver_dnaA_pilon	Prodigal:2.6	CDS	1600059	1601465	.	-	0	ID=KHOIBONP_01575;eC_number=6.3.1.2;Name=glnA;db_xref=COG:COG0174;gene=glnA;inference=ab initio prediction:Prodigal:2.6,similar to AA sequence:UniProtKB:P0A9C5;locus_tag=KHOIBONP_01575;product=Glutamine synthetase
392_016891_unitig_0-quiver_dnaA_pilon	Prodigal:2.6	CDS	1601541	1601879	.	-	0	ID=KHOIBONP_01576;Name=glnB;db_xref=COG:COG0347;gene=glnB;inference=ab initio prediction:Prodigal:2.6,similar to AA sequence:UniProtKB:P0A9Z1;locus_tag=KHOIBONP_01576;product=Nitrogen regulatory protein P-II 1
392_016891_unitig_0-quiver_dnaA_pilon	Prodigal:2.6	CDS	1602038	1603573	.	+	0	ID=KHOIBONP_01577;Name=nnr;db_xref=COG:COG0062;gene=nnr;inference=ab initio prediction:Prodigal:2.6,similar to AA sequence:UniProtKB:P31806;locus_tag=KHOIBONP_01577;product=Bifunctional NAD(P)H-hydrate repair enzyme Nnr
392_016891_unitig_0-quiver_dnaA_pilon	Aragorn:1.2	tRNA	1603621	1603705	.	+	.	ID=KHOIBONP_01578;inference=COORDINATES:profile:Aragorn:1.2;locus_tag=KHOIBONP_01578;product=tRNA-Leu(tag)
392_016891_unitig_0-quiver_dnaA_pilon	Prodigal:2.6	CDS	1603721	1604455	.	-	0	ID=KHOIBONP_01579;inference=ab initio prediction:Prodigal:2.6;locus_tag=KHOIBONP_01579;product=hypothetical protein
392_016891_unitig_0-quiver_dnaA_pilon	Prodigal:2.6	CDS	1604459	1605739	.	-	0	ID=KHOIBONP_01580;inference=ab initio prediction:Prodigal:2.6;locus_tag=KHOIBONP_01580;product=hypothetical protein
392_016891_unitig_0-quiver_dnaA_pilon	Prodigal:2.6	CDS	1605823	1606620	.	-	0	ID=KHOIBONP_01581;inference=ab initio prediction:Prodigal:2.6;locus_tag=KHOIBONP_01581;product=hypothetical protein
[truncated: 2,808 more rows]

## Sheet: Genomes_Paracoccus_RAST
##gff-version 3
[truncated: 4,769 more rows]

## Sheet: Genomes_Paracoccus_KEGG
sequence	KO	gene	pathway
[truncated: 4,028 more rows]
