# Supplementary material for: Sea-Ice Bacteria Halomonas sp. Strain 363 and Paracoccus sp. Strain 392 Produce Multiple Types of Poly-3-Hydroxyalkaonoic Acid (PHA) Storage Polymers at Low Temperature
Source: Appl Environ Microbiol. 2021 Aug 11;87(17):e00929-21. doi: 10.1128/AEM.00929-21 (PMC8357295; doi:10.1128/AEM.00929-21)
Supplement: Supplemental file 4 — Table S3. Download AEM.00929-21-s0004.xlsx, XLSX file, 1.1 MB [file aem.00929-21-s0004.xlsx]

## Sheet: cDNA_Halomonas_PROKKA
contig	length	HC01closed_idxstats_txt	HC02closed_idxstats_txt	HC03closed_idxstats_txt	HC04closed_idxstats_txt	HC05closed_idxstats_txt	HC06closed_idxstats_txt	HC07closed_idxstats_txt	HC08closed_idxstats_txt	HC09closed_idxstats_txt	HC10closed_idxstats_txt	HC11closed_idxstats_txt	HC12closed_idxstats_txt	HC13closed_idxstats_txt	HC14closed_idxstats_txt	HC15closed_idxstats_txt	HL01closed_idxstats_txt	HL02closed_idxstats_txt	HL03closed_idxstats_txt	HL04closed_idxstats_txt	HL05closed_idxstats_txt	HL06closed_idxstats_txt	HL07closed_idxstats_txt	HL08closed_idxstats_txt	HL09closed_idxstats_txt	HL10closed_idxstats_txt	HL11closed_idxstats_txt	HL12closed_idxstats_txt	HN01closed_idxstats_txt	HN02closed_idxstats_txt	HN03closed_idxstats_txt	HN04closed_idxstats_txt	HN05closed_idxstats_txt	HN06closed_idxstats_txt	HN07closed_idxstats_txt	HN08closed_idxstats_txt	HN09closed_idxstats_txt	HN10closed_idxstats_txt	HN11closed_idxstats_txt	HN12closed_idxstats_txt	HN13closed_idxstats_txt	HN14closed_idxstats_txt	HN15closed_idxstats_txt
NLJJMJOO_00001_Chromosomal_replication_initiator_protein_DnaA	1467	63	77	106	42	80	58	40	47	54	76	86	69	38	41	67	61	58	55	68	73	62	11	15	15	10	10	25	113	135	107	14	12	17	12	14	10	24	13	14	10	16	13
NLJJMJOO_00002_Beta_sliding_clamp	1104	146	124	166	104	81	147	99	49	77	118	80	86	68	48	87	121	85	99	93	71	65	8	9	11	1	8	9	193	237	178	33	16	26	8	16	13	48	6	10	14	8	3
NLJJMJOO_00003_DNA_replication_and_repair_protein_RecF	1050	47	60	92	61	62	104	65	89	70	90	98	73	29	26	64	41	42	71	69	82	35	25	8	21	9	15	13	128	155	92	34	36	51	15	28	38	33	58	37	49	56	51
NLJJMJOO_00004_DNA_gyrase_subunit_B	2421	598	555	738	354	403	542	491	438	431	541	532	445	173	204	198	343	396	320	313	307	257	61	60	61	48	65	54	1079	1015	912	205	149	172	98	78	87	209	106	88	106	74	104
NLJJMJOO_00005_D_glycero_beta_D_manno_heptose_1_7_bisphosphate_7_phosphatase	549	11	5	11	5	6	4	6	12	6	9	9	5	1	2	2	10	7	8	1	2	4	1	2	6	0	1	0	22	14	6	7	6	3	7	2	2	2	6	3	4	13	2
NLJJMJOO_00006_Glycine_tRNA_ligase_beta_subunit	2067	230	266	334	170	180	242	218	134	161	204	176	121	83	75	116	278	185	137	113	107	110	22	14	20	16	9	16	502	376	393	70	48	41	26	32	43	50	20	19	25	18	15
NLJJMJOO_00007_Glycine_tRNA_ligase_alpha_subunit	972	113	95	134	64	79	91	78	55	50	73	70	56	27	33	49	131	44	85	47	45	34	21	11	19	16	10	19	136	187	153	46	28	43	21	18	11	30	21	19	24	24	20
NLJJMJOO_00008_ADP_L_glycero_D_manno_heptose_6_epimerase	957	70	58	71	40	47	55	61	85	59	53	72	48	23	23	24	67	56	46	56	37	20	12	18	15	8	7	18	93	97	96	50	34	39	37	18	43	14	16	9	23	11	10
NLJJMJOO_00009_ADP_heptose_LPS_heptosyltransferase_2	1044	34	29	73	31	32	45	42	34	39	36	39	20	14	20	34	53	34	14	23	37	18	6	10	10	5	4	4	75	64	69	26	22	24	10	14	13	14	15	5	25	10	6
NLJJMJOO_00010_Phosphoglycerol_transferase_I	1623	33	26	23	19	16	35	29	36	22	35	25	22	8	18	27	30	24	33	25	28	10	7	6	5	4	2	7	60	50	40	30	18	30	10	13	12	12	12	11	13	12	2
NLJJMJOO_00011_hypothetical_protein	972	16	4	19	12	14	21	11	9	7	5	13	10	4	6	8	12	7	10	11	5	10	4	2	4	0	2	0	37	27	25	12	12	17	7	0	4	4	4	2	7	5	0
NLJJMJOO_00012_D_inositol_3_phosphate_glycosyltransferase	1038	28	20	36	16	21	25	31	17	20	34	32	43	7	16	25	23	25	21	12	32	20	14	14	9	5	3	9	46	66	33	26	32	35	11	8	15	13	21	7	12	15	12
NLJJMJOO_00013_hypothetical_protein	783	33	24	54	21	16	54	42	25	29	46	29	39	16	10	29	28	33	27	26	34	22	10	18	22	6	0	12	68	87	67	33	29	22	16	20	38	15	25	17	31	13	14
NLJJMJOO_00014_Glycosyltransferase_Gtf1	1155	32	27	57	12	24	20	29	15	32	15	20	19	17	8	13	24	19	24	18	21	10	2	2	2	5	0	9	55	19	27	17	19	16	8	6	17	21	7	7	16	11	1
NLJJMJOO_00015_General_stress_protein_A	945	9	16	17	14	9	10	27	8	12	21	6	12	3	1	4	12	11	11	4	7	3	1	2	4	0	0	0	38	16	24	14	0	7	4	2	5	2	0	2	2	2	4
NLJJMJOO_00016_hypothetical_protein	1374	8	21	10	2	3	11	2	0	6	11	14	6	5	8	6	10	6	3	10	9	4	0	0	0	0	0	4	22	13	18	4	2	0	0	6	9	5	0	2	0	2	0
NLJJMJOO_00017_3_deoxy_D_manno_octulosonic_acid_kinase	720	17	24	19	11	15	24	26	13	10	17	22	11	6	15	22	9	12	11	20	10	26	1	4	0	0	0	0	33	30	24	4	0	0	2	5	2	6	0	2	2	4	0
NLJJMJOO_00018_Lipopolysaccharide_core_heptosyltransferase_RfaQ	1020	51	36	57	25	34	38	31	40	24	25	36	20	14	13	19	42	25	19	24	38	20	22	16	18	4	14	13	70	43	42	22	14	22	20	9	15	25	23	17	14	10	18
NLJJMJOO_00019_Bifunctional_protein_HldE	1431	64	41	62	28	24	50	45	35	34	55	53	23	16	37	29	67	36	35	30	57	34	26	14	24	9	16	14	60	52	54	43	23	20	27	15	40	25	12	13	36	13	27
NLJJMJOO_00020_3_deoxy_D_manno_octulosonic_acid_transferase	1293	7	11	22	13	13	39	10	20	22	37	20	11	14	13	8	11	11	9	13	17	19	4	12	13	5	3	7	28	33	30	11	12	17	19	11	15	11	12	14	9	9	7
NLJJMJOO_00021_Ribose_5_phosphate_isomerase_A	687	34	23	60	32	33	55	63	47	68	57	58	39	25	22	44	42	32	29	53	55	31	10	11	16	5	7	7	74	88	66	20	18	31	16	10	18	4	20	15	12	16	19
NLJJMJOO_00022_L_threonine_dehydratase_biosynthetic_IlvA	1515	67	70	67	40	40	48	58	47	35	40	22	41	26	22	22	42	45	33	22	25	29	12	12	15	9	6	8	77	76	102	28	17	33	11	10	8	17	4	8	14	12	5
NLJJMJOO_00023_hypothetical_protein	99	10	4	12	13	14	8	10	7	7	13	7	11	2	4	10	8	14	6	4	7	4	5	1	3	1	0	1	10	10	8	2	2	6	1	0	5	5	1	1	2	2	3
NLJJMJOO_00024_5_formyltetrahydrofolate_cyclo_ligase	657	10	4	9	4	15	5	11	7	16	12	5	11	5	12	7	6	9	3	8	12	10	15	2	9	0	4	3	5	27	11	11	0	18	8	4	2	15	8	2	11	3	6
NLJJMJOO_00025_Cell_division_protein_ZapA	300	20	25	40	20	20	27	29	31	19	29	34	8	17	19	29	24	22	20	29	22	13	14	29	22	9	5	10	51	44	48	34	23	33	13	9	24	15	26	18	16	9	16
NLJJMJOO_00026_hypothetical_protein	579	14	29	39	26	25	42	11	16	19	29	24	8	13	4	12	20	17	7	13	10	15	9	12	6	4	2	7	36	49	53	17	17	13	0	2	14	6	2	4	18	2	10
NLJJMJOO_00027_Xaa_Pro_aminopeptidase	1356	61	56	73	40	62	70	67	62	41	76	72	45	27	28	49	42	35	33	70	53	39	35	35	42	28	25	37	103	73	83	32	34	58	37	28	40	54	41	42	48	32	34
NLJJMJOO_00028_2_octaprenyl_6_methoxyphenol_hydroxylase	1230	58	64	91	45	56	42	53	51	44	78	65	51	22	35	66	73	35	49	53	77	58	47	42	32	26	28	56	106	96	100	41	33	46	26	37	29	47	55	37	70	35	23
NLJJMJOO_00029_2_octaprenylphenol_hydroxylase	1281	31	18	58	40	45	49	50	45	42	46	41	33	19	37	34	30	26	46	48	48	29	26	20	19	10	20	19	64	40	55	54	21	24	26	28	31	32	33	26	31	26	22
NLJJMJOO_00030_putative_CtpA_like_serine_protease	1317	82	50	80	39	43	54	104	53	71	84	85	67	53	34	57	52	60	38	77	66	55	41	18	33	27	17	17	108	88	101	43	48	60	33	19	35	25	31	29	26	43	18
NLJJMJOO_00031_Murein_hydrolase_activator_EnvC	1143	58	37	64	41	20	40	54	48	44	42	58	28	24	40	30	43	33	14	39	55	60	38	22	20	9	7	15	81	46	66	43	32	30	35	20	32	33	23	9	23	15	21
NLJJMJOO_00032_2_3_bisphosphoglycerate_independent_phosphoglycerate_mutase	1578	125	126	193	101	122	143	146	100	116	122	146	69	73	39	75	161	78	72	101	89	68	38	17	27	33	26	24	195	207	217	104	128	100	82	36	66	59	29	59	60	20	52
NLJJMJOO_00033_putative_protein_YibN	423	60	55	80	38	66	61	63	81	64	85	69	72	37	48	53	85	27	39	39	67	61	14	9	15	4	7	4	112	101	98	18	25	17	12	7	9	20	15	13	14	4	10
NLJJMJOO_00034_Protein_export_protein_SecB	501	183	146	193	119	109	190	160	117	155	168	210	144	58	90	88	166	77	102	110	147	101	13	18	13	9	8	8	247	299	233	28	25	22	14	7	25	29	9	12	13	9	6
NLJJMJOO_00035_Ribosomal_RNA_small_subunit_methyltransferase_E	765	79	78	88	58	74	83	118	79	105	118	111	102	48	50	61	84	57	38	93	90	73	15	7	20	2	4	4	139	136	124	18	12	14	17	15	13	25	11	13	7	11	8
NLJJMJOO_00036_hypothetical_protein	549	13	0	2	2	11	3	12	6	10	10	9	12	8	7	5	7	6	4	13	8	11	1	2	6	2	6	4	9	12	3	9	1	4	7	4	9	3	0	4	7	4	2
NLJJMJOO_00037_Sodium_glucose_cotransporter	1629	11	20	10	14	16	8	20	12	12	24	15	19	8	7	18	16	8	4	18	12	29	15	6	5	12	11	6	26	22	12	43	32	16	16	17	15	12	14	12	14	3	10
NLJJMJOO_00038_Conserved_virulence_factor_B	693	44	23	41	18	36	36	24	23	18	37	21	29	27	21	39	43	17	19	31	41	35	6	10	15	11	11	13	19	46	33	10	23	11	10	10	20	5	8	3	12	14	6
NLJJMJOO_00039_Glutathione_synthetase	957	63	61	120	46	76	67	93	63	68	101	76	66	25	59	51	85	48	62	71	81	68	44	42	64	22	25	41	145	146	130	49	47	62	24	13	27	42	50	34	23	21	43
NLJJMJOO_00040_hypothetical_protein	558	48	24	46	15	43	32	39	24	45	42	48	41	27	23	27	36	36	21	62	58	26	36	38	37	12	12	10	73	51	44	24	34	24	31	17	36	27	24	31	27	31	16
NLJJMJOO_00041_Putative_pre_16S_rRNA_nuclease	456	18	14	17	17	18	17	21	24	16	22	31	12	12	16	25	25	9	8	25	28	17	16	19	7	4	6	5	33	21	28	25	14	13	19	10	17	24	6	16	29	16	5
NLJJMJOO_00042_Aspartate_carbamoyltransferase_catalytic_subunit	1026	41	29	35	33	25	33	37	34	24	41	31	29	6	7	20	40	38	9	29	19	25	4	10	16	8	4	5	81	70	65	20	10	12	4	2	14	16	4	2	12	6	4
NLJJMJOO_00043_16S_ribosomal_RNA	1528	908092	829236	866134	602536	692339	819515	740750	741523	761497	925372	850877	826657	502215	546799	709319	568432	787212	670615	915452	925774	780611	972322	747318	863199	766852	642157	761561	1495261	1574511	1376432	1033834	955348	876681	836677	669340	1039107	889699	961669	909758	1168853	797603	877274
NLJJMJOO_00044_23S_ribosomal_RNA	2887	1162787	1161730	1242847	816267	921483	1079006	883832	969438	957977	1156434	1260526	1039747	812884	689052	815173	782888	731539	743565	962585	1049648	833752	1513317	1154020	1313274	1206136	988095	1189205	1624909	1742581	1481490	1099174	967046	956802	850200	754441	1103318	1144105	1491564	1412173	1650650	1205587	1518846
NLJJMJOO_00045_5S_ribosomal_RNA	111	612	267	146	484	283	359	105	389	79	207	210	637	421	419	470	155	487	193	1119	1511	727	162	138	227	170	113	441	252	317	202	131	81	219	120	85	366	80	97	387	115	83	291
NLJJMJOO_00046_Deoxyguanosinetriphosphate_triphosphohydrolase	1332	62	29	62	41	33	41	59	44	58	56	47	25	38	25	32	69	54	29	35	35	46	11	14	18	8	10	17	105	73	72	28	13	18	13	6	26	19	13	16	8	10	11
NLJJMJOO_00047_hypothetical_protein	909	28	16	14	12	18	14	30	12	10	19	21	19	4	7	23	24	21	13	13	13	29	10	6	10	10	3	3	38	27	17	23	12	9	11	4	20	2	6	12	13	6	8
NLJJMJOO_00048_putative_protein_YciH	375	52	23	31	13	22	28	14	10	14	22	11	12	10	0	14	12	12	17	13	18	6	14	11	7	7	1	3	44	21	25	18	20	20	10	9	11	11	15	12	8	7	12
NLJJMJOO_00049_Phosphoglycolate_phosphatase	699	68	55	98	51	45	63	60	31	38	47	44	28	19	10	30	73	35	44	41	35	22	10	18	24	6	8	8	113	137	108	81	53	64	25	23	26	18	35	33	32	32	28
NLJJMJOO_00050_hypothetical_protein	432	54	38	36	43	56	47	68	93	63	98	105	68	31	72	79	61	45	46	86	65	66	33	29	44	23	24	36	73	44	59	92	98	64	20	16	39	23	44	28	34	11	20
NLJJMJOO_00051_hypothetical_protein	351	19	12	17	18	23	32	34	44	41	39	53	34	16	29	24	12	24	16	22	27	19	89	139	141	71	83	81	17	20	14	106	99	177	22	31	45	48	93	67	31	57	96
NLJJMJOO_00052_Fructose_bisphosphate_aldolase	1065	203	216	221	152	148	162	177	120	147	151	139	124	66	62	83	162	124	108	86	47	74	15	16	20	4	12	11	303	317	348	46	42	51	45	12	38	51	21	19	16	16	20
NLJJMJOO_00053_Phosphoglycerate_kinase	1182	152	157	194	114	85	129	146	103	120	108	140	83	59	30	70	134	119	67	109	84	78	22	15	18	14	19	6	267	202	223	93	38	40	29	25	14	52	30	24	29	11	28
NLJJMJOO_00054_D_erythrose_4_phosphate_dehydrogenase	1038	39	17	38	25	26	20	28	31	38	41	17	24	9	19	10	22	13	15	25	32	17	11	10	12	5	13	18	57	47	29	23	8	19	9	0	7	7	3	3	21	14	5
NLJJMJOO_00055_Inner_membrane_protein_YohK	726	26	12	30	13	10	28	20	18	15	18	35	27	16	18	20	28	14	17	25	18	25	14	12	1	7	8	6	58	53	45	19	5	28	7	8	12	8	13	4	12	8	4
NLJJMJOO_00056_hypothetical_protein	354	30	35	24	28	28	25	24	18	19	36	24	23	13	4	11	33	19	17	23	28	19	6	6	7	3	8	6	30	39	46	18	6	9	7	9	5	7	8	1	7	0	1
NLJJMJOO_00057_Transketolase_1	1992	414	421	494	269	286	314	409	271	308	373	359	216	186	129	179	468	265	177	236	256	200	82	86	91	50	30	42	769	696	529	149	90	140	86	68	77	115	67	71	78	52	67
NLJJMJOO_00058_S_adenosylmethionine_synthase	1221	226	288	363	199	278	286	303	219	218	308	291	221	145	121	137	326	242	167	219	208	172	7	28	18	7	4	8	477	426	440	38	30	29	18	19	21	65	8	10	10	13	7
NLJJMJOO_00059_DNA_ligase_B	1677	16	19	26	25	30	23	41	22	37	42	31	22	13	26	31	28	11	15	22	16	23	29	18	31	30	22	26	18	28	36	59	37	34	9	12	15	12	17	18	13	28	18
NLJJMJOO_00060_hypothetical_protein	936	18	6	23	13	19	19	25	14	13	23	12	34	15	13	14	12	16	10	15	9	13	11	12	12	7	10	11	23	28	32	30	19	28	7	11	16	10	21	18	18	22	14
NLJJMJOO_00061_5_10_methylenetetrahydrofolate_reductase	843	113	53	159	125	64	66	143	117	91	142	106	79	41	33	32	264	87	75	62	74	51	8	17	17	6	11	25	264	139	143	35	38	63	18	6	24	25	19	54	44	20	40
NLJJMJOO_00062_hypothetical_protein	2202	32	32	62	30	34	19	54	53	25	80	34	16	69	33	46	44	22	24	45	41	24	6	11	3	4	10	8	56	40	56	9	20	18	9	2	15	6	8	7	6	6	4
NLJJMJOO_00063_hypothetical_protein	993	98	62	92	63	80	43	90	56	39	95	91	54	152	83	100	64	22	32	85	101	43	10	5	5	10	6	8	114	76	65	18	9	7	8	14	18	26	4	7	4	3	8
NLJJMJOO_00064_hypothetical_protein	252	16	14	17	8	8	7	22	7	12	18	13	13	4	5	12	3	12	14	10	4	10	3	6	3	2	4	2	16	31	25	9	10	9	3	2	3	5	1	12	7	3	6
NLJJMJOO_00065_Oligopeptidase_A	2049	175	157	249	119	121	152	147	105	120	125	164	112	81	75	87	138	79	67	83	144	78	48	40	53	40	35	30	255	270	270	96	72	82	35	26	39	68	44	45	39	25	30
NLJJMJOO_00066_hypothetical_protein	1341	12	27	31	17	26	27	23	29	23	32	28	6	7	25	19	18	10	26	22	16	19	6	4	23	8	8	7	34	36	43	3	13	20	11	0	8	3	4	6	8	2	6
NLJJMJOO_00067_Protein_YrdA	546	36	25	39	19	26	21	39	27	26	38	31	27	18	15	9	34	31	30	15	18	31	5	5	5	2	8	7	48	70	59	18	4	10	2	7	5	10	4	11	20	6	9
NLJJMJOO_00068_hypothetical_protein	672	6	9	6	5	2	6	10	11	12	18	15	15	14	7	10	10	7	5	11	12	6	4	11	10	5	2	1	10	13	5	2	4	11	5	3	6	9	6	5	2	4	4
NLJJMJOO_00069_C4_dicarboxylate_transport_transcriptional_regulatory_protein_DctD	1383	39	19	22	18	21	7	24	14	28	54	33	31	20	41	38	19	13	12	28	33	45	11	14	15	15	10	7	38	35	35	16	16	16	10	3	8	21	35	21	32	13	19
NLJJMJOO_00070_C4_dicarboxylate_transport_sensor_protein_DctB	1920	36	27	29	21	23	28	38	24	35	37	43	26	19	23	42	22	27	27	56	42	30	6	5	13	15	5	12	38	56	42	21	15	30	8	14	23	27	12	22	24	17	18
NLJJMJOO_00071_Pyruvate_dehydrogenase_complex_repressor	774	24	24	50	10	18	36	16	14	27	37	48	20	7	15	24	20	9	21	27	33	18	7	4	16	8	11	9	28	49	44	21	13	16	15	16	21	17	36	10	25	25	13
NLJJMJOO_00072_L_lactate_dehydrogenase	1152	63	41	70	36	32	25	53	32	43	81	44	39	46	49	62	160	43	56	111	91	55	16	8	6	21	9	9	115	81	73	49	37	36	25	28	23	13	31	22	20	17	27
NLJJMJOO_00073_16S_ribosomal_RNA	1528	863221	793343	823574	579152	665006	785289	713081	715865	734293	898451	825526	804641	489297	534679	692435	542499	752018	638755	889668	902185	763099	947042	731285	842698	742816	627280	746261	1421203	1497825	1308080	985007	912134	843879	794940	637642	993534	849918	916310	874509	1117868	766970	835729
NLJJMJOO_00074_tRNA_Ilegat	77	4	3	4	4	4	8	3	5	5	8	6	7	3	3	4	1	7	6	4	8	3	0	0	1	0	2	0	8	16	10	1	1	0	0	1	0	0	0	0	0	1	0
NLJJMJOO_00075_tRNA_Alatgc	76	3	1	3	2	3	4	1	2	1	4	5	6	0	2	3	1	7	6	2	5	3	1	0	0	0	0	1	10	8	8	0	0	0	0	0	0	1	1	0	1	0	1
NLJJMJOO_00076_23S_ribosomal_RNA	2887	1163589	1162263	1246551	818392	921579	1077718	889560	971063	957957	1161238	1261080	1039876	814031	690136	815541	783654	731316	744771	963928	1050953	835899	1515839	1157373	1319431	1205091	986708	1191900	1627814	1744212	1481995	1099381	969974	958153	851141	759390	1105136	1148718	1496702	1417081	1651846	1208838	1521062
NLJJMJOO_00077_5S_ribosomal_RNA	111	554	335	121	547	238	326	92	368	59	198	179	509	333	384	428	130	482	186	971	1522	720	136	117	214	139	114	432	217	229	254	120	88	177	93	53	382	40	99	307	90	61	231
NLJJMJOO_00078_hypothetical_protein	741	23	15	28	14	12	18	39	30	42	35	33	26	28	9	27	17	30	16	23	34	15	31	44	23	11	9	17	52	56	32	33	19	40	8	17	20	20	26	18	15	12	11
NLJJMJOO_00079_Flagella_synthesis_protein_FlgN	450	79	47	67	50	66	45	67	62	74	105	52	61	39	38	48	80	46	47	92	57	47	119	192	188	34	31	41	128	62	65	51	70	56	56	19	48	40	32	32	50	23	27
NLJJMJOO_00080_hypothetical_protein	267	77	39	66	27	43	45	60	40	51	52	49	26	25	31	38	46	41	53	61	54	38	177	272	229	35	40	48	102	61	57	32	57	44	30	7	33	40	21	34	40	24	36
NLJJMJOO_00081_Flagella_basal_body_P_ring_formation_protein_FlgA	717	29	22	25	17	15	9	21	24	25	20	35	32	7	11	14	23	21	20	34	35	18	5	5	12	17	8	8	27	23	36	24	11	20	6	3	14	6	4	2	7	4	6
NLJJMJOO_00082_Flagellar_basal_body_rod_protein_FlgB	435	119	101	138	60	89	78	96	82	98	140	123	84	51	62	86	89	78	46	110	88	103	23	24	31	24	12	59	204	161	138	59	47	60	25	29	46	50	46	47	66	28	34
NLJJMJOO_00083_Flagellar_basal_body_rod_protein_FlgC	411	144	103	131	87	85	108	161	119	100	125	132	100	72	68	101	136	110	68	100	128	106	34	17	20	29	17	12	266	194	163	93	76	78	42	24	42	49	47	25	60	21	20
NLJJMJOO_00084_Basal_body_rod_modification_protein_FlgD	690	243	197	207	135	178	144	249	164	161	255	232	173	136	94	165	252	145	99	179	178	146	32	28	34	30	18	11	448	317	302	127	74	112	61	26	97	101	61	54	53	29	32
NLJJMJOO_00085_Flagellar_hook_protein_FlgE	1218	517	409	495	259	348	341	520	414	426	498	526	404	278	305	372	388	363	261	386	379	300	56	19	39	23	33	41	762	709	561	224	129	172	96	71	116	146	76	45	105	34	50
NLJJMJOO_00086_Flagellar_basal_body_rod_protein_FlgF	759	196	172	221	111	163	151	238	149	151	214	253	150	141	122	181	166	155	105	175	185	137	17	14	18	13	10	16	336	272	206	67	39	44	42	22	30	51	21	9	10	9	5
NLJJMJOO_00087_Flagellar_basal_body_rod_protein_FlgG	783	104	103	141	61	107	97	177	143	125	155	182	144	116	84	154	114	92	60	136	175	121	22	11	24	9	7	10	190	176	152	82	35	68	39	20	35	51	27	16	23	11	17
NLJJMJOO_00088_Flagellar_L_ring_protein	672	62	18	36	20	35	29	42	36	46	67	39	36	39	39	57	37	44	27	53	57	70	12	5	10	5	3	7	46	48	38	35	12	17	19	10	27	14	14	12	7	2	4
NLJJMJOO_00089_Flagellar_P_ring_protein	1218	58	36	64	41	59	59	57	51	45	108	76	86	46	79	78	39	65	46	96	92	95	6	7	20	10	6	10	77	77	75	18	14	24	11	16	22	13	16	16	21	19	8
NLJJMJOO_00090_Peptidoglycan_hydrolase_FlgJ	1032	68	48	66	47	79	45	85	61	70	72	93	72	43	53	70	67	76	37	55	84	54	15	8	7	8	7	4	84	111	85	37	22	28	20	14	9	23	9	8	8	12	12
NLJJMJOO_00091_hypothetical_protein	1950	588	357	426	292	386	332	445	300	337	446	366	291	195	145	257	491	367	314	331	300	221	208	315	322	80	120	100	777	627	536	291	602	407	163	108	160	169	140	139	176	111	103
NLJJMJOO_00092_hypothetical_protein	1284	315	277	277	192	366	212	324	265	231	332	250	230	173	78	245	274	213	247	238	217	185	89	78	95	33	61	29	465	511	450	339	418	354	126	46	137	121	74	84	139	67	63
NLJJMJOO_00093_hypothetical_protein	792	20	12	22	13	16	22	16	14	9	15	22	26	3	6	11	7	17	3	2	14	13	4	0	2	0	4	3	26	47	46	24	14	13	8	0	4	10	2	6	6	4	4
NLJJMJOO_00094_hypothetical_protein	270	11	7	14	3	12	8	14	5	13	6	3	4	5	3	1	5	2	13	7	8	5	1	0	0	0	2	2	12	16	10	6	3	10	0	1	2	3	0	0	4	0	3
NLJJMJOO_00095_Flagellar_biosynthetic_protein_FliP	816	7	8	15	16	16	13	10	19	16	24	10	26	8	16	20	16	10	12	11	21	11	6	0	2	4	4	0	35	29	14	12	12	17	6	4	13	6	8	2	9	4	4
NLJJMJOO_00096_hypothetical_protein	441	35	27	34	13	17	19	22	29	26	38	25	30	19	18	33	25	17	20	25	33	22	6	1	6	1	0	4	47	41	41	17	10	8	6	4	19	10	1	9	8	3	11
NLJJMJOO_00097_Flagellar_motor_switch_protein_FliN	528	87	53	92	40	54	61	64	50	64	88	83	70	30	33	56	71	54	43	47	54	54	8	14	3	12	9	7	116	84	89	48	25	48	17	9	30	32	19	23	17	8	9
NLJJMJOO_00098_Flagellar_motor_switch_protein_FliM	1056	150	93	147	71	107	95	110	81	96	136	115	119	53	44	76	67	80	64	101	112	66	17	6	8	30	6	10	157	210	146	48	32	46	33	14	38	49	31	28	37	13	14
NLJJMJOO_00099_hypothetical_protein	477	95	79	101	51	79	67	86	101	77	106	88	94	53	48	87	70	57	41	63	105	85	29	10	14	31	16	15	138	146	108	41	26	47	17	28	35	28	41	34	23	26	33
NLJJMJOO_00100_hypothetical_protein	1524	220	231	274	112	146	160	174	185	167	191	215	182	71	107	140	196	109	131	153	131	157	34	15	41	21	2	19	358	353	303	152	89	96	40	28	51	81	25	46	24	25	19
NLJJMJOO_00101_Flagellar_FliJ_protein	453	49	54	73	30	33	43	38	49	47	50	48	41	22	23	37	36	37	32	25	45	31	4	6	4	3	2	4	92	108	58	34	16	28	21	5	16	33	4	3	6	4	3
NLJJMJOO_00102_Flagellum_specific_ATP_synthase	1395	92	105	106	54	56	63	82	97	64	87	115	66	59	36	73	67	63	90	65	97	76	16	6	11	0	4	11	149	118	112	46	32	32	7	18	22	21	20	12	7	9	14
NLJJMJOO_00103_hypothetical_protein	774	65	46	83	40	32	46	49	49	40	50	78	50	23	27	37	48	60	44	36	58	52	6	7	4	7	10	4	117	101	67	32	11	26	15	7	10	19	8	2	10	5	5
NLJJMJOO_00104_Flagellar_motor_switch_protein_FliG	1008	110	123	127	51	69	60	95	80	74	94	85	62	29	31	73	89	51	59	44	55	71	3	1	2	2	5	1	136	152	113	48	25	30	14	6	25	27	14	13	6	5	8
NLJJMJOO_00105_Flagellar_M_ring_protein	1791	113	110	133	94	135	121	132	113	131	169	134	147	68	87	125	115	129	78	125	144	110	20	17	27	30	17	5	172	212	174	66	39	82	59	59	89	66	27	26	44	29	22
NLJJMJOO_00106_Flagellar_hook_basal_body_complex_protein_FliE	333	92	87	92	64	83	100	90	94	94	113	104	101	47	40	91	51	75	43	100	87	91	67	38	56	25	33	27	112	203	130	100	70	91	49	25	51	55	93	75	136	71	74
NLJJMJOO_00107_hypothetical_protein	384	62	32	51	15	43	27	28	39	32	56	37	38	21	27	31	33	31	31	39	43	44	48	64	56	27	22	31	63	64	38	26	56	71	19	14	29	34	37	26	32	12	39
NLJJMJOO_00108_Flagellar_brake_protein_YcgR	1689	105	100	135	54	63	65	102	70	129	101	114	84	38	66	60	87	48	57	83	128	85	30	24	29	22	14	15	188	180	150	41	32	38	37	29	42	56	28	35	38	44	31
NLJJMJOO_00109_Flagellar_secretion_chaperone_FliS	417	156	93	152	97	172	114	133	152	129	182	156	138	118	114	168	148	146	91	168	109	128	560	1178	1039	91	228	177	240	224	151	105	297	215	72	55	114	87	52	59	90	65	60
NLJJMJOO_00110_Flagellar_protein_FliT	411	91	61	101	55	76	78	63	76	84	118	90	67	38	59	87	97	70	56	73	90	52	159	318	261	30	58	76	118	99	94	71	139	107	37	22	65	50	56	45	69	18	48
NLJJMJOO_00111_hypothetical_protein	1416	98	66	112	75	144	81	96	87	85	100	122	93	58	96	123	101	57	62	123	87	94	161	207	214	65	73	86	163	142	116	85	144	97	64	35	65	81	45	55	93	44	71
NLJJMJOO_00112_hypothetical_protein	294	2	0	8	5	10	11	8	7	8	17	17	11	3	8	6	5	1	3	7	10	14	2	8	11	12	2	5	10	11	21	12	12	11	4	8	4	6	1	3	9	1	13
NLJJMJOO_00113_Flagellar_transcriptional_regulator_FlhD	333	21	16	28	15	26	32	37	48	27	55	35	61	12	22	56	19	22	17	44	39	29	16	15	29	9	8	14	39	68	35	30	19	31	26	15	27	26	16	19	8	10	16
NLJJMJOO_00114_Flagellar_transcriptional_regulator_FlhC	543	39	40	56	21	68	54	29	46	45	99	68	72	29	42	75	34	44	37	86	74	64	54	50	58	25	28	25	79	82	76	38	65	75	30	26	57	40	39	32	54	33	35
NLJJMJOO_00115_Motility_protein_A	870	103	88	125	51	62	106	87	73	77	85	88	81	48	48	52	62	63	45	68	73	63	66	97	59	27	14	22	145	154	166	57	38	56	25	30	47	55	66	41	42	46	47
NLJJMJOO_00116_Motility_protein_B	948	117	81	155	52	99	89	75	78	63	123	104	99	55	65	89	109	90	103	91	101	74	53	37	49	18	15	35	174	170	135	64	42	104	26	32	82	39	54	37	55	44	33
NLJJMJOO_00117_Chemotaxis_protein_CheA	2097	684	622	818	439	548	591	608	471	467	617	547	437	330	250	399	601	614	544	429	460	343	92	63	88	61	52	66	1128	940	947	443	414	351	190	108	177	229	148	151	156	100	99
NLJJMJOO_00118_Chemotaxis_protein_CheW	498	269	234	256	195	251	253	263	210	208	225	247	178	122	133	162	187	216	199	197	170	157	69	87	76	31	58	48	391	350	281	208	141	129	81	48	96	70	41	77	70	54	57
NLJJMJOO_00119_Methyl_accepting_chemotaxis_protein_I	1305	212	157	181	188	195	217	228	151	168	299	168	201	119	104	142	227	167	183	147	134	137	55	53	45	30	39	38	276	255	233	110	88	69	56	28	47	46	37	40	38	36	32
NLJJMJOO_00120_hypothetical_protein	2148	239	195	252	213	253	230	251	226	196	270	262	192	151	134	211	275	234	277	171	189	171	83	115	140	38	55	45	389	301	220	144	166	156	77	40	85	83	53	73	117	64	41
NLJJMJOO_00121_Chemotaxis_protein_methyltransferase	873	70	79	89	70	82	76	81	74	59	101	87	74	42	41	65	84	50	97	63	63	58	70	99	97	12	25	11	80	95	90	66	65	61	26	20	34	45	21	32	30	16	14
NLJJMJOO_00122_Chemotaxis_response_regulator_protein_glutamate_methylesterase	1062	83	113	93	77	114	86	120	109	97	128	77	79	51	69	86	79	86	104	106	97	55	78	117	105	11	35	18	131	173	142	74	63	84	44	28	44	36	29	38	36	30	29
NLJJMJOO_00123_Methyl_accepting_chemotaxis_protein_III	1698	161	135	148	89	114	130	181	134	153	124	105	112	68	79	90	82	126	125	117	102	101	27	29	43	15	13	10	211	233	164	93	59	95	37	8	45	59	28	33	33	16	27
NLJJMJOO_00124_Chemotaxis_protein_CheY	390	187	131	204	89	124	134	106	88	104	134	110	78	44	67	80	156	84	181	90	101	81	14	9	4	6	8	8	273	208	209	84	51	79	20	12	30	50	12	22	12	7	22
NLJJMJOO_00125_Protein_phosphatase_CheZ	696	285	241	312	174	209	211	180	155	184	221	184	178	88	96	130	281	175	260	153	186	92	32	11	26	20	8	17	455	386	352	124	113	142	32	11	47	54	29	28	26	25	27
NLJJMJOO_00126_Flagellar_biosynthetic_protein_FlhB	1167	75	78	91	50	77	51	51	81	53	120	86	74	28	49	79	74	54	46	81	98	71	41	29	37	8	11	14	101	109	93	27	10	31	23	22	40	45	31	49	58	26	24
NLJJMJOO_00127_Flagellar_biosynthesis_protein_FlhA	2088	74	88	110	43	40	83	65	65	63	108	72	49	50	40	71	59	60	56	64	101	66	26	28	33	24	14	27	133	137	109	37	16	47	29	23	22	26	23	26	46	24	20
NLJJMJOO_00128_Signal_recognition_particle_receptor_FtsY	2184	132	134	199	89	97	121	119	117	98	143	148	86	52	79	76	145	95	100	93	118	81	30	25	23	20	14	17	213	200	214	49	40	45	47	20	56	46	36	35	48	61	32
NLJJMJOO_00129_hypothetical_protein	573	34	30	46	32	36	39	28	33	42	48	44	21	10	18	13	38	42	26	22	28	39	4	14	7	6	6	4	81	54	43	26	5	22	13	10	9	11	8	7	18	7	6
NLJJMJOO_00130_hypothetical_protein	432	81	54	53	19	45	69	44	47	58	73	64	45	27	41	43	53	41	48	53	69	42	36	23	42	15	23	34	75	84	55	56	44	43	25	23	50	32	33	31	74	30	40
NLJJMJOO_00131_RNA_polymerase_sigma_factor_FliA	702	52	59	77	48	75	69	75	75	104	115	90	63	30	57	65	60	59	53	63	77	64	33	34	46	22	15	31	112	119	96	70	38	59	47	25	46	25	58	27	45	25	29
NLJJMJOO_00132_Chemotaxis_protein_PomA	822	64	41	103	34	39	71	52	44	53	67	59	63	29	39	55	65	48	41	43	62	46	13	11	7	7	7	1	84	84	94	36	19	40	28	27	15	17	19	21	26	10	15
NLJJMJOO_00133_Motility_protein_B	675	57	58	58	27	52	63	68	56	51	76	87	60	38	34	60	67	49	24	51	62	62	18	12	16	7	9	13	65	94	45	26	21	24	18	21	15	24	14	12	17	11	15
NLJJMJOO_00134_hypothetical_protein	2013	52	46	71	44	41	37	78	71	62	111	118	63	44	49	74	83	78	43	63	65	66	26	16	13	19	21	5	93	99	67	38	28	37	21	21	32	26	25	25	34	9	14
NLJJMJOO_00135_hypothetical_protein	603	18	21	33	22	15	21	6	29	18	27	21	22	5	4	9	20	18	11	23	14	24	4	9	10	0	7	11	34	43	23	10	14	15	5	6	11	19	0	3	18	10	6
NLJJMJOO_00136_Vitamin_B12_dependent_ribonucleoside_diphosphate_reductase	2112	105	87	123	50	119	107	201	181	156	249	335	243	180	200	206	113	77	57	279	234	216	141	144	136	103	86	93	174	142	121	114	81	84	67	69	79	50	53	46	47	63	35
NLJJMJOO_00137_hypothetical_protein	795	28	9	41	19	36	23	64	79	43	83	82	45	50	56	68	28	25	8	92	85	64	28	25	26	20	23	18	33	19	30	36	20	23	24	18	25	24	16	22	20	13	9
NLJJMJOO_00138_hypothetical_protein	744	61	64	67	58	75	89	85	62	71	72	80	71	41	70	91	59	62	40	81	93	67	34	39	40	19	16	9	134	104	112	58	34	63	26	23	29	38	18	17	36	17	16
NLJJMJOO_00139_UvrABC_system_protein_A	2847	150	136	144	108	92	124	123	71	106	75	84	72	35	44	60	136	73	68	49	93	56	30	18	25	24	17	24	221	234	207	79	38	61	46	29	26	36	34	31	24	26	22
NLJJMJOO_00140_Inner_membrane_transport_protein_YajR	1380	50	64	66	58	80	85	90	108	75	144	133	82	40	77	71	66	47	46	78	122	107	32	62	44	22	24	17	80	106	93	27	38	43	19	17	18	21	23	26	47	28	23
NLJJMJOO_00141_Single_stranded_DNA_binding_protein	648	153	116	191	121	178	202	200	148	188	198	188	166	95	66	107	104	101	101	126	132	73	7	17	26	7	8	10	218	223	160	64	48	39	22	10	33	36	20	16	14	17	7
NLJJMJOO_00142_hypothetical_protein	13113	84	71	125	53	108	105	114	90	114	125	149	112	50	85	94	82	58	67	107	131	96	61	52	54	44	38	48	157	135	130	96	68	83	49	33	71	56	55	58	55	60	43
NLJJMJOO_00143_hypothetical_protein	891	70	66	95	28	57	72	100	87	62	68	56	57	31	38	66	104	45	51	80	64	74	19	24	37	12	6	27	108	133	102	25	19	13	21	11	20	27	15	14	13	10	13
NLJJMJOO_00144_hypothetical_protein	735	38	39	41	35	31	39	45	26	37	57	48	30	28	27	27	38	20	27	35	24	37	13	15	9	4	1	12	38	50	48	15	9	9	6	5	6	18	11	4	8	0	11
NLJJMJOO_00145_IS3_family_transposase_ISRme12	525	17	3	17	8	9	12	4	12	8	20	11	2	11	5	7	14	4	10	10	9	9	6	3	3	5	7	5	18	18	16	4	6	7	5	2	6	4	5	6	9	7	4
NLJJMJOO_00146_IS3_family_transposase_ISRme12	807	19	13	30	12	13	9	12	6	23	10	13	9	14	15	11	15	11	14	26	20	19	10	5	5	2	7	4	40	30	24	9	2	6	6	4	7	11	20	7	12	13	14
NLJJMJOO_00147_3_oxoacyl_acyl_carrier_protein_synthase_1	1218	409	392	471	244	339	374	386	319	323	428	368	335	148	187	287	334	244	263	353	359	282	141	165	144	47	42	86	660	695	524	278	228	216	79	57	123	164	87	107	95	65	95
NLJJMJOO_00148_3_hydroxydecanoyl_acyl_carrier_protein_dehydratase	516	141	155	189	74	116	166	129	126	131	164	141	128	61	73	127	133	121	104	143	127	85	58	80	86	16	14	36	187	268	224	65	63	90	47	22	52	73	67	32	62	49	42
NLJJMJOO_00149_hypothetical_protein	1842	61	58	52	39	73	77	77	66	49	92	77	52	23	39	64	53	46	46	73	87	66	44	35	53	12	17	12	104	119	90	34	39	55	34	27	38	35	39	30	35	13	14
NLJJMJOO_00150_hypothetical_protein	510	29	27	28	7	16	9	8	16	20	15	12	8	2	9	11	12	7	14	10	13	13	16	8	6	8	7	5	83	26	16	18	7	21	25	12	22	8	6	3	32	8	14
NLJJMJOO_00151_hypothetical_protein	1269	191	60	184	28	27	17	41	28	21	14	30	10	2	7	25	60	14	17	11	5	10	4	2	5	5	7	0	540	66	86	48	16	19	43	16	38	80	16	24	160	18	126
NLJJMJOO_00152_hypothetical_protein	798	126	56	172	38	15	18	19	8	19	9	7	14	12	8	11	56	3	14	6	12	8	4	0	2	1	0	0	361	64	121	74	26	53	31	21	45	32	14	35	116	13	72
NLJJMJOO_00153_hypothetical_protein	1368	238	188	427	49	91	71	92	38	57	71	36	30	36	9	20	75	19	41	43	20	15	34	14	16	9	6	6	739	266	356	160	110	175	50	72	85	107	84	90	245	77	128
NLJJMJOO_00154_putative_oxidoreductase	786	134	268	449	49	87	103	77	38	69	59	59	47	23	24	37	73	28	37	88	66	70	39	27	10	17	6	12	524	460	495	199	134	214	45	37	56	118	113	83	139	92	107
NLJJMJOO_00155_hypothetical_protein	432	39	50	69	14	50	47	31	35	29	50	34	52	27	15	41	24	23	21	72	42	51	24	28	28	10	12	6	76	130	114	14	14	26	4	2	31	21	27	16	14	30	41
NLJJMJOO_00156_Deoxyribodipyrimidine_photo_lyase	1428	43	37	57	19	27	35	22	24	22	26	18	6	9	12	15	50	25	23	22	10	17	7	5	4	1	2	2	80	31	42	43	21	16	16	14	12	10	10	8	14	10	10
NLJJMJOO_00157_hypothetical_protein	921	175	153	229	92	65	100	103	87	71	95	74	49	35	39	64	171	80	114	65	42	39	37	21	23	26	18	12	251	209	162	73	47	89	29	22	45	45	50	41	49	64	51
NLJJMJOO_00158_Epimerase_family_protein	903	20	17	23	18	18	24	34	32	28	38	37	41	26	42	25	8	10	9	61	56	44	29	42	39	26	31	35	24	22	22	80	62	64	51	36	44	42	41	35	65	39	29
NLJJMJOO_00159_RNA_polymerase_associated_protein_RapA	2946	71	75	120	41	36	35	45	56	38	35	36	38	31	17	25	89	23	37	29	53	37	26	10	18	7	9	11	105	92	99	21	8	23	21	15	44	27	17	15	20	20	3
NLJJMJOO_00160_Thiol_disulfide_oxidoreductase_ResA	861	20	16	21	16	8	17	28	9	17	19	17	15	12	7	12	25	9	8	15	24	11	4	15	11	5	0	7	40	26	37	17	7	12	4	7	12	7	12	10	21	10	6
NLJJMJOO_00161_hypothetical_protein	246	8	12	11	0	12	4	2	8	2	11	4	4	1	1	12	4	5	7	4	6	6	4	4	3	2	3	0	7	19	12	2	1	7	1	0	2	7	2	4	0	2	0
NLJJMJOO_00162_Leucine__isoleucine__valine__threonine__and_alanine_binding_protein	1209	102	130	170	108	120	108	144	103	136	140	107	127	85	108	137	105	73	82	157	139	109	74	58	109	99	135	158	208	189	190	380	289	338	199	86	156	162	142	141	230	104	131
NLJJMJOO_00163_hypothetical_protein	981	28	16	21	14	10	7	18	13	15	14	15	8	6	8	19	17	8	11	29	11	13	8	6	2	2	4	16	41	38	27	33	19	32	2	4	15	14	12	24	17	8	5
NLJJMJOO_00164_hypothetical_protein	93	0	0	0	0	1	0	1	0	0	0	1	1	0	0	0	0	1	0	0	1	0	0	0	0	1	0	0	1	1	1	1	0	0	0	0	0	0	1	0	0	1	0
NLJJMJOO_00165_hypothetical_protein	1326	8	16	15	16	13	14	28	19	15	15	24	17	16	22	10	12	9	7	12	25	6	4	2	2	3	4	0	17	20	12	6	10	17	11	3	6	10	5	3	0	4	6
NLJJMJOO_00166_High_affinity_branched_chain_amino_acid_transport_system_permease_protein_LivH	1005	11	9	15	7	6	3	4	9	5	1	4	0	5	6	16	12	2	5	4	6	6	0	2	2	0	2	0	3	8	14	16	4	5	7	2	2	4	2	0	4	0	0
NLJJMJOO_00167_High_affinity_branched_chain_amino_acid_transport_ATP_binding_protein_LivF	720	7	6	6	0	6	4	7	6	2	8	7	4	3	4	3	0	6	4	5	5	14	0	0	0	2	0	0	18	6	6	3	5	13	4	2	2	0	4	2	2	4	1
NLJJMJOO_00168_Lipopolysaccharide_export_system_ATP_binding_protein_LptB	771	11	3	10	4	2	9	1	6	2	6	8	6	2	2	15	4	8	2	7	2	9	2	4	0	4	0	0	3	4	7	11	11	6	3	2	1	2	5	2	0	0	2
NLJJMJOO_00169_hypothetical_protein	1446	12	17	18	9	12	11	20	9	8	21	15	20	10	16	18	14	4	10	10	25	23	13	5	2	8	0	4	23	27	19	20	14	25	12	4	13	8	8	2	6	4	8
NLJJMJOO_00170_GTP_binding_protein_TypA_BipA_	2004	380	694	708	267	397	554	392	409	480	575	661	488	251	282	329	184	305	347	316	409	299	115	173	191	91	92	132	528	1139	949	180	165	252	111	89	124	232	132	168	174	150	165
NLJJMJOO_00171_Bifunctional_ligase_repressor_BirA	996	36	59	54	45	22	35	26	26	41	38	40	29	23	40	25	62	33	25	44	47	25	8	14	14	4	13	6	44	53	73	14	14	8	14	9	5	8	6	4	9	9	4
NLJJMJOO_00172_Type_III_pantothenate_kinase	840	24	27	34	27	19	22	20	10	18	29	38	32	22	26	35	38	13	10	29	23	32	7	4	5	3	2	0	36	31	29	19	4	14	12	12	12	14	6	6	5	3	2
NLJJMJOO_00173_tRNA_Tyrgta	84	6	3	6	2	9	2	2	4	3	8	3	4	2	3	4	1	4	3	5	7	3	0	0	0	0	0	0	3	4	5	0	0	2	1	0	1	0	2	0	1	2	0
NLJJMJOO_00174_tRNA_Glytcc	74	2	0	0	0	1	0	0	2	0	1	0	0	1	1	0	0	1	2	2	0	2	0	0	0	0	0	0	0	1	0	0	0	0	0	0	0	0	0	0	0	0	0
NLJJMJOO_00175_tRNA_Thrggt	75	0	0	1	1	3	0	1	0	0	0	0	0	0	1	1	1	0	0	1	0	0	0	0	0	0	0	0	0	0	1	1	0	0	0	0	1	0	0	0	0	0	0
NLJJMJOO_00176_tRNA_Trpcca	76	1	1	2	0	6	3	0	2	4	6	8	6	3	2	4	1	2	1	3	6	5	2	1	0	0	1	0	3	8	6	0	1	0	2	0	0	1	0	0	0	0	0
NLJJMJOO_00177_Protein_translocase_subunit_SecE	384	81	111	150	71	96	124	154	120	127	164	159	137	72	97	104	97	83	115	177	208	150	20	22	19	5	3	11	145	209	204	13	11	11	4	10	11	41	7	7	12	5	6
NLJJMJOO_00178_Transcription_termination_antitermination_protein_NusG	534	141	126	209	74	106	143	113	158	131	200	175	142	77	67	101	108	90	143	151	192	141	15	24	18	6	9	8	244	297	239	15	4	18	10	7	16	50	9	6	7	14	7
NLJJMJOO_00179_50S_ribosomal_protein_L11	432	542	499	642	274	256	347	312	252	242	334	323	220	126	123	149	404	175	371	177	231	193	39	55	68	3	8	15	830	898	823	19	16	28	17	19	34	105	9	12	17	9	7
NLJJMJOO_00180_50S_ribosomal_protein_L1	693	732	753	919	364	323	448	412	328	352	441	400	315	169	182	227	625	221	461	298	377	283	79	83	77	7	21	13	1319	1245	1173	49	54	64	32	19	31	186	15	39	49	17	16
NLJJMJOO_00181_50S_ribosomal_protein_L10	501	1212	943	1262	480	377	732	373	385	338	441	394	409	184	167	255	1178	324	617	300	347	299	47	37	52	16	12	9	1908	1799	1560	74	51	88	43	24	41	216	21	27	26	17	12
NLJJMJOO_00182_50S_ribosomal_protein_L7_L12	369	1108	829	1079	386	295	605	330	365	319	358	307	331	165	174	216	921	261	669	236	311	276	28	24	19	12	18	17	1593	1467	1259	54	36	62	21	13	46	205	17	28	27	23	10
NLJJMJOO_00183_DNA_directed_RNA_polymerase_subunit_beta	4077	1618	1877	2091	720	747	1107	1048	796	740	979	954	699	556	470	512	1403	654	865	666	902	848	107	56	91	26	36	48	3081	2995	2545	195	164	182	98	57	94	462	58	73	56	56	37
NLJJMJOO_00184_DNA_directed_RNA_polymerase_subunit_beta	4215	1834	2236	2362	964	819	1256	1159	819	851	1064	1121	788	558	465	596	1922	763	888	832	1051	799	76	74	100	59	45	66	3566	3511	2935	255	354	270	111	98	134	444	61	67	80	69	75
NLJJMJOO_00185_30S_ribosomal_protein_S12	375	299	286	318	101	113	176	141	159	101	187	146	118	90	77	101	211	107	163	145	176	135	15	21	23	10	5	10	404	494	366	21	22	31	7	5	20	55	6	13	15	6	13
NLJJMJOO_00186_30S_ribosomal_protein_S7	471	573	535	643	190	188	244	207	189	175	237	248	219	130	138	146	389	160	308	205	230	181	9	14	20	4	10	33	911	835	792	31	47	32	23	19	47	105	12	26	15	10	19
NLJJMJOO_00187_Elongation_factor_G	2124	2796	3235	3504	1158	1170	1842	1572	1384	1384	1643	1883	1223	894	775	899	2552	1018	1622	1249	1644	1304	108	103	84	41	61	47	4820	4920	4544	180	210	193	140	100	154	670	73	72	83	72	52
NLJJMJOO_00188_Elongation_factor_Tu	1194	4324	4700	5347	2218	2238	3277	2968	2689	2616	3296	3756	2487	1678	1567	1827	4087	1794	2384	2800	3536	2593	192	173	193	69	89	99	7513	7628	6825	278	246	291	188	99	188	1075	89	72	125	79	76
NLJJMJOO_00189_30S_ribosomal_protein_S10	312	419	392	625	162	288	295	249	288	238	365	264	285	124	201	236	202	147	310	215	251	216	50	49	40	20	24	32	494	867	755	26	33	29	26	17	26	114	7	9	11	15	10
NLJJMJOO_00190_50S_ribosomal_protein_L3	639	1070	1131	1249	375	466	613	515	432	372	516	604	402	291	227	332	551	330	776	412	457	343	22	41	36	26	27	12	1400	1757	1567	43	45	54	26	25	64	255	23	19	19	26	13
NLJJMJOO_00191_50S_ribosomal_protein_L4	606	1007	1290	1421	439	494	665	549	465	459	509	566	412	284	218	343	594	300	601	341	460	405	36	37	34	10	13	19	1623	1924	1786	43	42	53	37	27	40	225	19	17	24	12	19
NLJJMJOO_00192_50S_ribosomal_protein_L23	297	324	393	452	141	127	205	155	146	113	177	170	103	80	83	61	197	57	207	112	130	96	6	14	14	3	8	8	459	525	453	14	5	15	20	2	8	67	4	7	3	8	4
NLJJMJOO_00193_50S_ribosomal_protein_L2	831	1403	1686	1579	553	426	851	552	523	474	615	617	398	330	297	333	835	286	836	418	548	430	48	45	50	30	32	14	2115	2410	2134	56	41	46	52	34	45	338	18	23	26	19	11
NLJJMJOO_00194_30S_ribosomal_protein_S19	276	371	380	437	128	119	225	179	101	143	186	137	128	72	56	83	263	72	227	124	153	131	4	9	14	4	7	3	634	727	568	13	7	11	19	3	20	94	3	4	5	3	0
NLJJMJOO_00195_50S_ribosomal_protein_L22	333	638	775	673	220	167	303	265	178	198	235	253	198	138	121	114	426	129	352	180	208	174	22	17	25	2	9	4	919	935	913	21	11	25	24	11	30	133	9	7	11	3	4
NLJJMJOO_00196_30S_ribosomal_protein_S3	702	1188	1405	1469	420	333	758	448	416	357	523	555	346	253	195	306	800	280	505	389	462	388	36	53	36	22	24	17	1859	1987	1676	64	74	50	35	18	46	303	23	12	20	12	13
NLJJMJOO_00197_50S_ribosomal_protein_L16	414	835	1048	1014	338	255	479	314	231	269	299	331	245	175	155	157	666	234	408	213	317	257	16	20	24	9	9	14	1361	1334	1273	43	32	45	26	9	43	194	14	21	16	6	9
NLJJMJOO_00198_50S_ribosomal_protein_L29	192	304	326	329	105	90	144	92	79	74	103	102	67	59	47	60	231	66	143	75	99	77	5	8	10	3	5	3	464	425	440	13	8	12	8	1	20	74	2	3	5	3	4
NLJJMJOO_00199_30S_ribosomal_protein_S17	261	350	430	479	158	108	215	117	111	105	166	144	113	83	65	64	284	86	205	92	130	105	10	14	17	7	3	4	554	613	606	19	10	27	8	4	17	90	4	6	15	2	3
NLJJMJOO_00200_50S_ribosomal_protein_L14	372	738	906	864	268	210	411	289	198	230	267	342	209	156	130	165	568	191	401	205	236	241	24	32	29	10	11	18	1157	1122	1134	38	40	44	18	14	49	141	18	22	28	23	14
NLJJMJOO_00201_50S_ribosomal_protein_L24	315	573	628	622	214	181	305	195	128	167	190	207	140	91	69	69	401	134	257	167	208	128	16	16	15	4	15	12	828	756	749	30	12	38	10	9	43	116	13	12	11	4	18
NLJJMJOO_00202_50S_ribosomal_protein_L5	540	928	1133	1142	372	291	635	411	339	303	438	473	361	239	198	237	733	291	431	292	401	318	32	26	37	22	19	27	1545	1729	1451	45	51	85	28	15	56	275	20	29	41	20	20
NLJJMJOO_00203_30S_ribosomal_protein_S14	306	420	447	502	151	165	253	159	142	110	176	204	144	107	83	137	320	114	171	162	148	127	33	32	18	13	10	11	650	777	604	47	46	58	32	16	27	111	17	7	41	13	23
NLJJMJOO_00204_30S_ribosomal_protein_S8	393	684	758	812	311	244	387	336	247	243	333	352	229	125	110	157	598	186	318	220	249	220	23	42	35	16	25	7	1004	1171	1083	59	67	73	37	20	65	179	37	24	50	18	20
NLJJMJOO_00205_50S_ribosomal_protein_L6	531	1004	1203	1287	450	360	662	509	392	391	479	558	425	227	207	273	975	316	499	323	387	318	43	73	55	24	35	33	1684	1848	1717	106	86	90	62	47	63	306	47	36	51	42	29
NLJJMJOO_00206_50S_ribosomal_protein_L18	351	490	627	652	227	197	340	242	194	204	263	256	178	98	91	87	430	175	266	151	216	167	14	32	29	15	11	16	752	783	749	34	50	30	28	26	30	126	14	22	26	9	18
NLJJMJOO_00207_30S_ribosomal_protein_S5	501	838	989	1036	385	326	515	369	333	316	400	427	278	150	124	176	730	229	391	226	292	208	36	60	50	10	32	28	1273	1385	1179	69	50	89	51	24	55	227	8	16	26	24	15
NLJJMJOO_00208_50S_ribosomal_protein_L30	114	90	117	113	52	33	60	51	33	28	42	60	35	15	15	28	103	31	46	27	52	40	6	9	4	0	4	3	144	149	157	12	12	6	1	3	6	18	3	1	5	6	2
NLJJMJOO_00209_50S_ribosomal_protein_L15	435	770	846	1002	345	269	539	262	313	284	429	420	288	145	134	211	645	253	443	237	297	239	41	64	51	20	34	33	1222	1437	1230	87	84	72	38	16	51	182	16	21	34	17	28
NLJJMJOO_00210_Protein_translocase_subunit_SecY	1332	1660	1805	2199	730	799	1177	890	812	818	1116	1093	935	500	443	674	1628	516	1042	743	913	710	92	140	132	69	45	109	2542	2905	2814	163	148	222	133	59	144	439	70	65	125	73	79
NLJJMJOO_00211_30S_ribosomal_protein_S13	357	439	614	644	261	307	490	292	335	339	448	370	415	229	214	293	300	243	345	313	370	264	61	80	73	23	23	42	731	1110	959	45	41	64	22	27	30	174	7	21	41	3	10
NLJJMJOO_00212_30S_ribosomal_protein_S11	387	668	741	795	381	346	594	326	432	346	431	454	434	242	234	388	370	245	419	340	398	291	88	110	90	26	36	49	909	1356	1127	53	66	65	35	34	49	197	12	31	30	24	8
NLJJMJOO_00213_30S_ribosomal_protein_S4	621	913	935	1128	314	434	561	470	377	375	502	518	373	225	208	250	564	269	553	338	411	306	73	83	104	50	46	42	1183	1534	1376	57	61	67	67	52	69	224	23	24	36	16	25
NLJJMJOO_00214_DNA_directed_RNA_polymerase_subunit_alpha	996	1038	1169	1416	422	469	714	512	458	443	582	612	445	280	228	361	646	333	573	371	467	397	91	99	106	43	54	65	1530	1933	1658	89	72	97	49	27	80	298	24	34	49	40	25
NLJJMJOO_00215_50S_ribosomal_protein_L17	387	479	465	544	172	265	330	197	264	208	257	192	240	123	126	190	228	144	238	176	212	161	48	68	48	7	19	22	606	967	801	32	30	16	20	11	25	137	7	13	9	5	11
NLJJMJOO_00216_hypothetical_protein	1389	86	108	131	55	68	103	100	95	115	144	122	91	82	79	100	114	60	48	105	114	112	73	75	83	32	24	51	150	117	108	91	46	85	45	44	61	53	54	57	79	45	63
NLJJMJOO_00217_hypothetical_protein	876	5	9	15	4	6	9	15	7	3	10	11	8	9	1	17	8	11	3	13	6	11	8	4	4	2	6	4	16	15	4	6	6	8	2	2	3	5	10	2	5	4	0
NLJJMJOO_00218_putative_protease_YdcP	1392	65	44	54	17	33	44	20	26	19	25	18	14	9	14	14	63	43	48	11	17	28	0	0	8	4	6	2	148	67	61	39	34	13	7	2	16	13	11	15	14	2	9
NLJJMJOO_00219_4_5_DOPA_dioxygenase_extradiol	738	11	6	7	6	13	9	4	5	7	4	2	6	10	2	4	6	5	6	8	7	2	0	0	5	1	4	0	11	9	9	8	8	9	6	6	5	0	0	2	3	0	2
NLJJMJOO_00220_hypothetical_protein	438	6	11	8	9	1	5	0	7	12	12	5	7	2	6	6	12	8	1	7	5	7	3	4	4	2	2	3	9	12	7	5	4	7	4	4	4	2	3	0	1	0	2
NLJJMJOO_00221_HTH_type_transcriptional_regulator_DmlR	921	14	10	20	17	9	12	29	13	10	14	13	8	8	8	8	54	4	4	11	10	10	8	6	6	2	3	8	15	14	17	14	11	6	7	2	7	2	4	2	6	4	10
NLJJMJOO_00222_Thiamine_phosphate_synthase	633	28	18	20	25	15	18	21	15	13	23	18	12	12	7	7	47	13	4	21	17	11	12	2	10	8	4	6	36	36	32	11	7	11	6	6	9	10	3	0	4	7	9
NLJJMJOO_00223_Hydroxyethylthiazole_kinase	810	40	11	22	37	21	21	32	15	27	34	35	15	16	16	14	36	11	14	36	16	23	14	15	4	3	10	5	51	29	45	25	15	14	0	4	20	6	9	7	9	3	12
NLJJMJOO_00224_hypothetical_protein	345	15	9	9	11	13	12	21	17	33	21	18	15	11	12	38	6	7	0	25	36	25	27	18	25	26	27	21	7	9	14	28	23	34	20	10	47	20	14	25	37	4	16
NLJJMJOO_00225_Lactoylglutathione_lyase	537	66	47	75	44	28	36	52	35	42	63	42	30	29	22	12	56	53	28	26	29	30	16	9	6	11	2	7	124	98	84	67	24	30	10	16	24	20	28	28	35	20	20
NLJJMJOO_00226_hypothetical_protein	369	31	27	38	18	18	26	33	15	17	14	15	15	14	10	11	22	14	10	24	12	12	14	15	17	1	6	3	43	31	39	19	16	14	15	7	20	10	14	12	20	9	11
NLJJMJOO_00227_hypothetical_protein	666	51	28	74	33	51	47	39	34	41	39	47	38	22	17	26	60	38	30	25	40	32	12	20	16	6	10	9	92	81	88	13	14	18	15	11	13	8	15	15	9	17	13
NLJJMJOO_00228_Beta_lactamase	1173	16	11	17	6	10	15	13	17	10	19	16	11	6	12	10	20	9	3	8	8	7	9	0	5	37	52	93	17	15	15	7	6	4	9	8	6	4	2	6	8	10	5
NLJJMJOO_00229_HTH_type_transcriptional_activator_AmpR	876	16	7	17	6	7	8	4	12	10	16	9	8	2	3	8	24	21	9	13	10	5	3	4	2	4	2	3	24	25	30	11	4	11	6	2	10	6	2	3	8	11	8
NLJJMJOO_00230_Manganese_binding_lipoprotein_MntA	1083	48	43	38	22	24	32	40	29	27	39	41	26	7	8	17	32	17	17	25	61	33	4	2	6	4	0	2	62	59	31	15	10	9	11	4	6	17	6	12	7	2	2
NLJJMJOO_00231_Manganese_transport_system_membrane_protein_MntB	891	9	7	12	5	19	11	10	13	11	13	6	6	5	5	4	18	4	12	6	44	8	0	1	4	2	0	0	15	17	15	6	4	8	3	8	0	2	6	2	3	2	3
NLJJMJOO_00232_Iron3_hydroxamate_import_ATP_binding_protein_FhuC	735	9	11	19	10	4	16	17	12	18	15	16	12	2	5	10	17	8	14	12	32	7	0	1	0	0	0	0	14	17	11	4	2	6	3	0	1	4	9	2	8	2	0
NLJJMJOO_00233_hypothetical_protein	150	3	3	0	4	1	3	2	2	2	3	2	3	0	1	2	2	0	4	0	2	1	0	0	0	0	0	1	1	4	2	1	1	0	0	0	1	0	0	0	1	0	2
NLJJMJOO_00234_hypothetical_protein	300	8	7	10	4	3	12	6	7	2	4	5	4	4	3	3	5	5	14	11	6	5	1	2	5	2	1	3	10	18	4	6	6	7	0	6	2	1	5	1	4	0	1
NLJJMJOO_00235_hypothetical_protein	363	15	5	4	6	10	14	12	6	11	10	9	7	13	5	7	7	4	6	14	9	17	3	6	3	1	3	10	18	14	8	15	10	9	2	3	11	5	2	0	2	3	6
NLJJMJOO_00236_IS110_family_transposase_ISKpn43	1035	25	9	14	12	13	13	24	19	23	35	25	5	12	15	14	10	9	16	14	32	18	10	5	12	7	11	5	17	9	14	14	14	17	16	11	22	16	13	2	22	12	3
NLJJMJOO_00237_hypothetical_protein	306	8	19	12	14	26	18	26	30	21	41	46	12	16	20	17	9	10	6	42	26	32	18	21	26	4	16	13	19	27	15	73	23	48	20	6	19	20	20	25	27	11	18
NLJJMJOO_00238_hypothetical_protein	969	35	16	32	10	7	22	26	12	7	10	12	6	3	7	14	17	15	13	12	12	10	2	3	4	2	4	0	41	24	18	10	3	14	2	2	10	4	6	7	15	8	2
NLJJMJOO_00239_putative_poly_beta_1_6_N_acetyl_D_glucosamine_export_protein	1029	16	15	10	5	7	10	17	14	8	17	11	9	9	2	9	10	16	20	2	6	8	6	10	22	4	3	4	28	29	14	2	4	3	3	3	5	9	2	4	2	4	1
NLJJMJOO_00240_hypothetical_protein	624	19	26	37	16	29	32	39	17	26	29	26	12	7	12	17	16	24	19	16	15	15	17	18	42	9	9	15	32	35	29	2	7	21	9	9	7	15	14	8	9	8	5
NLJJMJOO_00241_Glutamine_synthetase	1407	1069	888	983	471	561	639	814	494	573	748	639	530	493	359	606	874	491	400	578	551	427	1614	1676	1914	462	728	755	1401	1353	1106	2654	2330	2119	1021	824	1064	452	663	664	452	366	384
NLJJMJOO_00242_hypothetical_protein	285	1	2	6	0	3	3	2	3	2	1	0	2	0	2	2	0	1	0	1	1	0	4	3	5	5	1	2	11	5	4	4	2	5	4	0	1	4	1	0	0	1	3
NLJJMJOO_00243_Sensory_histidine_kinase_phosphatase_NtrB	1089	26	6	25	12	13	16	20	12	18	32	22	16	18	20	17	19	14	6	4	19	9	280	301	355	65	142	140	24	19	23	145	124	204	69	88	83	25	38	49	31	40	41
NLJJMJOO_00244_DNA_binding_transcriptional_regulator_NtrC	1428	34	26	53	33	16	28	36	27	24	28	44	15	24	18	21	50	7	19	19	21	7	300	269	311	92	151	140	66	101	51	353	254	313	132	182	118	58	122	72	75	46	40
NLJJMJOO_00245_hypothetical_protein	174	43	63	114	10	27	49	21	27	25	16	19	24	12	14	10	19	18	43	27	23	12	16	12	21	15	11	14	109	128	123	22	20	29	17	5	26	44	48	35	18	23	40
NLJJMJOO_00246_hypothetical_protein	528	25	14	46	10	17	34	26	16	18	21	18	11	14	16	22	37	29	18	23	16	21	6	21	23	6	11	6	59	43	34	38	19	22	12	8	11	10	8	11	6	4	8
NLJJMJOO_00247_hypothetical_protein	132	3	5	10	5	6	7	4	6	3	5	3	3	2	1	1	5	2	5	0	3	3	0	0	0	1	4	0	10	9	8	2	1	2	1	1	0	0	0	0	1	1	0
NLJJMJOO_00248_hypothetical_protein	132	11	8	9	7	17	24	9	32	16	31	29	45	26	33	48	9	15	8	28	36	37	8	8	7	3	4	4	8	21	21	9	3	10	2	2	7	12	4	4	4	0	2
NLJJMJOO_00249_hypothetical_protein	540	2	5	9	4	2	4	0	6	5	15	8	13	3	3	6	4	2	1	6	5	5	0	2	0	2	4	0	7	5	7	3	2	0	2	3	0	0	4	2	2	0	0
NLJJMJOO_00250_GDP_mannose_dependent_alpha_mannosyltransferase	1164	0	0	7	4	7	8	6	3	2	2	7	5	0	2	2	2	2	3	16	9	5	2	0	4	0	2	0	4	3	3	2	0	0	2	2	0	4	0	3	0	6	0
NLJJMJOO_00251_hypothetical_protein	1005	5	8	0	6	4	10	0	2	4	5	0	3	2	2	4	8	6	9	1	4	3	2	0	0	0	2	0	5	12	4	4	2	5	0	2	2	0	0	4	3	2	0
NLJJMJOO_00252_Trifunctional_nucleotide_phosphoesterase_protein_YfkN	1671	42	64	77	39	27	46	41	33	33	48	51	28	16	28	36	40	21	27	35	23	20	14	6	14	7	4	18	68	93	77	19	26	62	13	15	19	25	23	12	31	22	28
NLJJMJOO_00253_putative_protein_YbaA	369	7	7	14	5	14	8	6	4	7	16	7	7	4	3	9	7	4	4	5	10	6	2	4	8	1	0	2	20	15	18	11	9	9	1	1	7	6	4	6	9	5	4
NLJJMJOO_00254_hypothetical_protein	363	19	6	15	0	9	5	15	20	8	16	9	19	9	4	17	8	5	4	24	8	10	6	9	10	2	5	6	24	11	16	23	9	13	13	5	16	10	10	14	18	12	6
NLJJMJOO_00255_hypothetical_protein	846	8	9	2	6	6	11	9	2	6	5	7	2	4	6	4	3	3	4	10	9	9	6	5	5	4	10	4	18	9	2	9	6	3	2	2	4	3	8	2	6	4	2
NLJJMJOO_00256_HTH_type_transcriptional_regulator_PgrR	897	10	12	14	6	7	18	11	2	8	6	11	6	4	2	2	10	6	3	6	10	4	9	4	4	0	0	6	26	21	11	12	1	6	0	6	8	2	2	4	6	4	2
NLJJMJOO_00257_Aldo_keto_reductase_IolS	1053	4	3	2	3	0	4	9	5	4	3	4	2	0	8	2	3	14	4	7	12	6	4	0	2	0	7	2	9	9	6	4	4	0	10	1	5	8	3	0	5	3	0
NLJJMJOO_00258_hypothetical_protein	1230	3	14	20	18	6	6	22	24	19	34	21	17	9	26	12	16	12	10	18	20	19	24	8	8	6	4	6	20	24	10	28	10	27	4	6	11	8	8	8	14	0	4
NLJJMJOO_00259_sn_glycerol_3_phosphate_import_ATP_binding_protein_UgpC	1056	7	4	5	4	3	3	8	7	2	6	0	3	0	5	6	8	2	4	6	2	6	1	6	6	0	3	4	18	6	4	5	6	5	8	4	8	2	1	2	4	4	0
NLJJMJOO_00260_Lactose_transport_system_permease_protein_LacG	843	0	2	7	0	5	5	2	2	3	6	4	4	4	2	7	4	2	5	0	9	0	3	2	2	0	0	0	4	8	15	8	5	2	2	0	2	0	2	5	2	0	4
NLJJMJOO_00261_sn_glycerol_3_phosphate_transport_system_permease_protein_UgpA	885	3	0	9	2	4	2	2	2	6	2	4	4	0	2	0	1	0	2	6	2	4	0	2	0	0	4	2	10	6	8	6	2	1	4	0	1	0	2	4	0	0	0
NLJJMJOO_00262_sn_glycerol_3_phosphate_binding_periplasmic_protein_UgpB	1326	6	8	9	13	9	8	17	7	8	20	13	4	13	14	22	8	4	0	32	22	22	11	4	10	0	6	2	7	6	6	15	8	8	2	3	11	2	10	3	8	5	1
NLJJMJOO_00263_Acetylornithine_deacetylase	1164	66	102	143	74	94	130	89	105	83	105	87	88	35	53	88	64	69	43	55	60	43	18	42	39	11	22	10	161	187	146	99	83	107	34	38	44	41	33	20	45	42	23
NLJJMJOO_00264_hypothetical_protein	312	1254	984	1268	833	1014	1630	876	1650	1356	2823	1919	2629	1021	1421	2132	667	973	844	1495	1701	1412	305	242	314	216	163	214	2039	2543	1962	774	916	1091	334	252	475	501	256	173	331	209	191
NLJJMJOO_00265_hypothetical_protein	474	14	16	21	12	23	32	10	8	18	16	5	14	2	12	4	11	8	5	4	10	2	9	3	12	4	8	4	35	16	40	16	15	13	5	4	11	11	10	23	14	18	7
NLJJMJOO_00266_hypothetical_protein	300	10	7	21	6	7	16	14	3	15	8	5	7	4	2	8	7	10	4	6	4	2	0	1	9	4	2	0	23	18	14	6	9	4	1	9	6	6	6	2	3	7	6
NLJJMJOO_00267_Acetylpolyamine_amidohydrolase_1	1035	63	46	72	48	50	56	60	41	30	57	65	50	24	19	29	87	49	35	48	41	43	16	5	34	4	15	12	98	77	65	55	37	24	32	24	22	45	29	18	39	11	11
NLJJMJOO_00268_hypothetical_protein	336	50	41	46	28	29	51	50	47	41	59	49	54	12	37	26	29	37	31	55	32	46	35	27	27	18	12	17	53	62	67	32	44	52	35	21	29	27	19	22	36	31	10
NLJJMJOO_00269_Maltose_maltodextrin_import_ATP_binding_protein_MalK	1131	20	25	43	25	28	20	29	16	19	30	41	23	73	78	82	29	28	21	78	135	98	18	17	23	6	8	17	47	47	43	48	28	27	18	25	20	9	12	19	34	26	8
NLJJMJOO_00270_Gluconate_5_dehydrogenase	765	7	7	7	10	23	11	14	18	3	12	19	6	33	63	33	10	3	5	39	85	50	7	6	0	7	1	6	9	14	11	23	10	15	6	8	8	8	5	4	13	6	4
NLJJMJOO_00271_Trehalose_transport_system_permease_protein_SugB	831	7	6	0	8	8	6	8	11	7	6	14	9	28	46	23	3	0	5	23	69	30	0	1	8	4	2	2	13	5	6	13	15	6	1	2	5	2	8	2	6	7	2
NLJJMJOO_00272_Trehalose_transport_system_permease_protein_SugA	843	3	6	6	2	10	2	7	9	3	11	18	4	32	43	30	2	9	4	19	106	28	2	2	8	2	0	4	9	8	13	6	6	9	7	6	7	0	0	0	7	5	0
NLJJMJOO_00273_hypothetical_protein	1434	9	10	11	18	53	9	27	20	6	22	48	20	136	182	130	3	7	5	144	251	120	10	21	7	12	8	6	10	30	13	39	82	40	10	11	6	0	9	3	12	7	4
NLJJMJOO_00274_D_xylulose_reductase	1047	5	6	10	37	98	40	53	65	41	84	142	45	170	232	195	4	6	3	292	527	318	20	40	44	2	2	2	20	17	18	30	65	41	4	12	4	2	3	3	0	7	0
NLJJMJOO_00275_HTH_type_transcriptional_activator_RhaR	906	37	20	28	27	18	20	10	23	17	28	25	23	12	22	25	31	30	7	34	45	34	4	10	10	12	10	12	34	43	34	35	24	20	14	7	14	16	14	9	26	8	10
NLJJMJOO_00276_Fanconi_associated_nuclease_1_	1692	19	22	33	20	29	23	19	24	19	39	33	22	19	29	30	19	4	13	45	41	49	32	29	29	25	11	12	34	46	35	30	29	30	21	4	25	22	22	14	32	17	24
NLJJMJOO_00277_hypothetical_protein	2304	10	18	26	5	25	14	12	13	16	18	34	22	8	8	15	13	13	0	20	16	11	13	13	15	24	10	14	30	18	19	17	14	7	12	10	14	13	13	16	10	17	5
NLJJMJOO_00278_hypothetical_protein	783	25	18	14	9	17	14	13	12	12	15	13	21	5	7	11	15	5	4	13	16	9	9	6	9	7	0	10	35	35	21	25	17	21	4	2	15	5	9	6	8	6	8
NLJJMJOO_00279_Bacillibactin_exporter	1233	21	12	24	8	10	12	10	12	11	10	12	11	9	11	10	3	15	8	8	17	18	13	4	10	4	8	5	29	29	17	23	6	10	3	2	7	16	12	16	18	8	6
NLJJMJOO_00280_hypothetical_protein	177	0	1	0	0	0	1	0	0	0	1	0	3	0	0	4	0	0	0	0	0	1	0	0	1	0	0	0	1	5	0	0	0	1	0	0	0	0	0	0	0	0	0
NLJJMJOO_00281_hypothetical_protein	420	2	8	12	0	5	11	5	3	1	9	5	8	1	2	11	5	9	2	5	5	6	6	0	4	2	4	2	16	14	11	8	4	4	0	0	3	0	1	3	0	0	0
NLJJMJOO_00282_hypothetical_protein	327	3	3	12	1	3	8	1	1	1	4	0	3	1	2	2	2	2	0	0	4	1	0	0	0	0	2	0	9	14	4	1	0	2	1	2	2	0	1	0	1	2	0
NLJJMJOO_00283_hypothetical_protein	258	8	3	5	0	3	0	1	4	0	3	7	2	1	3	1	0	4	0	3	2	1	0	0	2	0	1	0	2	4	3	2	2	4	0	0	1	0	0	0	0	0	0
NLJJMJOO_00284_tRNA_Procgg	77	0	0	0	0	0	0	0	0	0	0	0	0	0	0	0	0	0	0	0	0	0	0	0	0	0	0	0	0	0	0	0	0	0	0	0	0	0	0	0	0	0	0
NLJJMJOO_00285_Octaprenyl_diphosphate_synthase	1005	37	42	74	31	18	49	51	47	48	22	48	24	18	22	22	37	40	36	28	27	38	8	2	7	8	4	7	77	79	67	12	19	22	10	8	8	13	15	6	6	7	6
NLJJMJOO_00286_50S_ribosomal_protein_L21	312	345	324	350	147	214	235	173	215	238	220	188	233	60	116	152	211	131	237	148	181	137	22	22	23	4	7	7	505	740	571	15	9	11	16	10	16	89	5	7	9	6	3
NLJJMJOO_00287_50S_ribosomal_protein_L27	258	298	341	384	214	231	306	155	266	249	250	205	240	83	152	195	161	140	191	125	187	131	8	16	11	7	15	10	519	806	695	13	16	17	3	6	14	93	4	5	7	3	3
NLJJMJOO_00288_GTPase_Obg	1188	128	172	190	70	58	106	45	60	85	89	96	77	57	46	68	80	53	117	71	77	57	6	2	18	8	3	5	164	269	178	5	9	13	8	12	5	48	2	12	9	4	1
NLJJMJOO_00289_Glutamate_5_kinase	1140	40	28	52	17	22	59	36	28	40	33	33	16	13	16	12	46	15	22	20	25	19	17	11	11	10	3	4	85	93	60	32	24	23	13	12	17	10	16	13	14	15	14
NLJJMJOO_00290_hypothetical_protein	1014	20	27	40	25	8	31	32	20	18	18	27	22	11	16	13	29	31	18	10	26	24	17	17	17	8	11	9	45	52	52	30	16	28	14	13	22	12	12	13	32	16	7
NLJJMJOO_00291_hypothetical_protein	480	10	7	13	10	11	6	14	15	15	3	9	12	7	10	8	13	12	12	22	19	10	5	0	4	5	2	2	26	12	17	16	16	14	15	1	9	11	6	7	4	9	9
NLJJMJOO_00292_hypothetical_protein	369	2	8	7	2	3	3	5	7	3	5	2	10	1	2	12	10	4	4	14	4	6	0	2	4	1	2	0	12	5	5	5	4	7	0	4	4	1	2	5	6	6	0
NLJJMJOO_00293_Transcriptional_regulatory_protein_QseB	675	12	2	19	7	4	7	13	18	4	18	8	10	2	2	6	20	8	6	13	9	10	6	6	2	1	1	4	24	8	8	17	6	9	3	3	4	1	5	3	8	6	3
NLJJMJOO_00294_Adaptive_response_sensory_kinase_SasA	1389	8	8	8	6	4	9	8	6	11	24	3	9	6	12	10	17	12	2	15	7	15	6	8	10	8	0	2	10	13	16	2	13	5	0	4	8	3	0	0	2	4	2
NLJJMJOO_00295_hypothetical_protein	1920	16	4	19	14	20	15	22	10	13	14	17	9	12	14	20	22	13	5	11	41	20	8	4	11	0	6	1	30	13	14	25	16	15	7	8	2	4	2	6	10	2	5
NLJJMJOO_00296_hypothetical_protein	1758	26	25	34	26	24	16	41	26	29	24	35	24	6	20	16	60	37	12	24	34	24	6	2	4	3	12	12	85	43	45	22	17	34	14	6	24	16	28	16	16	12	14
NLJJMJOO_00297_putative_phosphite_transport_system_binding_protein_PtxB	966	15	8	9	3	2	5	8	10	10	13	6	4	7	6	9	6	9	2	9	5	2	1	0	4	0	0	1	11	6	7	5	1	4	2	4	2	1	0	2	0	2	0
NLJJMJOO_00298_Vitamin_B12_import_ATP_binding_protein_BtuD	861	2	0	0	2	1	0	1	3	0	0	2	0	0	0	2	1	5	2	2	2	0	0	0	2	2	0	0	0	0	2	2	0	0	4	0	0	0	0	0	2	0	0
NLJJMJOO_00299_Phosphate_import_permease_protein_PhnE	819	2	3	3	0	3	2	6	0	0	0	3	2	0	0	9	1	2	0	5	4	0	4	0	6	0	0	0	6	4	0	2	2	4	0	0	6	0	2	0	2	6	0
NLJJMJOO_00300_Phosphate_import_permease_protein_PhnE	816	5	1	1	4	3	5	2	5	2	0	5	0	0	0	1	4	4	3	0	1	2	0	0	0	0	0	0	7	3	5	8	0	0	0	4	2	4	2	0	0	0	0
NLJJMJOO_00301_2_3_bisphosphoglycerate_dependent_phosphoglycerate_mutase	630	6	2	6	0	2	2	0	2	2	2	10	2	2	6	2	0	2	6	7	2	0	2	2	3	0	0	2	5	6	2	2	2	0	2	0	0	2	2	1	2	0	0
NLJJMJOO_00302_hypothetical_protein	513	10	12	9	10	8	4	6	6	12	6	7	9	3	1	10	6	2	4	15	8	2	6	2	15	2	4	1	9	15	6	14	4	9	3	6	6	9	8	5	4	3	7
NLJJMJOO_00303_hypothetical_protein	1953	299	223	298	122	126	142	154	141	164	188	200	146	74	83	132	208	141	292	137	211	163	20	10	34	19	18	13	541	346	347	116	36	81	54	24	40	77	37	21	50	31	14
NLJJMJOO_00304_hypothetical_protein	1806	89	79	161	77	95	77	87	65	66	93	88	56	34	29	67	83	60	42	77	83	58	64	57	94	73	42	55	136	136	131	78	65	78	48	64	76	86	87	73	128	69	54
NLJJMJOO_00305_hypothetical_protein	642	44	39	88	34	48	51	45	52	54	89	96	56	32	43	58	45	43	31	81	111	79	69	76	101	73	84	103	65	71	66	79	52	53	77	61	85	97	76	91	149	83	86
NLJJMJOO_00306_hypothetical_protein	228	14	8	9	6	14	9	5	5	7	6	8	6	8	8	6	3	10	6	7	8	3	5	8	6	1	2	1	20	16	14	11	8	11	7	3	5	3	4	5	11	10	4
NLJJMJOO_00307_hypothetical_protein	408	9	10	18	6	22	18	18	20	10	13	28	15	13	5	4	20	11	11	13	11	5	20	17	14	7	6	9	45	31	21	16	12	9	4	4	8	9	5	2	8	4	3
NLJJMJOO_00308_hypothetical_protein	576	33	32	64	10	27	33	39	31	39	47	46	30	10	15	9	34	21	18	35	27	21	89	52	87	149	162	189	83	89	74	78	41	47	67	51	89	57	36	62	73	40	39
NLJJMJOO_00309_hypothetical_protein	672	38	34	49	26	32	48	38	32	31	57	67	38	25	24	43	26	27	18	71	37	36	56	24	58	43	52	48	74	85	58	70	27	50	32	23	36	45	38	44	42	40	48
NLJJMJOO_00310_hypothetical_protein	1839	28	21	68	39	25	29	39	60	33	58	63	52	24	47	55	43	20	16	44	46	42	27	17	23	42	25	36	64	56	39	40	44	50	31	17	51	25	35	39	45	21	20
NLJJMJOO_00311_Na_H_antiporter_NhaD	1479	106	90	111	113	194	115	222	169	196	259	229	203	272	292	420	134	100	90	403	487	367	8	5	7	4	0	5	118	133	133	13	5	18	2	11	18	29	6	17	10	10	9
NLJJMJOO_00312_hypothetical_protein	978	30	30	63	31	27	39	39	16	24	19	33	39	15	17	9	45	35	30	38	23	30	19	4	8	3	2	4	59	74	55	25	19	17	4	9	7	10	8	12	8	4	6
NLJJMJOO_00313_hypothetical_protein	1800	20	23	24	15	16	14	20	7	16	13	22	25	20	13	16	20	11	8	18	16	7	11	7	6	8	2	3	24	33	27	11	18	18	0	5	15	11	14	10	9	4	3
NLJJMJOO_00314_hypothetical_protein	558	9	9	6	9	11	22	22	10	6	7	5	9	4	4	7	2	2	7	7	13	9	4	5	6	2	2	1	22	21	12	8	7	5	0	2	7	2	11	2	6	0	0
NLJJMJOO_00315_Inner_membrane_protein_YrbG	957	20	14	16	14	9	22	21	15	11	23	9	25	7	12	20	12	10	10	10	21	15	10	4	9	8	6	9	21	29	33	11	13	15	8	4	2	6	7	5	8	4	10
NLJJMJOO_00316_Cold_shock_like_protein_CspG	207	85	70	82	63	68	145	36	138	101	189	78	227	96	98	186	52	79	66	63	83	43	8	6	25	14	14	15	108	251	156	37	46	60	22	15	47	46	21	25	21	17	11
NLJJMJOO_00317_hypothetical_protein	708	7	8	13	6	4	3	8	4	2	3	3	2	1	9	4	6	4	2	3	18	4	0	0	2	0	0	2	10	13	4	3	2	5	0	0	2	0	0	2	1	2	0
NLJJMJOO_00318_hypothetical_protein	399	2	7	9	8	5	7	4	3	3	2	8	3	11	3	8	12	5	6	7	9	3	6	4	0	0	0	2	8	5	6	14	5	4	8	5	14	8	2	6	5	10	5
NLJJMJOO_00319_hypothetical_protein	807	6	7	12	15	2	1	11	11	0	13	3	10	3	5	6	9	7	8	6	5	5	2	3	4	3	0	4	6	20	12	4	4	15	0	5	3	4	5	6	11	2	2
NLJJMJOO_00320_Putrescine_importer_PuuP	1377	8	2	12	4	4	6	4	6	8	8	11	4	8	3	3	3	4	10	14	2	4	2	2	10	0	2	4	3	5	4	4	6	10	2	4	0	0	0	0	2	8	2
NLJJMJOO_00321_Formamidase	888	11	4	11	7	2	2	2	6	1	8	7	2	0	0	2	3	4	4	4	2	3	2	2	0	0	1	0	4	5	10	4	6	4	2	3	0	1	2	0	0	2	4
NLJJMJOO_00322_hypothetical_protein	351	10	14	20	2	7	13	21	8	20	17	17	22	13	12	7	8	17	11	14	18	11	14	16	18	14	27	27	26	30	18	13	26	19	19	6	22	22	18	22	22	15	11
NLJJMJOO_00323_hypothetical_protein	372	8	8	6	12	9	8	3	13	5	18	8	14	9	11	2	5	3	8	13	17	11	3	5	9	11	8	10	15	15	11	14	10	13	16	12	6	9	10	9	21	2	12
NLJJMJOO_00324_putative_oxidoreductase	735	11	21	25	10	7	20	15	11	15	8	20	15	6	6	4	23	18	4	16	8	14	6	14	16	22	13	20	38	48	32	14	8	12	12	10	22	9	14	23	21	18	24
NLJJMJOO_00325_putative_HTH_type_transcriptional_regulator_YtcD	366	8	10	4	3	2	1	8	3	4	5	8	10	0	2	6	11	2	2	3	2	6	5	8	0	2	4	0	6	5	1	10	2	3	0	0	1	2	2	9	2	6	5
NLJJMJOO_00326_hypothetical_protein	399	2	1	2	5	0	2	3	1	0	2	2	4	0	0	3	0	0	6	9	2	5	2	0	0	0	0	2	9	0	4	2	2	2	0	0	4	0	3	0	6	1	0
NLJJMJOO_00327_Silver_exporting_P_type_ATPase	2313	522	335	415	289	161	292	149	115	103	130	79	68	32	43	64	68	136	121	97	117	126	20	18	22	13	16	14	744	351	503	189	130	137	100	71	117	77	82	70	92	60	68
NLJJMJOO_00328_Copper_resistance_protein_B	765	5	11	6	8	3	8	8	1	6	4	6	3	4	2	5	12	6	8	9	13	6	7	2	15	2	4	7	19	4	10	17	6	13	12	2	14	5	4	5	12	8	14
NLJJMJOO_00329_Copper_resistance_protein_A	1875	4	6	20	20	12	16	16	9	16	23	17	10	0	15	11	14	10	10	18	17	8	9	2	0	2	4	3	23	18	18	19	6	10	6	4	6	5	7	4	14	10	8
NLJJMJOO_00330_hypothetical_protein	1335	11	5	18	7	10	12	10	17	8	31	18	8	8	15	17	6	3	9	9	11	8	6	4	10	1	0	1	31	17	17	16	8	12	6	2	8	7	8	2	8	7	2
NLJJMJOO_00331_Transcriptional_regulatory_protein_BasR	666	16	6	14	8	20	22	6	8	9	7	14	1	4	7	4	4	5	2	6	6	6	2	4	6	0	2	2	18	20	15	14	2	10	8	0	9	0	6	0	2	2	6
NLJJMJOO_00332_hypothetical_protein	507	12	9	25	23	17	16	7	24	8	7	19	10	6	2	6	22	13	6	4	10	7	0	4	0	6	0	0	27	16	23	21	22	15	9	5	4	8	4	3	4	12	2
NLJJMJOO_00333_hypothetical_protein	858	5	4	17	8	7	13	11	7	5	14	22	6	10	4	4	4	10	9	9	8	3	9	4	0	2	0	4	16	13	10	5	11	7	12	0	5	10	3	5	8	7	2
NLJJMJOO_00334_hypothetical_protein	372	2	0	5	5	2	0	8	4	2	5	1	1	2	2	2	2	1	1	4	3	4	0	1	2	5	0	4	9	2	5	3	2	2	3	0	1	1	0	2	2	1	2
NLJJMJOO_00335_hypothetical_protein	156	2	0	2	5	3	0	5	3	0	0	2	0	1	0	1	2	0	0	1	1	0	1	1	0	0	0	0	1	5	1	1	0	0	1	1	1	0	0	0	0	0	0
NLJJMJOO_00336_hypothetical_protein	552	598	381	596	548	499	663	550	316	392	456	322	286	159	129	204	107	493	444	475	395	367	53	41	66	2	4	18	859	566	650	340	495	314	202	96	188	153	122	97	69	76	50
NLJJMJOO_00337_hypothetical_protein	252	166	79	108	149	163	155	137	82	119	107	77	90	48	43	64	22	146	104	122	90	120	16	15	21	1	0	1	193	129	152	106	110	83	49	27	40	30	26	17	11	13	12
NLJJMJOO_00338_hypothetical_protein	717	25	0	6	11	6	11	9	5	0	2	0	3	0	0	7	0	2	4	3	4	2	0	2	1	0	0	0	18	9	9	0	0	2	1	4	0	0	3	2	0	0	0
NLJJMJOO_00339_hypothetical_protein	729	15	1	8	3	6	14	4	4	0	0	2	2	0	0	0	8	0	4	2	1	1	0	2	6	2	0	0	12	10	5	4	1	2	4	0	1	0	2	2	0	4	2
NLJJMJOO_00340_hypothetical_protein	1959	0	0	2	2	4	4	0	9	4	4	6	4	2	0	12	8	6	2	2	10	6	2	2	0	0	4	6	8	8	4	4	4	4	2	4	3	4	4	4	2	2	2
NLJJMJOO_00341_hypothetical_protein	951	0	0	0	0	0	0	4	2	0	0	2	0	0	0	0	2	0	2	0	0	0	0	2	0	0	0	4	1	0	4	0	2	0	1	0	2	0	0	0	0	0	0
NLJJMJOO_00342_hypothetical_protein	246	0	0	0	0	0	0	4	1	0	0	1	2	0	0	0	1	0	0	0	0	0	0	0	0	0	0	0	2	0	1	1	1	0	0	0	0	0	0	0	0	2	0
NLJJMJOO_00343_hypothetical_protein	327	0	1	3	0	2	0	2	0	1	0	0	2	0	0	0	0	0	0	1	0	2	0	0	0	0	0	0	1	0	2	1	0	0	0	0	0	0	1	1	0	0	0
NLJJMJOO_00344_hypothetical_protein	468	6	6	12	6	6	0	3	2	0	8	3	2	2	2	0	3	8	4	3	4	7	2	0	4	2	0	0	8	6	6	4	2	7	0	0	4	2	9	4	4	4	0
NLJJMJOO_00345_hypothetical_protein	225	0	0	0	0	0	0	0	0	0	0	0	0	0	0	0	0	0	0	0	0	0	0	0	0	0	0	0	2	0	1	0	0	0	0	0	0	0	0	0	0	0	0
NLJJMJOO_00346_hypothetical_protein	948	18	21	25	9	14	23	19	9	14	35	14	16	0	13	16	21	7	16	10	18	12	3	4	2	0	0	4	33	36	34	20	8	10	6	2	4	9	6	0	12	6	8
NLJJMJOO_00347_Prophage_integrase_IntS	1227	12	21	38	12	11	20	10	12	14	13	20	4	2	19	14	31	20	10	20	9	12	5	0	2	2	6	12	38	35	25	18	7	11	4	0	9	6	10	4	5	2	2
NLJJMJOO_00348_transfer_messenger_RNA_SsrA	380	8391	8751	6215	10848	16392	12995	2905	22152	5996	10960	8904	24204	15537	26732	30467	2634	9346	3798	14748	15996	15587	4858	4382	5925	4903	3282	10785	7357	15134	10425	5532	8134	17850	5281	6080	18016	4534	2513	6630	3984	2980	3001
NLJJMJOO_00349_hypothetical_protein	126	835	575	428	846	1235	814	240	1686	423	689	501	1421	1034	1893	1965	178	637	208	843	1272	996	326	435	622	472	315	552	525	1257	809	364	613	1062	368	376	1713	485	224	551	434	304	270
NLJJMJOO_00350_SsrA_binding_protein	492	40	36	42	14	24	28	38	48	34	40	44	42	27	20	37	24	19	21	24	29	30	17	12	13	12	2	12	43	39	43	11	10	23	12	7	7	20	15	15	10	11	5
NLJJMJOO_00351_Persistence_and_stress_resistance_toxin_PasT	435	32	27	37	19	36	21	26	22	19	24	38	24	12	15	15	23	26	15	27	25	24	24	17	21	13	12	12	34	53	48	28	19	41	14	11	28	10	24	13	21	21	19
NLJJMJOO_00352_Protein_RnfH	318	24	4	22	8	10	16	18	17	15	20	24	22	9	13	12	13	6	6	21	18	10	5	5	15	3	7	8	20	27	22	8	19	12	8	10	9	15	14	9	12	17	6
NLJJMJOO_00353_Outer_membrane_protein_assembly_factor_BamE	417	37	26	46	23	36	33	43	36	42	43	48	33	13	17	21	34	29	23	29	32	39	21	23	26	19	7	18	42	72	64	25	22	22	20	12	25	22	18	20	24	12	16
NLJJMJOO_00354_Ferric_uptake_regulation_protein	453	181	171	225	109	162	265	117	235	182	271	228	263	100	167	215	155	153	126	194	212	186	77	114	102	49	39	91	278	375	276	125	101	101	54	41	82	81	52	71	48	49	36
NLJJMJOO_00355_DNA_repair_protein_RecN	1674	21	51	40	16	32	41	33	48	35	53	59	51	41	35	38	35	16	20	55	62	43	26	38	59	7	5	11	52	60	41	35	39	51	29	15	25	37	25	19	10	7	17
NLJJMJOO_00356_Protein_GrpE	642	64	100	97	30	25	76	52	29	23	32	51	41	10	25	15	35	21	51	14	35	11	3	0	2	12	13	11	98	152	115	10	4	13	7	4	3	19	2	4	4	5	4
NLJJMJOO_00357_Chaperone_protein_DnaK	1935	693	771	806	398	292	625	499	289	400	523	498	322	141	118	156	333	201	391	205	318	192	42	11	35	220	287	261	971	1300	1011	119	78	85	51	29	34	227	26	23	41	36	28
NLJJMJOO_00358_Chaperone_protein_DnaJ	1143	221	275	309	139	90	221	145	96	106	148	113	83	46	44	57	149	57	113	67	82	56	11	4	24	48	57	77	368	366	311	44	12	28	17	8	20	47	9	6	14	13	6
NLJJMJOO_00359_hypothetical_protein	870	15	18	15	12	5	20	11	10	7	8	15	5	5	6	3	1	12	11	9	9	4	2	6	6	2	0	1	20	27	27	7	5	8	1	3	4	2	2	4	2	6	2
NLJJMJOO_00360_Ferric_enterobactin_transport_ATP_binding_protein_FepC	750	27	20	32	10	1	19	4	2	6	2	1	2	2	0	6	17	11	11	2	4	7	2	4	0	0	0	0	60	41	40	9	4	5	2	5	6	2	4	0	2	0	0
NLJJMJOO_00361_Vitamin_B12_import_system_permease_protein_BtuC	1116	40	25	73	15	7	20	9	6	8	16	3	6	0	7	0	29	15	17	8	2	8	6	0	0	0	2	0	95	47	69	7	4	6	4	5	10	10	6	2	6	0	3
NLJJMJOO_00362_hypothetical_protein	1134	74	45	91	29	10	39	7	14	11	15	12	4	8	0	4	26	36	25	4	7	8	0	3	4	2	0	0	130	70	81	7	4	2	2	0	8	8	0	8	8	0	5
NLJJMJOO_00363_hypothetical_protein	282	23	17	20	10	17	11	14	14	14	19	16	5	4	14	8	14	9	18	22	10	18	14	10	8	10	9	13	27	38	22	20	3	9	9	6	12	14	11	7	10	10	11
NLJJMJOO_00364_4_hydroxy_tetrahydrodipicolinate_reductase	807	66	89	123	61	51	83	53	46	52	74	50	47	24	30	44	45	66	54	39	54	37	33	34	28	27	15	25	139	146	136	37	46	33	18	39	28	36	46	20	35	30	16
NLJJMJOO_00365_Carbamoyl_phosphate_synthase_small_chain	1161	97	103	134	121	108	107	122	123	112	136	160	67	59	40	63	98	113	38	94	91	68	20	14	18	10	12	1	165	135	142	16	8	5	19	11	2	15	13	8	9	9	2
NLJJMJOO_00366_Carbamoyl_phosphate_synthase_large_chain	3231	278	243	333	218	270	293	359	242	274	269	293	234	122	93	142	283	240	134	167	271	193	34	16	35	28	20	31	518	409	423	81	38	70	32	38	38	76	27	23	49	28	36
NLJJMJOO_00367_Transcription_elongation_factor_GreA	477	92	65	97	23	42	58	54	55	48	83	62	37	35	27	46	65	46	48	53	61	62	12	8	5	9	12	22	118	108	122	5	8	16	9	12	14	28	11	27	10	12	10
NLJJMJOO_00368_RNA_binding_protein	327	22	25	46	23	19	30	28	27	15	29	20	26	14	8	23	17	21	13	22	34	34	3	3	15	14	17	27	53	40	44	12	13	14	13	8	19	11	17	12	12	20	19
NLJJMJOO_00369_Ribosomal_RNA_large_subunit_methyltransferase_E	684	98	67	147	49	74	125	81	87	71	105	135	133	51	85	70	100	63	78	102	139	79	66	67	70	75	50	65	143	145	140	91	90	105	37	58	75	50	75	90	55	75	57
NLJJMJOO_00370_ATP_dependent_zinc_metalloprotease_FtsH	2016	332	421	409	256	324	348	372	378	334	453	401	314	211	283	351	339	245	345	427	437	332	189	193	238	196	173	234	589	659	586	240	203	238	159	128	202	179	129	92	172	84	60
NLJJMJOO_00371_Dihydropteroate_synthase	915	35	54	51	15	31	46	49	30	43	38	35	26	7	25	19	51	21	26	36	30	26	21	13	17	13	24	15	69	85	62	44	7	28	18	12	27	22	22	29	41	17	17
NLJJMJOO_00372_Phosphoglucosamine_mutase	1350	86	61	112	63	58	65	76	42	61	91	80	59	28	40	42	69	49	50	50	47	44	23	27	18	14	16	12	166	117	114	56	38	51	21	20	44	35	29	31	58	12	17
NLJJMJOO_00373_Triosephosphate_isomerase	750	89	96	157	89	85	77	97	101	80	105	90	94	46	64	69	75	86	61	112	84	77	23	10	21	19	9	18	135	151	151	35	28	48	27	22	32	46	10	16	21	18	15
NLJJMJOO_00374_Protein_export_membrane_protein_SecG	360	37	44	71	45	47	24	55	35	28	72	41	30	34	26	32	62	43	24	43	38	22	3	5	11	10	7	2	82	70	75	26	13	33	13	7	10	19	9	7	17	4	15
NLJJMJOO_00375_tRNA_Leugag	87	3	2	2	0	1	2	1	1	2	5	1	7	0	1	1	4	3	2	4	4	6	0	4	1	0	1	0	3	7	3	0	0	0	1	0	0	0	1	0	3	2	1
NLJJMJOO_00376_tRNA_Metcat	77	0	0	1	2	0	0	0	2	0	0	0	2	1	1	0	1	0	0	0	0	2	0	0	0	0	0	0	0	0	2	0	0	0	1	0	1	0	0	0	0	0	0
NLJJMJOO_00377_Ribosome_maturation_factor_RimP	462	87	64	103	53	47	69	70	42	44	54	69	51	29	26	44	50	44	70	41	47	47	4	4	7	3	2	5	102	104	122	10	14	10	10	6	8	23	7	4	4	7	9
NLJJMJOO_00378_Transcription_termination_antitermination_protein_NusA	1515	406	365	407	177	175	275	194	189	143	254	224	171	75	92	124	243	173	213	120	163	146	25	28	26	5	10	15	482	604	511	25	10	27	21	21	19	83	6	6	13	6	9
NLJJMJOO_00379_Translation_initiation_factor_IF_2	2619	1007	1096	1270	461	390	610	573	385	482	496	557	401	256	213	230	650	273	601	335	429	334	63	66	43	40	14	26	1496	1730	1456	70	79	78	69	44	58	238	19	31	55	19	29
NLJJMJOO_00380_30S_ribosome_binding_factor	450	90	105	107	43	28	41	33	30	34	46	44	46	29	23	29	50	35	54	36	56	27	3	7	15	3	3	4	118	147	116	9	8	13	15	5	25	21	3	4	11	4	3
NLJJMJOO_00381_tRNA_pseudouridine_synthase_B	921	123	113	171	73	89	120	96	110	67	124	91	105	41	42	77	113	104	85	76	89	76	5	7	4	8	6	5	223	229	189	13	17	11	17	10	15	34	15	8	17	10	9
NLJJMJOO_00382_30S_ribosomal_protein_S15	270	113	139	144	26	60	95	71	73	84	90	91	60	35	37	34	56	45	103	40	62	46	4	1	2	2	4	4	147	190	177	1	8	11	4	7	5	39	3	2	4	2	4
NLJJMJOO_00383_Polyribonucleotide_nucleotidyltransferase	2169	429	593	661	337	515	686	627	534	604	709	681	640	269	296	419	301	406	420	616	588	485	67	88	119	76	72	83	554	1093	844	240	131	192	119	94	150	245	125	94	100	115	99
NLJJMJOO_00384_Purine_ribonucleoside_efflux_pump_NepI	1170	10	19	9	6	20	15	16	13	9	15	23	20	4	12	10	7	6	10	6	17	3	12	3	12	4	2	0	31	16	22	11	5	14	2	5	11	2	0	6	13	0	0
NLJJMJOO_00385_Glycine_cleavage_system_transcriptional_activator	798	9	10	13	12	21	24	24	14	15	16	16	16	6	16	15	18	4	7	14	20	4	8	10	8	10	6	6	27	19	22	22	14	26	5	9	6	4	20	5	15	15	8
NLJJMJOO_00386_Branched_chain_amino_acid_aminotransferase	915	9	6	11	2	2	4	3	8	6	9	6	10	2	3	7	9	0	0	10	7	3	27	55	31	2	2	4	13	14	0	10	9	4	13	6	4	11	12	2	7	2	2
NLJJMJOO_00387_hypothetical_protein	957	13	9	12	8	13	12	11	8	7	14	12	13	6	9	9	6	5	8	12	9	12	14	20	15	6	2	3	16	16	4	20	8	18	6	2	5	8	4	2	6	9	4
NLJJMJOO_00388_hypothetical_protein	570	9	1	8	0	14	10	11	3	3	7	5	2	0	4	2	4	4	0	3	3	6	4	10	13	2	2	0	18	6	5	10	8	3	3	4	3	1	2	2	5	0	3
NLJJMJOO_00389_hypothetical_protein	219	5	0	4	3	2	6	7	5	2	5	3	1	2	1	0	0	3	1	7	1	3	2	3	3	1	2	1	2	8	2	0	3	4	0	3	4	2	3	1	2	2	3
NLJJMJOO_00390_hypothetical_protein	552	11	4	14	12	14	6	10	7	11	13	8	13	2	10	10	8	7	17	4	2	15	10	11	6	2	2	6	12	14	14	6	6	15	4	1	11	6	7	3	5	6	11
NLJJMJOO_00391_Acetyl_CoA_acetyltransferase	1179	248	233	338	263	259	312	438	260	300	357	332	307	350	317	385	243	257	157	602	450	358	171	220	190	55	90	82	455	503	391	462	477	548	116	85	135	176	98	150	158	116	148
NLJJMJOO_00392_Aspartate_1_decarboxylase	381	44	27	43	31	28	42	49	44	32	33	27	26	26	21	23	42	35	29	24	26	14	11	0	8	6	5	2	67	46	68	18	13	31	7	7	4	13	5	5	7	7	9
NLJJMJOO_00393_Pantothenate_synthetase	873	61	40	50	43	21	38	53	28	32	42	52	34	20	16	20	55	25	24	53	46	25	15	16	9	11	10	7	73	44	32	8	17	15	6	9	6	16	13	8	6	10	12
NLJJMJOO_00394_3_methyl_2_oxobutanoate_hydroxymethyltransferase	792	61	45	67	56	51	56	52	50	49	76	63	51	43	38	29	82	48	45	58	70	32	19	8	18	5	17	11	130	80	85	10	15	14	7	7	10	24	16	14	28	20	10
NLJJMJOO_00395_hypothetical_protein	441	64	54	78	41	91	68	92	99	95	170	143	119	96	106	138	50	43	27	144	181	155	76	67	72	62	66	39	144	112	90	79	67	65	44	48	97	96	84	75	74	62	65
NLJJMJOO_00396_2_amino_4_hydroxy_6_hydroxymethyldihydropteridine_pyrophosphokinase	486	9	11	17	4	5	16	9	12	15	19	16	12	17	5	11	16	5	4	6	11	7	7	6	3	7	0	8	14	16	12	2	4	2	7	6	3	4	9	5	5	2	5
NLJJMJOO_00397_PolyA_polymerase_I	1383	71	79	112	63	57	88	88	50	75	91	72	59	47	46	81	63	42	32	101	70	76	31	32	36	16	17	40	100	148	116	37	28	34	23	14	32	20	44	33	44	26	26
NLJJMJOO_00398_Transcriptional_regulatory_protein_ZraR	1395	34	28	41	26	25	46	34	37	28	34	33	27	21	21	19	32	34	8	38	38	19	14	9	14	7	3	7	59	40	58	38	34	31	24	13	15	8	24	9	22	11	16
NLJJMJOO_00399_Adaptive_response_sensory_kinase_SasA	2961	24	21	37	37	34	55	45	32	42	32	29	41	25	31	30	24	24	28	40	32	24	21	14	22	9	9	8	50	44	42	30	28	33	20	14	23	17	4	23	36	18	16
NLJJMJOO_00400_hypothetical_protein	177	2	2	2	3	1	3	0	1	0	0	1	0	1	0	0	1	0	3	2	2	1	1	0	0	0	1	2	1	2	2	1	1	1	0	0	0	0	0	2	0	0	0
NLJJMJOO_00401_Glutamyl_Q_tRNAAsp_synthetase	912	12	7	21	17	17	5	13	8	10	8	10	2	9	6	13	19	4	11	16	14	12	6	0	4	2	2	0	19	5	21	6	0	9	2	0	8	2	2	0	1	2	4
NLJJMJOO_00402_RNA_polymerase_binding_transcription_factor_DksA	438	77	88	133	58	69	72	66	56	45	97	44	45	38	32	18	70	71	81	50	61	52	5	10	14	2	3	6	151	122	122	14	7	19	1	4	13	28	6	2	5	2	4
NLJJMJOO_00403_Aspartate_aminotransferase	1161	24	43	58	18	30	42	33	33	29	37	52	21	20	18	22	32	34	18	22	35	36	11	30	38	12	2	19	63	77	52	32	33	30	19	6	17	25	24	21	8	17	30
NLJJMJOO_00404_Sugar_fermentation_stimulation_protein_A	753	10	4	17	13	4	6	16	11	5	7	8	11	4	7	8	12	5	4	6	13	9	2	0	2	6	2	0	10	13	19	2	3	7	8	1	5	1	2	0	0	3	2
NLJJMJOO_00405_hypothetical_protein	450	18	13	17	17	11	12	17	5	14	18	13	10	5	14	17	22	9	5	8	26	13	5	6	8	3	0	0	42	22	25	21	12	7	2	4	1	6	0	0	8	2	2
NLJJMJOO_00406_Bifunctional_methionine_biosynthesis_protein_MetXA_MetW	597	16	10	14	13	4	14	12	10	17	38	18	14	14	10	9	16	10	8	10	24	9	3	0	4	2	2	0	26	29	17	5	6	9	6	1	4	10	2	4	3	2	0
NLJJMJOO_00407_Homoserine_O_succinyltransferase	1227	31	22	49	17	12	38	34	38	34	51	23	35	19	21	11	47	17	10	29	40	28	12	7	5	2	4	8	41	46	46	23	4	23	7	8	11	13	6	6	10	9	2
NLJJMJOO_00408_hypothetical_protein	594	40	36	44	36	19	19	33	39	20	29	32	37	19	16	14	38	25	17	33	26	31	10	4	7	0	5	2	29	61	42	14	11	16	8	7	6	17	0	6	8	2	6
NLJJMJOO_00409_Pyrroline_5_carboxylate_reductase	825	75	50	68	39	58	78	65	54	36	61	54	37	40	28	39	64	59	27	40	51	43	14	15	15	8	4	4	91	116	80	24	30	38	23	10	19	28	9	8	11	12	0
NLJJMJOO_00410_Pyridoxal_phosphate_homeostasis_protein	717	52	44	67	43	47	51	55	43	49	59	56	47	32	22	22	73	53	34	31	28	24	13	12	14	6	6	3	102	93	71	22	24	15	2	4	12	15	7	4	11	15	1
NLJJMJOO_00411_Twitching_mobility_protein	1044	33	47	43	25	27	40	36	29	42	36	36	20	18	16	23	18	23	20	32	25	39	10	12	9	4	2	8	46	59	58	30	11	20	18	17	11	26	10	19	12	4	17
NLJJMJOO_00412_hypothetical_protein	162	6	2	5	1	2	4	3	6	3	6	1	4	0	2	2	2	5	2	6	10	3	0	3	7	0	1	4	6	1	8	1	3	1	1	0	1	2	0	5	2	4	2
NLJJMJOO_00413_Anhydro_N_acetylmuramic_acid_kinase	1140	24	16	27	16	21	12	14	31	23	13	29	22	14	18	24	40	7	11	28	26	24	2	7	7	13	0	7	28	60	33	14	18	18	6	2	2	10	6	6	11	6	1
NLJJMJOO_00414_Tyrosine_tRNA_ligase	1200	58	68	86	47	54	54	61	32	66	69	59	36	33	28	31	81	37	45	41	31	52	12	10	23	11	11	8	99	115	87	13	12	15	7	7	18	17	12	13	2	4	4
NLJJMJOO_00415_16S_ribosomal_RNA	1528	859752	791397	823095	578636	664906	780559	709267	712302	734343	897726	828541	803619	487760	534413	689597	540948	753031	635086	885900	899426	762667	944461	730900	839601	744318	625834	744691	1414737	1495912	1306764	984551	911526	843584	792021	635509	993606	847601	914681	872088	1116427	765133	835541
NLJJMJOO_00416_23S_ribosomal_RNA	2887	1161689	1159368	1243278	816032	920805	1079617	884223	968522	959690	1157258	1258652	1038902	812641	688091	814336	783220	733338	742113	963366	1055631	833692	1512760	1156611	1317917	1203881	987017	1191142	1623741	1744518	1481361	1098448	964903	958153	852032	755388	1101549	1143011	1494117	1413991	1648008	1204695	1519311
NLJJMJOO_00417_5S_ribosomal_RNA	111	612	338	160	526	312	326	86	387	72	225	207	634	380	465	460	122	523	219	1004	1571	746	159	121	241	153	144	497	277	309	175	128	101	231	81	78	299	87	80	356	106	87	281
NLJJMJOO_00418_hypothetical_protein	189	85	67	81	65	71	97	76	84	94	133	103	89	63	61	113	57	68	52	121	135	101	70	43	44	51	51	61	115	148	83	140	122	131	47	44	94	45	43	49	49	42	30
NLJJMJOO_00419_putative_hydrolase_YcaC	576	40	25	24	14	33	17	22	21	23	33	20	24	13	25	21	28	21	11	33	30	31	14	9	26	15	7	13	59	33	18	35	24	32	20	9	32	9	23	12	17	6	15
NLJJMJOO_00420_hypothetical_protein	780	23	27	25	29	30	38	39	21	35	23	32	20	12	11	21	16	30	21	28	29	16	14	6	7	7	16	13	58	37	29	33	17	24	21	6	19	15	7	12	13	6	5
NLJJMJOO_00421_Protein_tas	1032	102	68	99	97	76	94	109	70	105	109	105	70	44	68	71	143	76	39	80	66	45	8	12	9	5	8	3	190	122	118	54	45	67	42	14	11	33	12	23	26	8	6
NLJJMJOO_00422_hypothetical_protein	495	56	34	54	38	63	43	45	58	41	63	40	49	30	42	51	46	32	39	51	61	52	12	13	18	11	5	2	89	62	70	16	10	15	7	4	9	9	4	2	2	11	0
NLJJMJOO_00423_hypothetical_protein	513	55	48	54	33	41	33	37	49	43	62	44	44	24	55	46	58	43	27	52	70	46	4	12	20	6	6	14	99	80	73	20	21	15	4	15	15	5	6	5	7	3	4
NLJJMJOO_00424_LOG_family_protein_YvdD	543	28	35	32	17	11	16	30	20	19	34	27	18	15	12	14	28	15	9	24	18	20	15	20	17	0	5	3	37	38	23	12	15	6	4	4	13	11	6	5	7	1	2
NLJJMJOO_00425_hypothetical_protein	522	16	15	19	8	21	4	15	19	8	24	12	7	5	11	6	23	6	16	25	18	17	12	9	11	0	6	3	29	20	35	5	6	20	9	6	6	7	1	2	2	2	5
NLJJMJOO_00426_hypothetical_protein	303	12	6	6	3	7	11	6	6	8	13	8	10	1	3	7	7	8	6	7	6	4	6	15	6	1	0	4	16	17	14	2	13	5	1	6	0	2	2	1	2	1	0
NLJJMJOO_00427_hypothetical_protein	408	10	7	11	6	7	10	10	12	9	11	9	4	5	0	13	16	4	14	1	6	7	9	5	6	1	2	5	9	18	6	14	8	7	1	1	8	4	4	2	3	5	3
NLJJMJOO_00428_hypothetical_protein	807	6	4	9	6	16	16	7	7	3	9	13	11	7	3	7	14	4	12	5	8	14	1	10	7	10	5	4	16	5	11	16	0	10	5	2	10	4	4	2	2	4	8
NLJJMJOO_00429_hypothetical_protein	432	6	8	11	13	5	7	8	9	8	14	11	2	2	7	9	6	13	8	14	7	7	7	0	3	5	4	2	16	11	11	3	7	4	6	0	2	0	2	4	2	0	0
NLJJMJOO_00430_Cystathionine_beta_lyase_PatB	1167	30	6	55	24	23	35	42	28	23	22	34	16	25	9	8	35	23	13	36	24	12	12	9	10	23	9	25	41	71	32	19	29	24	20	9	11	8	11	9	23	16	6
NLJJMJOO_00431_putative_protein_YbbN	945	51	64	61	34	21	66	48	47	41	60	52	41	16	14	12	46	27	37	26	17	22	28	7	14	40	40	62	58	74	85	39	21	27	15	6	11	19	19	14	14	8	2
NLJJMJOO_00432_hypothetical_protein	1059	5	6	16	3	0	10	10	10	5	6	6	11	8	10	14	0	9	4	4	18	4	4	4	0	0	4	4	10	4	10	8	2	6	0	3	6	6	6	1	4	0	2
NLJJMJOO_00433_HTH_type_transcriptional_regulator_DmlR	939	1	8	13	6	10	10	10	8	2	5	8	12	4	4	12	2	3	2	6	7	4	2	0	1	0	4	4	10	8	14	4	3	7	8	8	9	4	2	2	4	2	3
NLJJMJOO_00434_tRNA_Metcat	77	0	0	0	1	0	0	0	0	0	1	0	1	0	0	0	1	1	0	0	0	0	0	0	0	0	0	0	0	1	0	0	0	0	0	0	0	1	0	0	0	0	0
NLJJMJOO_00435_Acetoacetyl_CoA_reductase	747	102	100	112	159	191	229	232	164	196	187	190	176	134	139	160	84	244	185	161	155	110	141	115	122	214	258	274	171	159	174	1177	879	1100	197	112	262	230	267	297	282	162	211
NLJJMJOO_00436_hypothetical_protein	2817	93	80	148	94	77	107	98	98	70	108	115	81	63	55	73	88	64	49	92	102	84	37	26	45	68	70	76	143	143	153	86	49	64	64	35	43	47	48	48	74	57	82
NLJJMJOO_00437_Septum_site_determining_protein_MinC	747	172	138	177	144	148	168	151	116	129	208	194	164	108	88	166	157	108	101	177	182	123	96	124	129	45	51	55	275	184	226	132	118	138	94	84	120	107	58	71	81	71	44
NLJJMJOO_00438_Septum_site_determining_protein_MinD	819	168	116	190	134	139	175	198	176	223	252	246	196	106	118	204	173	128	91	249	256	186	112	88	135	43	47	68	239	258	209	123	100	109	77	42	104	80	86	81	84	69	65
NLJJMJOO_00439_Cell_division_topological_specificity_factor	252	42	27	34	26	42	34	34	50	42	42	35	53	24	30	36	42	39	17	59	43	28	13	19	19	6	7	12	38	48	41	27	17	26	12	7	10	18	14	8	22	10	6
NLJJMJOO_00440_Exodeoxyribonuclease_I	1494	67	43	55	21	36	40	42	49	39	44	44	36	29	32	39	63	37	38	62	72	66	24	25	27	20	11	20	91	77	88	30	14	35	10	14	16	4	9	32	20	21	24
NLJJMJOO_00441_Protease_3	2868	110	133	158	94	99	131	140	109	117	135	146	89	54	55	78	97	101	66	112	91	78	33	17	25	30	18	21	166	194	164	81	48	71	38	26	26	73	46	18	24	20	28
NLJJMJOO_00442_Putative_SOS_response_associated_peptidase_YedK	687	19	22	29	18	15	29	22	17	7	9	13	13	10	16	8	18	6	5	9	10	5	5	4	8	6	2	3	21	31	38	9	11	8	8	0	6	6	6	4	8	2	4
NLJJMJOO_00443_hypothetical_protein	615	31	33	53	36	24	28	26	18	12	17	31	25	13	6	31	20	32	29	11	14	8	4	4	9	1	4	3	46	65	50	19	12	26	3	6	15	26	9	13	9	17	10
NLJJMJOO_00444_1_acyl_sn_glycerol_3_phosphate_acyltransferase	666	32	26	32	21	11	25	17	11	11	19	17	29	11	12	12	19	17	17	13	21	11	8	0	13	4	1	7	38	30	28	7	14	14	6	1	6	9	14	11	17	3	17
NLJJMJOO_00445_hypothetical_protein	1275	42	42	65	26	32	31	38	46	42	40	38	28	21	31	37	27	30	23	37	71	44	22	23	28	18	12	23	60	57	40	46	27	39	28	28	35	33	43	24	46	24	29
NLJJMJOO_00446_hypothetical_protein	798	20	37	37	32	21	36	40	41	36	47	35	17	16	17	28	36	36	18	18	47	34	28	25	28	12	11	21	45	61	66	31	10	28	13	14	20	19	22	24	25	24	15
NLJJMJOO_00447_Signal_recognition_particle_protein	1401	186	207	274	163	164	219	183	194	183	265	203	233	104	108	151	194	105	132	221	217	162	85	86	89	64	50	60	318	337	321	128	108	173	48	46	87	87	88	54	80	77	72
NLJJMJOO_00448_30S_ribosomal_protein_S16	249	163	131	168	72	88	134	80	101	104	131	132	112	49	49	65	116	85	119	96	104	103	22	13	10	14	8	12	220	244	217	27	21	22	22	14	19	39	20	10	18	12	14
NLJJMJOO_00449_Ribosome_maturation_factor_RimM	546	387	345	524	160	243	278	277	257	261	358	375	239	160	159	234	368	178	270	253	333	250	55	35	65	32	28	52	494	564	483	76	97	81	44	40	68	105	50	49	83	52	41
NLJJMJOO_00450_tRNA_guanine_N1_methyltransferase	861	470	364	653	203	226	267	283	269	268	395	317	246	180	185	213	471	183	268	195	310	257	52	35	52	32	27	28	587	661	629	59	47	99	72	73	84	99	52	32	59	37	25
NLJJMJOO_00451_50S_ribosomal_protein_L19	357	250	131	161	76	90	130	115	113	98	148	136	103	43	67	85	182	69	168	92	134	101	8	5	15	9	12	12	262	317	272	28	28	37	23	13	22	45	10	19	4	20	13
NLJJMJOO_00452_Tyrosine_recombinase_XerD	882	24	12	10	20	16	9	21	12	19	36	11	18	12	9	8	8	4	11	11	24	6	0	5	4	6	4	0	23	24	17	10	7	2	4	3	6	5	12	2	2	4	10
NLJJMJOO_00453_Thiol_disulfide_interchange_protein_DsbC	804	32	20	46	26	15	24	29	21	28	24	23	25	19	19	11	23	17	24	20	11	17	8	8	9	2	8	0	43	38	21	12	7	10	7	2	6	3	7	1	11	2	6
NLJJMJOO_00454_Homoserine_dehydrogenase	1317	191	211	223	168	130	198	179	111	167	166	163	150	53	96	65	177	155	144	120	99	96	62	77	65	20	31	40	316	340	339	101	52	67	56	48	50	63	46	62	52	49	47
NLJJMJOO_00455_Threonine_synthase	1389	158	144	234	120	134	166	198	117	134	151	156	94	50	72	68	123	108	76	96	98	75	35	39	49	20	17	8	247	221	267	77	46	58	52	29	37	66	28	28	47	26	39
NLJJMJOO_00456_Single_stranded_DNA_specific_exonuclease_RecJ	1812	79	58	103	76	53	67	91	51	83	104	101	74	43	36	60	78	46	49	72	59	73	41	25	37	28	20	26	111	138	102	43	15	32	42	18	18	42	26	25	58	27	24
NLJJMJOO_00457_hypothetical_protein	630	58	22	29	23	10	15	6	12	13	16	18	22	1	10	12	13	20	16	22	25	5	4	3	11	4	0	2	57	41	36	8	0	8	4	0	8	5	4	4	10	3	2
NLJJMJOO_00458_Copper_exporting_P_type_ATPase	2574	901	568	897	352	55	163	80	45	46	103	61	37	28	18	42	99	148	133	60	69	67	23	19	11	18	19	12	1508	592	853	105	52	68	70	25	49	99	26	33	44	16	22
NLJJMJOO_00459_HTH_type_transcriptional_regulator_ZntR	429	321	305	430	161	19	138	42	16	32	32	13	11	7	7	6	26	46	70	30	11	12	0	4	0	7	2	7	523	422	502	41	13	22	13	9	21	62	4	8	12	2	4
NLJJMJOO_00460_Outer_membrane_protein_P1	1350	95	110	108	57	28	69	36	37	36	55	60	36	84	75	109	64	15	68	131	123	102	39	17	50	8	6	6	117	134	123	42	22	53	26	20	21	24	21	15	5	25	6
NLJJMJOO_00461_putative_ABC_transporter_ATP_binding_protein_YejF	1614	19	8	16	6	16	12	19	20	6	11	22	6	12	12	18	10	11	12	9	15	16	18	20	11	8	15	6	27	18	16	35	32	53	18	31	22	4	29	18	23	16	8
NLJJMJOO_00462_Oligopeptide_transport_system_permease_protein_OppC	900	13	4	8	0	1	11	12	4	4	17	5	11	6	8	8	4	5	6	6	8	7	4	1	2	10	7	8	20	15	7	15	4	17	8	6	6	5	10	8	12	4	2
NLJJMJOO_00463_Oligopeptide_transport_system_permease_protein_OppB	930	6	7	14	3	5	7	8	8	7	14	6	6	6	2	8	11	12	2	9	4	3	5	3	6	2	4	14	4	6	9	15	18	8	4	3	7	8	3	6	6	4	4
NLJJMJOO_00464_Periplasmic_murein_peptide_binding_protein	1575	29	18	36	21	14	17	42	23	18	33	23	12	22	24	34	27	22	9	18	24	14	67	58	108	83	51	81	59	47	35	139	87	89	75	53	75	52	70	58	78	34	34
NLJJMJOO_00465_Peptide_chain_release_factor_RF2	900	86	73	146	41	37	75	66	72	61	101	55	53	37	29	45	63	39	42	36	53	30	12	7	11	10	3	19	132	150	139	17	18	23	6	10	4	18	12	12	18	17	9
NLJJMJOO_00466_Lysine_tRNA_ligase	1512	186	135	280	86	70	149	134	86	87	98	104	68	59	35	59	142	69	96	64	81	52	23	28	33	11	8	21	296	253	264	35	24	35	19	13	34	25	15	9	22	18	18
NLJJMJOO_00467_hypothetical_protein	387	102	89	117	54	98	116	125	125	128	144	131	109	53	56	86	75	54	43	144	164	133	51	73	95	23	31	31	136	226	143	84	83	90	32	21	58	55	41	48	49	36	25
NLJJMJOO_00468_Riboflavin_transporter_RibZ	1404	13	47	33	20	29	33	25	28	16	32	32	19	26	16	28	20	18	21	36	30	31	25	32	43	6	9	5	35	39	52	10	13	8	11	8	8	14	7	10	1	11	1
NLJJMJOO_00469_DNA_binding_transcriptional_regulator_BolA	309	31	51	51	31	45	37	35	37	39	43	51	40	10	12	33	33	24	30	47	51	49	16	24	16	9	11	16	75	109	72	42	36	32	16	19	22	16	16	17	28	18	17
NLJJMJOO_00470_hypothetical_protein	939	77	80	109	49	88	69	91	84	101	95	89	71	29	48	59	79	36	51	71	71	82	19	25	30	21	20	24	133	140	162	73	69	71	23	32	38	55	48	46	40	36	31
NLJJMJOO_00471_Ribosomal_protein_alanine_acetyltransferase	450	20	29	25	17	25	28	42	18	26	37	27	30	22	15	15	16	23	13	32	39	40	17	13	16	8	10	8	32	38	36	29	18	21	14	11	18	20	18	20	19	14	15
NLJJMJOO_00472_Cell_division_protein_ZapB	195	23	17	33	16	30	29	40	30	22	41	30	37	20	9	37	31	28	16	27	34	33	11	6	7	0	0	0	49	49	46	20	13	16	9	5	11	7	7	9	6	4	4
NLJJMJOO_00473_Ribosomal_RNA_small_subunit_methyltransferase_D	645	22	19	35	27	19	16	20	17	15	39	26	25	20	16	10	19	14	4	19	43	26	22	13	8	5	15	11	37	36	23	20	24	28	16	7	25	11	16	27	28	12	13
NLJJMJOO_00474_Signal_recognition_particle_receptor_FtsY	1260	45	39	67	23	50	31	54	50	37	75	59	72	35	44	43	61	60	33	52	48	55	29	21	35	13	18	23	69	101	60	58	25	33	34	10	21	49	35	19	39	39	15
NLJJMJOO_00475_Cell_division_ATP_binding_protein_FtsE	669	27	14	28	33	25	29	26	9	15	17	25	22	10	12	23	19	16	15	21	27	13	2	10	21	9	8	13	42	30	24	19	28	22	23	7	29	15	9	16	14	19	28
NLJJMJOO_00476_Cell_division_protein_FtsX	1050	17	13	26	20	17	16	20	28	23	18	36	15	16	25	22	14	18	10	11	37	27	27	22	11	17	22	8	40	34	26	21	9	16	20	14	27	14	22	20	35	30	29
NLJJMJOO_00477_RNA_polymerase_sigma_factor_RpoH	867	249	202	278	167	155	174	171	152	150	234	189	219	102	140	178	191	193	250	223	200	162	216	305	286	65	76	81	363	387	315	121	147	135	70	55	78	70	69	39	99	66	52
NLJJMJOO_00478_Nucleoid_occlusion_factor_SlmA	609	50	78	77	57	43	81	85	64	52	76	77	53	47	32	64	78	46	27	66	71	27	30	28	34	14	12	14	109	110	119	30	31	71	21	8	19	29	15	12	17	10	10
NLJJMJOO_00479_Acetylglutamate_kinase	900	134	104	136	90	104	140	112	98	85	114	113	92	58	54	75	131	105	41	98	84	83	30	31	31	26	12	26	211	170	171	86	54	80	35	20	30	53	32	26	28	19	21
NLJJMJOO_00480_Phosphomannomutase_phosphoglucomutase	1398	85	70	80	77	68	66	65	117	83	100	97	64	51	61	91	97	65	37	71	85	80	33	22	27	48	25	25	116	96	123	50	42	68	35	56	51	41	23	29	44	24	20
NLJJMJOO_00481_Deoxyuridine_5_triphosphate_nucleotidohydrolase	459	39	23	34	24	31	25	30	17	24	43	34	24	11	23	13	32	17	20	31	21	24	4	3	6	3	7	6	53	31	49	14	7	13	7	7	18	11	9	9	5	3	0
NLJJMJOO_00482_Coenzyme_A_biosynthesis_bifunctional_protein_CoaBC	1296	65	61	63	66	44	59	53	51	60	37	64	54	21	35	49	73	37	44	40	38	30	11	12	17	12	5	8	112	109	83	15	18	24	9	7	15	20	6	13	6	11	2
NLJJMJOO_00483_hypothetical_protein	675	82	63	105	59	90	82	41	76	76	132	101	108	53	48	102	71	89	33	83	112	93	37	36	34	25	23	34	130	139	135	34	36	56	29	21	20	40	31	27	43	32	23
NLJJMJOO_00484_50S_ribosomal_protein_L28	237	309	271	350	144	316	320	158	298	265	292	270	416	148	204	311	156	197	208	220	249	216	31	38	53	16	12	17	415	838	608	35	20	24	17	7	16	126	9	19	19	8	7
NLJJMJOO_00485_50S_ribosomal_protein_L33	156	232	148	154	92	194	179	102	226	155	190	129	218	102	106	181	76	117	110	120	142	103	15	28	30	3	11	11	211	481	342	17	23	34	9	3	18	80	7	5	9	6	7
NLJJMJOO_00486_Formamidopyrimidine_DNA_glycosylase	843	16	22	43	5	17	23	27	21	22	17	31	15	13	16	10	7	11	11	14	19	16	3	16	10	5	4	3	33	26	39	2	2	6	2	3	1	9	3	5	2	0	0
NLJJMJOO_00487_Ribosomal_RNA_large_subunit_methyltransferase_I	1191	60	91	104	40	37	77	44	46	41	27	43	37	39	32	34	44	40	49	20	28	31	14	21	16	6	19	7	76	102	103	29	17	14	2	9	17	19	5	15	10	2	4
NLJJMJOO_00488_hypothetical_protein	435	11	9	11	3	4	19	16	8	2	11	15	12	4	1	4	14	3	6	4	9	2	5	0	0	5	0	0	18	23	19	0	2	9	1	2	5	1	1	3	2	4	0
NLJJMJOO_00489_Alanine_dehydrogenase	1119	175	80	117	158	117	109	191	121	134	116	109	74	87	70	56	152	120	40	82	100	62	22	24	9	10	9	15	267	139	117	394	227	316	24	40	43	20	13	15	15	5	9
NLJJMJOO_00490_Protein_SlyX	249	7	10	12	10	12	14	11	19	13	14	15	8	5	7	9	12	8	2	8	18	5	8	4	4	7	4	1	26	14	12	20	14	20	8	0	18	4	8	13	7	5	4
NLJJMJOO_00491_hypothetical_protein	546	32	50	67	31	31	47	43	27	39	55	45	39	27	37	30	49	38	51	23	49	43	10	28	20	3	6	16	47	99	48	24	19	41	16	5	8	25	26	18	18	21	18
NLJJMJOO_00492_hypothetical_protein	390	10	9	15	11	16	15	7	9	10	23	13	12	4	4	8	9	17	19	10	14	14	0	2	3	0	0	3	17	28	16	11	0	9	0	3	4	8	5	8	4	6	0
NLJJMJOO_00493_Succinyl_diaminopimelate_desuccinylase	1173	30	43	49	31	43	41	51	43	39	60	54	32	12	28	34	45	32	20	30	34	26	15	10	11	0	2	11	48	64	65	10	6	19	12	11	8	5	5	11	14	5	12
NLJJMJOO_00494_2_3_4_5_tetrahydropyridine_2_6_dicarboxylate_N_succinyltransferase	1026	68	60	76	69	61	62	80	61	36	59	66	52	46	32	39	62	40	22	41	35	38	7	4	12	4	8	13	88	101	80	32	15	28	12	18	15	15	16	12	26	13	13
NLJJMJOO_00495_Protein_YffB	342	21	4	21	14	8	27	31	9	13	28	21	8	10	6	9	24	7	6	28	17	14	8	2	9	0	3	0	27	25	18	12	6	15	4	1	4	15	0	4	3	7	0
NLJJMJOO_00496_LL_diaminopimelate_aminotransferase	1197	32	36	49	24	23	18	36	11	38	29	47	25	18	4	39	54	15	19	36	21	31	15	5	9	8	4	9	85	60	40	14	6	18	15	3	11	7	2	8	12	4	3
NLJJMJOO_00497_Bifunctional_uridylyltransferase_uridylyl_removing_enzyme	2676	78	54	99	61	71	62	79	66	54	91	98	62	45	34	47	81	59	29	75	64	61	25	32	22	16	13	24	124	131	81	24	26	28	19	24	23	18	8	23	21	12	21
NLJJMJOO_00498_Methionine_aminopeptidase	792	52	57	64	23	35	44	44	50	54	67	75	42	18	7	45	66	27	33	44	49	36	14	13	30	11	19	29	94	105	77	26	32	16	29	7	21	21	20	20	28	26	18
NLJJMJOO_00499_hypothetical_protein	267	189	157	228	92	104	125	119	132	98	115	113	105	48	51	94	125	64	117	86	127	72	3	14	10	2	2	5	267	330	295	16	7	10	2	5	8	51	5	4	4	5	4
NLJJMJOO_00500_30S_ribosomal_protein_S2	750	1116	1013	1272	426	410	665	551	418	406	619	667	532	225	224	334	855	349	667	336	459	397	61	72	56	17	19	31	1734	1811	1507	46	45	63	29	30	62	229	26	10	21	18	22
NLJJMJOO_00501_Elongation_factor_Ts	870	880	752	944	299	337	494	371	340	271	386	408	289	144	139	214	720	253	398	283	330	274	16	18	25	9	7	6	1164	1258	1108	49	41	27	16	17	36	194	11	15	11	8	13
NLJJMJOO_00502_Uridylate_kinase	774	160	205	227	106	95	181	173	148	142	158	187	130	69	50	98	177	127	116	144	152	138	10	19	14	11	3	17	313	287	268	23	20	10	7	7	8	45	10	8	5	8	6
NLJJMJOO_00503_Ribosome_recycling_factor	558	184	175	240	65	126	159	141	166	127	145	127	142	38	56	57	158	94	95	94	101	84	8	19	11	2	7	4	255	259	276	26	13	22	7	9	24	38	3	8	11	4	6
NLJJMJOO_00504_Ditrans_polycis_undecaprenyl_diphosphate_synthase_2E_6E_farnesyl_diphosphate_specific	789	51	41	64	38	27	42	47	43	30	47	60	43	13	25	30	53	21	27	20	49	31	8	4	9	7	0	2	83	70	76	9	6	7	11	0	10	11	2	4	5	3	0
NLJJMJOO_00505_Phosphatidate_cytidylyltransferase	831	37	24	43	23	27	28	40	35	31	27	37	25	14	17	22	40	13	13	12	38	33	4	6	10	1	3	8	56	50	40	3	4	10	3	5	5	10	2	4	9	3	6
NLJJMJOO_00506_1_deoxy_D_xylulose_5_phosphate_reductoisomerase	1191	54	39	92	32	38	59	43	67	42	95	49	53	20	39	21	57	38	35	46	50	35	13	24	20	4	12	3	91	93	66	18	25	13	13	13	21	15	10	4	12	5	2
NLJJMJOO_00507_Regulator_of_sigma_E_protease_RseP	1359	90	59	65	65	68	109	58	75	59	85	94	66	34	47	73	52	47	38	89	96	68	40	40	40	17	18	33	108	131	82	44	39	38	29	30	35	44	34	15	18	24	25
NLJJMJOO_00508_Outer_membrane_protein_assembly_factor_BamA	2352	253	281	375	205	233	228	260	231	255	273	298	254	157	153	156	249	167	205	235	227	175	75	84	90	26	52	39	355	449	388	115	63	102	70	35	56	85	31	24	42	29	23
NLJJMJOO_00509_hypothetical_protein	504	105	96	114	79	88	111	73	57	85	138	101	62	51	54	62	98	68	56	68	96	80	15	5	13	8	6	13	183	168	160	48	36	42	19	11	28	26	5	8	14	12	8
NLJJMJOO_00510_UDP_3_O_acylglucosamine_N_acyltransferase	1035	61	67	82	66	52	83	71	89	75	125	88	65	36	38	60	77	84	48	69	85	40	14	11	13	10	8	14	124	108	132	8	27	30	24	5	17	14	12	15	15	14	7
NLJJMJOO_00511_3_hydroxyacyl_acyl_carrier_protein_dehydratase_FabZ	444	50	39	51	29	45	40	46	36	43	68	48	45	17	19	45	39	36	31	36	52	37	18	36	25	5	17	5	59	97	55	13	9	14	9	8	11	20	9	9	13	4	5
NLJJMJOO_00512_Acyl_acyl_carrier_protein_UDP_N_acetylglucosamine_O_acyltransferase	768	44	43	54	28	36	44	43	38	50	49	70	52	12	27	34	39	51	31	40	49	46	13	13	15	2	5	10	79	70	69	7	14	25	7	3	11	12	4	14	18	4	8
NLJJMJOO_00513_Lipid_A_disaccharide_synthase	1173	27	41	61	34	28	49	30	48	36	28	55	40	24	25	35	28	22	23	37	43	41	8	2	9	0	6	3	52	56	60	19	13	1	4	8	9	10	4	9	7	4	8
NLJJMJOO_00514_Ribonuclease_HII	633	12	10	16	9	23	13	8	25	15	29	29	7	4	9	10	10	13	7	17	15	14	4	2	3	9	5	4	15	23	19	0	4	4	6	3	4	4	8	10	6	6	3
NLJJMJOO_00515_DNA_polymerase_III_subunit_alpha	3513	132	142	187	118	112	228	141	151	143	193	227	169	80	95	131	115	123	83	135	143	139	64	42	64	38	45	37	235	327	223	63	79	80	37	40	36	106	37	41	90	57	49
NLJJMJOO_00516_Acetyl_coenzyme_A_carboxylase_carboxyl_transferase_subunit_alpha	957	115	105	134	85	107	90	139	83	85	127	90	62	37	49	49	107	69	69	95	97	79	28	12	39	14	24	33	194	174	175	74	30	60	44	19	28	47	29	36	46	34	41
NLJJMJOO_00517_tRNAIle_lysidine_synthase	1299	17	18	24	18	22	19	31	13	8	26	28	19	12	15	13	26	14	11	13	18	15	11	10	7	7	7	8	25	32	27	16	4	10	13	6	11	6	6	20	14	11	4
NLJJMJOO_00518_Exopolyphosphatase	1554	76	65	108	65	69	84	74	55	71	63	72	56	41	57	69	84	64	40	57	54	74	39	25	37	5	12	16	147	119	136	56	73	44	23	38	21	36	32	22	32	26	19
NLJJMJOO_00519_Transcription_termination_factor_Rho	1260	149	132	192	113	114	86	140	156	131	204	206	137	105	93	136	169	122	127	144	188	173	84	100	111	33	40	54	245	273	198	35	28	52	26	25	29	57	26	18	26	20	33
NLJJMJOO_00520_3_octaprenyl_4_hydroxybenzoate_carboxy_lyase	1491	76	71	83	54	59	70	63	64	55	68	76	72	53	48	53	79	41	58	74	83	58	31	23	30	24	26	10	118	135	124	32	13	27	10	18	10	40	8	14	13	8	12
NLJJMJOO_00521_NADPH_flavin_reductase	741	29	38	51	10	27	32	15	24	15	20	41	20	17	16	10	43	22	42	33	42	28	1	8	4	7	4	4	42	57	42	10	15	22	16	6	11	12	3	5	12	4	3
NLJJMJOO_00522_hypothetical_protein	129	9	5	7	6	3	7	7	3	2	8	1	8	2	6	3	4	3	2	5	6	4	4	3	2	3	2	2	15	13	18	4	6	5	2	2	14	4	3	8	4	2	3
NLJJMJOO_00523_hypothetical_protein	162	2	16	18	7	7	21	11	4	6	7	14	6	4	4	5	13	8	6	2	5	7	1	1	1	1	1	1	9	13	8	3	4	7	2	1	0	0	0	3	1	3	1
NLJJMJOO_00524_Phospho_2_dehydro_3_deoxyheptonate_aldolase_Tyr_sensitive	1098	63	67	68	66	64	61	47	37	47	55	47	30	25	24	22	82	51	23	35	29	21	17	9	12	9	2	15	82	82	67	42	22	31	10	7	18	25	5	10	22	12	12
NLJJMJOO_00525_hypothetical_protein	513	11	11	19	11	17	23	16	9	16	22	22	12	3	7	7	18	8	10	18	9	16	19	14	20	4	8	0	19	16	22	11	12	6	5	3	9	5	11	7	8	8	1
NLJJMJOO_00526_hypothetical_protein	732	47	43	65	57	59	44	52	56	70	60	46	49	12	38	31	56	32	25	50	51	38	32	36	36	12	26	11	96	73	44	39	25	26	24	19	18	12	29	22	32	16	15
NLJJMJOO_00527_putative_protein_YfhP	1071	36	44	71	14	29	32	38	15	37	31	30	20	10	20	14	24	19	18	27	34	20	14	18	12	14	5	13	59	98	66	33	19	18	15	7	11	25	22	16	22	28	9
NLJJMJOO_00528_Lactoylglutathione_lyase	441	85	39	86	31	43	45	46	32	44	41	38	48	16	20	32	72	28	34	43	30	36	18	31	33	15	9	10	128	108	87	35	24	49	34	12	30	33	39	49	31	19	28
NLJJMJOO_00529_hypothetical_protein	456	48	46	70	40	17	36	42	36	37	29	35	32	21	12	11	59	19	9	40	26	35	23	14	29	9	4	9	107	69	54	29	16	36	22	12	17	20	14	14	28	19	11
NLJJMJOO_00530_Nitric_oxide_reductase_FlRd_NAD_reductase	1134	17	12	26	13	16	6	15	19	11	14	16	17	8	9	14	23	12	11	20	21	12	9	10	4	2	0	5	46	19	12	12	14	10	4	1	7	7	9	4	8	4	4
NLJJMJOO_00531_hypothetical_protein	1395	21	16	27	16	21	27	24	20	31	25	23	13	8	4	19	25	19	6	18	31	24	21	8	18	2	4	9	37	39	36	19	25	19	14	2	23	11	14	8	19	14	8
NLJJMJOO_00532_hypothetical_protein	411	20	16	19	9	12	11	18	18	7	25	11	18	4	16	16	6	12	16	16	16	18	8	6	0	6	0	5	23	25	23	16	9	24	0	6	25	7	8	4	5	6	4
NLJJMJOO_00533_Soluble_pyridine_nucleotide_transhydrogenase	2163	31	31	31	9	19	28	38	32	20	22	43	23	16	17	28	21	26	11	28	42	30	5	5	8	0	6	15	42	35	28	29	26	21	16	15	15	17	13	6	20	6	7
NLJJMJOO_00534_hypothetical_protein	612	18	5	9	10	14	4	18	8	8	8	9	23	7	12	2	20	16	15	23	28	10	15	5	9	2	0	8	11	22	16	16	2	18	4	6	8	6	4	9	6	5	6
NLJJMJOO_00535_hypothetical_protein	732	10	8	8	9	12	7	6	8	8	10	16	7	2	11	3	16	17	3	7	8	5	6	1	5	2	0	2	12	8	11	2	7	8	2	4	3	2	3	4	3	0	3
NLJJMJOO_00536_Spermidine_putrescine_import_ATP_binding_protein_PotA	639	5	3	8	8	5	6	2	3	7	16	9	8	8	5	2	10	2	0	8	5	8	6	6	8	6	0	2	10	13	4	11	10	8	5	6	6	11	6	4	4	3	0
NLJJMJOO_00537_Inner_membrane_ABC_transporter_permease_protein_YnjC	1674	11	7	26	16	16	13	20	24	12	16	15	18	19	6	19	23	12	11	25	11	13	11	8	9	8	2	16	34	11	20	36	13	21	20	8	15	6	9	8	17	4	2
NLJJMJOO_00538_Protein_YnjB	1218	25	50	62	24	36	23	34	20	15	20	31	34	13	29	20	40	32	16	34	23	10	17	16	13	6	11	12	65	46	64	37	19	57	16	21	12	21	19	26	24	10	10
NLJJMJOO_00539_hypothetical_protein	1044	55	46	69	35	31	59	49	29	29	29	24	20	21	13	23	22	30	25	33	19	16	18	24	19	11	15	25	53	86	60	53	42	40	23	13	12	27	17	25	50	21	24
NLJJMJOO_00540_hypothetical_protein	600	31	16	46	14	19	16	24	17	15	23	17	28	17	20	15	30	22	11	20	14	11	9	16	14	5	1	8	44	37	41	33	10	26	13	4	22	25	25	17	21	13	6
NLJJMJOO_00541_Acetyltransferase_YpeA	516	20	9	18	4	11	7	11	9	15	10	9	10	0	4	4	7	5	6	9	15	11	11	9	7	13	1	2	24	9	15	16	19	19	10	8	11	15	5	11	8	5	7
NLJJMJOO_00542_hypothetical_protein	1119	21	4	10	14	8	10	14	21	12	22	16	9	12	14	12	23	9	2	19	16	17	30	17	19	10	12	14	12	11	7	11	7	17	19	5	19	8	18	16	44	20	16
NLJJMJOO_00543_Voltage_gated_ClC_type_chloride_channel_ClcB	1752	26	11	19	20	11	12	17	13	19	33	28	22	17	35	24	34	10	10	24	45	33	20	8	15	12	18	20	52	19	20	9	16	17	23	17	18	12	10	29	27	13	15
NLJJMJOO_00544_Valine_tRNA_ligase	2847	249	222	291	179	176	227	214	165	210	240	256	230	112	76	129	223	184	126	146	183	166	15	10	24	8	9	7	394	367	367	39	40	29	24	32	37	48	23	24	24	24	26
NLJJMJOO_00545_hypothetical_protein	1176	25	9	28	14	20	14	21	16	23	34	17	19	14	8	18	31	15	12	17	16	4	16	14	13	4	9	3	29	45	29	15	21	23	7	10	23	9	5	6	19	16	12
NLJJMJOO_00546_hypothetical_protein	459	16	26	21	7	17	25	4	3	6	12	8	2	4	2	2	0	22	36	4	11	7	3	0	7	2	4	4	24	24	48	6	7	4	5	2	4	6	10	1	0	0	2
NLJJMJOO_00547_hypothetical_protein	711	11	8	11	12	5	15	12	10	4	8	11	7	7	4	12	2	6	2	9	10	8	0	2	0	2	0	0	20	20	11	4	0	3	7	0	2	11	0	0	4	0	2
NLJJMJOO_00548_hypothetical_protein	3117	73	56	66	46	30	57	85	45	56	70	65	50	26	53	57	71	37	32	45	78	61	20	7	14	6	4	12	53	75	72	23	38	32	21	8	29	19	10	16	17	19	11
NLJJMJOO_00549_hypothetical_protein	1461	17	26	32	25	29	24	31	32	39	35	43	38	18	22	33	27	13	21	46	27	38	2	2	0	0	6	8	36	40	21	25	14	18	4	6	11	12	6	6	11	6	2
NLJJMJOO_00550_hypothetical_protein	834	10	6	11	4	10	9	8	8	6	5	3	16	4	2	5	2	9	7	0	6	4	0	0	0	2	0	1	5	3	7	2	0	4	0	0	0	3	6	0	2	0	0
NLJJMJOO_00551_hypothetical_protein	546	3	1	0	3	0	1	2	3	2	4	5	6	2	2	2	3	0	2	2	0	6	0	0	0	0	0	0	4	3	11	1	0	2	0	0	0	2	2	4	0	0	0
NLJJMJOO_00552_hypothetical_protein	1272	30	28	25	6	23	21	14	32	15	20	25	33	13	11	17	17	16	21	22	25	17	2	6	4	11	2	10	48	52	61	12	13	14	9	4	10	11	16	8	2	11	4
NLJJMJOO_00553_hypothetical_protein	2463	43	64	120	42	49	60	58	58	49	77	64	32	43	42	38	41	31	29	65	66	38	14	10	7	8	11	12	81	144	83	22	14	29	18	6	22	20	6	18	15	7	18
NLJJMJOO_00554_DNA_polymerase_III_subunit_chi	432	4	11	14	7	8	7	6	3	8	6	8	7	8	3	7	7	5	4	7	12	8	0	0	0	0	0	2	11	8	11	8	3	6	7	4	1	6	1	1	2	1	3
NLJJMJOO_00555_Branched_chain_amino_acid_aminotransferase	1098	113	99	122	83	88	117	131	99	75	107	98	78	37	46	75	127	95	64	57	94	60	29	20	40	12	4	17	194	181	145	59	52	63	29	14	37	24	10	16	27	11	10
NLJJMJOO_00556_Cytosol_aminopeptidase	1521	153	150	211	120	136	128	176	174	196	174	237	163	73	83	139	175	146	99	101	119	117	34	26	29	42	21	36	261	251	220	110	68	95	43	23	56	73	51	36	52	38	31
NLJJMJOO_00557_Lipopolysaccharide_export_system_permease_protein_LptF	1080	9	16	16	7	13	22	27	19	17	24	22	21	8	4	21	18	18	6	14	25	18	4	10	14	8	8	6	24	45	22	6	9	14	5	4	7	4	8	9	7	2	3
NLJJMJOO_00558_Lipopolysaccharide_export_system_permease_protein_LptG	1065	16	15	15	10	32	8	18	28	14	20	20	15	7	13	8	6	13	9	28	20	15	10	6	9	3	2	5	18	23	15	10	5	5	9	11	8	4	9	4	11	0	0
NLJJMJOO_00559_hypothetical_protein	474	9	3	14	7	7	3	5	12	8	11	8	11	4	3	3	3	4	6	13	7	5	10	6	8	2	1	0	14	22	9	0	5	6	0	3	3	3	8	3	3	8	4
NLJJMJOO_00560_hypothetical_protein	207	131	38	103	25	5	30	6	19	8	13	0	1	2	0	2	31	30	24	1	2	0	3	0	1	2	1	0	169	78	137	5	0	9	2	0	9	11	5	2	2	2	3
NLJJMJOO_00561_Bacterioferritin	483	78	47	84	66	200	109	226	205	432	509	688	515	348	397	557	59	64	53	970	1009	826	146	118	194	130	137	129	84	95	84	77	244	136	85	89	76	49	111	47	47	106	41
NLJJMJOO_00562_hypothetical_protein	2172	6	12	20	10	4	6	16	14	18	26	15	16	8	12	8	32	4	6	12	23	6	12	20	12	7	8	20	24	18	16	9	6	13	3	18	2	2	6	8	6	5	3
NLJJMJOO_00563_hypothetical_protein	1470	36	38	70	45	63	25	35	61	35	95	122	77	143	172	145	54	40	31	345	233	236	6	6	8	1	0	0	88	112	73	8	4	8	5	2	3	20	0	2	5	2	6
NLJJMJOO_00564_Superoxide_dismutase_Cu_Zn_1	552	26	20	20	26	31	21	63	33	54	79	82	34	53	45	65	11	33	8	92	66	67	33	15	27	20	22	10	36	37	26	67	39	40	24	16	26	11	13	15	15	16	25
NLJJMJOO_00565_Carboxypeptidase_G2	1173	6	2	8	3	2	8	6	10	4	6	16	4	4	6	10	6	8	0	6	10	10	9	3	2	2	5	0	6	14	8	8	5	6	2	4	7	4	3	6	7	4	1
NLJJMJOO_00566_Succinyl_diaminopimelate_desuccinylase	1422	5	6	6	2	2	7	8	8	2	4	2	8	6	4	6	10	8	0	0	0	2	2	2	2	4	0	6	3	7	6	10	0	13	6	5	9	0	2	4	7	6	3
NLJJMJOO_00567_Vitamin_B12_import_ATP_binding_protein_BtuD	1014	0	4	4	6	4	4	0	4	2	6	6	6	0	4	4	4	0	0	4	6	2	0	0	0	0	2	0	6	3	5	6	2	0	3	6	0	6	0	10	8	0	2
NLJJMJOO_00568_Oligopeptide_transport_ATP_binding_protein_OppD	1050	0	2	4	4	0	2	5	10	5	0	6	2	0	2	4	7	2	2	4	7	0	2	4	8	0	3	1	6	10	5	10	4	4	0	2	8	2	8	8	0	12	8
NLJJMJOO_00569_putative_D_D_dipeptide_transport_system_permease_protein_DdpC	912	4	0	8	2	4	2	0	9	2	3	0	0	0	0	0	0	0	0	2	6	4	0	2	0	4	0	0	2	8	0	5	4	6	6	0	0	2	8	2	0	0	4
NLJJMJOO_00570_Glutathione_transport_system_permease_protein_GsiC	918	4	5	3	2	0	4	4	7	0	9	2	3	3	3	4	2	0	3	8	4	3	2	2	3	2	2	2	8	4	9	1	4	6	4	1	2	4	3	3	1	0	2
NLJJMJOO_00571_Glutathione_binding_protein_GsiB	1518	27	26	30	20	15	26	24	30	32	42	32	35	24	18	19	42	14	19	23	30	38	7	8	11	18	8	10	47	44	24	17	10	18	20	8	16	10	20	9	12	15	9
NLJJMJOO_00572_hypothetical_protein	948	27	20	32	34	22	27	22	29	21	26	23	29	15	14	18	22	19	13	19	35	42	8	2	5	8	1	11	42	38	46	14	16	12	2	4	10	5	9	2	9	8	13
NLJJMJOO_00573_tRNA_pseudouridine_synthase_C	774	21	17	33	15	9	15	19	12	19	17	15	17	7	20	21	15	17	12	11	19	25	6	5	3	2	0	4	38	42	36	6	2	16	4	4	7	5	1	4	0	2	3
NLJJMJOO_00574_tRNA_threonylcarbamoyladenosine_dehydratase	906	33	46	48	22	42	35	38	35	31	55	42	30	13	10	20	37	25	9	29	37	25	4	7	7	0	6	8	45	72	40	14	21	12	6	2	6	15	7	11	11	4	9
NLJJMJOO_00575_hypothetical_protein	219	2	7	8	3	5	2	1	6	2	4	6	3	7	3	5	5	1	1	3	9	9	1	3	0	1	2	0	6	7	3	0	1	1	2	2	1	0	1	0	4	0	0
NLJJMJOO_00576_ATP_dependent_RNA_helicase_DbpA	2016	35	43	51	37	49	57	69	62	51	52	63	70	33	20	37	36	48	34	28	82	73	20	19	11	10	0	9	82	97	73	33	35	48	27	17	27	25	25	13	15	6	16
NLJJMJOO_00577_p_aminobenzoyl_glutamate_transport_protein	1515	15	9	2	11	14	20	16	21	9	21	11	14	6	15	13	12	5	4	15	17	13	6	8	8	0	0	6	20	30	15	16	15	13	10	6	5	7	11	3	20	4	4
NLJJMJOO_00578_Hippurate_hydrolase	1182	7	6	0	8	2	4	0	3	0	6	6	4	1	4	2	5	6	0	2	10	2	0	0	8	2	2	0	4	10	6	27	2	9	8	4	3	2	6	0	6	2	0
NLJJMJOO_00579_hypothetical_protein	924	14	11	23	6	15	6	4	10	17	4	16	10	4	2	8	17	6	13	5	3	8	14	3	10	2	0	2	28	23	20	4	4	15	0	4	8	6	2	6	7	4	7
NLJJMJOO_00580_Fumarate_reductase_flavoprotein_subunit	1422	7	6	12	13	8	6	11	19	12	7	11	10	8	4	9	11	17	6	10	20	11	8	0	6	8	1	2	20	30	21	10	6	7	5	0	9	7	9	3	14	10	4
NLJJMJOO_00581_hypothetical_protein	948	3	4	2	4	11	6	2	4	10	6	11	8	3	6	9	3	4	8	8	3	13	4	0	2	0	0	0	7	6	8	7	8	7	0	2	0	7	0	0	4	2	1
NLJJMJOO_00582_hypothetical_protein	954	6	6	15	6	8	9	13	8	9	10	2	6	7	1	8	12	10	0	7	8	4	0	2	2	0	0	0	14	11	16	0	4	11	4	4	0	1	2	0	2	0	0
NLJJMJOO_00583_Maleamate_amidohydrolase	666	6	2	12	4	4	12	15	9	0	4	2	0	2	2	6	6	2	0	4	6	4	3	2	2	1	1	1	12	4	4	7	2	1	2	2	4	3	0	0	2	2	0
NLJJMJOO_00584_2_3_dimethylmalate_lyase	918	4	3	6	2	0	9	6	9	4	4	9	4	9	5	0	2	6	0	0	4	0	2	0	0	0	2	0	8	10	10	7	0	5	3	2	4	0	0	0	6	0	2
NLJJMJOO_00585_HTH_type_transcriptional_repressor_YvoA	807	17	17	22	12	12	10	21	24	16	12	8	9	12	6	14	10	12	7	11	4	13	2	10	2	0	2	5	20	24	31	11	10	7	10	2	6	3	1	1	4	5	6
NLJJMJOO_00586_3_isopropylmalate_dehydratase_large_subunit	1440	18	22	13	8	10	10	5	14	21	13	11	6	2	9	4	13	14	10	8	10	2	2	4	3	0	0	6	20	25	21	14	6	8	4	5	10	0	3	4	8	15	5
NLJJMJOO_00587_3_isopropylmalate_dehydratase_small_subunit_1	639	6	8	9	8	6	5	5	2	8	9	11	6	4	10	3	10	4	4	4	8	5	0	0	2	4	2	3	15	8	11	6	8	4	4	6	8	2	10	8	4	8	2
NLJJMJOO_00588_Solute_binding_protein	999	5	16	22	9	9	6	0	9	6	8	7	4	12	1	6	6	2	7	9	4	14	4	0	3	0	0	2	14	8	9	14	8	16	8	4	4	4	9	5	7	2	3
NLJJMJOO_00589_hypothetical_protein	507	0	2	1	2	2	3	0	1	2	3	2	0	0	0	0	5	0	0	0	0	0	2	0	1	0	0	1	8	4	2	4	2	4	0	0	4	0	0	0	0	2	0
NLJJMJOO_00590_C4_dicarboxylate_TRAP_transporter_large_permease_protein_DctM	1314	9	5	2	10	7	14	0	17	8	7	3	8	8	2	6	20	2	1	10	3	2	0	6	1	2	0	10	5	10	15	6	0	0	2	4	2	0	2	4	4	2	2
NLJJMJOO_00591_Putative_metal_chaperone_YciC	1227	10	2	7	2	4	4	9	10	10	3	6	1	4	0	2	4	2	2	2	9	6	0	2	0	2	0	0	2	6	0	0	6	0	9	2	2	0	0	0	0	0	0
NLJJMJOO_00592_hypothetical_protein	171	2	2	5	4	2	9	3	4	4	10	8	2	2	1	3	3	4	8	8	6	3	1	0	0	0	0	0	3	2	2	0	1	0	2	0	1	1	0	0	0	0	0
NLJJMJOO_00593_hypothetical_protein	1374	40	22	42	64	52	48	58	48	58	87	53	49	19	33	59	50	46	52	65	68	53	18	24	19	4	0	2	41	54	31	12	14	24	2	4	3	8	10	11	3	2	7
NLJJMJOO_00594_Ubiquinone_menaquinone_biosynthesis_C_methyltransferase_UbiE	633	52	29	47	28	34	43	45	46	42	56	35	48	23	26	27	17	43	14	48	35	22	15	16	17	13	5	9	44	101	59	39	53	52	18	10	31	22	18	15	21	17	17
NLJJMJOO_00595_hypothetical_protein	348	5	2	4	0	0	1	0	0	4	4	0	2	0	0	1	0	0	0	1	0	1	0	0	0	0	0	1	5	2	0	4	0	0	0	4	0	0	0	1	0	0	2
NLJJMJOO_00596_hypothetical_protein	2346	236	138	201	134	145	125	172	134	157	229	198	149	115	131	135	129	154	101	179	202	174	79	70	99	31	49	49	331	321	282	174	110	168	74	74	111	101	78	72	95	73	71
NLJJMJOO_00597_Glucans_biosynthesis_protein_G	1587	71	48	76	63	68	105	100	75	67	105	86	68	45	73	77	67	52	59	109	76	69	65	58	55	28	18	23	158	129	120	116	58	95	67	58	95	47	59	64	87	44	54
NLJJMJOO_00598_Glucans_biosynthesis_glucosyltransferase_H	2520	46	26	60	29	58	57	63	50	60	66	86	58	45	54	60	37	42	35	94	86	59	49	47	40	18	34	27	76	73	54	65	44	73	46	28	67	30	50	33	46	37	36
NLJJMJOO_00599_HTH_type_transcriptional_activator_RhaS	948	20	9	26	21	14	24	24	28	17	31	31	16	10	12	21	15	14	9	17	25	15	28	10	12	31	25	21	22	28	32	41	31	39	22	12	22	26	23	18	28	18	13
NLJJMJOO_00600_Ethanolamine_ammonia_lyase_heavy_chain	1416	27	30	30	15	15	22	23	22	22	20	10	16	17	6	16	26	17	16	11	10	10	44	21	16	16	21	40	57	27	26	151	113	165	15	33	29	19	31	20	25	19	20
NLJJMJOO_00601_Ethanolamine_ammonia_lyase_light_chain	837	8	3	12	5	7	12	3	3	9	13	5	6	3	0	2	10	6	0	5	4	8	5	3	15	12	10	24	19	8	9	92	61	64	10	24	25	4	10	10	19	5	5
NLJJMJOO_00602_hypothetical_protein	1440	9	8	10	4	1	10	28	7	2	16	6	16	6	11	13	16	7	2	8	8	11	60	31	67	26	16	24	27	10	9	638	156	472	72	71	71	14	66	70	59	49	55
NLJJMJOO_00603_hypothetical_protein	495	7	2	10	6	12	12	15	14	5	19	12	9	5	16	9	10	9	7	19	5	6	11	10	4	2	3	1	12	13	4	15	11	13	5	2	8	2	5	5	6	4	5
NLJJMJOO_00604_Isocitrate_dehydrogenase_kinase_phosphatase	1761	33	23	31	32	15	12	27	28	27	29	41	15	22	18	18	12	9	18	52	42	22	17	13	23	10	11	7	39	24	39	20	21	24	13	11	21	12	11	7	6	9	15
NLJJMJOO_00605_NAD_dependent_protein_deacylase	714	10	38	23	20	23	30	19	16	11	12	24	16	10	11	14	16	9	11	25	27	7	8	12	9	0	6	6	20	36	32	35	16	29	5	11	12	14	9	3	10	13	5
NLJJMJOO_00606_Adenosylmethionine_8_amino_7_oxononanoate_aminotransferase	1275	2	2	11	6	7	5	9	4	3	9	10	2	3	3	9	4	3	2	12	9	8	7	8	0	0	3	1	2	16	12	4	5	2	5	8	0	4	4	5	3	3	6
NLJJMJOO_00607_ATP_dependent_dethiobiotin_synthetase_BioD_1	690	8	5	1	7	4	5	4	5	1	3	2	4	4	4	5	7	5	4	7	7	6	1	0	2	0	4	3	7	3	3	1	1	4	1	4	4	0	2	4	0	5	4
NLJJMJOO_00608_Malonyl_acyl_carrier_protein_O_methyltransferase	783	6	7	4	5	6	7	2	5	7	8	9	8	8	8	9	8	7	5	4	14	9	3	4	4	12	4	0	12	13	11	3	7	10	1	8	5	2	4	3	2	3	2
NLJJMJOO_00609_Pimeloyl_acyl_carrier_protein_methyl_ester_esterase	747	0	4	2	0	0	4	0	4	2	2	1	2	0	0	2	2	0	0	0	2	2	0	2	2	4	0	0	0	3	2	0	0	1	0	0	4	0	0	0	0	2	0
NLJJMJOO_00610_8_amino_7_oxononanoate_synthase	1158	8	2	6	4	3	1	5	4	1	6	4	0	0	0	2	3	3	0	2	4	2	2	6	4	2	4	0	7	5	2	2	0	3	0	2	4	2	2	0	4	8	0
NLJJMJOO_00611_Biotin_synthase	1080	4	2	1	4	5	4	4	5	0	3	1	0	4	0	2	4	2	0	2	2	2	2	0	0	2	0	2	3	2	4	4	2	0	2	0	2	4	0	2	2	0	0
NLJJMJOO_00612_hypothetical_protein	831	16	7	11	9	8	7	13	17	13	16	23	4	6	4	9	10	8	10	14	15	12	0	2	4	0	9	4	12	29	23	2	1	2	0	4	0	1	2	3	1	2	2
NLJJMJOO_00613_hypothetical_protein	1275	40	47	61	39	45	38	35	29	33	48	52	31	12	14	29	32	20	17	22	23	29	4	10	8	7	11	4	55	57	62	14	13	20	13	2	16	19	2	7	10	0	6
NLJJMJOO_00614_Trk_system_potassium_uptake_protein_TrkH	1449	26	35	41	15	36	30	38	32	34	40	50	30	12	16	20	31	18	19	39	36	28	15	13	18	15	5	9	50	49	63	24	12	17	14	14	15	10	8	10	17	4	14
NLJJMJOO_00615_Trk_system_potassium_uptake_protein_TrkA	1374	75	78	99	66	51	80	101	71	86	99	102	70	56	35	43	85	85	43	74	100	75	37	43	48	35	30	21	131	158	99	49	46	49	23	17	33	59	29	19	38	27	22
NLJJMJOO_00616_Dodecin	207	34	33	36	19	37	39	31	32	33	58	39	50	20	21	19	16	28	17	26	39	39	23	25	37	6	23	15	39	58	68	68	40	55	28	18	36	17	20	14	20	20	22
NLJJMJOO_00617_Ribosomal_RNA_small_subunit_methyltransferase_B	1335	80	73	124	51	50	81	57	80	73	87	85	71	33	39	49	52	61	24	67	65	54	33	22	20	7	8	15	121	142	116	33	28	37	33	21	19	31	14	21	35	34	13
NLJJMJOO_00618_Methionyl_tRNA_formyltransferase	993	54	57	79	37	56	56	69	49	50	69	72	48	29	24	54	53	41	54	28	60	35	35	25	36	8	11	11	96	115	109	32	24	17	16	14	20	27	24	16	26	22	21
NLJJMJOO_00619_Peptide_deformylase	513	44	43	54	12	40	41	53	28	47	45	39	29	11	21	33	48	26	18	34	45	30	18	17	20	4	7	13	59	91	81	26	32	29	22	12	21	17	16	15	2	19	15
NLJJMJOO_00620_hypothetical_protein	846	43	18	43	22	21	21	39	18	48	54	30	24	21	25	34	64	31	24	43	41	41	12	23	29	4	8	8	37	44	23	28	30	26	16	16	35	14	9	12	13	5	12
NLJJMJOO_00621_hypothetical_protein	1125	16	18	16	29	23	17	24	15	22	24	21	14	5	19	16	6	15	9	23	28	18	19	9	10	2	9	3	27	22	34	18	16	21	13	16	9	7	12	17	8	5	9
NLJJMJOO_00622_Threonylcarbamoyl_AMP_synthase	558	23	56	68	28	33	32	40	28	38	25	29	18	14	17	30	27	40	31	19	27	27	16	5	19	2	6	13	61	81	83	28	31	39	6	20	14	17	24	26	29	34	15
NLJJMJOO_00623_Oxygen_dependent_coproporphyrinogen_III_oxidase	1770	100	85	123	86	90	79	87	88	65	141	109	80	52	37	65	93	67	44	81	92	73	42	55	75	32	26	27	164	162	163	94	69	70	48	36	41	54	57	47	53	41	55
NLJJMJOO_00624_hypothetical_protein	261	11	11	33	16	5	21	9	13	14	12	7	10	11	4	5	23	12	0	9	15	7	4	2	4	0	0	0	37	25	27	10	3	4	4	4	5	5	3	2	0	6	0
NLJJMJOO_00625_Beta_barrel_assembly_enhancing_protease	804	72	111	111	62	66	71	103	59	60	100	82	39	41	28	39	75	56	42	62	63	40	17	17	24	6	2	3	140	144	136	30	37	27	8	13	25	31	8	8	6	4	2
NLJJMJOO_00626_hypothetical_protein	615	6	11	26	6	5	10	18	15	10	5	16	8	8	4	7	14	13	6	10	16	4	0	2	4	3	2	2	19	13	9	8	4	6	2	7	0	4	2	0	2	0	4
NLJJMJOO_00627_GTPase_Der	1404	68	82	115	64	64	73	89	79	57	121	91	59	33	32	38	52	58	67	43	43	37	6	8	7	5	0	5	87	142	135	22	2	14	23	5	19	24	7	0	10	4	8
NLJJMJOO_00628_Outer_membrane_protein_assembly_factor_BamB	1170	109	179	158	81	87	108	119	87	80	103	90	81	47	35	28	92	86	66	46	46	31	8	14	9	11	2	20	168	159	155	31	19	12	20	5	6	34	6	6	12	14	2
NLJJMJOO_00629_hypothetical_protein	657	51	63	53	41	39	60	60	36	47	49	37	40	17	18	20	34	38	42	29	25	33	11	12	7	4	4	6	57	67	74	19	8	17	8	6	11	14	7	8	11	4	4
NLJJMJOO_00630_Histidine_tRNA_ligase	1302	61	65	79	59	41	65	92	50	52	88	60	43	25	16	18	47	40	37	41	49	30	5	9	13	4	10	4	114	131	101	17	7	16	15	7	8	21	15	2	4	7	2
NLJJMJOO_00631_4_hydroxy_3_methylbut_2_en_1_yl_diphosphate_synthase_flavodoxin	1116	64	62	97	65	38	61	71	58	71	66	49	59	30	27	38	67	55	40	29	35	45	5	6	11	6	4	2	102	130	107	18	21	18	8	7	6	23	3	2	8	8	6
NLJJMJOO_00632_Cytoskeleton_protein_RodZ	1038	53	37	52	49	52	43	59	53	55	67	54	48	28	25	29	58	34	33	27	26	45	9	14	20	4	12	8	79	115	96	24	6	22	15	5	18	16	5	6	18	14	9
NLJJMJOO_00633_Lipopolysaccharide_assembly_protein_B	735	29	16	29	12	32	32	15	17	19	30	19	20	15	16	20	20	25	19	14	6	13	9	0	7	0	3	4	29	38	46	14	8	9	10	11	13	18	2	10	7	5	8
NLJJMJOO_00634_Dual_specificity_RNA_methyltransferase_RlmN	1185	111	153	177	59	80	106	85	92	86	127	135	86	51	55	51	116	72	54	95	105	77	28	29	29	21	12	21	183	196	163	9	28	16	27	12	7	38	4	18	14	9	2
NLJJMJOO_00635_Nucleoside_diphosphate_kinase	426	182	212	306	95	145	195	172	146	149	205	164	157	44	69	65	148	113	145	102	134	122	15	17	17	12	9	9	384	390	372	32	19	9	15	12	28	66	11	15	22	9	10
NLJJMJOO_00636_Iron_binding_protein_IscA	327	34	26	47	16	9	17	22	11	10	14	14	11	8	11	3	17	15	5	12	8	7	4	10	6	0	2	2	56	52	52	28	8	22	27	9	8	11	11	14	19	6	7
NLJJMJOO_00637_Cysteine_desulfurase_IscS	1191	51	51	62	32	37	45	42	37	31	58	36	41	6	21	31	46	48	22	23	33	28	39	22	27	28	14	29	82	98	91	35	28	30	22	23	32	35	18	13	41	23	24
NLJJMJOO_00638_HTH_type_transcriptional_regulator_IscR	468	15	13	23	7	17	30	18	21	4	21	9	12	7	5	7	14	5	23	10	15	9	0	7	2	2	3	1	25	20	25	6	13	12	8	10	14	6	17	12	23	15	6
NLJJMJOO_00639_Serine_acetyltransferase	864	31	50	54	14	33	25	43	22	23	33	29	35	17	23	24	38	24	21	25	47	22	19	18	25	12	11	14	58	55	77	17	7	7	6	6	12	16	7	9	9	10	15
NLJJMJOO_00640_tRNA_cytidine_uridine_2_O_methyltransferase_TrmJ	765	12	12	29	14	12	8	12	13	14	10	19	18	6	3	8	15	10	11	12	11	7	4	7	7	3	5	5	34	20	27	4	1	12	5	4	3	8	2	3	2	0	0
NLJJMJOO_00641_hypothetical_protein	150	7	3	6	5	3	8	4	5	3	10	3	4	6	2	4	1	8	3	6	3	3	0	1	4	0	1	0	4	9	4	2	1	3	0	0	2	0	0	0	1	2	4
NLJJMJOO_00642_Inositol_1_monophosphatase	795	43	69	73	26	59	66	43	50	75	91	79	58	30	32	68	27	35	44	66	68	52	16	15	9	5	6	10	61	115	117	13	11	7	2	6	11	26	3	8	5	10	8
NLJJMJOO_00643_Protein_translocase_subunit_SecF	927	49	92	86	40	54	78	49	61	57	93	95	71	38	22	50	43	67	30	44	48	46	2	10	6	0	4	8	69	107	103	13	5	12	6	1	13	15	4	6	6	2	2
NLJJMJOO_00644_Protein_translocase_subunit_SecD	1854	113	186	213	108	123	151	179	121	158	191	216	196	96	71	129	95	87	73	146	163	108	5	11	18	9	8	17	180	275	250	9	10	21	18	10	8	43	2	5	2	0	9
NLJJMJOO_00645_Sec_translocon_accessory_complex_subunit_YajC	327	106	123	174	91	143	157	181	147	159	186	183	172	57	79	98	103	122	87	132	155	109	8	14	7	7	5	7	195	254	251	19	16	23	14	3	13	45	13	7	11	10	4
NLJJMJOO_00646_Queuine_tRNA_ribosyltransferase	1140	33	35	46	10	21	29	32	24	17	27	28	16	14	18	10	38	18	11	23	32	21	2	2	4	2	0	0	54	91	36	10	6	14	2	0	4	9	4	1	2	0	2
NLJJMJOO_00647_S_adenosylmethionine_tRNA_ribosyltransferase_isomerase	1032	15	33	44	19	25	27	28	17	23	20	22	12	16	14	14	21	18	21	30	34	21	0	6	0	0	0	8	27	41	31	5	4	4	0	4	4	6	2	4	2	2	3
NLJJMJOO_00648_tRNA_Leucaa	87	0	0	0	0	1	0	1	0	0	0	0	0	0	0	0	0	0	0	0	0	1	0	0	0	0	0	0	1	0	0	0	0	0	0	0	0	0	0	0	0	0	0
NLJJMJOO_00649_D_inositol_3_phosphate_glycosyltransferase	1371	6	6	4	5	14	8	6	4	6	6	2	9	2	2	6	2	3	3	6	9	2	0	4	4	0	0	0	9	4	7	7	3	5	3	0	2	0	1	0	0	1	0
NLJJMJOO_00650_HTH_type_transcriptional_activator_RhaS	789	19	16	34	18	17	22	34	12	22	17	25	16	11	14	12	11	20	15	25	27	24	16	9	17	12	6	15	38	37	13	19	21	24	21	12	19	12	17	19	28	17	20
NLJJMJOO_00651_Putative_aminoacrylate_peracid_reductase_RutC	357	9	12	12	7	11	13	10	16	7	22	19	13	8	8	6	10	13	9	12	13	11	21	27	46	1	5	4	35	38	17	7	6	5	6	3	2	13	6	10	16	8	8
NLJJMJOO_00652_Delta1_pyrroline_2_carboxylate_reductase	936	16	30	26	23	13	11	22	28	31	20	13	17	11	23	16	22	4	6	31	31	15	33	22	27	0	2	6	24	26	25	18	9	9	14	7	12	9	10	7	8	7	10
NLJJMJOO_00653_hypothetical_protein	1074	17	9	11	20	16	12	26	11	13	27	26	9	5	8	16	9	9	6	16	20	13	80	46	84	21	0	14	26	18	17	29	17	35	18	12	23	5	12	26	11	16	13
NLJJMJOO_00654_hypothetical_protein	546	2	0	4	6	2	0	2	4	5	5	2	2	0	4	6	0	6	0	4	0	4	8	7	10	0	1	1	7	5	2	2	0	3	0	5	3	0	3	1	0	1	0
NLJJMJOO_00655_Sialic_acid_TRAP_transporter_permease_protein_SiaT	1275	13	8	22	8	4	9	20	8	12	25	13	14	13	11	23	13	3	2	17	10	6	23	15	28	4	5	5	24	19	16	13	4	14	5	5	4	8	8	4	11	6	4
NLJJMJOO_00656_Acetylpolyamine_amidohydrolase	1032	19	16	30	17	12	8	23	14	10	22	17	14	20	14	19	6	7	10	18	9	10	28	8	21	4	8	6	37	29	29	8	9	12	4	3	6	6	7	6	8	3	4
NLJJMJOO_00657_Histone_deacetylase_like_amidohydrolase	1107	30	23	10	11	19	15	15	29	15	19	24	18	12	16	21	24	8	14	24	25	7	14	22	21	12	8	12	25	11	30	14	7	14	10	9	9	4	6	9	7	6	10
NLJJMJOO_00658_Branched_chain_amino_acid_aminotransferase	954	11	4	21	12	7	17	9	14	19	10	16	9	6	8	14	14	6	1	18	19	12	10	8	17	15	17	28	25	19	25	35	9	13	2	11	14	12	6	9	27	16	6
NLJJMJOO_00659_Histidinol_phosphate_aminotransferase	1125	10	14	14	13	16	4	14	14	12	16	14	6	13	2	14	29	12	9	12	11	27	13	8	4	36	13	33	49	25	26	74	43	96	13	10	11	8	18	21	25	8	9
NLJJMJOO_00660_putative_FAD_linked_oxidoreductase	1383	9	20	19	16	2	14	10	12	24	19	13	8	8	2	12	14	13	15	16	20	14	8	3	4	32	19	17	33	37	14	96	85	103	30	25	31	24	28	18	41	23	22
NLJJMJOO_00661_Glutathione_import_ATP_binding_protein_GsiA	1641	10	10	13	10	2	9	6	4	10	12	6	7	6	2	0	18	4	2	4	14	4	10	3	4	50	52	39	8	23	4	146	116	121	28	28	23	24	37	15	39	20	44
NLJJMJOO_00662_Dipeptide_transport_system_permease_protein_DppC	834	6	1	8	4	3	8	12	2	2	2	6	5	3	2	4	13	3	2	1	2	2	4	0	4	26	10	35	9	2	6	54	44	64	18	8	16	7	12	15	21	8	4
NLJJMJOO_00663_Dipeptide_transport_system_permease_protein_DppB	981	10	5	3	8	4	3	16	1	4	7	3	5	3	5	6	4	11	2	6	4	6	5	2	2	36	22	49	14	9	13	84	61	87	19	15	12	15	24	11	35	9	23
NLJJMJOO_00664_Heme_binding_protein_A	1557	50	36	50	35	20	35	46	28	34	71	51	37	22	29	35	73	22	24	54	38	48	47	38	24	374	261	294	88	48	43	1063	770	1189	219	195	215	128	220	189	336	193	230
NLJJMJOO_00665_putative_D_xylose_utilization_operon_transcriptional_repressor	726	18	31	44	17	17	19	35	33	20	33	36	28	14	15	24	24	14	13	27	17	32	3	9	8	19	23	28	47	28	36	72	79	88	34	30	19	19	25	14	44	20	26
NLJJMJOO_00666_Acetylpolyamine_amidohydrolase	1044	24	12	30	29	19	12	25	27	14	25	19	12	8	4	9	40	6	2	11	18	9	13	10	4	31	16	22	55	20	26	59	87	78	11	21	21	12	18	13	53	19	19
NLJJMJOO_00667_HTH_type_transcriptional_regulator_MetR	972	36	13	28	21	7	26	19	18	22	15	26	12	14	8	18	23	11	5	20	15	20	4	14	14	12	10	13	45	30	27	45	34	40	16	9	25	12	14	13	14	13	10
NLJJMJOO_00668_hypothetical_protein	897	12	6	4	4	7	8	0	8	6	12	10	9	2	11	6	5	4	2	2	11	2	6	2	1	0	8	2	16	7	6	6	4	10	0	4	1	0	8	2	8	6	4
NLJJMJOO_00669_Dimethlysulfonioproprionate_lyase_DddP	1269	10	8	5	6	8	11	11	8	3	4	3	9	4	7	8	7	6	3	4	7	10	4	3	0	5	0	4	8	6	4	4	6	9	4	3	0	2	2	0	0	1	7
NLJJMJOO_00670_hypothetical_protein	855	31	35	47	20	14	11	35	22	13	26	28	28	12	21	5	25	12	11	15	21	13	2	3	4	4	2	6	40	40	23	24	10	18	11	4	10	13	5	2	16	6	8
NLJJMJOO_00671_hypothetical_protein	3666	77	92	122	69	72	65	85	69	72	90	72	41	51	32	47	120	72	61	53	88	42	13	19	15	6	9	8	143	142	126	41	28	18	21	6	28	27	12	8	12	14	6
NLJJMJOO_00672_hypothetical_protein	636	13	14	25	8	12	27	15	25	17	15	10	19	5	14	12	12	8	11	5	20	17	1	2	4	3	0	0	23	14	22	4	8	4	3	0	4	3	0	1	6	0	2
NLJJMJOO_00673_hypothetical_protein	1242	13	21	38	28	24	34	30	48	25	55	33	24	11	30	39	34	25	18	39	45	37	16	23	10	18	7	10	52	59	32	29	19	24	9	10	31	14	23	9	23	17	6
NLJJMJOO_00674_hypothetical_protein	870	65	42	54	53	45	49	56	45	42	55	64	30	22	54	38	39	35	14	40	51	51	44	39	63	31	15	30	73	78	38	60	37	59	52	42	61	39	36	30	43	50	38
NLJJMJOO_00675_hypothetical_protein	939	107	56	101	26	69	80	47	33	52	49	46	75	27	35	47	56	57	46	51	51	50	19	12	20	6	8	10	98	123	95	69	50	72	24	17	34	47	45	65	29	35	31
NLJJMJOO_00676_hypothetical_protein	1089	45	27	20	6	20	14	24	16	20	12	14	22	4	6	19	9	18	22	11	12	9	2	4	2	2	0	2	50	31	25	39	15	27	11	2	26	25	14	11	5	7	10
NLJJMJOO_00677_hypothetical_protein	1710	17	8	16	6	15	10	18	11	9	15	8	24	9	5	0	15	14	11	20	8	7	2	2	1	0	0	0	30	12	12	45	7	16	4	7	18	10	10	8	4	4	0
NLJJMJOO_00678_Ribonuclease_Z	288	5	5	3	0	2	2	2	4	0	3	2	4	0	0	4	0	2	5	2	3	0	0	0	0	0	1	1	3	5	0	1	0	2	0	0	0	5	0	3	0	0	0
NLJJMJOO_00679_hypothetical_protein	846	6	3	1	5	6	11	0	8	13	19	14	19	4	6	11	3	11	10	15	13	12	2	4	7	5	3	2	14	9	12	3	0	2	2	0	2	3	2	4	2	3	2
NLJJMJOO_00680_hypothetical_protein	843	16	21	17	8	3	14	6	11	6	9	11	13	0	2	5	11	11	16	6	4	4	0	0	4	4	1	4	47	30	25	34	6	13	8	11	9	8	8	11	8	4	7
NLJJMJOO_00681_hypothetical_protein	699	11	6	10	7	5	6	12	4	9	4	10	5	1	2	0	8	9	2	2	3	1	1	0	2	2	1	0	8	10	10	12	2	11	2	6	4	4	4	7	6	0	2
NLJJMJOO_00682_Ribonuclease_Z	963	9	15	25	7	26	11	10	7	13	8	8	4	4	6	17	36	10	14	8	10	8	8	2	4	8	0	0	29	24	14	16	4	10	4	2	5	8	11	7	9	1	0
NLJJMJOO_00683_putative_HTH_type_transcriptional_regulator_YbaQ	288	21	16	22	10	8	17	11	13	10	13	5	10	8	9	5	17	4	9	5	6	5	20	9	16	10	7	4	30	20	22	16	5	5	5	12	8	13	14	4	20	20	11
NLJJMJOO_00684_hypothetical_protein	420	5	5	2	5	7	5	3	2	5	0	5	2	4	10	7	3	9	1	3	8	4	1	8	5	3	4	5	10	13	12	1	3	3	3	5	6	5	7	2	7	4	4
NLJJMJOO_00685_hypothetical_protein	150	7	2	0	2	2	1	4	11	1	1	0	0	0	2	0	5	0	1	1	2	2	1	0	3	1	0	1	7	9	4	4	1	2	4	0	1	5	2	5	4	3	3
NLJJMJOO_00686_hypothetical_protein	522	4	8	8	3	0	5	3	0	0	4	1	0	4	2	1	4	1	0	1	4	2	0	0	4	0	0	0	6	8	7	4	1	0	4	2	4	0	3	3	0	0	2
NLJJMJOO_00687_hypothetical_protein	654	12	8	14	8	11	14	8	16	8	5	13	7	9	5	5	8	6	8	11	15	10	6	5	6	4	0	2	23	20	17	6	10	7	4	6	6	9	2	7	9	2	4
NLJJMJOO_00688_Homoserine_O_acetyltransferase	1194	11	10	6	4	5	9	8	10	10	16	14	12	12	2	12	4	6	4	24	17	10	4	4	5	6	6	7	6	11	10	8	9	3	10	4	6	10	8	4	6	11	5
NLJJMJOO_00689_hypothetical_protein	1242	34	32	36	37	30	33	32	20	41	16	41	28	14	13	30	22	38	30	32	30	15	8	11	13	8	8	5	47	39	52	33	24	31	17	14	25	30	14	23	32	24	28
NLJJMJOO_00690_2_octaprenyl_3_methyl_6_methoxy_1_4_benzoquinol_hydroxylase	1173	26	42	76	49	52	43	42	48	56	47	62	55	37	37	26	50	40	12	59	37	55	34	43	37	17	13	21	121	73	77	72	59	69	53	45	39	31	38	37	44	36	53
NLJJMJOO_00691_NAD_dependent_protein_deacetylase	867	16	17	11	16	15	12	27	4	15	14	24	22	9	18	9	9	12	10	16	15	24	7	2	8	4	9	3	38	31	23	13	11	12	6	6	4	4	9	6	5	9	2
NLJJMJOO_00692_hypothetical_protein	1464	29	23	44	26	13	31	31	26	21	18	22	21	4	10	21	22	17	20	35	13	20	10	7	16	16	4	12	68	58	44	15	14	26	20	16	17	16	17	17	24	15	21
NLJJMJOO_00693_DNA_polymerase_IV	1047	6	6	9	8	6	11	15	3	9	18	11	8	0	2	8	5	9	6	13	8	4	6	5	7	4	5	4	12	14	16	8	4	6	6	6	7	3	0	6	18	4	2
NLJJMJOO_00694_hypothetical_protein	828	51	86	70	36	39	64	41	28	40	64	43	50	25	36	39	50	33	31	48	55	52	29	51	34	11	7	14	110	105	104	68	50	60	44	25	40	36	30	30	25	27	25
NLJJMJOO_00695_hypothetical_protein	249	21	16	20	7	9	7	13	12	15	23	14	10	0	4	12	11	19	7	22	15	10	7	10	20	1	5	4	25	14	21	33	21	33	17	11	15	10	9	6	4	7	7
NLJJMJOO_00696_putative_protein	1020	8	7	13	4	11	13	13	7	6	12	5	9	6	2	9	6	4	9	5	4	12	10	5	3	2	8	8	24	17	18	13	9	5	7	4	10	14	8	6	4	3	6
NLJJMJOO_00697_hypothetical_protein	513	0	1	1	0	0	1	3	7	3	3	1	5	0	2	1	0	2	0	6	5	1	3	1	5	0	0	2	3	2	0	2	2	0	6	3	0	1	0	0	1	6	0
NLJJMJOO_00698_C4_dicarboxylate_TRAP_transporter_large_permease_protein_DctM	1305	6	16	15	2	11	1	8	12	5	12	7	3	6	6	8	2	4	0	9	8	6	0	0	4	2	2	2	14	13	16	4	2	1	6	0	6	2	3	4	4	0	0
NLJJMJOO_00699_5_aminovalerate_aminotransferase_DavT	1278	178	123	221	107	127	193	193	143	175	222	182	121	102	113	162	188	123	64	191	129	101	82	76	72	77	93	109	443	230	230	364	197	277	141	81	127	82	124	123	202	120	104
NLJJMJOO_00700_hypothetical_protein	939	35	39	58	10	8	14	25	23	8	14	2	14	6	7	5	20	1	2	17	25	17	20	12	4	10	9	5	74	50	41	25	25	36	14	9	37	35	20	23	38	21	14
NLJJMJOO_00701_Blue_light_and_temperature_regulated_antirepressor_BluF	810	45	52	109	13	28	28	32	30	17	38	19	32	16	10	21	8	15	20	41	49	43	33	13	8	22	12	25	96	102	115	22	29	45	15	12	12	50	32	43	19	27	34
NLJJMJOO_00702_Acetyl_CoA_oxalate_CoA_transferase	1215	14	8	14	3	9	16	31	23	18	32	11	5	7	13	17	14	12	10	22	26	17	8	2	19	0	8	4	15	16	15	24	25	10	7	17	20	6	6	12	15	8	9
NLJJMJOO_00703_Acyl_CoA_dehydrogenase	1179	21	20	33	24	11	23	41	18	17	18	33	17	14	9	9	23	11	12	25	19	18	4	8	6	1	3	5	36	30	34	36	28	29	12	6	14	6	18	15	6	9	1
NLJJMJOO_00704_hypothetical_protein	720	12	5	17	8	7	9	15	11	14	18	6	11	0	4	9	5	0	4	6	4	0	5	6	5	2	4	11	35	18	24	2	11	6	10	0	7	4	7	0	11	5	7
NLJJMJOO_00705_hypothetical_protein	972	212	280	318	201	195	227	256	120	190	180	156	115	142	165	215	312	165	195	212	148	102	20	20	32	13	16	29	412	414	325	304	285	282	62	56	52	83	45	48	51	33	33
NLJJMJOO_00706_hypothetical_protein	513	26	11	26	15	17	25	32	10	14	20	28	16	7	24	17	30	13	15	18	21	8	0	6	2	8	7	6	38	18	16	9	17	13	10	2	2	9	5	6	5	3	8
NLJJMJOO_00707_hypothetical_protein	2019	92	90	84	66	48	92	53	53	50	57	51	46	41	52	48	94	57	51	56	47	28	15	8	8	24	10	15	103	118	145	39	17	35	23	11	17	29	13	24	23	17	3
NLJJMJOO_00708_Penicillin_binding_protein_1A	2526	98	96	100	79	97	77	114	57	83	152	143	96	56	43	77	74	83	72	97	121	88	28	25	23	15	18	29	144	204	170	75	39	54	29	26	23	31	28	32	48	34	20
NLJJMJOO_00709_Cell_division_protein_FtsA	1062	28	29	56	30	22	43	34	20	31	39	43	23	13	19	21	25	33	31	27	35	26	23	34	18	12	5	17	69	44	32	25	38	28	13	19	15	21	10	26	27	11	15
NLJJMJOO_00710_hypothetical_protein	573	8	10	6	6	14	7	17	4	16	11	12	14	4	7	10	13	17	6	13	11	8	2	16	5	3	3	6	15	11	12	8	5	10	3	6	8	7	2	3	7	1	1
NLJJMJOO_00711_hypothetical_protein	660	9	8	11	5	7	9	12	6	5	6	7	5	1	2	5	11	8	3	14	2	5	3	2	6	6	5	0	15	11	9	10	0	10	3	2	7	0	0	6	2	5	7
NLJJMJOO_00712_hypothetical_protein	567	4	4	14	5	9	3	7	3	5	3	8	8	3	0	3	6	6	3	3	14	4	3	4	2	0	2	4	7	10	11	2	12	8	9	2	6	3	3	4	0	0	2
NLJJMJOO_00713_hypothetical_protein	2067	35	12	47	19	34	27	33	37	36	21	41	27	14	32	34	18	34	23	36	43	22	14	11	16	6	11	12	42	51	36	29	19	33	24	10	18	22	20	20	13	14	2
NLJJMJOO_00714_Shikimate_kinase_1	579	23	16	25	14	17	20	45	22	26	32	23	20	4	9	12	27	11	3	20	33	26	10	19	12	8	8	5	36	37	31	17	15	12	7	1	9	9	5	11	8	5	7
NLJJMJOO_00715_3_dehydroquinate_synthase	1119	63	78	67	66	65	59	58	57	59	55	37	30	25	47	44	101	52	31	57	73	52	23	20	21	16	13	14	120	88	93	36	27	15	18	11	14	23	16	23	11	7	17
NLJJMJOO_00716_Glutamate_synthase_NADPH_large_chain	4443	430	668	602	244	166	336	250	246	222	405	381	375	296	298	299	353	165	255	427	495	421	61	54	61	25	18	33	790	1120	860	47	60	73	44	51	77	145	20	11	48	21	27
NLJJMJOO_00717_Glutamate_synthase_NADPH_small_chain	1419	179	275	216	118	87	151	152	108	115	198	216	152	135	142	176	187	63	77	190	220	189	8	12	10	8	17	8	372	460	343	22	28	16	11	7	15	49	8	12	12	8	15
NLJJMJOO_00718_CTP_synthase	1656	181	133	169	79	119	149	171	113	111	161	171	104	63	64	100	269	128	99	113	119	83	15	16	19	14	6	8	277	210	234	31	13	29	25	20	40	37	15	16	20	21	16
NLJJMJOO_00719_2_dehydro_3_deoxyphosphooctonate_aldolase	864	55	37	79	40	79	35	88	27	48	49	54	40	17	21	37	98	55	51	41	60	43	17	2	8	4	4	6	119	105	74	16	3	9	11	17	4	20	8	2	8	4	6
NLJJMJOO_00720_Enolase	1290	277	224	315	163	175	198	242	180	150	191	248	159	80	74	104	314	188	132	152	188	121	16	14	20	16	4	9	501	390	381	49	41	37	24	16	26	61	20	9	30	17	5
NLJJMJOO_00721_Ferredoxin_1	324	81	84	120	46	63	86	84	96	108	105	100	86	35	70	63	117	84	59	94	109	73	20	8	9	8	14	25	144	166	139	26	34	27	7	11	22	32	16	16	13	21	27
NLJJMJOO_00722_DNA_mismatch_repair_protein_MutS	2562	69	48	114	61	59	93	97	53	87	107	112	64	28	33	51	75	46	54	71	64	55	33	18	19	47	22	31	100	118	100	31	35	30	8	8	31	32	10	18	32	12	17
NLJJMJOO_00723_Nicotinamide_nucleotide_amidohydrolase_PncC	537	13	14	10	15	10	20	15	6	8	15	21	11	12	7	11	15	13	8	12	22	14	10	14	20	13	19	16	25	14	10	28	17	12	18	18	14	10	8	16	21	15	7
NLJJMJOO_00724_Protein_RecA	1074	148	162	203	86	124	201	146	83	122	165	176	137	64	59	99	140	84	75	106	112	91	182	186	226	37	67	59	209	260	222	128	82	95	80	55	60	90	89	77	85	69	58
NLJJMJOO_00725_Regulatory_protein_RecX	465	13	16	24	8	24	21	11	18	19	25	17	32	12	13	11	15	11	3	11	17	27	14	17	12	9	10	19	17	47	32	25	12	22	9	19	12	14	20	16	15	11	9
NLJJMJOO_00726_Alanine_tRNA_ligase	2610	202	262	310	148	155	209	199	128	153	189	222	117	116	115	138	240	130	129	129	188	142	58	44	38	45	42	51	419	368	414	109	62	87	59	44	95	121	83	72	95	62	70
NLJJMJOO_00727_Aspartate_kinase_Ask_LysC	1251	422	402	432	249	246	377	336	249	253	348	335	258	120	161	164	385	263	224	228	231	198	58	54	88	38	60	64	632	577	586	220	117	184	85	55	72	134	78	76	108	63	84
NLJJMJOO_00728_Translational_regulator_CsrA	189	59	39	60	34	51	54	33	35	32	60	59	40	29	24	43	30	32	38	58	60	47	16	11	13	6	7	19	82	83	60	37	27	48	11	10	36	25	11	25	26	19	21
NLJJMJOO_00729_tRNA_Sergct	93	15	11	22	9	34	23	10	41	7	21	18	38	13	24	27	13	15	17	24	24	28	3	2	3	0	6	0	3	20	9	1	2	9	0	0	5	4	1	3	4	3	2
NLJJMJOO_00730_tRNA_Argacg	77	1	0	1	1	0	0	0	0	0	0	1	2	1	1	1	1	0	0	0	1	0	0	0	0	0	0	0	0	0	0	0	0	0	1	0	0	0	0	0	1	0	0
NLJJMJOO_00731_tRNA_Argacg	77	0	0	1	0	1	1	0	1	1	0	1	0	0	0	0	0	1	0	1	0	0	0	0	0	0	0	0	1	2	1	0	1	1	0	0	0	0	1	0	0	0	0
NLJJMJOO_00732_tRNA_dihydrouridine16_synthase	996	26	27	28	17	17	29	26	26	17	23	20	14	12	21	13	19	13	21	23	16	25	2	8	1	0	0	2	30	31	29	11	4	2	13	3	6	2	2	2	5	0	6
NLJJMJOO_00733_oxaloacetate_decarboxylase_gamma_chain	258	39	23	41	20	36	39	25	21	25	36	30	29	16	9	30	42	23	35	19	35	16	17	8	20	9	1	5	67	57	60	27	30	36	15	14	14	15	11	17	16	20	16
NLJJMJOO_00734_Methylmalonyl_CoA_carboxyltransferase_5S_subunit	1815	353	302	314	230	216	296	298	176	206	240	209	167	136	123	97	428	267	232	210	179	125	56	66	65	36	54	47	574	530	458	265	133	194	161	82	139	142	134	129	145	94	102
NLJJMJOO_00735_Oxaloacetate_decarboxylase_beta_chain	1323	122	116	165	95	82	117	98	81	102	102	111	85	49	50	59	146	109	80	47	62	51	17	22	32	21	4	17	259	158	159	85	34	57	45	12	55	33	38	44	63	23	11
NLJJMJOO_00736_hypothetical_protein	627	28	34	38	23	16	22	33	31	20	20	44	17	12	23	32	27	14	22	17	41	29	60	62	48	15	15	22	43	56	27	19	19	32	33	12	31	26	19	22	24	16	16
NLJJMJOO_00737_LexA_repressor	381	28	17	23	12	16	20	11	20	14	15	21	17	5	12	25	13	17	16	26	15	13	79	112	112	13	38	21	26	39	14	23	16	24	32	8	28	17	18	15	10	10	8
NLJJMJOO_00738_Cytochrome_c_biogenesis_ATP_binding_export_protein_CcmA	621	75	60	76	64	107	73	89	107	124	174	112	135	68	103	116	47	109	89	171	243	174	27	35	39	14	6	18	84	119	104	17	27	18	14	20	25	19	14	10	10	11	12
NLJJMJOO_00739_Heme_exporter_protein_B	747	30	19	34	35	68	31	77	77	42	84	88	63	39	45	90	33	29	38	84	88	89	14	19	29	8	10	2	38	58	54	12	13	21	1	9	11	12	6	17	14	6	6
NLJJMJOO_00740_Heme_exporter_protein_C	768	31	22	34	68	22	54	62	64	41	83	70	41	37	35	62	23	43	24	61	86	73	15	27	22	0	0	3	62	49	20	3	2	8	2	4	6	6	3	0	2	0	4
NLJJMJOO_00741_hypothetical_protein	192	10	4	4	6	7	8	10	7	3	10	6	11	8	4	11	10	6	6	20	16	13	4	5	2	0	0	1	6	14	17	1	2	3	0	0	0	4	2	0	3	0	0
NLJJMJOO_00742_Cytochrome_c_type_biogenesis_protein_CcmE	510	12	6	32	42	38	28	48	31	39	32	48	46	26	12	29	15	26	5	24	56	51	0	10	11	2	2	2	34	40	14	4	9	3	8	4	8	2	2	5	6	0	2
NLJJMJOO_00743_Cytochrome_c_type_biogenesis_protein_CcmF	2034	118	92	115	102	115	139	156	174	166	203	225	170	145	109	153	111	108	73	164	320	176	32	52	41	6	16	7	150	148	120	26	19	15	18	6	11	23	7	15	14	15	15
NLJJMJOO_00744_Thiol_disulfide_interchange_protein_DsbE	528	9	17	12	19	28	25	43	44	41	29	46	23	15	13	23	30	14	4	43	40	25	4	1	0	0	3	7	23	37	27	5	2	3	2	6	3	2	0	1	3	2	5
NLJJMJOO_00745_Cytochrome_c_type_biogenesis_protein_CcmH	471	13	11	31	8	19	19	30	35	25	30	42	31	10	26	13	25	19	14	36	40	43	4	0	6	0	0	4	26	21	16	4	6	3	4	2	5	4	4	2	1	2	1
NLJJMJOO_00746_hypothetical_protein	1239	30	18	23	45	44	36	50	56	53	63	60	46	24	31	25	27	39	21	84	96	57	4	4	5	6	8	6	63	62	35	14	6	7	10	3	3	8	1	4	5	8	2
NLJJMJOO_00747_Chromosome_partition_protein_Smc	3495	40	43	52	61	71	57	106	89	92	122	82	81	53	52	72	33	53	59	84	130	106	10	7	4	8	4	6	100	80	60	6	10	11	10	6	11	14	9	6	10	6	17
NLJJMJOO_00748_Cell_division_protein_ZipA	1824	251	210	326	198	267	267	270	211	188	326	231	254	140	132	189	168	241	180	275	261	211	213	221	229	83	60	87	445	443	395	265	232	308	212	151	349	260	225	245	341	208	252
NLJJMJOO_00749_DNA_ligase	1179	8	8	7	16	7	11	19	5	15	17	17	13	10	10	10	6	6	11	10	8	10	18	9	18	2	2	2	17	32	14	7	2	10	9	6	2	7	11	2	18	8	5
NLJJMJOO_00750_DNA_ligase	2016	93	64	73	40	69	54	35	38	44	69	40	56	19	17	42	52	26	58	38	47	36	29	13	26	12	13	4	119	133	87	36	35	49	24	27	39	36	48	39	42	23	38
NLJJMJOO_00751_hypothetical_protein	1383	19	7	11	0	5	13	4	3	9	2	12	3	3	6	15	9	3	11	4	9	3	4	7	5	10	0	2	9	11	15	11	6	7	9	15	6	11	7	9	17	6	5
NLJJMJOO_00752_hypothetical_protein	426	6	1	2	0	5	0	4	2	1	2	4	3	1	8	5	3	3	2	1	2	3	0	0	3	0	0	0	5	0	3	2	4	3	0	0	3	0	0	0	5	2	3
NLJJMJOO_00753_IS3_family_transposase_ISPa31	510	12	11	8	7	3	7	11	19	11	15	12	6	4	9	13	9	1	5	10	14	16	11	6	6	3	3	3	22	27	10	22	7	10	9	4	5	6	12	6	17	8	7
NLJJMJOO_00754_IS3_family_transposase_ISAs20	1011	15	24	15	19	16	15	19	12	12	44	16	16	14	18	18	11	10	12	11	21	18	15	8	19	3	10	12	16	15	11	11	21	27	9	5	9	6	18	16	8	18	9
NLJJMJOO_00755_hypothetical_protein	255	6	3	11	5	9	0	8	10	9	2	5	5	2	1	6	6	5	4	10	5	6	2	0	0	4	0	0	9	6	5	10	0	3	2	1	1	4	2	2	3	3	2
NLJJMJOO_00756_hypothetical_protein	468	17	15	10	16	9	14	10	12	12	9	9	5	0	5	4	13	10	9	8	7	2	2	1	2	0	0	2	23	30	15	9	10	7	2	0	8	5	0	7	5	12	2
NLJJMJOO_00757_hypothetical_protein	960	27	20	27	21	14	22	17	16	14	19	4	7	2	5	6	22	18	13	14	11	8	2	4	13	5	0	1	36	49	35	10	2	8	3	2	4	6	1	7	9	12	6
NLJJMJOO_00758_hypothetical_protein	645	2	5	13	3	10	10	8	11	5	8	4	4	6	5	2	6	8	6	4	3	5	7	3	0	2	2	3	11	11	10	8	1	5	0	2	2	2	0	1	3	0	0
NLJJMJOO_00759_hypothetical_protein	840	10	12	10	2	7	4	2	2	0	0	4	5	0	9	3	5	0	4	4	4	4	6	4	2	0	0	3	8	4	0	4	3	7	4	0	0	4	0	0	1	6	3
NLJJMJOO_00760_hypothetical_protein	513	2	1	0	0	0	1	0	1	0	1	2	2	2	2	1	0	0	2	2	0	2	1	0	0	2	0	0	0	2	2	0	0	0	0	0	0	0	0	1	0	1	0
NLJJMJOO_00761_hypothetical_protein	132	0	1	2	0	0	2	0	1	2	2	1	0	1	1	0	3	0	0	1	0	2	0	0	1	0	0	1	2	3	5	0	0	0	0	0	0	0	0	1	0	0	0
NLJJMJOO_00762_hypothetical_protein	276	15	7	15	11	6	18	14	5	7	13	15	12	6	2	8	11	7	12	5	6	5	0	0	7	0	2	4	20	6	12	11	5	7	3	6	4	14	15	12	26	6	21
NLJJMJOO_00763_Cadmium_cobalt_and_zinc_H_K_antiporter	930	46	27	47	21	28	27	32	39	26	48	18	33	7	10	17	46	16	23	25	34	8	10	17	21	12	4	4	60	32	46	29	13	27	25	17	25	28	21	17	46	17	26
NLJJMJOO_00764_Sensor_protein_QseC	1413	50	34	69	43	52	50	37	35	41	56	51	41	21	31	27	52	15	24	31	24	33	22	11	10	19	18	27	94	86	91	40	16	37	17	12	28	19	37	28	26	26	24
NLJJMJOO_00765_Transcriptional_regulatory_protein_QseB	663	55	63	88	41	57	46	32	46	68	64	65	55	12	25	41	43	40	47	45	52	29	45	34	54	25	11	48	90	99	120	54	53	45	30	18	34	42	48	48	49	50	37
NLJJMJOO_00766_IS3_family_transposase_ISAs20	1011	15	13	15	8	10	13	4	22	12	20	18	25	10	18	14	20	20	14	23	20	13	8	10	10	10	7	2	12	10	19	23	18	16	11	1	5	2	8	16	11	12	7
NLJJMJOO_00767_IS3_family_transposase_ISPa31	510	6	2	12	11	7	12	7	9	1	12	8	7	5	6	7	11	2	3	12	9	10	6	7	3	3	6	9	13	17	10	8	2	18	2	2	4	5	6	0	5	10	4
NLJJMJOO_00768_hypothetical_protein	1194	2	2	4	4	0	2	2	2	2	4	6	2	2	4	0	1	0	12	4	2	2	0	0	0	2	2	0	6	20	6	8	4	5	4	2	4	6	6	6	4	10	8
NLJJMJOO_00769_Diacylglycerol_kinase	315	0	0	0	0	0	1	0	0	0	0	0	2	0	0	0	0	0	0	0	0	0	0	0	0	0	0	0	0	0	0	0	0	0	0	0	1	0	0	0	0	0	0
NLJJMJOO_00770_hypothetical_protein	687	4	0	0	0	1	0	0	3	0	0	0	2	0	0	0	0	0	0	0	0	0	0	0	0	0	0	0	2	0	0	0	1	0	0	0	0	2	0	0	4	0	0
NLJJMJOO_00771_Phosphoethanolamine_transferase_EptA	1668	4	4	12	1	2	0	2	11	4	2	13	3	2	3	4	3	0	8	4	10	4	8	0	2	0	4	6	19	14	10	15	6	18	3	2	3	6	11	8	2	7	6
NLJJMJOO_00772_hypothetical_protein	1752	36	39	54	49	36	49	22	34	33	46	63	34	12	27	35	62	28	18	48	36	30	28	20	6	6	22	12	78	70	68	45	64	47	26	20	46	22	32	27	34	24	26
NLJJMJOO_00773_IS5_family_transposase_ISBmu2	999	21	25	44	30	15	18	40	31	18	37	41	24	10	16	16	33	34	10	25	18	20	6	11	9	7	7	1	55	54	48	15	24	25	15	16	11	14	16	13	19	25	13
NLJJMJOO_00774_hypothetical_protein	333	19	19	8	13	11	20	19	11	7	19	14	13	5	8	15	13	9	13	4	14	15	6	3	13	2	2	0	16	25	8	7	18	14	11	3	3	3	10	13	7	3	6
NLJJMJOO_00775_hypothetical_protein	492	10	16	7	4	5	12	4	18	4	10	6	4	2	5	18	18	9	7	12	9	12	5	1	3	0	2	0	9	28	19	15	2	6	7	1	4	3	6	5	6	4	2
NLJJMJOO_00776_hypothetical_protein	213	10	1	6	4	7	5	0	5	10	4	8	5	2	4	2	6	1	3	3	1	5	0	7	3	0	1	1	8	11	11	1	2	4	3	0	1	2	6	3	0	0	6
NLJJMJOO_00777_hypothetical_protein	1074	16	9	16	19	9	23	11	21	16	14	12	9	6	9	13	26	15	7	19	11	4	4	6	0	0	2	2	36	29	18	7	14	15	3	0	3	2	4	8	6	0	4
NLJJMJOO_00778_Apolipoprotein_N_acyltransferase	1533	6	10	13	13	12	12	5	23	22	8	32	14	10	12	10	23	7	18	16	16	10	4	2	15	3	2	2	19	28	18	10	0	13	4	2	2	6	6	3	4	1	7
NLJJMJOO_00779_Lipoprotein_signal_peptidase	504	5	0	8	0	7	2	12	4	5	11	7	4	0	1	6	16	2	2	9	0	0	5	0	6	2	6	2	13	4	8	4	1	4	6	0	0	3	2	0	3	4	2
NLJJMJOO_00780_Zinc_cadmium_lead_transporting_P_type_ATPase	2187	57	39	46	14	17	22	27	16	22	26	24	17	14	6	15	65	23	20	25	14	7	6	4	9	8	8	8	103	66	50	25	13	16	9	9	17	18	12	10	7	4	8
NLJJMJOO_00781_HTH_type_transcriptional_regulator_ZntR	459	6	9	13	9	8	8	3	16	4	11	16	10	1	5	4	13	6	12	9	9	9	5	3	5	0	4	3	17	30	16	5	5	11	11	6	7	5	2	3	8	10	2
NLJJMJOO_00782_hypothetical_protein	174	0	0	0	0	0	0	0	0	0	0	0	1	0	2	1	1	1	0	1	1	0	0	1	0	0	0	1	1	2	3	0	0	0	2	0	2	2	0	0	0	0	2
NLJJMJOO_00783_hypothetical_protein	759	4	6	10	10	7	13	4	15	15	15	8	10	9	13	15	14	10	7	14	19	10	8	6	9	5	0	4	27	3	11	10	0	6	6	5	12	4	8	2	4	3	1
NLJJMJOO_00784_Zinc_transporter_ZitB	897	32	9	18	14	20	12	9	13	17	22	23	9	11	8	4	17	15	6	16	20	9	11	4	16	10	2	15	29	27	15	10	15	15	6	9	12	9	11	3	15	4	4
NLJJMJOO_00785_HTH_type_transcriptional_regulator_ZntR	408	11	6	23	11	9	7	12	6	18	14	8	5	9	1	5	4	8	21	9	4	6	9	7	11	6	9	14	23	43	19	11	17	16	4	5	6	16	9	9	12	10	3
NLJJMJOO_00786_hypothetical_protein	990	16	14	7	18	12	16	19	9	18	12	9	16	11	6	10	26	11	17	6	12	6	5	2	9	9	4	3	35	13	13	12	6	8	3	4	8	10	7	6	18	4	2
NLJJMJOO_00787_hypothetical_protein	678	10	14	28	10	7	12	15	17	6	23	16	9	2	9	6	14	7	8	15	11	15	4	5	3	3	7	4	35	8	17	7	5	12	8	4	9	8	4	12	8	4	10
NLJJMJOO_00788_hypothetical_protein	195	1	3	2	0	1	0	3	2	1	5	1	0	0	0	0	5	0	0	0	0	0	0	1	0	3	1	0	10	1	5	1	1	2	0	0	2	3	6	0	0	0	2
NLJJMJOO_00789_Cadmium_cobalt_and_zinc_H_K_antiporter	768	19	12	24	2	9	17	13	7	3	9	10	8	4	7	5	24	13	17	5	6	4	8	7	5	5	4	11	34	23	22	21	14	24	8	4	14	18	8	9	9	8	3
NLJJMJOO_00790_hypothetical_protein	306	4	7	8	0	1	3	4	4	3	4	7	12	2	0	4	4	1	5	2	8	4	4	2	5	3	0	3	11	16	10	8	4	4	2	0	4	3	8	2	2	1	8
NLJJMJOO_00791_IS3_family_transposase_ISAma1	789	8	12	7	11	14	10	10	15	5	12	25	3	6	6	9	18	10	2	13	38	11	2	1	8	2	3	4	21	10	19	14	10	15	7	13	4	7	5	5	14	15	7
NLJJMJOO_00792_hypothetical_protein	1335	0	2	3	4	0	0	0	0	2	2	0	2	0	0	0	0	2	2	0	0	2	0	0	0	2	0	0	0	4	0	2	0	0	0	1	0	0	2	0	0	0	0
NLJJMJOO_00793_hypothetical_protein	531	2	2	4	0	1	2	3	0	0	0	4	2	0	0	0	0	2	6	0	0	2	0	0	0	0	0	0	4	2	4	6	0	0	0	0	2	4	1	0	0	0	0
NLJJMJOO_00794_hypothetical_protein	2022	19	12	13	6	12	13	6	4	10	4	2	11	2	8	13	20	7	10	8	2	0	4	0	2	0	2	0	17	18	11	15	4	13	3	4	6	6	1	6	6	0	4
NLJJMJOO_00795_hypothetical_protein	2016	9	18	19	10	2	5	2	12	4	2	2	4	0	0	0	9	5	7	4	0	0	4	2	0	2	0	4	24	13	16	4	4	10	0	0	6	10	0	2	0	4	2
NLJJMJOO_00796_DNA_ligase	861	63	72	139	46	27	65	26	25	31	33	34	47	12	28	26	84	30	32	31	30	30	20	30	45	38	43	44	159	172	158	43	25	44	31	19	33	37	32	39	69	37	29
NLJJMJOO_00797_hypothetical_protein	276	19	32	27	11	9	16	10	13	22	12	12	8	4	6	12	22	14	10	12	5	4	8	6	10	15	8	10	33	37	34	5	2	8	6	5	8	8	14	4	11	10	11
NLJJMJOO_00798_tRNA_5_methylaminomethyl_2_thiouridine_biosynthesis_bifunctional_protein_MnmC	2010	24	43	54	24	20	37	37	42	26	53	57	35	14	22	34	46	40	7	24	31	23	7	13	11	6	10	15	37	54	52	20	13	27	11	10	16	9	6	9	20	9	18
NLJJMJOO_00799_Protein_YciI	300	18	12	16	6	17	8	17	13	16	18	16	8	5	9	10	21	12	8	21	14	21	6	1	8	5	1	1	29	16	16	10	7	6	4	4	7	9	2	10	5	9	9
NLJJMJOO_00800_5_3_exoribonuclease	921	27	41	79	46	41	63	50	35	59	63	52	36	35	32	40	45	56	15	46	92	41	25	25	33	27	13	18	68	110	62	14	26	19	14	9	9	17	11	10	20	8	5
NLJJMJOO_00801_putative_protein_YciO	624	47	52	71	38	44	75	86	57	50	95	73	62	38	28	31	49	38	29	42	56	36	21	14	16	12	13	14	115	105	81	53	25	37	12	7	25	7	13	14	23	12	14
NLJJMJOO_00802_Lipoprotein_E	777	59	85	69	21	22	26	35	31	30	26	40	35	21	13	14	24	40	21	27	27	19	27	36	43	13	19	24	109	155	107	26	10	10	34	40	52	45	51	39	41	35	38
NLJJMJOO_00803_hypothetical_protein	888	13	16	20	8	8	20	28	10	19	23	18	24	12	6	14	13	12	8	18	12	18	20	8	12	9	17	23	25	32	19	14	6	13	16	8	8	10	13	7	13	12	4
NLJJMJOO_00804_hypothetical_protein	900	17	16	14	16	11	13	17	9	16	11	9	12	3	2	5	15	10	11	14	3	3	6	11	2	0	4	0	29	27	21	7	8	4	2	0	0	2	0	0	10	0	3
NLJJMJOO_00805_hypothetical_protein	681	54	53	83	27	30	68	76	51	45	56	57	43	34	43	33	62	49	39	39	60	33	3	8	4	0	2	4	102	91	68	11	2	9	9	2	8	18	15	7	7	5	3
NLJJMJOO_00806_hypothetical_protein	1266	94	83	142	98	101	94	122	111	95	115	108	54	52	71	80	138	83	38	82	99	70	13	10	10	4	9	8	194	112	159	23	20	26	18	7	18	33	4	10	12	21	4
NLJJMJOO_00807_Amino_acid_acetyltransferase	1314	57	51	83	26	36	55	54	50	53	56	60	27	12	25	23	56	29	21	33	46	29	27	35	25	17	13	22	78	93	93	31	28	52	17	11	18	23	25	21	30	43	30
NLJJMJOO_00808_hypothetical_protein	558	5	6	6	10	3	5	12	1	9	11	14	5	5	6	12	10	4	1	4	12	16	1	6	8	2	5	3	33	18	2	9	2	6	3	4	8	5	4	4	9	3	3
NLJJMJOO_00809_Adenosylmethionine_8_amino_7_oxononanoate_aminotransferase	1326	25	14	18	15	2	15	25	10	15	13	10	15	3	15	10	20	20	10	14	16	8	0	4	6	4	2	6	50	31	16	13	2	3	2	2	3	6	2	8	11	6	6
NLJJMJOO_00810_hypothetical_protein	888	14	10	11	6	6	11	9	8	4	3	12	4	2	7	1	12	2	7	10	4	6	0	0	2	0	2	2	17	7	15	13	6	5	2	5	5	2	0	1	4	1	2
NLJJMJOO_00811_General_stress_protein_39	855	6	7	4	5	6	5	24	21	3	18	13	11	6	6	9	4	3	2	11	12	11	5	10	15	4	12	6	8	6	11	16	8	23	20	9	11	12	8	9	7	6	7
NLJJMJOO_00812_hypothetical_protein	144	0	2	1	1	7	5	5	4	5	5	5	5	4	4	4	1	0	8	7	8	3	1	3	5	113	131	150	4	4	4	2	7	5	4	3	14	7	5	8	10	5	8
NLJJMJOO_00813_hypothetical_protein	960	86	35	50	36	46	22	60	49	40	84	45	31	29	30	51	59	32	29	31	24	28	80	161	137	31	63	73	82	81	65	33	82	51	42	36	46	53	46	37	59	13	40
NLJJMJOO_00814_Exodeoxyribonuclease_7_large_subunit	1374	16	13	26	10	15	9	21	20	13	23	13	14	7	15	14	16	12	4	12	20	8	8	16	14	10	12	4	29	19	40	16	6	16	6	4	6	4	6	5	22	4	10
NLJJMJOO_00815_hypothetical_protein	825	3	6	3	4	10	10	4	6	1	4	6	6	8	4	6	4	5	2	5	0	1	0	0	2	1	0	0	11	18	2	3	4	0	3	0	12	2	0	0	0	0	0
NLJJMJOO_00816_Putative_2_aminoethylphosphonate_binding_periplasmic_protein	1065	4	5	5	6	8	12	9	6	8	18	9	8	6	2	7	5	7	1	11	8	7	2	0	0	0	5	0	11	12	5	5	7	12	6	2	10	4	7	0	0	0	2
NLJJMJOO_00817_Vitamin_B12_import_ATP_binding_protein_BtuD	1029	2	5	11	7	3	0	10	5	7	10	6	4	3	3	4	6	2	2	8	4	5	7	2	2	2	7	0	5	9	8	4	5	12	0	0	6	0	5	2	6	3	4
NLJJMJOO_00818_hypothetical_protein	792	2	2	15	4	6	2	1	0	0	2	2	2	0	3	6	8	2	4	4	3	6	0	2	0	0	0	0	0	5	6	4	2	2	2	2	1	2	0	0	0	3	4
NLJJMJOO_00819_hypothetical_protein	648	3	0	6	4	5	4	2	3	5	8	0	2	3	6	9	1	0	4	1	9	9	4	2	4	1	0	0	8	10	9	0	1	2	2	1	1	2	2	2	2	2	6
NLJJMJOO_00820_Glycerol_3_phosphate_regulon_repressor	777	6	5	13	4	6	11	9	8	10	3	14	9	3	3	2	16	13	4	10	5	5	6	4	0	1	0	2	15	15	13	5	2	12	4	2	0	0	2	5	1	4	0
NLJJMJOO_00821_hypothetical_protein	513	15	10	26	10	18	21	20	14	11	23	6	21	3	11	10	20	19	12	14	25	16	12	8	7	6	4	7	27	22	20	11	6	11	8	0	5	8	5	5	4	2	10
NLJJMJOO_00822_hypothetical_protein	753	48	45	80	18	25	37	21	20	26	41	26	30	2	8	25	26	34	27	29	30	20	16	12	10	8	6	11	81	93	78	52	25	29	9	11	14	11	8	16	6	10	8
NLJJMJOO_00823_Inosine_5_monophosphate_dehydrogenase	1470	216	260	311	142	214	247	262	198	212	236	247	176	126	109	121	218	154	123	185	172	132	26	26	35	35	33	65	388	437	420	72	59	74	43	29	39	76	83	59	60	64	63
NLJJMJOO_00824_GMP_synthase_glutamine_hydrolyzing	1578	203	198	231	103	137	163	150	105	120	113	149	82	69	62	76	140	119	83	89	90	65	15	20	14	16	12	10	363	286	253	44	12	50	12	14	22	36	8	14	19	10	21
NLJJMJOO_00825_hypothetical_protein	2667	59	34	38	18	42	53	52	42	43	62	51	42	12	23	49	33	34	41	28	35	39	10	5	16	6	4	8	64	55	58	49	22	32	16	6	39	20	19	17	16	10	23
NLJJMJOO_00826_Inner_membrane_protein_YedI	951	16	16	25	11	13	20	9	12	13	22	2	9	3	4	8	30	10	6	14	10	10	14	8	5	1	6	4	20	19	15	21	5	6	18	2	12	11	5	14	7	12	11
NLJJMJOO_00827_hypothetical_protein	840	1	0	2	0	2	6	0	4	0	0	3	5	10	2	0	0	4	0	2	0	2	0	2	4	0	0	0	3	12	3	4	1	2	0	0	0	2	0	0	2	0	3
NLJJMJOO_00828_hypothetical_protein	93	0	0	0	0	0	0	0	0	0	0	0	0	0	0	0	0	0	0	0	0	0	0	0	0	0	0	0	0	0	0	0	0	0	0	0	0	0	0	0	0	0	0
NLJJMJOO_00829_L_ectoine_synthase	372	0	0	1	0	0	0	0	1	0	0	0	2	0	0	0	0	0	0	0	0	0	0	0	0	0	0	0	1	0	0	0	0	0	0	0	4	0	0	0	0	0	0
NLJJMJOO_00830_L_2_4_diaminobutyric_acid_acetyltransferase	495	0	2	0	1	0	0	0	0	2	0	0	0	0	0	0	4	0	0	0	0	0	0	0	0	0	0	0	1	0	2	0	0	0	0	0	0	0	0	0	0	0	0
NLJJMJOO_00831_Hca_operon_transcriptional_activator_HcaR	909	6	10	10	2	3	4	2	10	4	2	6	2	2	6	4	8	4	4	2	2	4	0	0	2	0	0	0	10	15	16	8	8	10	4	8	8	10	12	4	0	4	4
NLJJMJOO_00832_Soluble_epoxide_hydrolase	882	11	2	6	0	11	6	8	2	6	2	2	4	6	2	4	8	4	6	5	0	2	2	2	2	1	2	2	9	4	6	16	10	10	0	6	5	6	3	2	14	4	6
NLJJMJOO_00833_Riboflavin_transporter	921	6	1	14	3	6	3	0	1	1	9	2	3	0	2	6	3	7	0	2	0	2	3	0	0	3	0	1	15	0	0	2	1	3	0	2	2	5	5	2	2	0	1
NLJJMJOO_00834_Glycine_cleavage_system_transcriptional_activator	936	5	3	15	6	2	11	11	12	5	9	3	6	2	2	1	13	8	3	9	4	4	0	0	4	5	0	4	18	12	19	12	9	1	0	4	6	3	0	4	2	2	0
NLJJMJOO_00835_hypothetical_protein	309	6	4	9	8	2	4	2	5	1	1	9	4	4	0	5	5	2	1	3	4	3	2	2	0	0	0	2	12	17	7	6	2	1	3	2	0	1	3	0	4	0	2
NLJJMJOO_00836_hypothetical_protein	525	17	11	20	16	14	18	13	8	17	20	16	11	4	6	8	15	10	4	9	11	8	8	5	8	3	9	9	31	24	16	12	16	7	7	9	9	14	13	5	12	10	5
NLJJMJOO_00837_hypothetical_protein	183	4	4	5	1	3	0	4	0	2	0	4	2	1	2	0	1	2	3	1	2	3	5	2	1	3	2	1	4	7	3	3	2	4	3	1	4	4	2	5	6	4	5
NLJJMJOO_00838_hypothetical_protein	375	9	6	11	6	10	5	8	13	3	4	6	8	5	13	13	7	14	8	9	6	5	14	8	6	6	3	0	17	8	9	15	9	22	10	5	5	13	7	11	8	7	2
NLJJMJOO_00839_hypothetical_protein	120	0	0	1	0	0	0	0	0	0	1	0	0	0	0	0	0	0	0	0	0	0	0	0	0	0	0	0	0	0	0	0	1	1	0	1	0	0	0	0	0	0	0
NLJJMJOO_00840_hypothetical_protein	174	0	1	2	0	0	0	0	0	0	0	0	0	0	0	0	0	0	0	0	0	2	0	0	0	0	0	0	1	0	2	1	0	0	0	0	1	1	0	0	0	0	0
NLJJMJOO_00841_hypothetical_protein	924	29	26	24	3	10	10	8	9	8	4	9	4	4	2	0	30	12	9	11	11	2	4	3	4	0	0	2	40	33	28	10	4	9	4	2	4	2	2	0	1	4	2
NLJJMJOO_00842_hypothetical_protein	330	4	4	4	5	3	1	2	12	3	3	5	5	2	1	3	5	3	4	4	3	3	1	3	2	0	1	0	5	2	4	7	9	5	3	0	6	6	5	5	6	1	0
NLJJMJOO_00843_hypothetical_protein	567	11	7	9	7	4	5	8	2	4	7	2	5	2	1	1	6	2	2	0	4	3	0	0	2	2	1	0	10	12	15	6	5	6	7	4	3	4	1	2	7	2	0
NLJJMJOO_00844_putative_isomerase_YddE	795	18	20	28	13	10	10	14	4	11	11	9	6	4	11	7	7	6	10	7	2	7	12	7	2	2	2	5	49	18	11	15	8	8	9	6	9	5	4	2	10	5	0
NLJJMJOO_00845_HTH_type_transcriptional_regulator_NimR	783	12	7	16	6	5	12	15	11	9	8	12	9	14	12	14	10	7	5	8	8	7	2	6	0	2	2	4	23	16	7	8	11	1	3	8	9	1	10	0	5	3	3
NLJJMJOO_00846_Zinc_type_alcohol_dehydrogenase_like_protein	984	19	6	21	12	15	16	14	16	11	16	11	11	4	5	11	24	8	9	25	16	8	4	4	6	4	0	2	25	25	34	11	13	21	5	2	14	12	4	5	10	12	10
NLJJMJOO_00847_hypothetical_protein	357	7	6	4	8	6	3	3	0	4	7	2	7	2	6	8	4	7	9	2	7	10	3	2	4	2	0	0	12	11	21	0	4	3	0	0	5	0	2	2	0	3	0
NLJJMJOO_00848_hypothetical_protein	810	10	11	27	11	7	17	13	9	8	21	16	10	13	13	11	23	8	4	18	14	13	12	4	10	7	5	5	12	29	12	12	8	7	17	1	4	4	4	1	4	4	6
NLJJMJOO_00849_hypothetical_protein	924	27	7	36	12	8	8	15	2	8	5	14	10	1	7	11	38	13	6	8	10	6	2	6	4	0	2	0	34	32	16	14	4	19	5	7	4	16	2	8	1	4	0
NLJJMJOO_00850_hypothetical_protein	264	1	2	5	2	3	3	3	2	1	9	4	6	0	1	3	1	3	0	3	5	1	0	0	0	2	0	0	8	5	7	4	2	2	4	0	3	1	2	2	0	1	0
NLJJMJOO_00851_hypothetical_protein	3147	99	116	118	80	74	111	143	109	94	120	121	101	64	94	74	137	98	39	134	100	107	60	35	58	48	43	55	187	147	168	83	83	93	62	55	70	97	67	59	125	58	49
NLJJMJOO_00852_hypothetical_protein	1632	56	62	45	56	36	53	79	43	44	40	39	30	36	27	28	64	36	24	40	52	33	25	15	18	24	14	14	99	62	51	47	30	44	36	17	19	31	35	26	47	26	32
NLJJMJOO_00853_hypothetical_protein	468	2	8	9	4	3	3	5	9	9	8	11	10	2	8	2	13	0	6	3	11	4	0	0	6	0	2	0	12	9	6	4	4	3	9	5	0	3	4	3	4	4	4
NLJJMJOO_00854_hypothetical_protein	126	0	0	0	1	0	0	0	0	0	0	2	1	0	0	0	0	1	0	2	1	1	0	0	0	0	0	0	1	2	6	0	1	0	0	0	0	0	0	0	0	0	0
NLJJMJOO_00855_Adaptive_response_sensory_kinase_SasA	1080	10	6	8	3	7	12	4	6	4	13	13	10	5	6	4	30	7	8	12	13	9	6	2	10	2	0	4	28	17	14	10	6	6	2	0	4	4	5	3	2	6	2
NLJJMJOO_00856_Transcriptional_regulatory_protein_SrrA	735	27	13	18	6	11	25	15	15	11	19	16	15	12	5	8	26	14	12	14	13	6	3	10	1	2	0	1	39	36	36	34	5	15	6	9	9	3	8	11	8	6	7
NLJJMJOO_00857_Solvent_efflux_pump_periplasmic_linker_SrpA	1158	6	4	10	2	4	0	12	7	6	4	11	14	2	6	3	2	2	6	8	5	6	0	1	2	0	2	0	7	2	4	7	0	0	0	3	0	0	0	0	2	0	2
NLJJMJOO_00858_Multidrug_efflux_pump_subunit_AcrB	3147	10	4	13	4	2	4	16	9	10	18	4	9	4	4	4	8	10	2	7	2	15	4	5	8	2	2	0	9	14	12	2	6	17	10	2	12	2	2	0	6	0	2
NLJJMJOO_00859_hypothetical_protein	105	0	0	0	0	0	0	0	0	1	0	0	0	0	0	0	0	0	0	2	0	0	0	0	0	0	0	0	0	1	0	0	0	0	0	0	0	0	0	0	0	0	0
NLJJMJOO_00860_Methyl_viologen_resistance_protein_SmvA	1515	4	5	2	3	5	4	6	8	3	9	7	3	8	6	8	6	3	2	7	2	7	7	0	3	4	2	0	10	8	8	5	0	4	11	2	2	2	6	3	7	2	5
NLJJMJOO_00861_hypothetical_protein	510	5	8	10	2	6	3	8	5	8	8	14	4	7	2	12	4	11	2	8	8	9	6	7	5	8	2	17	19	14	10	2	6	7	15	8	6	8	9	6	20	5	4
NLJJMJOO_00862_hypothetical_protein	90	0	0	0	1	0	0	0	0	0	0	0	0	0	0	0	0	0	0	0	0	0	0	0	1	0	0	0	0	0	0	0	0	0	0	0	0	0	0	0	0	0	0
NLJJMJOO_00863_Bicyclomycin_resistance_protein	1200	9	9	21	5	11	6	8	8	6	14	10	8	11	4	4	11	8	0	6	2	12	2	4	5	5	7	2	22	19	12	6	3	4	8	3	5	6	5	2	4	10	2
NLJJMJOO_00864_Ferrichrome_outer_membrane_transporter_phage_receptor	2127	193	131	199	62	31	89	35	39	25	34	38	20	8	10	21	84	130	89	13	17	12	8	10	11	3	2	8	291	212	207	14	6	20	20	4	31	20	14	4	17	12	8
NLJJMJOO_00865_hypothetical_protein	297	30	21	18	22	13	30	17	19	19	26	33	15	14	16	20	11	17	16	20	15	5	2	8	0	3	0	5	34	44	25	29	25	31	14	11	6	1	2	6	0	5	3
NLJJMJOO_00866_hypothetical_protein	525	14	15	13	7	16	15	12	7	10	8	5	10	4	5	7	9	8	5	14	14	8	8	3	2	2	6	3	18	19	15	3	11	6	5	3	10	5	8	7	2	1	1
NLJJMJOO_00867_hypothetical_protein	123	2	2	0	4	0	1	0	0	0	1	1	2	0	0	0	0	1	0	0	5	0	1	0	0	1	0	0	2	1	0	1	0	0	0	0	2	0	0	0	0	0	1
NLJJMJOO_00868_2_nitroimidazole_transporter	1113	14	31	40	10	18	15	23	19	16	20	14	12	6	11	11	14	16	9	8	15	16	7	8	8	8	9	7	29	36	25	12	12	18	6	0	7	12	0	5	19	7	14
NLJJMJOO_00869_hypothetical_protein	1257	41	46	53	25	28	34	36	28	39	35	38	42	20	12	14	33	28	20	23	37	20	19	9	31	4	10	13	54	55	58	27	24	45	21	18	26	28	36	26	41	20	8
NLJJMJOO_00870_hypothetical_protein	171	1	1	0	0	0	0	0	0	2	1	2	1	0	0	0	1	0	0	0	4	0	0	0	0	0	0	0	0	1	0	0	0	0	0	0	0	0	1	0	0	0	0
NLJJMJOO_00871_Multidrug_resistance_protein_MdtC	3156	10	12	11	10	14	22	20	17	12	20	18	22	8	10	22	9	12	10	20	24	25	14	16	22	4	18	14	25	24	17	12	4	25	21	11	15	2	18	8	18	10	12
NLJJMJOO_00872_Multidrug_resistance_protein_MdtE	1098	3	0	7	0	2	0	0	3	4	4	2	0	0	2	0	0	4	1	2	3	2	5	0	3	2	0	4	4	0	6	0	0	2	2	0	0	0	0	0	4	0	0
NLJJMJOO_00873_hypothetical_protein	615	3	0	2	2	2	4	0	1	2	4	4	0	0	0	3	2	3	0	1	4	0	0	0	1	0	0	2	1	3	7	1	6	3	0	0	0	0	0	0	1	2	0
NLJJMJOO_00874_hypothetical_protein	1152	12	8	6	10	20	23	7	14	8	16	13	11	2	4	9	12	10	5	7	16	12	6	18	6	2	2	1	20	17	14	24	8	6	11	10	12	17	10	20	6	2	9
NLJJMJOO_00875_hypothetical_protein	426	7	9	7	5	4	2	2	5	4	1	8	11	2	2	6	13	13	1	0	6	2	0	4	0	2	0	2	9	12	5	3	4	4	0	2	4	3	1	4	6	2	4
NLJJMJOO_00876_Adaptive_response_sensory_kinase_SasA	1365	8	9	17	11	22	11	17	16	22	16	16	11	8	8	14	18	9	6	21	24	15	9	3	13	4	0	8	23	24	22	5	2	5	12	2	6	17	0	8	13	12	6
NLJJMJOO_00877_Transcriptional_regulatory_protein_tctD	687	16	26	20	14	9	26	28	22	20	13	24	23	8	14	11	31	18	9	21	26	28	14	8	6	8	2	10	29	20	24	16	8	18	7	4	3	6	7	3	16	1	6
NLJJMJOO_00878_hypothetical_protein	816	32	34	59	27	33	35	35	39	21	38	51	30	20	24	25	34	19	15	19	23	19	17	8	17	17	8	11	55	54	39	25	9	28	16	4	17	16	17	18	22	20	12
NLJJMJOO_00879_Macrolide_export_protein_MacA	1155	2	4	11	2	0	4	2	2	6	4	1	7	2	2	0	4	4	0	10	0	3	0	2	0	0	0	0	2	4	2	2	2	0	0	0	4	0	0	0	2	0	2
NLJJMJOO_00880_Multidrug_resistance_protein_MdtC	3060	7	13	19	13	14	7	12	16	6	18	13	13	10	15	4	9	10	4	12	17	25	10	7	6	3	6	8	30	10	24	9	8	11	5	1	6	10	15	2	14	10	3
NLJJMJOO_00881_hypothetical_protein	1143	16	13	27	7	15	9	10	9	3	15	13	13	14	6	12	11	4	4	9	12	3	8	7	4	2	2	14	34	26	11	21	10	12	12	9	10	16	2	0	8	5	3
NLJJMJOO_00882_Inner_membrane_protein_YejM	1842	11	8	4	15	16	2	12	4	5	16	12	12	19	6	18	13	9	10	14	16	7	20	2	6	7	8	4	25	23	9	10	14	11	10	9	14	10	6	8	12	2	6
NLJJMJOO_00883_hypothetical_protein	474	8	0	4	1	2	7	2	7	4	5	1	2	6	0	8	3	4	2	2	1	2	1	4	2	0	3	1	12	0	2	2	8	0	4	0	0	0	2	0	8	0	0
NLJJMJOO_00884_hypothetical_protein	870	6	5	5	6	6	9	0	4	3	10	5	6	5	5	7	6	4	3	5	9	4	4	2	2	2	0	0	19	15	8	5	2	4	3	2	6	2	0	0	1	5	0
NLJJMJOO_00885_HTH_type_transcriptional_regulator_DmlR	882	6	10	2	4	14	8	4	6	10	2	13	10	5	5	6	4	1	2	2	9	6	4	11	8	1	0	6	10	27	16	3	8	6	6	6	7	8	1	7	0	2	10
NLJJMJOO_00886_Nodulation_protein_D_2	906	60	32	45	21	16	21	20	12	11	17	34	13	13	2	9	36	33	15	15	15	9	10	9	8	7	4	4	66	48	49	26	17	28	11	9	12	12	11	12	8	2	6
NLJJMJOO_00887_hypothetical_protein	534	4	12	12	2	9	13	16	8	4	6	0	3	4	4	3	10	5	4	10	5	5	0	2	2	2	1	2	13	20	3	1	2	4	4	0	4	6	4	0	0	2	0
NLJJMJOO_00888_L_threonine_3_dehydrogenase	924	17	11	19	8	9	14	12	10	4	7	6	7	1	11	6	15	8	6	20	18	17	11	5	10	3	1	12	22	19	13	4	1	8	6	8	10	5	5	8	6	2	1
NLJJMJOO_00889_hypothetical_protein	225	1	3	1	1	1	6	0	3	2	4	1	3	4	2	7	0	2	0	1	1	3	0	1	0	0	0	2	5	3	4	2	0	0	2	2	1	2	3	0	2	0	0
NLJJMJOO_00890_Pyridoxine_4_dehydrogenase	873	13	9	20	2	8	7	5	6	14	16	23	7	4	8	6	9	7	4	13	9	18	4	7	4	1	4	4	17	19	16	12	18	7	8	4	6	10	5	9	9	3	8
NLJJMJOO_00891_Aldo_keto_reductase_YhdN	1059	1	10	13	6	13	6	5	17	4	20	19	7	3	13	9	12	5	1	18	10	13	1	2	4	4	4	0	16	9	16	3	6	2	2	3	2	10	10	1	6	6	1
NLJJMJOO_00892_IS5_family_transposase_IS4811	960	24	62	80	38	35	48	35	44	34	62	36	20	27	28	21	24	29	18	11	37	29	13	23	22	17	12	17	32	96	75	20	20	17	7	5	21	18	21	16	17	10	11
NLJJMJOO_00893_hypothetical_protein	1023	12	20	9	18	16	13	9	20	21	20	20	22	7	10	16	10	11	12	23	29	22	10	12	8	4	5	6	32	16	25	23	13	20	25	12	13	5	10	18	8	14	10
NLJJMJOO_00894_Isoquinoline_1_oxidoreductase_subunit_beta	2169	15	9	12	6	10	16	10	10	17	11	13	14	10	6	11	24	7	8	10	13	19	8	0	5	7	5	8	19	14	13	11	7	9	10	8	8	10	18	12	15	6	7
NLJJMJOO_00895_Isoquinoline_1_oxidoreductase_subunit_alpha	450	4	6	5	1	4	8	4	2	4	2	1	2	0	4	0	4	2	0	0	5	1	1	2	0	4	0	0	14	10	2	1	0	2	0	0	0	0	1	2	3	1	1
NLJJMJOO_00896_hypothetical_protein	345	5	4	9	4	6	2	4	2	0	4	1	2	2	2	1	4	0	3	8	1	5	5	2	4	0	0	0	3	8	13	7	1	0	3	0	6	14	0	0	6	8	4
NLJJMJOO_00897_Transcriptional_regulatory_protein_OmpR	720	14	7	8	9	10	4	14	9	9	7	16	8	8	10	4	4	4	3	10	10	8	6	14	11	5	5	6	17	16	15	6	9	10	6	7	7	7	5	2	2	2	3
NLJJMJOO_00898_Adaptive_response_sensory_kinase_SasA	1509	22	23	33	10	21	12	22	38	21	38	21	14	16	15	27	24	11	18	25	27	18	10	2	14	4	2	8	43	46	33	39	13	16	12	4	11	5	9	12	16	2	6
NLJJMJOO_00899_hypothetical_protein	408	7	2	8	3	0	5	4	5	0	8	1	6	10	1	4	9	1	4	8	4	6	6	2	8	0	0	2	19	10	5	6	4	2	0	2	5	8	4	3	8	3	6
NLJJMJOO_00900_HTH_type_transcriptional_activator_RhaS	924	30	17	25	29	6	16	22	12	18	28	17	13	15	13	6	19	21	16	22	26	15	10	9	8	0	3	6	54	39	32	29	19	21	10	11	16	2	6	2	9	13	4
NLJJMJOO_00901_hypothetical_protein	627	12	0	21	8	10	24	27	12	12	27	16	20	7	3	12	25	4	10	18	10	24	0	10	3	7	6	13	30	29	19	19	13	9	14	7	19	10	13	4	15	6	7
NLJJMJOO_00902_hypothetical_protein	1149	2	10	13	8	0	10	10	14	18	6	7	5	4	11	4	11	8	2	3	6	12	5	4	2	7	0	2	8	5	6	10	5	0	0	5	11	2	4	6	3	4	2
NLJJMJOO_00903_hypothetical_protein	528	5	3	3	5	4	3	5	2	6	3	6	13	2	0	6	6	0	4	0	0	4	3	7	1	4	2	2	22	11	4	6	5	0	4	2	2	7	8	3	2	0	0
NLJJMJOO_00904_hypothetical_protein	744	2	4	0	4	7	2	2	1	4	6	6	6	6	5	2	3	6	0	9	5	4	0	0	4	0	0	0	4	8	2	2	2	6	0	0	2	2	0	0	2	2	0
NLJJMJOO_00905_RutC_family_protein_YjgH	393	7	1	4	6	6	4	2	0	5	3	7	2	1	2	1	5	4	2	0	3	4	0	2	1	1	0	3	11	4	4	4	4	8	5	5	0	4	0	3	3	3	4
NLJJMJOO_00906_HTH_type_transcriptional_regulator_PgrR	927	6	4	7	2	3	2	4	13	2	10	10	4	4	2	9	10	2	8	15	5	6	4	4	4	2	8	0	12	9	6	4	3	9	9	3	9	3	5	4	6	10	2
NLJJMJOO_00907_p_hydroxybenzoic_acid_efflux_pump_subunit_AaeB	2076	13	12	20	10	10	17	13	12	8	20	14	16	10	14	16	12	10	5	23	15	19	10	5	8	6	6	2	13	17	13	21	10	25	8	2	11	7	10	8	9	2	2
NLJJMJOO_00908_p_hydroxybenzoic_acid_efflux_pump_subunit_AaeA	885	7	9	6	8	9	10	10	6	19	11	17	16	10	11	13	8	6	2	13	9	9	8	5	2	2	7	2	2	6	15	4	7	8	10	0	5	8	0	7	11	0	3
NLJJMJOO_00909_hypothetical_protein	219	6	2	4	4	5	4	6	3	1	3	3	4	1	1	3	0	2	2	4	7	2	3	0	0	2	0	4	3	1	0	6	2	3	5	2	1	3	1	0	1	3	0
NLJJMJOO_00910_hypothetical_protein	423	24	12	15	8	11	11	13	14	17	11	18	15	0	7	8	16	8	1	10	20	12	6	5	6	3	7	11	11	28	20	5	6	6	5	0	7	8	5	3	9	5	5
NLJJMJOO_00911_Thioredoxin_reductase	897	3	8	8	5	6	8	4	4	0	4	5	3	2	4	1	2	4	2	6	8	0	2	2	4	0	2	2	12	8	13	8	2	2	0	2	2	5	0	2	2	0	2
NLJJMJOO_00912_Inner_membrane_transport_protein_YdhP	1167	7	0	5	7	0	4	3	7	4	2	2	0	0	0	4	2	4	0	8	3	2	0	1	1	0	0	0	1	3	8	2	3	10	2	0	6	1	0	0	2	2	0
NLJJMJOO_00913_hypothetical_protein	855	34	27	19	13	25	34	13	8	14	29	30	13	7	10	28	14	4	6	17	24	31	11	6	10	2	8	10	22	27	34	20	11	11	14	13	24	22	20	10	24	23	7
NLJJMJOO_00914_HTH_type_transcriptional_regulator_DmlR	894	33	19	48	14	2	10	14	18	15	10	5	10	8	10	2	24	17	20	11	10	3	3	4	2	4	0	7	41	28	22	14	6	15	4	8	16	5	11	8	11	7	3
NLJJMJOO_00915_hypothetical_protein	660	4	0	7	2	2	4	3	6	2	3	4	10	4	3	2	1	4	0	0	4	8	0	0	0	2	0	1	4	14	20	5	4	0	0	2	2	0	0	4	0	0	3
NLJJMJOO_00916_hypothetical_protein	744	9	2	5	9	11	11	34	18	12	10	14	13	12	15	19	8	4	2	28	26	11	15	6	8	9	6	6	7	7	2	40	28	47	31	20	40	28	8	12	21	10	5
NLJJMJOO_00917_Imidazolonepropionase	1470	67	47	62	56	90	61	136	136	103	143	113	104	77	91	82	49	40	22	178	161	142	116	101	108	50	56	41	73	81	100	271	223	166	175	130	206	184	134	101	175	77	68
NLJJMJOO_00918_HTH_type_transcriptional_regulator_DmlR	915	18	8	24	8	14	16	28	10	12	25	10	18	14	7	25	16	11	8	16	12	14	4	22	17	18	12	21	36	32	23	2	9	25	24	8	16	10	14	18	28	22	18
NLJJMJOO_00919_Modulator_of_drug_activity_B	579	10	3	9	2	3	12	10	2	2	13	14	7	3	4	2	13	3	3	10	1	4	2	3	2	0	3	1	16	2	9	14	7	14	4	0	7	3	7	6	4	8	6
NLJJMJOO_00920_Protein_methionine_sulfoxide_reductase_heme_binding_subunit_MsrQ	621	14	11	15	6	4	8	5	14	11	15	7	10	6	5	9	16	12	6	12	18	10	2	5	6	9	6	2	30	12	20	7	10	9	6	4	4	11	6	3	4	0	1
NLJJMJOO_00921_Protein_methionine_sulfoxide_reductase_catalytic_subunit_MsrP	1017	50	41	44	28	24	29	31	25	16	20	25	33	20	12	18	39	27	44	26	16	20	16	18	10	4	7	4	86	57	35	26	29	24	8	10	8	15	10	14	6	4	4
NLJJMJOO_00922_hypothetical_protein	1656	20	22	39	17	20	16	26	22	21	29	26	8	4	11	12	35	12	13	13	13	17	8	11	8	3	7	17	44	32	34	15	3	13	12	11	13	4	8	6	20	12	4
NLJJMJOO_00923_hypothetical_protein	972	20	2	4	12	6	2	13	5	10	10	8	5	4	5	2	16	8	4	23	17	10	12	5	9	2	4	0	28	9	6	2	7	8	4	3	9	2	0	4	4	2	0
NLJJMJOO_00924_hypothetical_protein	1071	6	9	16	3	12	10	12	15	14	14	10	7	6	9	5	15	17	10	17	20	10	9	6	6	4	2	2	21	17	17	9	2	8	8	10	14	6	4	2	6	2	4
NLJJMJOO_00925_hypothetical_protein	534	5	3	3	7	7	5	5	4	5	12	8	3	3	2	5	7	0	11	7	4	2	4	3	0	5	1	0	5	7	3	7	6	9	4	5	5	0	4	0	8	1	2
NLJJMJOO_00926_hypothetical_protein	1728	11	5	20	26	15	25	22	18	21	40	18	17	12	27	19	29	21	11	29	32	30	12	19	14	8	4	13	32	29	24	28	13	16	11	4	29	17	15	5	14	23	10
NLJJMJOO_00927_Antitoxin_HigA	432	48	42	52	23	45	36	51	54	42	75	50	53	18	21	25	67	28	23	42	52	52	26	14	37	18	14	18	71	92	50	57	45	43	26	24	30	22	36	31	37	30	33
NLJJMJOO_00928_Glutamate_racemase	777	53	54	63	37	54	50	55	49	65	61	61	65	22	44	43	56	57	21	49	74	63	34	20	23	20	19	9	131	116	86	81	61	82	50	33	32	41	37	28	50	27	32
NLJJMJOO_00929_hypothetical_protein	756	8	23	17	10	8	12	21	20	7	20	7	10	12	16	8	11	17	20	32	23	10	0	6	4	1	4	8	14	30	30	19	15	15	6	3	7	8	13	9	16	3	11
NLJJMJOO_00930_hypothetical_protein	348	3	2	6	0	5	1	6	9	2	4	3	0	0	0	2	4	1	7	0	2	4	0	0	1	0	1	2	5	8	0	5	5	3	5	2	4	5	0	2	5	2	2
NLJJMJOO_00931_Bifunctional_protein_Aas	3474	53	58	75	42	58	78	57	61	45	48	42	30	29	20	32	24	46	22	31	20	35	16	10	22	16	3	4	97	116	115	48	71	98	60	60	117	32	25	33	31	40	29
NLJJMJOO_00932_hypothetical_protein	759	19	4	15	4	16	4	10	4	8	13	14	12	1	2	6	28	7	4	12	9	5	0	0	7	2	2	5	25	11	22	7	3	5	6	1	7	4	4	3	7	0	9
NLJJMJOO_00933_Glycine_cleavage_system_transcriptional_activator	936	22	21	24	12	14	12	15	8	12	24	6	6	9	4	6	15	10	4	11	12	6	2	4	5	4	2	5	31	18	20	7	10	8	5	5	8	11	0	4	3	0	4
NLJJMJOO_00934_hypothetical_protein	930	5	4	9	8	4	9	4	2	3	5	10	8	6	4	7	9	6	4	5	6	4	0	4	2	0	0	0	12	10	15	0	0	2	2	0	0	0	8	2	4	8	2
NLJJMJOO_00935_23S_rRNA_guanine745_N1_methyltransferase	867	25	4	21	5	19	18	10	19	11	18	25	11	12	12	14	11	8	4	22	25	14	6	6	4	2	8	0	12	35	27	9	6	14	4	6	2	2	6	4	0	5	1
NLJJMJOO_00936_Cold_shock_like_protein_CspG	207	76	73	103	55	119	95	64	132	78	140	88	176	53	73	132	69	71	72	88	101	64	14	8	32	2	12	29	101	150	130	34	37	64	18	25	60	39	37	38	38	19	23
NLJJMJOO_00937_putative_oxidoreductase	741	8	6	9	15	5	15	12	18	8	21	6	4	5	5	6	18	10	4	13	10	2	3	2	4	1	2	1	27	24	19	4	4	7	6	0	11	0	5	2	9	3	9
NLJJMJOO_00938_hypothetical_protein	963	8	19	20	10	16	13	21	27	18	15	28	8	12	14	22	15	11	16	11	19	9	4	2	4	6	2	6	17	45	24	10	8	6	0	4	17	4	4	3	12	5	14
NLJJMJOO_00939_Proton_glutamate_aspartate_symporter	1263	30	25	42	19	30	37	28	30	23	30	33	35	17	28	32	15	27	6	30	35	25	28	33	31	12	7	11	42	44	26	30	34	12	27	27	38	12	20	16	20	14	16
NLJJMJOO_00940_tRNA_specific_adenosine_deaminase	483	8	9	10	15	16	6	16	7	17	9	8	10	6	13	16	18	12	10	9	15	7	12	4	13	7	4	5	20	17	8	8	15	10	6	15	8	15	7	18	23	10	5
NLJJMJOO_00941_hypothetical_protein	174	13	13	33	7	5	13	13	7	11	17	15	9	5	0	13	3	10	28	8	8	4	25	29	48	8	9	6	17	19	17	14	9	16	11	2	4	12	7	20	16	8	10
NLJJMJOO_00942_Vitamin_B12_transporter_BtuB	2064	109	145	160	67	77	127	100	113	86	137	136	114	56	73	81	112	94	50	97	95	65	71	52	49	32	40	38	209	225	220	73	60	79	28	33	68	47	49	48	53	46	35
NLJJMJOO_00943_Quinoprotein_glucose_dehydrogenase	2556	107	79	104	61	46	74	62	47	59	56	45	30	19	27	19	87	68	43	17	27	17	14	8	6	10	6	20	155	147	138	47	45	51	31	14	30	39	21	30	36	7	16
NLJJMJOO_00944_Putative_NADP_dependent_oxidoreductase_YfmJ	999	85	99	107	47	53	76	68	45	43	84	76	58	31	17	37	67	78	87	51	42	38	8	14	28	3	12	7	122	150	137	60	64	62	40	30	31	48	20	17	19	13	15
NLJJMJOO_00945_hypothetical_protein	381	53	39	84	46	74	77	74	65	68	130	84	99	47	71	131	35	69	45	112	109	89	173	203	200	105	97	121	83	81	70	60	66	56	56	43	53	34	57	66	72	61	55
NLJJMJOO_00946_hypothetical_protein	1446	154	167	194	107	151	150	112	106	117	125	127	96	38	34	49	159	155	125	70	60	55	16	10	19	8	14	16	324	318	305	79	53	61	32	14	52	83	49	34	55	36	45
NLJJMJOO_00947_hypothetical_protein	879	12	7	9	6	6	6	8	15	2	4	13	9	1	3	4	7	6	4	2	9	3	2	1	1	7	7	11	20	22	12	3	2	11	7	4	0	6	5	14	11	6	1
NLJJMJOO_00948_HTH_type_transcriptional_regulator_GltC	873	24	13	17	16	12	17	9	7	6	6	12	11	10	5	7	25	6	12	15	8	10	8	4	6	16	9	17	10	28	25	15	6	2	15	10	10	6	16	19	12	8	12
NLJJMJOO_00949_hypothetical_protein	558	20	23	34	21	31	20	21	24	33	36	34	30	18	11	40	35	22	19	38	31	29	40	22	38	18	27	37	49	57	32	39	33	25	39	18	28	34	37	32	33	21	36
NLJJMJOO_00950_hypothetical_protein	1806	31	24	45	26	30	28	29	39	29	53	34	46	15	45	54	46	22	18	93	51	53	40	12	38	48	43	37	66	30	52	58	41	39	54	34	50	61	36	55	86	43	31
NLJJMJOO_00951_HTH_type_transcriptional_regulator_ArgP	867	17	10	14	6	13	12	24	18	13	12	20	15	8	9	11	36	14	3	28	20	15	14	11	4	6	5	6	33	19	15	6	13	32	4	6	7	3	7	8	0	12	10
NLJJMJOO_00952_hypothetical_protein	1296	983	586	1217	539	221	843	167	103	52	37	43	21	8	22	11	339	1245	1078	13	10	16	4	4	6	4	3	2	1866	724	1178	52	28	42	31	6	35	106	22	14	25	6	11
NLJJMJOO_00953_hypothetical_protein	1470	137	92	158	113	52	148	30	22	12	19	13	10	4	5	1	33	177	194	6	4	9	5	1	1	2	2	1	215	98	144	10	11	15	3	3	6	10	2	5	6	8	4
NLJJMJOO_00954_hypothetical_protein	1026	89	61	82	99	64	134	35	20	16	20	3	13	4	4	5	63	149	161	16	22	6	8	7	10	6	2	9	177	68	72	9	19	11	8	6	15	9	5	7	11	5	7
NLJJMJOO_00955_hypothetical_protein	1089	46	32	61	60	44	87	31	23	10	13	11	6	11	4	6	27	120	94	20	10	10	6	6	10	6	0	6	74	65	58	7	2	12	2	9	14	6	8	0	2	5	0
NLJJMJOO_00956_ABC_transporter_ATP_binding_permease_protein_YojI	1653	28	51	34	32	49	59	35	33	34	34	28	36	21	25	24	14	80	58	24	28	22	2	0	8	2	0	2	70	71	49	13	8	15	8	9	3	14	5	5	4	4	6
NLJJMJOO_00957_Ferric_iron_reductase_protein_FhuF	789	76	53	74	18	15	29	13	7	8	9	5	2	2	0	6	24	27	31	10	12	2	2	1	2	0	2	5	136	62	67	26	4	10	8	2	6	6	7	15	5	6	10
NLJJMJOO_00958_Iron3_hydroxamate_import_ATP_binding_protein_FhuC	768	70	46	86	14	18	18	9	23	11	16	16	8	6	2	5	35	35	15	2	4	8	0	0	0	0	0	0	95	67	92	16	4	10	4	0	12	12	8	13	13	5	4
NLJJMJOO_00959_Inositol_1_monophosphatase	798	40	23	38	16	33	27	26	15	16	26	18	36	8	5	8	14	22	7	11	20	14	5	2	6	0	2	0	38	38	35	16	12	20	7	8	11	13	4	4	9	2	1
NLJJMJOO_00960_hypothetical_protein	1572	77	99	133	53	80	106	94	103	83	113	122	103	15	43	41	78	71	42	80	74	72	20	8	20	19	12	18	126	241	136	61	29	62	17	27	32	39	25	27	41	32	38
NLJJMJOO_00961_putative_RNA_polymerase_sigma_factor_FecI	528	32	13	43	7	19	24	9	7	13	8	9	5	4	4	8	7	12	4	12	2	2	2	2	2	0	0	2	39	26	48	5	4	12	4	6	13	8	4	8	13	5	4
NLJJMJOO_00962_hypothetical_protein	207	2	7	6	4	2	3	3	6	1	6	2	2	4	4	3	3	5	0	1	6	7	4	1	0	0	0	1	10	14	10	7	2	1	0	1	7	3	0	4	7	2	0
NLJJMJOO_00963_Protein_MbtH	246	1	3	6	0	3	0	1	2	1	0	1	0	0	0	0	1	1	3	0	0	0	0	0	0	0	0	0	4	12	5	0	0	1	1	0	0	1	0	0	0	0	0
NLJJMJOO_00964_Linear_gramicidin_dehydrogenase_LgrE	741	2	8	9	2	5	3	0	0	0	1	1	0	0	0	0	0	13	4	0	0	1	2	0	0	0	2	0	7	11	20	0	2	1	1	2	0	4	0	2	1	0	0
NLJJMJOO_00965_4_phosphopantetheinyl_transferase_Sfp	741	4	3	7	2	0	7	2	1	2	3	1	3	0	0	4	0	4	2	3	2	2	0	0	2	2	0	0	7	7	12	2	0	0	0	0	0	6	0	0	0	2	2
NLJJMJOO_00966_hypothetical_protein	1002	8	16	14	2	0	10	0	3	0	8	3	4	2	0	0	2	3	0	0	3	2	6	0	2	5	0	0	10	15	12	0	6	0	2	4	6	2	1	2	4	0	2
NLJJMJOO_00967_Linear_gramicidin_synthase_subunit_B	9909	40	62	62	20	34	79	33	59	45	58	39	40	16	23	44	45	51	16	40	39	33	20	12	18	14	6	17	85	118	94	32	40	52	12	25	39	19	40	25	28	26	20
NLJJMJOO_00968_Linear_gramicidin_synthase_subunit_B	3324	29	22	32	16	30	23	42	51	28	50	34	31	13	13	24	31	24	5	30	41	32	11	20	12	14	4	16	56	76	49	19	26	41	21	6	22	24	17	32	20	14	18
NLJJMJOO_00969_Tyrocidine_synthase_3	11664	119	90	137	80	107	112	115	131	91	154	138	105	81	89	116	122	101	68	151	177	144	92	50	74	64	57	81	156	238	173	83	110	116	64	62	90	53	82	73	62	63	56
NLJJMJOO_00970_Ferrichrome_outer_membrane_transporter_phage_receptor	2202	264	216	281	119	107	173	110	88	105	123	96	103	74	65	90	154	205	153	85	104	93	47	38	63	30	23	25	434	267	339	92	71	71	58	45	98	81	93	77	83	40	85
NLJJMJOO_00971_Iron3_hydroxamate_binding_protein_FhuD	993	61	28	43	11	19	33	12	5	19	10	12	8	9	4	6	28	27	19	16	11	9	13	17	14	6	2	2	78	59	44	28	8	12	25	22	32	21	28	21	29	13	22
NLJJMJOO_00972_hypothetical_protein	333	1	5	0	0	2	2	3	2	0	1	1	1	0	0	3	2	1	0	0	1	3	4	2	7	4	2	0	5	8	8	1	2	3	7	5	4	7	4	2	7	2	7
NLJJMJOO_00973_Phosphoribosylglycinamide_formyltransferase	846	9	6	9	6	0	10	4	0	4	6	6	5	1	7	4	5	6	8	4	4	5	4	0	2	0	2	0	10	12	16	12	4	9	7	0	7	11	7	7	12	1	8
NLJJMJOO_00974_L_ornithine_N5_monooxygenase	1293	83	85	104	57	53	40	48	42	50	66	61	47	17	32	24	67	69	33	32	64	29	42	28	22	10	12	18	119	174	110	40	21	43	40	16	29	43	34	31	39	30	37
NLJJMJOO_00975_hypothetical_protein	1113	15	11	26	13	10	13	20	19	10	17	20	11	7	10	11	24	7	7	9	14	9	4	2	4	10	4	2	24	27	19	2	10	6	12	9	3	10	4	5	13	8	6
NLJJMJOO_00976_ABC_transporter_ATP_binding_permease_protein_YojI	1731	8	17	12	3	6	11	2	4	8	11	4	6	4	6	2	1	11	4	2	8	2	3	2	3	4	0	0	22	6	22	4	9	8	0	4	4	2	0	2	6	6	3
NLJJMJOO_00977_hypothetical_protein	624	18	12	24	3	0	7	2	2	2	0	2	0	0	0	0	7	10	3	4	4	0	0	0	0	0	1	0	8	7	9	0	1	4	0	0	0	8	2	4	0	0	0
NLJJMJOO_00978_Vibriobactin_utilization_protein_ViuB	957	42	26	43	21	2	26	4	4	6	2	11	0	2	2	0	19	20	12	2	2	2	1	2	2	2	2	0	60	34	44	5	4	0	0	3	4	4	0	6	4	0	0
NLJJMJOO_00979_Iron3_hydroxamate_import_system_permease_protein_FhuB	2001	83	41	133	39	8	39	18	6	14	8	1	10	2	4	11	43	55	50	3	4	0	4	2	2	2	0	0	98	97	85	0	4	6	3	4	4	11	0	0	2	4	1
NLJJMJOO_00980_ABC_transporter_ATP_binding_permease_protein_YojI	1662	47	14	46	23	8	31	15	11	5	7	13	5	3	5	3	31	50	20	12	4	12	3	2	13	8	1	8	87	53	77	7	2	13	7	12	13	4	4	8	6	8	7
NLJJMJOO_00981_putative_HTH_type_transcriptional_regulator_YbaQ	276	25	9	18	14	14	13	8	10	17	11	8	7	5	5	3	14	15	10	9	10	5	8	14	7	10	3	6	32	37	19	29	9	7	27	7	15	17	11	8	19	12	15
NLJJMJOO_00982_Endoribonuclease_HigB	282	12	13	11	16	15	19	18	5	26	17	6	5	7	7	3	21	12	8	5	7	6	5	2	5	4	7	10	44	35	34	32	5	7	8	23	32	22	10	11	14	9	4
NLJJMJOO_00983_HTH_type_transcriptional_activator_RhaR	882	25	25	36	14	9	32	7	12	5	2	9	3	6	0	2	7	38	18	3	2	4	0	2	0	4	2	0	32	47	45	16	4	8	14	2	10	8	10	12	8	4	15
NLJJMJOO_00984_Pesticin_receptor	2004	4	14	8	8	2	2	8	5	4	4	2	0	4	4	12	4	6	2	6	4	0	4	2	0	0	0	2	16	6	11	4	2	2	6	4	6	0	2	0	8	5	2
NLJJMJOO_00985_hypothetical_protein	1032	4	6	1	2	3	5	4	8	3	6	6	2	0	4	2	0	2	0	6	0	0	0	0	4	2	0	0	4	3	3	2	2	1	0	0	0	0	0	0	2	1	0
NLJJMJOO_00986_hypothetical_protein	1191	2	2	2	2	0	3	0	6	2	2	4	2	4	0	4	2	0	0	0	2	2	4	2	0	4	0	0	6	7	5	0	0	3	6	2	2	0	0	2	2	2	6
NLJJMJOO_00987_putative_RNA_polymerase_sigma_factor_FecI	555	9	9	16	2	5	10	5	0	2	8	0	1	2	0	4	11	13	7	3	0	0	1	0	2	0	2	0	18	23	13	5	2	4	0	0	0	4	2	2	0	0	0
NLJJMJOO_00988_Protein_FecR	1026	23	8	8	4	6	4	2	9	1	4	3	1	0	2	1	5	6	2	5	4	2	0	0	2	0	0	0	20	16	5	0	2	0	2	0	0	7	0	2	2	2	2
NLJJMJOO_00989_Ferrichrome_outer_membrane_transporter_phage_receptor	2463	4	2	6	0	6	5	8	6	6	4	0	4	12	3	3	9	2	4	0	2	4	4	4	0	2	2	2	14	10	16	2	6	6	4	0	2	2	4	0	8	6	4
NLJJMJOO_00990_Iron3_hydroxamate_binding_protein_FhuD	864	2	0	0	0	0	0	0	1	2	0	0	0	3	0	0	0	0	2	2	2	0	0	0	2	0	0	0	2	8	3	0	2	1	6	2	1	0	0	1	0	0	3
NLJJMJOO_00991_putative_RNA_polymerase_sigma_factor_FecI	525	8	6	14	2	0	6	0	0	6	1	0	0	0	0	1	3	4	7	0	0	0	0	0	0	0	0	0	18	6	15	0	0	0	0	1	2	0	1	1	2	2	2
NLJJMJOO_00992_Protein_FecR	987	16	16	20	2	4	12	3	6	4	6	2	4	2	2	5	3	6	3	10	2	4	0	2	2	2	0	1	13	15	15	0	4	4	2	4	4	8	0	0	0	4	2
NLJJMJOO_00993_Ferrichrome_outer_membrane_transporter_phage_receptor	2409	41	37	30	21	40	47	34	54	54	42	59	48	18	65	54	14	28	22	72	44	76	23	12	18	10	16	22	43	82	64	18	16	18	18	16	22	26	20	24	26	12	15
NLJJMJOO_00994_Iron3_hydroxamate_binding_protein_FhuD	960	2	4	12	4	3	8	6	4	7	14	6	8	3	8	0	4	2	2	12	4	0	2	2	9	0	0	4	8	11	2	2	0	2	7	2	8	4	7	6	6	8	4
NLJJMJOO_00995_Uronate_isomerase	1410	18	21	21	4	22	21	36	26	18	21	28	18	13	19	4	39	6	21	26	21	13	5	6	13	0	2	2	52	50	32	31	13	14	22	8	16	12	7	6	8	8	11
NLJJMJOO_00996_hypothetical_protein	2376	45	23	47	20	19	36	10	26	18	31	28	17	17	15	30	40	18	15	23	28	27	22	12	24	5	4	10	45	38	42	30	34	29	17	27	34	9	7	15	14	10	6
NLJJMJOO_00997_C4_dicarboxylate_TRAP_transporter_large_permease_protein_DctM	1299	10	21	10	4	6	8	2	2	4	7	10	6	8	10	10	6	12	2	4	6	3	7	5	4	0	0	0	20	12	24	0	2	8	5	0	14	4	3	2	8	0	3
NLJJMJOO_00998_hypothetical_protein	525	2	0	4	2	2	2	4	4	4	0	0	2	2	0	0	2	4	1	8	9	5	20	5	15	0	0	0	0	11	5	1	0	4	0	4	2	2	1	4	3	2	1
NLJJMJOO_00999_Solute_binding_protein	1038	37	32	26	8	15	12	13	10	11	23	12	10	12	10	8	17	4	15	20	16	10	83	70	102	1	0	4	15	44	33	15	11	15	9	9	2	12	8	2	0	4	4
NLJJMJOO_01000_Beta_glucuronidase	1818	17	10	47	16	16	15	7	8	10	14	10	12	5	3	6	14	4	8	15	4	8	47	22	35	0	0	2	18	17	20	12	6	6	6	0	8	8	1	2	8	4	2
NLJJMJOO_01001_Putative_L_lactate_dehydrogenase_operon_regulatory_protein	729	9	2	7	2	6	2	0	6	4	4	2	4	0	2	8	6	2	2	6	2	3	11	6	8	0	0	0	3	8	11	2	3	2	2	2	0	0	5	0	4	5	4
NLJJMJOO_01002_Mannonate_dehydratase	1173	13	4	6	4	6	0	2	8	6	10	5	8	9	7	13	21	10	6	18	9	4	17	0	20	2	0	0	17	14	12	10	1	7	0	0	2	2	10	4	0	3	4
NLJJMJOO_01003_Arginine_exporter_protein_ArgO	615	9	14	16	7	9	6	16	8	9	11	7	7	3	10	13	7	1	11	7	22	11	15	3	15	6	2	5	17	16	12	11	8	5	6	4	7	7	6	4	6	1	2
NLJJMJOO_01004_Low_specificity_L_threonine_aldolase	1008	54	47	68	68	44	74	68	56	67	85	70	60	35	32	51	44	47	39	50	43	55	22	21	25	16	20	31	99	87	60	70	43	32	48	23	31	23	34	25	24	32	36
NLJJMJOO_01005_Gamma_glutamylputrescine_oxidoreductase	1221	12	5	12	10	20	16	26	17	18	65	62	35	29	18	38	9	14	0	58	53	62	24	23	37	16	14	12	15	12	12	14	4	12	11	8	11	6	14	16	14	6	6
NLJJMJOO_01006_Spermidine_N1_acetyltransferase	552	12	7	37	10	12	26	26	20	19	16	26	19	5	12	16	11	18	10	30	10	18	9	2	11	2	0	4	25	26	45	23	16	20	14	2	16	22	6	8	26	4	8
NLJJMJOO_01007_Metalloprotease_LoiP	762	465	249	390	76	85	99	74	52	49	49	42	49	19	14	28	271	92	157	27	39	13	7	9	10	4	2	0	724	583	523	74	39	37	33	12	35	99	28	23	23	17	22
NLJJMJOO_01008_hypothetical_protein	117	10	4	3	1	1	0	2	0	2	1	1	0	1	1	1	5	0	0	2	0	0	2	4	3	1	0	0	14	4	7	4	3	10	0	0	4	0	1	0	1	1	1
NLJJMJOO_01009_hypothetical_protein	114	6	4	6	6	4	11	12	12	20	21	10	15	8	13	22	2	1	4	18	20	16	324	523	691	58	106	83	12	10	7	96	118	127	65	40	97	63	89	78	106	62	72
NLJJMJOO_01010_3_5_cyclic_adenosine_monophosphate_phosphodiesterase_CpdA	762	14	6	20	4	7	8	11	4	20	2	8	2	8	7	8	5	7	0	6	12	8	6	4	10	9	2	8	28	14	20	20	17	12	8	9	11	14	18	10	11	9	12
NLJJMJOO_01011_Glucarate_dehydratase_related_protein	1341	11	5	7	8	4	7	9	6	2	10	6	8	6	1	6	5	7	10	11	12	3	0	1	6	0	2	0	10	14	8	8	1	7	2	0	6	1	4	2	8	2	5
NLJJMJOO_01012_hypothetical_protein	945	5	8	18	10	4	10	9	5	3	9	5	4	8	11	11	4	6	2	12	11	5	6	4	0	4	2	2	20	17	13	4	1	3	0	0	4	4	1	4	0	4	3
NLJJMJOO_01013_hypothetical_protein	516	5	6	6	0	3	0	1	1	3	2	1	2	0	4	3	0	1	0	0	3	2	0	0	0	0	0	0	0	2	1	0	0	1	0	0	2	2	0	0	2	0	2
NLJJMJOO_01014_hypothetical_protein	1509	9	16	10	12	7	11	6	10	8	2	10	16	10	14	4	20	6	6	16	9	2	6	4	6	0	7	4	13	22	25	12	6	6	6	5	8	4	10	6	10	10	12
NLJJMJOO_01015_2_3_diketo_L_gulonate_reductase	1011	7	4	12	6	4	4	2	3	8	12	4	2	0	3	4	8	2	2	4	7	4	0	0	5	0	0	0	12	11	11	0	2	2	0	2	0	2	0	0	5	0	5
NLJJMJOO_01016_putative_5_dehydro_4_deoxyglucarate_dehydratase	912	4	5	4	2	4	6	4	3	0	4	4	4	3	8	14	1	2	2	6	4	2	0	2	0	0	2	0	9	8	4	2	2	4	0	0	2	0	0	0	2	2	2
NLJJMJOO_01017_hypothetical_protein	1056	8	2	6	4	3	6	11	13	10	12	9	4	5	0	2	6	0	10	4	2	5	4	5	0	0	0	2	20	13	8	2	5	5	2	4	2	4	9	0	6	0	2
NLJJMJOO_01018_hypothetical_protein	444	7	6	13	5	5	5	2	7	2	8	7	7	0	1	9	0	2	6	4	1	4	1	0	0	2	2	0	2	19	8	6	3	5	1	3	4	2	1	5	7	2	0
NLJJMJOO_01019_hypothetical_protein	1563	8	6	4	8	3	9	2	6	6	2	6	6	2	2	3	4	4	4	10	4	2	2	2	2	2	0	0	10	6	13	6	2	0	6	6	16	4	14	7	4	2	1
NLJJMJOO_01020_Galactarate_dehydratase_L_threo_forming	1569	0	6	7	3	0	4	6	4	8	5	5	12	4	4	8	6	0	4	4	12	2	2	2	0	2	0	0	20	14	8	2	4	0	0	0	0	2	4	0	2	2	1
NLJJMJOO_01021_Glucarate_dehydratase	1326	12	7	12	4	8	8	15	12	14	16	14	7	12	6	14	19	5	5	9	15	8	8	4	8	10	2	2	12	18	19	6	4	9	4	3	16	8	6	8	12	2	4
NLJJMJOO_01022_hypothetical_protein	984	0	4	6	2	3	4	10	4	8	12	13	5	0	4	6	0	7	0	10	14	15	2	0	2	0	0	4	10	6	3	6	0	6	2	0	2	2	2	0	0	2	0
NLJJMJOO_01023_hypothetical_protein	471	0	3	2	4	2	2	2	6	0	10	2	5	2	0	0	2	4	0	0	2	4	0	0	2	0	0	2	3	4	1	0	4	10	0	0	4	0	0	0	0	0	0
NLJJMJOO_01024_hypothetical_protein	1518	13	14	14	5	1	20	13	14	10	11	12	11	14	13	2	12	5	0	11	4	8	7	4	7	4	0	6	22	21	12	9	6	4	4	4	8	12	12	12	4	13	3
NLJJMJOO_01025_Acetolactate_synthase_isozyme_2_large_subunit	1686	12	27	18	18	8	27	12	13	20	30	15	20	12	13	13	23	20	17	14	21	13	4	5	1	10	2	3	38	25	32	10	18	14	3	7	4	4	6	2	2	2	6
NLJJMJOO_01026_hypothetical_protein	318	5	2	0	1	1	0	2	0	5	1	1	2	1	5	3	5	2	1	5	1	2	0	0	0	0	1	1	2	9	5	0	0	0	1	3	2	0	0	0	0	0	0
NLJJMJOO_01027_HTH_type_transcriptional_regulator_LutR	756	39	35	56	18	32	56	43	37	32	58	47	63	43	45	62	24	18	26	30	63	47	16	11	27	4	6	5	50	67	53	28	30	37	16	11	26	18	5	12	6	17	8
NLJJMJOO_01028_Alpha_ketoglutaric_semialdehyde_dehydrogenase	1575	107	168	176	128	128	161	165	161	143	228	224	141	125	120	123	146	98	48	218	239	181	43	41	45	23	18	31	205	181	208	139	96	136	82	72	67	52	69	44	47	58	28
NLJJMJOO_01029_HTH_type_transcriptional_regulator_NorG	1389	26	44	42	35	23	35	41	41	37	44	33	29	15	27	30	33	20	18	46	31	33	7	5	13	1	10	6	49	55	49	19	15	23	17	5	10	12	14	2	11	13	14
NLJJMJOO_01030_hypothetical_protein	1170	1	0	6	4	5	10	7	10	4	6	1	4	0	4	8	1	6	2	8	15	0	0	2	2	0	0	0	5	7	7	2	0	4	0	4	1	5	0	2	4	0	4
NLJJMJOO_01031_Ferrous_iron_efflux_pump_FieF	933	5	5	15	6	5	8	8	6	7	0	4	4	1	3	4	12	6	0	9	4	7	4	2	2	4	2	2	22	11	8	2	2	8	2	7	4	5	0	3	2	0	5
NLJJMJOO_01032_Non_heme_chloroperoxidase	843	25	13	17	14	21	20	29	18	22	20	13	15	26	8	8	19	16	15	13	13	17	18	2	9	49	25	21	35	38	16	38	28	16	54	15	42	31	24	22	52	25	23
NLJJMJOO_01033_IS3_family_transposase_ISRme12	264	1	3	2	2	2	4	1	2	0	1	0	0	0	0	0	0	0	0	4	3	2	3	0	1	14	10	8	4	5	4	1	0	3	3	1	1	5	3	7	8	1	4
NLJJMJOO_01034_IS110_family_transposase_ISEc21	1080	5	10	3	4	4	5	8	8	6	4	8	6	4	8	8	6	3	2	0	11	10	15	5	10	97	80	115	5	7	5	4	2	5	14	15	7	25	27	25	64	40	29
NLJJMJOO_01035_IS3_family_transposase_ISRme12	351	2	6	1	1	1	6	0	6	3	0	1	2	1	3	2	4	2	0	4	5	1	5	11	5	28	15	21	6	9	6	4	4	4	11	2	7	16	15	12	26	21	14
NLJJMJOO_01036_IS3_family_transposase_ISRme12	474	9	6	10	5	12	17	12	8	5	11	13	10	2	2	5	7	0	3	12	10	12	30	15	19	54	79	70	7	16	16	19	10	6	24	10	25	27	58	56	68	41	47
NLJJMJOO_01037_Nitrite_reductase_NADH_small_subunit	438	5	4	14	1	6	6	6	10	13	11	8	10	5	5	5	3	2	3	14	14	15	89	34	41	290	234	299	20	14	10	53	26	43	94	35	67	107	119	123	189	123	166
NLJJMJOO_01038_Nitrite_reductase_NADPH	2508	16	7	7	8	8	8	0	8	5	8	6	10	10	10	9	2	2	5	6	18	24	596	246	395	1641	1464	1570	21	15	10	400	187	262	511	295	425	460	730	724	1212	791	943
NLJJMJOO_01039_Nitrite_reductase_NADPH	1341	10	4	6	0	6	8	7	7	6	2	10	4	2	2	6	0	2	2	6	8	4	297	164	325	542	769	840	8	6	6	129	112	137	126	52	109	111	191	242	308	236	212
NLJJMJOO_01040_Nitrate_reductase	2766	12	8	6	2	6	9	6	12	4	0	4	4	6	12	16	6	4	2	7	4	15	367	217	289	971	1063	1057	15	22	4	117	105	129	158	98	171	211	246	268	435	372	302
NLJJMJOO_01041_Siroheme_synthase	900	7	4	6	4	11	8	3	14	4	10	14	8	4	2	10	2	3	3	3	14	20	95	41	86	281	308	408	11	16	4	26	26	31	63	47	32	71	87	85	190	137	102
NLJJMJOO_01042_putative_formate_transporter_1	810	9	12	13	7	0	8	2	5	2	2	4	3	2	2	6	2	2	0	5	4	2	90	56	69	444	378	444	9	4	10	29	12	18	61	36	66	86	109	123	186	131	152
NLJJMJOO_01043_Serine_threonine_protein_kinase_PknD	1716	18	9	15	14	8	4	15	4	5	9	4	6	4	11	8	12	6	2	6	7	6	12	8	7	36	27	44	15	8	4	6	4	13	16	2	13	9	11	17	30	20	23
NLJJMJOO_01044_2_5_diketo_D_gluconic_acid_reductase_B	813	20	28	40	18	26	25	10	15	15	22	20	18	6	8	18	8	10	18	10	12	8	4	7	12	18	22	24	53	45	57	24	17	17	24	15	30	26	8	12	20	8	10
NLJJMJOO_01045_hypothetical_protein	150	3	1	2	2	0	2	5	4	0	5	1	5	0	3	0	2	2	7	3	0	2	22	29	44	6	13	17	6	6	1	5	0	3	1	3	2	0	3	4	4	0	0
NLJJMJOO_01046_hypothetical_protein	249	2	5	13	3	2	3	5	9	3	6	7	3	3	2	5	11	3	2	1	4	0	7	25	12	3	2	3	13	18	6	4	10	19	0	1	2	1	0	2	3	0	2
NLJJMJOO_01047_Regulator_of_RpoS	714	30	46	26	36	58	44	41	29	29	54	36	15	19	11	21	36	33	14	31	26	29	32	13	27	31	27	44	49	52	46	65	62	84	31	20	34	44	28	34	46	21	34
NLJJMJOO_01048_hypothetical_protein	519	47	18	31	30	11	22	31	10	3	10	10	13	4	3	10	57	32	11	19	5	9	9	7	2	0	1	4	85	50	27	21	10	13	2	5	2	6	5	4	5	2	8
NLJJMJOO_01049_Sensor_histidine_kinase_RcsC	2241	41	20	49	25	27	22	34	22	19	22	12	8	14	9	11	52	13	20	28	13	10	6	6	4	2	2	8	67	37	36	20	15	15	3	11	16	7	12	2	19	10	6
NLJJMJOO_01050_hypothetical_protein	1170	22	9	19	11	9	2	9	14	11	14	13	9	10	5	7	28	8	5	18	10	10	0	0	8	2	4	4	30	20	9	22	16	24	6	5	14	2	8	10	7	2	0
NLJJMJOO_01051_hypothetical_protein	1677	111	40	94	75	28	23	123	32	13	45	29	32	28	11	17	144	58	56	55	34	38	10	6	10	12	2	4	156	60	66	220	63	151	38	35	33	21	18	2	15	19	6
NLJJMJOO_01052_Vitamin_B12_import_ATP_binding_protein_BtuD	1863	0	8	4	2	4	6	8	6	2	8	6	5	10	10	6	9	9	4	12	2	4	1	2	2	3	1	0	10	19	12	4	8	6	8	2	11	4	8	6	4	8	6
NLJJMJOO_01053_Glutathione_hydrolase_like_YwrD_proenzyme	1608	16	22	48	27	4	20	10	10	20	20	8	24	21	37	22	14	16	11	8	10	6	8	4	10	6	3	4	36	52	29	13	5	12	4	4	10	14	10	6	7	8	4
NLJJMJOO_01054_hypothetical_protein	1527	19	10	18	13	9	6	8	5	4	6	14	5	11	9	16	9	6	0	6	4	4	0	4	0	2	1	2	30	17	10	9	2	6	10	3	10	2	4	1	0	4	4
NLJJMJOO_01055_hypothetical_protein	498	5	2	9	1	0	4	3	2	5	2	2	4	0	7	3	4	2	0	0	0	0	1	0	1	0	0	1	9	4	4	2	2	5	1	0	3	0	0	5	0	0	2
NLJJMJOO_01056_hypothetical_protein	951	90	37	52	34	14	35	19	11	26	45	28	31	23	52	48	17	8	8	4	10	9	0	0	2	17	28	37	129	37	65	28	18	22	3	6	11	10	9	11	0	8	12
NLJJMJOO_01057_hypothetical_protein	531	26	13	21	5	8	16	15	8	8	21	21	17	10	14	23	6	2	3	5	6	1	4	0	0	9	5	9	17	22	13	4	3	7	2	4	4	6	4	3	4	2	2
NLJJMJOO_01058_Chromate_transport_protein	570	12	42	41	17	22	26	37	23	41	41	45	31	18	21	31	12	6	8	8	8	3	4	3	5	26	15	26	35	57	46	7	10	16	7	10	3	5	10	11	10	11	8
NLJJMJOO_01059_HTH_type_transcriptional_repressor_RspR	696	19	18	43	29	23	36	42	67	35	43	35	43	32	36	31	29	5	16	27	30	23	13	9	7	19	21	27	53	46	38	16	19	27	14	23	11	4	9	4	10	10	2
NLJJMJOO_01060_hypothetical_protein	570	21	13	31	13	19	26	28	26	20	26	20	18	15	14	14	8	8	7	19	9	18	9	5	2	8	16	6	34	37	14	6	4	6	1	3	6	7	4	4	6	5	1
NLJJMJOO_01061_hypothetical_protein	1665	21	32	44	18	37	25	30	27	10	34	28	20	0	23	18	36	18	15	28	27	20	15	8	6	9	6	6	58	45	50	17	13	20	3	2	14	20	24	16	14	8	11
NLJJMJOO_01062_hypothetical_protein	495	10	6	11	3	4	2	6	7	6	4	4	2	2	4	0	10	5	3	2	2	0	0	1	2	2	1	11	13	15	11	6	4	2	5	1	8	0	6	6	3	2	2
NLJJMJOO_01063_hypothetical_protein	993	27	35	30	14	12	36	25	21	20	20	26	13	8	10	8	25	9	13	17	15	21	8	13	10	37	37	33	44	55	32	26	27	13	12	1	9	28	16	17	53	14	18
NLJJMJOO_01064_putative_oxidoreductase	693	14	8	5	10	7	12	25	17	14	12	10	17	9	12	12	14	13	8	30	6	16	25	19	22	51	62	70	19	13	26	22	13	19	19	11	26	27	20	35	50	33	21
NLJJMJOO_01065_Nitrate_regulatory_protein	1278	23	10	38	10	22	28	29	20	26	24	9	13	6	9	14	24	10	13	10	10	17	63	35	57	275	269	305	37	36	9	64	24	52	48	40	53	77	120	128	189	98	171
NLJJMJOO_01066_hypothetical_protein	1353	8	5	10	2	2	4	2	2	2	5	3	4	4	2	2	2	0	4	14	0	6	677	332	545	2027	1873	2063	14	7	4	235	154	211	443	254	352	495	754	845	1217	792	858
NLJJMJOO_01067_hypothetical_protein	1020	19	15	32	8	24	28	16	21	28	28	18	11	7	11	24	14	6	14	24	9	6	12	15	11	12	7	8	46	41	36	31	34	19	14	8	17	8	9	13	17	16	16
NLJJMJOO_01068_hypothetical_protein	1125	13	9	18	13	18	8	11	6	6	13	13	11	3	9	22	14	9	10	8	13	15	10	11	19	34	7	30	19	18	12	19	8	16	15	12	15	14	13	20	22	8	7
NLJJMJOO_01069_hypothetical_protein	723	21	25	18	16	30	27	22	24	22	34	33	26	20	19	28	15	24	16	15	32	13	13	10	14	11	4	6	41	47	27	11	9	5	10	4	7	9	6	18	14	11	4
NLJJMJOO_01070_hypothetical_protein	1635	96	86	141	78	56	88	79	49	72	92	75	52	30	20	44	87	38	53	57	51	63	53	42	69	64	36	29	178	189	127	127	82	83	60	63	56	39	60	46	88	72	42
NLJJMJOO_01071_hypothetical_protein	1698	80	88	117	55	100	92	96	99	96	128	102	86	47	67	92	93	90	68	148	135	65	18	28	24	36	20	34	150	167	122	28	28	36	3	14	30	28	32	31	28	25	32
NLJJMJOO_01072_HTH_type_transcriptional_regulator_YhaJ	924	39	34	67	23	35	35	25	28	21	31	36	14	14	15	28	38	22	20	23	21	12	11	7	4	5	2	0	82	47	58	9	12	5	5	10	9	8	5	4	6	3	2
NLJJMJOO_01073_Glutathionyl_hydroquinone_reductase_YqjG	993	67	41	72	50	45	54	51	44	36	69	72	52	20	40	26	58	33	33	31	45	37	6	8	12	6	7	8	101	84	81	18	27	32	15	6	27	31	13	7	15	2	14
NLJJMJOO_01074_hypothetical_protein	489	22	37	47	28	37	42	87	69	86	88	103	67	40	63	46	22	30	10	57	81	74	48	73	92	48	56	72	48	58	42	187	120	138	108	62	101	86	72	98	136	64	75
NLJJMJOO_01075_hypothetical_protein	198	6	6	14	13	21	18	44	33	38	34	39	57	31	24	34	7	11	7	42	49	29	25	33	36	31	40	34	10	13	16	66	39	32	54	16	72	52	32	48	61	24	27
NLJJMJOO_01076_ATP_dependent_RNA_helicase_DeaD	1716	126	389	299	94	272	149	279	389	406	446	404	309	265	208	350	45	129	151	430	410	476	168	241	193	75	74	97	120	649	453	42	37	33	38	39	43	83	43	28	37	28	25
NLJJMJOO_01077_Endonuclease_V	687	15	14	6	3	12	6	10	16	5	13	20	6	1	8	7	28	8	2	19	4	9	6	4	4	2	1	2	12	10	6	12	7	7	5	3	11	7	6	4	4	7	3
NLJJMJOO_01078_hypothetical_protein	717	32	23	33	18	23	16	42	33	22	42	16	18	4	15	24	31	31	14	26	26	15	9	4	12	11	5	18	55	37	33	25	14	30	16	14	12	23	7	12	37	7	6
NLJJMJOO_01079_Thiol_peroxidase	501	92	59	110	65	88	90	100	91	91	135	130	86	57	64	82	84	66	69	84	124	77	31	26	34	19	10	10	164	179	115	39	28	25	4	18	34	39	29	25	39	29	28
NLJJMJOO_01080_Putative_glutamine_amidotransferase	684	22	30	30	13	19	27	35	19	27	21	27	28	5	13	26	10	13	13	19	38	24	15	6	8	9	9	10	31	47	36	26	14	19	14	14	30	11	10	9	21	13	18
NLJJMJOO_01081_hypothetical_protein	1011	46	42	67	31	54	68	53	51	56	59	50	53	23	28	45	44	29	30	58	52	49	28	26	32	28	21	36	71	122	115	77	43	78	47	22	46	37	56	49	49	59	48
NLJJMJOO_01082_hypothetical_protein	2535	37	20	42	38	45	45	70	52	43	61	48	25	30	27	28	49	20	33	53	75	45	38	40	41	30	25	25	68	46	47	18	18	35	26	19	24	21	26	26	28	25	17
NLJJMJOO_01083_hypothetical_protein	432	12	13	27	19	7	28	16	13	9	23	29	14	2	15	15	15	13	6	17	29	6	19	7	10	3	2	2	25	24	20	7	13	28	4	13	9	6	7	4	11	11	7
NLJJMJOO_01084_hypothetical_protein	1020	45	37	40	21	44	34	30	30	41	44	34	45	12	29	17	34	33	14	30	38	40	17	7	14	2	16	11	46	38	56	20	29	37	14	7	23	17	18	16	24	6	15
NLJJMJOO_01085_hypothetical_protein	1431	35	29	36	26	33	36	38	31	41	36	33	18	12	24	18	31	35	22	41	32	10	23	4	29	8	15	8	34	56	42	20	23	30	12	14	18	20	25	22	24	19	15
NLJJMJOO_01086_Inosine_5_monophosphate_dehydrogenase	690	266	287	412	353	611	627	846	807	778	1099	1154	856	718	740	1068	162	517	294	1217	1405	1122	498	470	646	53	62	54	568	446	451	787	1283	743	577	476	601	212	651	371	279	403	242
NLJJMJOO_01087_Serine_pyruvate_aminotransferase	1125	95	90	132	59	94	117	99	72	58	97	122	62	59	62	66	124	91	50	89	100	82	74	69	70	11	9	22	175	127	121	98	76	80	36	38	55	22	61	42	39	62	26
NLJJMJOO_01088_hypothetical_protein	780	4	5	4	0	2	6	0	4	0	6	3	1	2	2	6	14	2	7	3	4	2	11	5	7	0	2	0	6	5	3	4	6	3	1	0	4	3	5	5	4	2	0
NLJJMJOO_01089_Inositol_2_dehydrogenase_D_chiro_inositol_3_dehydrogenase	1050	8	6	9	8	4	4	8	10	15	14	15	19	9	6	4	3	0	5	5	9	12	10	13	16	2	0	0	7	19	11	5	14	9	12	10	6	9	9	5	11	8	9
NLJJMJOO_01090_Catabolite_control_protein_A	1002	19	12	19	13	10	9	14	10	9	14	20	11	5	5	20	11	7	13	14	6	19	7	10	9	2	13	4	20	21	27	13	9	20	2	15	7	7	12	12	12	5	11
NLJJMJOO_01091_Cytidine_deaminase	408	21	24	25	16	10	12	22	21	23	15	9	14	13	4	22	16	14	10	18	12	16	8	6	2	5	2	0	49	44	25	17	11	16	0	5	6	3	9	2	10	8	1
NLJJMJOO_01092_Purine_nucleoside_phosphorylase_DeoD_type	726	49	47	56	31	25	44	40	33	30	33	35	17	18	15	24	48	25	24	29	23	14	7	1	6	4	2	4	56	84	77	26	23	24	6	7	5	22	4	4	17	4	4
NLJJMJOO_01093_Phosphopentomutase	1245	45	69	88	43	28	56	29	19	44	49	37	22	29	9	6	46	26	39	37	28	32	31	8	14	8	8	10	79	98	95	31	20	26	8	15	6	20	10	10	11	6	4
NLJJMJOO_01094_Thymidine_phosphorylase	1356	60	73	101	42	41	55	43	39	31	42	37	54	22	15	27	49	24	17	28	38	20	14	14	14	4	8	6	97	99	130	50	26	28	16	2	12	11	4	9	17	13	6
NLJJMJOO_01095_Deoxyribose_phosphate_aldolase	795	21	38	34	23	10	29	11	9	10	15	13	20	6	9	11	31	20	20	26	11	7	2	10	13	3	1	0	42	41	42	12	10	13	6	4	7	6	4	2	12	0	4
NLJJMJOO_01096_Putative_nucleoside_permease_NupX	1284	32	44	56	20	30	35	25	34	12	41	35	21	26	14	15	25	22	17	21	23	7	55	35	44	13	4	8	72	65	63	55	24	53	12	19	7	16	10	6	20	5	8
NLJJMJOO_01097_hypothetical_protein	846	12	17	24	20	13	12	18	7	6	12	11	4	5	2	11	24	13	12	11	18	5	15	19	27	11	10	11	34	44	29	26	18	27	15	5	10	8	8	10	15	12	2
NLJJMJOO_01098_Deoxyribose_operon_repressor	783	14	10	23	15	21	13	7	14	8	35	12	16	7	5	11	9	9	7	11	9	16	4	17	25	2	4	3	32	25	34	12	9	14	6	4	12	5	10	17	21	13	15
NLJJMJOO_01099_Cytochrome_bo3_ubiquinol_oxidase_subunit_2	1008	219	308	319	42	40	74	107	83	72	124	118	85	28	24	44	286	49	30	63	97	67	84	222	173	0	7	4	430	503	428	23	17	16	15	12	10	77	11	3	13	16	9
NLJJMJOO_01100_Cytochrome_bo3_ubiquinol_oxidase_subunit_1	1995	488	684	667	132	91	111	195	181	138	234	202	153	105	80	114	631	91	66	137	193	168	74	185	136	4	17	14	1047	1095	1008	66	44	47	29	25	31	173	21	20	27	20	24
NLJJMJOO_01101_Cytochrome_bo3_ubiquinol_oxidase_subunit_3	621	141	152	173	26	18	19	47	40	21	54	68	37	17	18	33	122	15	9	34	54	20	24	5	22	0	2	0	217	203	203	11	9	5	9	2	1	37	6	3	3	2	2
NLJJMJOO_01102_Cytochrome_bo3_ubiquinol_oxidase_subunit_4	321	72	82	102	12	23	14	22	25	23	40	35	23	16	13	21	51	21	9	26	39	17	22	17	21	7	1	3	123	154	126	14	22	12	10	10	11	29	8	22	7	1	2
NLJJMJOO_01103_Protoheme_IX_farnesyltransferase	924	161	203	213	49	37	43	73	70	57	97	103	86	37	51	66	179	29	18	55	85	93	54	63	69	11	13	22	279	326	283	47	26	46	26	13	23	57	15	6	33	10	8
NLJJMJOO_01104_Phosphate_acetyltransferase	2181	96	48	101	58	41	83	71	35	42	39	39	36	14	13	12	40	30	14	17	16	23	20	19	25	32	19	31	133	83	74	57	43	52	48	37	60	47	50	63	69	51	58
NLJJMJOO_01105_Acetate_kinase	1185	43	58	72	40	39	78	86	37	72	36	55	38	8	7	7	22	25	19	19	18	8	14	11	10	19	15	25	92	95	91	60	38	48	22	19	31	25	44	37	50	56	50
NLJJMJOO_01106_hypothetical_protein	921	21	17	29	18	25	27	33	32	25	14	32	17	6	10	7	12	15	9	14	6	4	35	44	55	18	22	34	33	27	26	8	14	15	4	10	19	14	14	18	29	30	18
NLJJMJOO_01107_hypothetical_protein	513	187	281	237	105	56	179	96	55	65	37	37	50	19	16	34	78	113	65	23	22	11	14	31	23	14	18	23	346	449	332	276	100	174	106	86	103	104	57	60	76	62	56
NLJJMJOO_01108_Multidrug_resistance_protein_MdtN	1062	0	4	2	2	0	2	2	0	0	6	0	0	10	4	0	0	2	0	4	2	2	0	2	4	0	0	2	3	4	3	0	0	2	0	0	1	0	2	1	0	0	0
NLJJMJOO_01109_hypothetical_protein	1140	4	2	9	8	6	8	8	8	6	8	8	16	4	12	12	6	4	5	8	17	16	11	6	20	10	2	18	12	11	8	10	6	5	12	6	8	12	9	14	21	8	8
NLJJMJOO_01110_hypothetical_protein	186	13	3	6	4	12	10	21	32	17	41	33	34	26	22	54	5	8	15	44	51	48	31	16	22	9	19	14	10	22	18	49	36	34	20	24	32	26	28	13	27	18	13
NLJJMJOO_01111_hypothetical_protein	1710	279	199	249	61	23	70	46	24	21	28	25	16	18	12	25	154	71	169	10	24	15	8	15	10	13	13	2	319	299	262	18	14	17	4	7	12	53	7	12	29	18	16
NLJJMJOO_01112_Phosphomethylpyrimidine_synthase	1905	176	137	155	75	72	65	131	93	94	143	87	86	99	47	78	221	46	54	72	94	57	10	0	2	8	2	4	287	202	190	22	28	19	14	18	13	31	8	8	10	7	4
NLJJMJOO_01113_Aminopyrimidine_aminohydrolase	684	37	33	47	15	19	15	46	22	26	30	32	22	23	18	37	64	13	8	44	19	16	4	0	4	0	1	2	60	52	38	5	6	8	5	6	3	4	2	2	0	0	5
NLJJMJOO_01114_Glyoxylate_hydroxypyruvate_reductase_A	957	18	29	16	8	12	20	17	17	12	23	8	7	4	6	10	22	13	10	15	20	5	5	10	4	4	2	6	15	30	18	17	7	6	8	6	4	10	13	1	6	7	11
NLJJMJOO_01115_hypothetical_protein	768	15	20	29	12	12	13	11	10	12	24	18	12	7	9	4	15	2	10	6	11	8	10	4	6	2	0	4	36	21	26	17	3	7	12	2	5	6	5	4	1	8	1
NLJJMJOO_01116_hypothetical_protein	825	8	7	16	8	12	6	8	10	0	9	14	13	5	4	7	13	5	4	5	15	1	4	5	2	1	3	2	15	11	7	9	5	3	1	4	3	4	2	0	9	1	1
NLJJMJOO_01117_Histidine_transport_system_permease_protein_HisQ	720	5	4	11	10	8	9	16	20	6	21	13	7	9	9	14	13	10	3	10	22	5	4	3	3	2	12	4	30	21	11	5	12	13	2	4	8	15	13	2	8	9	17
NLJJMJOO_01118_Histidine_binding_periplasmic_protein	777	43	35	31	10	12	22	8	6	8	12	15	13	9	4	2	22	3	10	11	10	12	6	0	3	8	5	8	53	45	32	30	8	28	13	2	6	11	9	9	19	18	19
NLJJMJOO_01119_Octopine_permease_ATP_binding_protein_P	771	15	11	14	5	8	5	2	9	7	12	8	10	7	7	0	15	9	6	9	10	6	6	2	9	11	3	15	15	21	11	8	10	3	9	3	3	5	3	2	6	3	4
NLJJMJOO_01120_HTH_type_transcriptional_regulator_BetI	678	16	17	18	8	5	17	6	19	1	15	13	10	4	3	4	23	5	13	11	18	8	5	3	5	4	10	0	22	35	23	16	9	15	12	7	11	5	5	17	20	8	8
NLJJMJOO_01121_Arginine_pyruvate_transaminase_AruH	1188	31	24	41	13	10	15	15	18	8	12	10	12	13	14	7	26	12	17	20	15	4	4	4	0	7	4	4	58	27	21	14	12	14	17	9	12	5	12	2	26	14	4
NLJJMJOO_01122_2_hydroxymuconate_tautomerase	189	13	6	8	7	9	19	16	13	20	13	13	14	3	10	12	4	6	5	13	12	14	9	4	6	3	2	7	23	22	9	16	12	20	3	6	12	7	17	12	12	5	6
NLJJMJOO_01123_hypothetical_protein	363	25	16	32	14	17	16	13	10	14	22	22	19	9	16	21	24	14	6	8	14	17	16	15	8	7	6	5	38	41	19	28	10	20	7	5	20	8	11	10	26	14	17
NLJJMJOO_01124_hypothetical_protein	585	22	20	25	5	8	17	12	14	8	19	23	22	12	3	12	20	27	12	17	12	11	20	6	4	0	2	7	43	40	27	38	28	28	9	9	17	13	12	7	23	12	12
NLJJMJOO_01125_hypothetical_protein	456	26	4	9	10	10	9	9	11	5	2	5	5	2	10	17	19	5	3	9	5	5	7	0	0	2	3	3	22	27	17	11	6	4	8	6	8	5	4	4	7	7	3
NLJJMJOO_01126_Toxin_YoeB	255	1	4	1	1	2	1	0	7	0	1	4	4	3	3	1	3	2	2	0	3	8	2	1	2	2	2	0	4	8	4	4	2	2	5	0	4	0	2	3	3	3	7
NLJJMJOO_01127_Antitoxin_YefM	252	1	2	5	5	2	5	1	2	0	0	5	7	1	5	9	4	0	3	1	0	2	2	0	0	0	4	0	0	10	4	8	0	0	1	0	0	0	4	3	2	2	3
NLJJMJOO_01128_hypothetical_protein	240	4	1	0	1	0	1	3	0	1	3	0	3	0	0	1	1	0	0	1	0	0	0	0	1	0	0	0	1	1	4	1	0	0	0	1	0	0	0	1	0	3	0
NLJJMJOO_01129_hypothetical_protein	936	14	21	19	5	7	13	11	8	6	11	15	14	2	1	7	7	15	12	14	11	14	10	4	10	0	2	6	18	41	9	7	10	14	9	2	11	1	12	8	6	2	6
NLJJMJOO_01130_Alcohol_dehydrogenase	1020	4	10	20	4	11	12	11	11	16	26	6	12	4	4	7	6	15	4	9	12	2	10	6	15	8	2	4	26	24	18	16	12	11	13	10	14	15	6	6	16	4	12
NLJJMJOO_01131_HTH_type_transcriptional_regulator_PgrR	885	38	17	25	2	5	31	8	7	5	7	5	5	0	2	2	8	13	5	2	11	12	6	8	7	2	2	4	33	31	30	13	4	7	10	4	5	11	6	6	20	6	12
NLJJMJOO_01132_HTH_type_transcriptional_repressor_PurR	1005	32	35	48	31	41	43	39	28	42	36	45	30	18	18	31	31	30	25	24	40	25	5	14	10	2	2	10	99	80	91	31	25	28	14	14	20	12	15	17	14	20	14
NLJJMJOO_01133_4_hydroxy_tetrahydrodipicolinate_synthase	918	2	0	4	0	2	3	0	2	0	2	0	2	2	2	0	4	2	2	5	4	1	0	3	2	2	0	1	14	4	2	2	2	0	0	0	0	2	0	1	0	0	2
NLJJMJOO_01134_Divalent_metal_cation_transporter_MntH	1272	6	6	6	2	0	4	8	6	2	4	4	0	2	2	11	4	0	2	4	2	6	0	6	0	2	0	0	6	6	6	0	4	4	4	1	10	0	2	4	0	0	6
NLJJMJOO_01135_hypothetical_protein	1212	0	4	5	0	2	4	2	6	2	0	0	0	2	0	4	2	0	0	1	0	2	2	0	0	0	0	0	0	4	8	0	0	0	8	0	2	2	2	0	2	2	0
NLJJMJOO_01136_hypothetical_protein	534	13	5	17	4	1	10	7	3	15	1	6	3	2	0	2	17	4	2	0	8	2	5	2	8	0	0	2	25	7	5	13	4	3	4	0	4	1	6	0	6	0	0
NLJJMJOO_01137_HTH_type_transcriptional_activator_RhaS	732	10	20	9	4	8	12	12	6	14	8	14	2	17	0	6	17	11	6	9	9	6	2	4	1	2	2	6	23	15	11	6	4	13	4	4	3	10	3	0	1	6	4
NLJJMJOO_01138_Methyl_viologen_resistance_protein_YddG	882	5	6	4	9	7	6	3	5	2	4	19	3	5	6	6	12	0	6	5	4	6	2	3	2	2	0	2	5	8	5	13	4	8	1	2	8	0	0	0	2	6	3
NLJJMJOO_01139_hypothetical_protein	528	2	3	13	4	4	10	3	9	5	5	4	4	2	2	4	5	5	5	5	11	6	1	2	2	2	0	3	4	14	16	1	3	5	4	2	1	2	4	3	0	2	0
NLJJMJOO_01140_hypothetical_protein	471	13	13	7	5	10	0	3	6	9	6	9	10	4	0	1	2	9	7	7	5	0	5	0	0	0	0	0	15	13	8	4	1	2	2	1	2	0	3	1	2	0	2
NLJJMJOO_01141_hypothetical_protein	483	12	2	2	4	3	6	7	11	0	0	6	2	4	0	4	8	4	10	2	3	2	3	4	0	4	0	2	6	10	6	3	2	0	3	4	2	0	4	2	2	0	0
NLJJMJOO_01142_hypothetical_protein	288	8	2	5	4	0	3	6	5	0	5	2	3	3	0	6	3	1	1	0	4	3	1	0	0	1	1	0	3	4	1	2	4	1	4	2	6	0	3	2	2	0	2
NLJJMJOO_01143_HTH_type_transcriptional_activator_RhaS	882	33	23	34	19	20	34	9	22	40	26	23	17	16	13	18	32	20	13	21	28	18	10	7	12	6	8	10	54	51	24	19	25	32	6	4	9	8	12	6	5	16	6
NLJJMJOO_01144_hypothetical_protein	897	10	24	24	15	23	16	27	24	20	20	25	20	18	23	33	27	16	15	17	20	18	18	10	11	8	8	11	48	35	18	14	9	10	12	3	12	8	7	5	12	18	11
NLJJMJOO_01145_hypothetical_protein	231	8	4	9	7	9	5	14	7	5	9	13	9	3	4	5	4	4	6	7	10	2	3	3	3	0	0	5	11	2	5	1	3	5	3	1	3	1	5	3	7	3	3
NLJJMJOO_01146_hypothetical_protein	414	9	10	17	4	16	6	14	10	3	20	11	14	8	13	9	15	6	10	14	10	12	10	6	2	2	0	4	19	15	6	8	3	5	7	1	9	3	6	5	3	4	2
NLJJMJOO_01147_Glyoxal_reductase	822	10	14	17	12	15	26	17	10	9	25	23	15	11	10	7	27	21	10	18	20	15	8	8	5	12	4	10	21	27	22	21	14	5	12	12	11	11	13	6	16	6	12
NLJJMJOO_01148_Sulfoquinovose_isomerase	1248	19	17	26	16	22	23	36	14	18	27	19	19	13	16	11	16	16	10	10	16	18	22	12	18	5	5	9	40	24	26	33	42	30	16	10	17	10	16	12	16	12	7
NLJJMJOO_01149_hypothetical_protein	288	0	3	3	5	2	3	0	0	1	1	2	0	0	0	2	6	2	0	0	0	0	0	4	4	0	0	2	11	6	0	0	3	0	0	0	0	5	4	1	2	1	1
NLJJMJOO_01150_3_oxoacyl_acyl_carrier_protein_synthase_3	996	22	19	27	14	8	8	20	13	6	14	10	12	5	8	11	31	12	11	15	8	14	2	2	8	2	0	2	22	24	34	14	9	18	11	9	6	4	10	0	8	18	7
NLJJMJOO_01151_2_alkyl_3_oxoalkanoate_reductase	1011	14	21	17	6	12	14	7	17	11	17	8	8	1	9	11	11	17	4	10	6	3	0	4	2	2	0	1	26	12	7	15	4	9	11	4	6	2	3	0	7	6	3
NLJJMJOO_01152_hypothetical_protein	849	8	10	18	16	3	12	12	7	10	8	10	4	5	6	8	11	5	7	11	8	10	0	0	2	0	0	2	10	11	16	6	3	0	5	4	8	0	4	0	0	0	2
NLJJMJOO_01153_hypothetical_protein	1146	7	8	9	7	7	10	6	10	2	10	5	4	4	0	9	10	4	10	8	5	10	0	2	0	2	0	2	13	14	18	2	4	2	4	0	2	4	2	1	11	3	0
NLJJMJOO_01154_hypothetical_protein	1161	4	4	11	6	6	5	8	10	4	0	5	6	0	0	3	5	4	2	8	3	0	0	0	5	0	2	2	6	11	16	7	2	2	2	0	4	2	2	1	4	0	2
NLJJMJOO_01155_hypothetical_protein	1014	11	9	6	6	1	13	6	15	2	12	4	6	6	7	4	7	11	10	4	10	8	2	0	3	0	2	3	26	30	22	0	2	2	4	2	4	3	2	1	6	6	0
NLJJMJOO_01156_hypothetical_protein	1812	11	14	13	10	14	17	6	11	8	16	18	11	6	5	8	12	6	2	8	6	20	6	8	3	6	6	0	31	40	32	17	10	8	5	6	22	9	5	9	8	14	4
NLJJMJOO_01157_hypothetical_protein	339	0	2	0	2	2	2	2	0	1	1	2	0	0	0	0	0	5	2	0	0	0	0	0	0	0	0	0	4	0	2	0	1	0	2	0	1	0	2	2	5	0	0
NLJJMJOO_01158_hypothetical_protein	594	4	2	8	2	0	2	0	1	2	2	2	2	0	2	0	3	2	2	0	4	0	0	0	1	1	0	0	1	6	2	5	2	0	0	2	0	3	3	2	3	0	4
NLJJMJOO_01159_hypothetical_protein	387	2	3	3	0	3	0	3	2	0	1	1	0	0	3	0	4	6	3	1	1	0	2	2	2	0	0	0	4	2	6	5	1	2	0	0	4	0	4	0	0	0	1
NLJJMJOO_01160_hypothetical_protein	117	1	4	0	1	0	0	1	0	0	2	1	2	0	1	1	3	1	3	2	1	0	0	0	0	1	0	1	3	1	3	0	0	2	1	0	0	0	2	2	1	0	0
NLJJMJOO_01161_hypothetical_protein	90	1	0	0	1	1	0	1	0	0	0	0	0	0	0	0	1	0	0	0	1	1	1	0	0	0	0	0	2	2	0	1	0	0	0	0	0	0	0	0	0	1	1
NLJJMJOO_01162_Streptomycin_3_adenylyltransferase	771	3	3	8	5	7	3	10	6	2	11	9	7	8	2	7	16	3	8	2	7	1	11	6	1	1	1	2	16	17	4	5	4	2	4	3	3	3	0	6	7	0	5
NLJJMJOO_01163_hypothetical_protein	684	7	4	4	2	12	4	17	12	11	23	21	14	13	17	22	10	4	0	34	25	21	17	14	25	8	8	16	12	9	9	23	17	17	11	18	21	15	13	10	16	7	8
NLJJMJOO_01164_hypothetical_protein	528	2	3	4	2	2	6	3	2	2	4	4	0	6	3	0	3	0	2	1	1	3	6	1	3	2	2	4	2	3	3	7	3	6	6	4	4	3	5	6	0	0	5
NLJJMJOO_01165_HTH_type_transcriptional_regulator_DmlR	924	2	3	0	4	6	8	8	1	6	7	3	4	3	1	1	6	0	6	0	10	11	0	1	2	4	1	4	7	15	8	8	0	9	2	2	7	8	4	6	12	2	2
NLJJMJOO_01166_Inner_membrane_transport_protein_YdhP	1215	0	0	4	2	0	9	0	2	0	0	3	1	1	0	2	2	0	0	1	8	2	0	0	0	2	0	4	1	0	1	0	0	0	0	0	0	0	2	0	0	0	1
NLJJMJOO_01167_Aldo_keto_reductase_YhdN	1032	4	2	0	4	2	1	0	4	0	6	3	1	1	0	2	2	4	1	1	2	6	0	0	6	0	0	2	2	2	4	0	0	2	8	0	0	0	4	0	4	0	3
NLJJMJOO_01168_Sulfoquinovose_isomerase	1059	10	6	4	4	4	10	8	7	9	18	13	10	4	2	2	4	8	2	11	4	2	8	3	10	4	4	6	18	9	10	4	8	8	10	5	2	3	3	2	7	6	1
NLJJMJOO_01169_hypothetical_protein	171	4	14	5	0	13	4	4	5	8	2	9	14	5	2	6	3	4	3	5	3	9	4	7	9	7	2	2	9	14	6	9	8	6	10	7	9	5	6	1	12	1	3
NLJJMJOO_01170_Vitamin_B12_import_ATP_binding_protein_BtuD	1518	89	30	81	34	32	34	70	37	38	56	46	32	15	30	34	152	43	39	39	38	32	9	6	9	10	3	5	158	52	59	21	21	17	19	9	13	8	12	10	23	2	12
NLJJMJOO_01171_Ketol_acid_reductoisomerase_NADP	1473	1630	654	977	587	681	431	1026	484	389	645	477	429	282	229	302	3168	636	721	484	362	287	14	4	6	2	2	6	2580	907	802	71	30	54	28	10	40	170	13	18	10	21	19
NLJJMJOO_01172_HTH_type_transcriptional_activator_CmpR	879	6	10	24	5	8	8	11	10	4	14	16	12	4	4	10	9	8	2	16	6	12	2	1	0	4	0	6	27	13	24	11	6	2	8	2	2	6	4	2	2	4	0
NLJJMJOO_01173_hypothetical_protein	246	0	6	5	1	4	0	5	2	1	6	0	2	1	4	4	5	1	1	1	2	3	4	0	3	0	0	0	4	4	3	3	1	3	4	0	5	1	1	4	2	3	3
NLJJMJOO_01174_hypothetical_protein	870	15	3	13	3	8	6	6	15	8	8	11	6	5	3	6	20	9	3	17	11	11	0	0	3	2	4	2	13	15	3	8	2	15	6	2	9	10	5	2	0	4	5
NLJJMJOO_01175_hypothetical_protein	429	2	0	2	0	0	5	3	0	1	0	7	2	2	2	2	3	2	1	1	0	1	2	0	0	0	0	0	9	2	1	1	1	0	0	0	4	1	2	0	0	0	0
NLJJMJOO_01176_hypothetical_protein	681	1	3	1	0	3	2	4	2	0	2	2	2	1	0	3	0	0	0	0	0	0	0	0	0	1	0	0	2	2	4	3	2	0	0	0	3	1	0	0	0	0	0
NLJJMJOO_01177_hypothetical_protein	117	0	0	0	0	0	0	0	0	0	0	0	0	0	0	0	0	0	0	2	0	0	0	0	0	0	0	0	0	0	0	1	1	0	0	0	1	0	0	0	0	0	0
NLJJMJOO_01178_hypothetical_protein	366	0	0	0	2	0	4	3	2	3	5	5	0	2	0	4	3	2	1	0	2	0	2	0	0	0	0	0	5	2	2	10	0	2	2	0	3	5	0	0	1	0	0
NLJJMJOO_01179_Dihydroanticapsin_7_dehydrogenase	765	6	10	10	0	7	7	12	4	6	9	4	4	2	3	6	6	15	2	6	1	4	6	2	2	0	0	8	18	12	21	3	4	6	0	1	4	8	2	1	10	6	4
NLJJMJOO_01180_hypothetical_protein	537	19	8	3	7	2	8	10	13	7	3	10	3	2	3	3	6	4	3	8	4	10	2	2	9	5	14	6	12	19	11	16	2	8	8	2	10	8	7	6	2	3	10
NLJJMJOO_01181_FMN_dependent_NADH_azoreductase_1	669	0	2	5	4	0	4	2	0	4	2	2	1	0	0	0	4	0	0	0	0	0	0	0	0	0	0	0	4	4	0	0	2	1	0	0	0	2	0	0	2	0	0
NLJJMJOO_01182_HTH_type_transcriptional_regulator_DsdC	837	12	4	14	3	7	2	3	0	2	5	5	6	0	0	5	7	6	8	5	2	4	0	0	1	2	2	1	11	15	25	13	0	3	5	2	7	4	3	5	8	5	2
NLJJMJOO_01183_hypothetical_protein	276	4	2	2	0	0	5	2	0	1	0	1	0	0	0	0	2	2	0	4	2	0	0	1	0	0	0	0	3	1	1	2	0	1	0	0	0	2	3	0	0	0	0
NLJJMJOO_01184_hypothetical_protein	816	3	6	10	6	4	4	0	1	3	6	3	5	8	0	9	6	1	0	2	4	6	3	1	7	2	2	2	11	7	2	10	2	4	6	6	2	4	5	4	5	0	0
NLJJMJOO_01185_hypothetical_protein	351	2	1	7	4	4	2	9	7	5	11	1	7	2	5	6	11	5	6	3	1	4	8	1	4	8	2	3	7	3	6	12	1	14	3	2	6	6	3	4	17	4	3
NLJJMJOO_01186_Purine_ribonucleoside_efflux_pump_NepI	1218	12	5	16	2	16	8	7	1	10	9	8	9	5	2	9	10	2	4	4	6	6	6	5	5	7	0	0	17	13	8	13	5	3	10	2	2	14	5	4	7	7	4
NLJJMJOO_01187_RCS_specific_HTH_type_transcriptional_activator_RclR	933	16	5	13	10	17	6	9	7	8	17	9	10	2	4	13	13	2	7	18	14	8	12	12	17	10	4	7	18	23	17	6	3	10	5	2	6	11	19	12	14	14	15
NLJJMJOO_01188_hypothetical_protein	459	2	1	1	2	5	1	5	7	0	6	3	6	5	6	0	3	2	2	5	1	2	5	0	0	0	2	0	7	11	3	3	2	1	0	4	2	2	2	2	4	1	0
NLJJMJOO_01189_hypothetical_protein	474	14	12	14	4	12	10	14	15	10	24	17	9	9	13	9	11	11	5	17	27	13	5	7	6	2	1	4	18	26	18	16	12	8	1	3	8	9	4	2	5	8	12
NLJJMJOO_01190_ECF_RNA_polymerase_sigma_factor_SigJ	888	16	6	10	9	5	7	14	7	11	9	11	6	8	11	10	13	12	5	11	5	5	5	10	6	2	2	2	21	12	16	8	6	10	7	5	9	7	5	10	4	4	4
NLJJMJOO_01191_putative_manganese_efflux_pump_MntP	561	2	1	4	0	1	2	1	2	0	2	2	1	0	0	2	0	1	0	0	4	0	0	0	0	0	0	0	0	0	2	2	0	2	1	0	2	0	2	0	1	4	0
NLJJMJOO_01192_HTH_type_transcriptional_activator_RhaS	960	36	29	21	26	26	37	55	23	39	40	44	24	14	16	23	18	31	12	23	28	30	15	2	14	8	8	5	47	48	31	40	17	40	21	6	29	7	12	24	34	34	17
NLJJMJOO_01193_Efflux_pump_periplasmic_linker_BepF	1188	4	2	2	2	4	1	5	4	2	0	1	0	0	0	0	2	5	0	2	4	2	0	0	0	2	0	0	5	5	4	0	0	0	2	0	0	0	0	0	0	0	0
NLJJMJOO_01194_multidrug_efflux_RND_transporter_permease_subunit_OqxB12	3183	20	6	22	8	14	18	19	21	13	11	10	12	4	14	10	10	4	4	11	22	6	6	0	7	2	2	2	15	27	14	6	14	4	4	4	15	13	10	4	2	2	6
NLJJMJOO_01195_hypothetical_protein	960	11	5	10	2	14	4	3	8	7	10	24	9	4	4	6	8	6	5	9	12	18	6	4	17	2	2	10	10	24	18	18	8	6	11	14	16	8	7	10	10	4	14
NLJJMJOO_01196_HTH_type_transcriptional_activator_CmpR	972	18	22	15	8	6	16	10	6	6	4	0	4	1	2	6	22	10	6	14	5	5	0	4	6	3	0	0	31	16	19	14	9	5	6	0	5	2	4	4	4	2	4
NLJJMJOO_01197_hypothetical_protein	471	3	7	5	10	7	16	34	15	21	25	10	11	18	9	7	6	1	4	17	26	9	33	21	20	64	52	55	12	15	8	39	39	38	38	18	54	42	58	45	85	34	44
NLJJMJOO_01198_putative_cysteine_rich_protein_YhjQ	330	5	6	10	2	4	8	7	3	14	14	24	19	8	10	3	6	4	7	22	20	21	9	3	8	6	17	25	9	7	10	26	21	21	18	9	8	25	19	17	33	13	26
NLJJMJOO_01199_Putative_phosphoribosyl_transferase	654	7	16	19	8	15	7	22	12	17	9	12	6	8	11	16	11	16	4	21	25	16	13	8	6	4	7	8	8	12	21	25	12	16	33	12	22	17	20	16	25	9	12
NLJJMJOO_01200_hypothetical_protein	729	9	9	21	6	5	13	11	6	9	9	20	10	10	6	4	10	12	12	14	6	7	4	10	2	2	5	1	14	38	24	6	17	16	5	9	13	8	9	10	13	4	3
NLJJMJOO_01201_L_threonine_3_dehydrogenase	1020	77	59	121	30	52	36	34	49	40	56	37	40	36	28	42	52	41	27	55	44	41	54	41	39	21	15	19	125	132	109	36	39	66	31	15	35	44	61	43	66	41	55
NLJJMJOO_01202_hypothetical_protein	399	49	24	42	4	18	28	16	4	14	9	6	8	4	12	6	20	5	12	2	7	7	4	8	6	2	0	4	69	37	39	14	8	23	5	8	2	18	15	7	44	8	17
NLJJMJOO_01203_D_inositol_3_phosphate_glycosyltransferase	1953	70	55	113	22	30	36	50	22	33	22	26	22	14	38	20	79	21	15	26	31	26	23	18	12	0	8	8	207	54	81	48	31	49	48	27	35	38	16	36	68	26	42
NLJJMJOO_01204_hypothetical_protein	1953	69	28	54	27	42	16	40	38	38	59	30	31	27	24	25	55	31	16	41	48	37	20	31	28	14	18	14	93	33	38	45	23	30	30	20	18	14	22	10	50	19	33
NLJJMJOO_01205_GTP_cyclohydrolase_2	1104	26	15	20	15	15	6	25	29	13	34	17	10	15	12	15	62	27	7	29	29	8	14	8	8	20	8	8	75	15	24	49	35	22	32	8	24	15	8	6	26	8	11
NLJJMJOO_01206_Creatinine_amidohydrolase	792	18	6	18	5	8	20	15	10	18	19	10	11	14	9	10	21	13	5	30	23	20	8	2	8	11	5	5	19	27	20	13	14	14	16	8	21	10	6	8	25	10	9
NLJJMJOO_01207_hypothetical_protein	783	30	21	15	11	18	10	32	12	13	16	19	14	9	10	13	12	5	6	24	13	13	11	0	4	2	2	2	40	19	9	22	8	11	12	5	18	2	11	9	25	14	3
NLJJMJOO_01208_Glucans_biosynthesis_protein_G	1563	120	91	138	55	48	68	71	51	31	81	57	52	30	54	57	76	45	26	57	62	67	27	16	28	20	20	17	168	124	134	99	78	95	34	39	55	38	40	65	54	37	32
NLJJMJOO_01209_hypothetical_protein	1587	18	16	34	14	36	21	38	27	30	30	35	28	23	19	27	18	18	13	36	47	23	14	15	14	4	5	13	54	35	38	32	29	22	16	26	16	22	26	16	32	26	17
NLJJMJOO_01210_hypothetical_protein	351	8	6	8	10	8	6	9	6	16	17	9	10	3	1	13	8	4	3	14	8	11	4	5	2	3	1	1	9	16	9	8	4	2	4	3	5	6	4	7	11	2	4
NLJJMJOO_01211_Lipid_A_biosynthesis_lauroyltransferase	936	34	39	77	34	59	55	65	63	60	68	85	47	21	34	34	44	39	38	62	57	54	24	11	17	15	6	18	85	81	88	24	25	18	24	13	13	12	16	13	20	17	21
NLJJMJOO_01212_hypothetical_protein	390	73	54	78	46	62	86	79	50	47	63	87	52	16	29	31	66	36	40	53	58	48	11	13	17	4	3	6	75	111	80	18	12	30	10	3	9	24	12	22	21	23	11
NLJJMJOO_01213_Virulence_protein	384	21	16	28	14	28	18	27	22	28	29	40	24	20	6	22	27	15	15	17	44	22	15	10	11	4	4	13	35	27	32	11	13	12	8	5	15	7	13	21	19	1	9
NLJJMJOO_01214_hypothetical_protein	645	18	21	28	8	27	26	21	18	23	21	27	18	12	13	16	17	26	18	25	34	14	10	6	10	0	2	4	59	47	25	25	19	12	9	9	19	9	10	21	12	7	13
NLJJMJOO_01215_putative_MFS_type_transporter_YcaD	1374	11	23	21	21	39	28	34	59	35	50	60	44	31	34	43	17	28	17	70	55	59	10	19	25	3	0	2	24	50	35	10	6	13	11	7	6	12	10	13	10	2	0
NLJJMJOO_01216_3_methylmercaptopropionyl_CoA_dehydrogenase	1788	200	188	307	140	147	232	161	152	136	232	166	190	115	139	157	72	174	189	190	243	179	54	45	74	15	6	12	338	351	308	163	103	113	59	44	63	58	88	48	29	43	21
NLJJMJOO_01217_Long_chain_fatty_acid_CoA_ligase	1629	49	17	38	58	62	79	83	37	69	61	75	54	71	51	71	56	82	38	84	85	81	18	16	16	12	10	9	81	34	26	51	49	45	11	28	20	8	16	9	21	6	5
NLJJMJOO_01218_3_hydroxybutyryl_CoA_dehydrogenase	849	20	23	23	50	56	61	81	41	58	60	43	32	33	53	48	28	77	44	66	59	66	12	7	16	4	2	4	37	22	27	32	40	43	16	15	20	8	6	10	8	11	9
NLJJMJOO_01219_Short_chain_enoyl_CoA_hydratase	774	58	66	98	66	84	87	84	68	90	83	76	50	49	35	71	66	65	50	87	78	58	18	24	19	10	4	12	97	74	91	68	74	62	33	16	22	20	35	10	15	14	8
NLJJMJOO_01220_Homoserine_homoserine_lactone_efflux_protein	618	51	30	39	37	16	41	52	43	33	54	45	42	14	17	35	41	37	16	34	38	42	18	17	51	11	6	16	62	60	49	24	30	27	13	17	17	15	5	14	11	15	17
NLJJMJOO_01221_hypothetical_protein	702	38	44	65	52	56	62	45	38	44	47	51	32	31	44	59	62	64	23	72	71	44	34	27	25	7	16	17	103	53	65	43	63	39	15	18	31	14	13	18	26	12	23
NLJJMJOO_01222_putative_protein_YaeQ	540	23	24	48	31	45	30	30	26	36	47	52	41	31	19	44	39	23	19	33	62	33	12	6	13	11	13	12	91	71	59	20	22	27	4	19	26	21	21	9	14	6	11
NLJJMJOO_01223_hypothetical_protein	990	13	16	40	7	12	18	16	8	11	10	5	6	6	10	7	8	4	12	9	11	11	8	5	4	2	2	7	18	35	18	7	0	7	2	0	5	9	5	13	10	0	0
NLJJMJOO_01224_hypothetical_protein	330	4	2	9	6	3	0	11	0	1	7	6	9	0	7	3	1	2	2	0	1	2	8	1	4	1	2	0	15	7	14	0	0	5	1	0	7	1	0	3	0	2	2
NLJJMJOO_01225_hypothetical_protein	324	28	21	22	3	10	6	10	8	7	10	10	5	4	11	7	12	4	7	13	6	10	2	7	4	3	1	0	22	45	18	2	2	6	0	1	1	6	4	0	1	3	3
NLJJMJOO_01226_Disulfide_bond_oxidoreductase_YghU	873	30	40	71	8	17	16	20	21	14	25	23	20	21	9	10	35	8	16	11	24	8	2	8	2	4	0	1	48	76	90	15	0	10	7	10	14	27	7	12	8	12	6
NLJJMJOO_01227_Putative_racemase_YgeA	696	32	34	65	20	27	13	30	13	21	25	23	17	14	19	12	23	7	16	25	20	19	13	10	8	6	9	10	50	48	39	22	24	21	5	15	19	19	17	17	10	15	13
NLJJMJOO_01228_Organic_hydroperoxide_resistance_protein_OhrB	432	61	67	57	34	25	21	34	15	24	40	22	11	15	8	15	29	14	16	18	25	12	7	1	5	3	3	4	77	99	82	25	13	14	39	5	40	37	25	39	54	20	27
NLJJMJOO_01229_Organic_hydroperoxide_resistance_transcriptional_regulator	444	49	62	90	40	43	50	47	59	61	67	82	58	24	63	70	32	29	21	88	71	83	23	14	20	16	8	20	87	106	85	38	22	31	27	16	47	34	24	22	51	15	16
NLJJMJOO_01230_Solute_binding_protein	1074	528	644	687	304	352	394	377	296	278	402	457	354	557	598	649	420	235	519	1067	733	660	8	10	5	12	4	6	805	1259	891	24	14	33	21	8	35	169	8	19	11	16	22
NLJJMJOO_01231_hypothetical_protein	594	104	142	161	63	78	88	83	85	87	130	126	88	187	154	151	127	49	110	237	199	188	6	4	1	6	5	0	171	298	213	9	13	12	10	4	10	38	8	0	5	3	6
NLJJMJOO_01232_Sialic_acid_TRAP_transporter_permease_protein_SiaT	1281	225	377	385	181	268	188	279	242	229	266	304	184	500	436	431	300	184	273	592	574	454	11	7	10	4	0	8	448	632	530	15	16	27	17	11	19	76	13	10	13	10	11
NLJJMJOO_01233_Thermoresistant_gluconokinase	528	94	123	117	97	78	57	106	78	68	96	107	70	169	120	184	139	56	108	228	165	144	7	4	2	2	2	2	157	184	185	10	2	15	1	5	12	17	8	6	7	0	4
NLJJMJOO_01234_HTH_type_transcriptional_regulator_GntR	996	35	42	71	34	39	40	42	37	45	78	69	43	59	83	80	48	12	34	72	100	93	7	4	12	4	3	6	64	73	87	10	7	10	14	8	8	21	8	2	12	6	5
NLJJMJOO_01235_putative_protein_YcbX	849	33	28	50	41	28	49	44	33	53	57	39	38	29	33	46	67	30	35	54	61	28	14	25	11	10	3	9	56	70	72	46	25	23	13	15	13	11	10	25	25	15	10
NLJJMJOO_01236_hypothetical_protein	906	11	20	31	19	22	11	27	12	18	36	19	15	7	15	6	27	30	22	28	31	20	16	13	14	5	2	6	50	48	50	19	5	20	8	9	16	10	10	7	14	13	4
NLJJMJOO_01237_Peroxiredoxin_OsmC	423	105	105	122	75	170	181	263	293	275	500	351	395	144	195	283	51	108	62	326	263	259	120	89	153	34	65	79	146	198	157	126	87	112	39	27	67	50	35	31	55	39	30
NLJJMJOO_01238_hypothetical_protein	429	46	25	42	28	41	37	54	50	39	63	29	49	36	28	63	14	37	20	81	89	57	26	14	30	14	23	16	53	65	43	46	34	21	35	22	48	43	16	21	11	14	13
NLJJMJOO_01239_hypothetical_protein	957	43	18	31	31	24	30	27	31	27	24	28	24	15	6	12	29	24	21	20	33	24	12	12	28	0	1	6	49	39	26	18	19	14	6	10	20	9	5	5	6	10	7
NLJJMJOO_01240_hypothetical_protein	669	13	8	15	10	13	19	14	13	11	20	18	19	12	11	15	10	21	8	18	25	16	3	4	5	3	2	0	32	23	13	16	14	13	6	6	3	4	3	2	11	3	3
NLJJMJOO_01241_putative_Nudix_hydrolase_NudL	672	20	16	37	19	27	24	21	22	26	27	27	12	11	16	22	27	25	11	38	24	30	6	7	4	6	2	5	29	43	27	17	12	16	11	0	6	16	15	6	10	9	4
NLJJMJOO_01242_hypothetical_protein	558	32	29	41	27	24	16	36	23	29	26	32	24	15	25	9	24	35	10	36	30	23	12	16	18	12	2	18	41	55	48	10	17	18	11	14	22	30	21	20	23	16	13
NLJJMJOO_01243_GTP_cyclohydrolase_1_type_2_	312	10	12	11	6	11	29	15	14	8	19	14	14	6	3	10	13	11	7	7	19	14	6	5	4	12	4	1	16	25	16	13	8	14	6	8	6	15	11	6	14	19	9
NLJJMJOO_01244_Transcriptional_regulator_LsrR	951	22	22	23	10	33	20	31	21	21	27	37	17	17	13	19	34	13	13	13	25	19	8	14	12	10	6	11	24	31	29	20	16	16	15	9	19	6	4	10	23	4	6
NLJJMJOO_01245_hypothetical_protein	1320	50	21	56	43	50	58	46	56	37	45	93	31	152	253	157	28	20	9	109	529	237	2	2	2	0	0	0	45	27	35	38	29	27	16	8	13	14	47	8	6	35	24
NLJJMJOO_01246_Trehalose_transport_system_permease_protein_SugA	891	4	6	4	7	9	4	10	10	2	5	14	6	23	50	36	2	2	0	32	48	32	4	0	0	0	0	0	6	5	4	4	0	0	2	4	2	0	0	0	5	0	2
NLJJMJOO_01247_Trehalose_transport_system_permease_protein_SugB	867	2	3	6	3	7	8	6	23	4	3	11	0	28	39	32	12	3	4	14	98	35	0	2	0	0	0	0	7	7	3	4	2	2	1	0	4	8	2	4	3	4	2
NLJJMJOO_01248_Maltose_maltodextrin_import_ATP_binding_protein_MalK	1152	6	4	7	13	12	2	7	9	6	5	24	4	46	67	56	8	4	5	42	142	42	0	2	0	0	0	0	7	6	16	2	12	1	4	13	1	2	2	0	0	1	1
NLJJMJOO_01249_6_phosphogluconate_phosphatase	684	8	2	5	2	4	5	4	0	5	7	6	0	12	39	24	9	4	2	13	50	32	0	2	0	2	0	0	12	2	4	2	2	0	0	0	1	2	0	0	0	0	3
NLJJMJOO_01250_Sorbitol_dehydrogenase	786	4	5	3	2	2	2	3	8	4	10	5	2	31	52	18	1	5	0	42	54	13	0	0	0	3	2	0	6	9	3	4	0	0	7	0	6	2	0	0	1	0	0
NLJJMJOO_01251_Uridine_kinase	621	2	0	1	0	2	2	0	5	0	6	12	2	23	37	18	2	0	0	23	34	17	0	0	0	0	0	0	2	0	5	0	0	3	2	0	0	2	3	0	2	0	2
NLJJMJOO_01252_Mannitol_2_dehydrogenase	1506	24	0	27	9	12	23	18	28	15	37	25	25	46	70	31	23	8	8	29	122	43	10	8	8	6	5	6	21	16	25	10	10	9	4	9	7	7	14	18	9	14	8
NLJJMJOO_01253_Xylulose_kinase	1488	63	53	63	31	48	37	60	44	41	54	57	52	38	106	58	70	53	26	73	119	79	44	28	20	8	10	9	91	98	63	20	18	25	9	14	19	27	16	12	14	11	18
NLJJMJOO_01254_Transaldolase_B	954	113	112	125	88	113	106	115	110	125	149	160	104	91	115	80	164	72	73	143	196	112	32	48	41	30	17	14	195	161	166	69	71	65	48	31	33	36	31	18	42	28	30
NLJJMJOO_01255_hypothetical_protein	843	21	11	29	9	25	24	29	52	40	47	45	25	16	41	28	42	31	6	48	59	39	19	11	15	9	15	12	36	33	40	30	21	21	13	13	20	13	15	17	15	10	17
NLJJMJOO_01256_Cyanate_hydratase	441	4	0	6	2	4	5	2	3	2	0	5	2	4	6	12	2	3	6	1	12	10	12	5	10	18	16	7	7	4	3	18	9	4	22	9	15	7	10	7	12	15	14
NLJJMJOO_01257_putative_formate_transporter_1	813	4	2	3	3	2	3	2	8	1	4	0	0	2	0	2	9	1	2	6	5	2	27	33	25	40	46	35	8	4	4	44	14	32	54	35	38	29	38	31	21	17	21
NLJJMJOO_01258_Anaerobic_nitric_oxide_reductase_transcription_regulator_NorR	1872	10	1	11	2	0	4	4	4	4	3	6	4	4	0	2	6	4	5	3	4	2	401	265	455	349	415	419	14	10	14	119	58	116	171	108	160	104	191	188	209	148	159
NLJJMJOO_01259_Outer_membrane_protein_TolC	1464	103	143	153	62	64	101	108	72	66	121	76	102	54	58	65	69	38	50	105	75	67	135	125	205	144	157	173	127	205	194	91	49	75	67	37	60	67	67	72	91	45	40
NLJJMJOO_01260_Multidrug_resistance_protein_MexA	1272	61	76	88	43	43	93	36	38	47	53	59	54	21	41	34	68	42	30	24	40	28	125	92	108	87	126	141	83	149	113	46	29	30	23	28	47	62	75	53	83	61	55
NLJJMJOO_01261_Efflux_pump_membrane_transporter_BepE	3189	152	242	235	97	104	162	99	106	106	154	117	88	71	64	91	95	92	97	120	119	71	98	60	81	156	143	184	218	340	308	92	65	67	53	50	57	95	101	72	84	67	43
NLJJMJOO_01262_hypothetical_protein	687	83	110	128	78	70	115	72	69	92	128	153	91	66	63	76	57	52	93	100	138	125	58	60	43	39	26	22	209	223	173	92	76	50	51	42	54	54	65	36	51	59	31
NLJJMJOO_01263_2_succinyl_6_hydroxy_2_4_cyclohexadiene_1_carboxylate_synthase	930	31	37	30	23	38	34	45	28	25	27	54	45	31	23	43	9	29	26	48	47	36	25	35	41	12	12	26	57	37	32	30	39	39	16	18	36	28	24	35	23	29	21
NLJJMJOO_01264_HTH_type_transcriptional_repressor_BepR	612	27	36	15	16	20	44	31	30	17	36	32	22	16	25	34	22	11	5	18	23	22	15	11	22	22	9	18	23	55	47	20	12	13	17	11	20	14	16	9	17	22	20
NLJJMJOO_01265_N_alpha_acetyl_L_2_4_diaminobutyric_acid_deacetylase	1032	16	24	30	14	18	30	22	24	26	36	18	29	14	12	19	12	19	10	31	24	16	15	15	19	8	5	17	27	43	42	39	13	21	9	14	18	22	32	12	27	9	16
NLJJMJOO_01266_Catalase	1455	26	31	22	38	70	49	64	89	66	127	123	82	79	114	108	30	37	17	209	217	125	52	26	31	315	309	342	46	47	28	89	57	54	48	57	52	27	20	34	64	47	38
NLJJMJOO_01267_tRNA_dihydrouridine20_20a_synthase	1074	23	30	34	17	24	53	22	13	31	41	43	31	15	7	24	28	14	35	26	33	27	5	26	11	17	9	14	56	53	38	13	11	7	4	0	2	6	1	5	8	12	10
NLJJMJOO_01268_hypothetical_protein	1056	2	6	7	0	9	4	9	3	1	7	2	5	3	5	0	2	8	3	5	1	12	6	0	0	4	4	5	10	15	4	2	2	9	2	2	4	0	0	2	2	0	0
NLJJMJOO_01269_hypothetical_protein	216	4	1	5	2	2	3	2	2	6	3	6	0	1	0	3	5	1	0	4	2	3	0	2	0	1	0	3	4	4	3	1	6	5	2	0	5	2	1	1	0	1	4
NLJJMJOO_01270_hypothetical_protein	627	11	7	5	4	2	4	0	4	2	10	6	3	0	1	2	11	0	2	3	2	1	4	3	5	3	2	5	3	6	10	6	7	3	0	0	5	4	2	4	6	4	1
NLJJMJOO_01271_hypothetical_protein	258	1	2	3	3	2	0	3	2	2	7	3	1	0	1	2	1	0	1	0	2	1	0	1	2	1	0	0	4	3	8	1	1	0	1	0	1	3	1	0	0	1	2
NLJJMJOO_01272_hypothetical_protein	243	1	0	1	0	1	0	3	0	0	0	0	0	0	3	0	0	1	1	2	1	0	0	4	0	3	0	0	3	2	5	0	0	0	0	0	0	0	0	4	0	0	0
NLJJMJOO_01273_hypothetical_protein	225	4	2	0	0	0	1	1	0	0	0	0	1	0	1	0	1	2	0	1	0	2	0	1	0	0	0	0	0	0	0	0	0	0	0	1	0	0	0	0	2	0	2
NLJJMJOO_01274_hypothetical_protein	396	2	0	0	0	0	1	2	0	0	2	0	0	0	0	0	2	0	0	3	5	0	2	2	0	0	0	0	2	2	0	0	0	2	1	3	2	0	0	2	0	0	0
NLJJMJOO_01275_hypothetical_protein	2667	2	0	0	0	0	0	3	4	0	0	0	4	2	0	2	6	4	0	0	4	4	2	0	2	2	0	2	4	0	4	0	0	0	0	2	8	4	4	2	0	2	0
NLJJMJOO_01276_hypothetical_protein	315	2	0	1	0	0	0	1	0	0	0	1	0	0	0	0	0	0	0	0	0	0	0	2	0	0	0	0	0	0	0	0	0	0	0	0	0	0	0	0	0	0	0
NLJJMJOO_01277_hypothetical_protein	210	0	0	0	0	0	0	0	0	0	0	3	0	0	0	0	0	0	0	0	0	0	0	0	0	0	0	0	2	0	0	0	0	0	0	0	0	0	0	0	0	0	0
NLJJMJOO_01278_hypothetical_protein	204	0	1	1	0	0	0	0	0	0	0	0	0	0	0	0	0	0	0	0	0	0	0	1	2	0	0	0	1	0	0	0	0	2	0	0	0	0	0	0	0	0	0
NLJJMJOO_01279_hypothetical_protein	207	0	0	0	0	0	0	2	1	0	0	0	0	0	0	0	0	0	0	5	1	1	0	2	2	0	0	0	0	0	0	0	0	0	0	0	0	0	0	0	0	0	0
NLJJMJOO_01280_hypothetical_protein	327	14	19	14	12	26	24	27	14	14	29	19	20	9	21	22	9	32	12	38	32	27	10	15	13	9	7	8	45	30	30	19	21	15	4	7	21	9	15	15	29	15	15
NLJJMJOO_01281_HTH_type_transcriptional_regulator_PrtR	666	45	28	57	33	50	38	44	30	49	46	45	39	22	30	48	33	19	19	71	36	43	30	35	29	17	14	8	77	57	57	31	31	43	17	13	26	20	25	28	23	18	29
NLJJMJOO_01282_Nucleoid_associated_protein_YejK	1119	58	29	71	34	46	52	29	33	32	73	47	44	39	33	32	38	30	22	37	44	38	14	7	12	6	11	8	68	71	48	60	30	28	18	11	44	22	28	8	26	21	27
NLJJMJOO_01283_hypothetical_protein	1254	9	16	17	5	23	12	7	14	15	16	33	18	10	11	22	15	16	8	34	24	18	2	2	6	6	1	7	26	27	13	15	12	18	7	0	12	20	11	12	6	4	5
NLJJMJOO_01284_Protein_UmuC	1302	2	2	9	2	2	0	6	4	2	8	6	7	4	2	0	2	2	2	6	5	5	6	10	8	2	4	4	1	7	2	2	2	0	0	0	4	3	4	2	0	4	4
NLJJMJOO_01285_hypothetical_protein	351	0	0	0	0	0	1	0	0	0	1	0	0	1	0	0	1	0	0	0	0	1	2	0	0	2	0	2	0	4	0	0	0	0	0	0	0	0	0	0	0	0	0
NLJJMJOO_01286_hypothetical_protein	948	74	51	93	39	61	68	55	70	39	88	82	83	36	39	74	31	48	38	64	83	62	41	20	35	18	18	25	99	142	119	68	68	46	23	26	62	58	50	21	24	32	31
NLJJMJOO_01287_hypothetical_protein	966	8	17	9	4	3	9	18	3	5	21	16	10	7	14	22	2	5	1	14	17	15	1	3	6	7	7	5	10	26	19	12	7	6	5	5	2	0	4	7	12	16	5
NLJJMJOO_01288_hypothetical_protein	450	0	0	0	3	0	1	2	0	0	1	1	1	1	2	4	0	1	0	2	2	0	0	0	0	0	4	2	0	1	0	0	0	0	2	0	0	0	2	0	1	0	0
NLJJMJOO_01289_Chromosome_partition_protein_Smc	3621	6	6	6	2	12	7	6	16	12	14	8	10	2	6	8	4	6	6	8	10	5	4	6	8	4	8	10	4	20	4	0	0	11	0	3	0	2	1	12	4	5	5
NLJJMJOO_01290_hypothetical_protein	123	0	0	0	0	0	0	0	2	0	0	0	0	0	0	0	0	0	0	0	0	0	0	0	0	0	0	0	1	0	0	0	0	0	0	0	0	0	0	0	0	0	0
NLJJMJOO_01291_hypothetical_protein	369	0	0	0	0	2	2	0	0	0	0	2	0	0	0	4	4	0	0	0	0	0	0	0	0	0	0	0	2	0	0	0	0	0	0	0	2	0	0	0	0	1	0
NLJJMJOO_01292_hypothetical_protein	510	0	0	2	2	0	0	0	0	0	1	2	0	0	0	0	2	0	0	0	0	0	2	0	0	2	0	0	0	1	0	2	0	0	0	0	0	0	0	0	0	1	0
NLJJMJOO_01293_Putative_prophage_major_tail_sheath_protein	1173	4	2	4	0	0	0	2	0	0	3	2	2	0	0	0	0	0	0	0	0	0	0	2	4	0	2	0	6	0	0	0	0	0	0	0	2	0	0	0	3	0	0
NLJJMJOO_01294_hypothetical_protein	219	20	11	34	10	12	17	2	7	6	9	7	15	6	6	15	3	6	20	32	24	10	11	0	1	4	11	7	14	28	31	10	10	32	4	1	10	10	7	7	9	8	19
NLJJMJOO_01295_hypothetical_protein	618	52	45	52	15	27	32	26	29	34	26	40	25	6	11	36	47	23	30	19	31	12	0	3	2	1	2	5	67	66	80	3	0	4	2	0	2	7	0	1	4	0	0
NLJJMJOO_01296_hypothetical_protein	474	5	2	0	0	2	4	4	2	5	0	4	0	0	3	5	2	0	2	4	5	0	0	0	0	3	0	2	3	8	10	2	1	1	3	0	2	2	0	2	1	0	0
NLJJMJOO_01297_hypothetical_protein	939	2	0	6	8	4	3	4	4	8	2	0	0	3	1	4	7	3	2	2	1	0	1	4	0	0	0	0	10	4	2	4	1	3	1	0	2	0	0	0	2	1	2
NLJJMJOO_01298_hypothetical_protein	375	0	3	2	0	0	0	0	1	4	1	0	1	1	0	0	0	1	0	0	0	0	3	0	0	0	0	0	0	3	4	0	1	2	1	0	0	0	2	0	0	0	0
NLJJMJOO_01299_hypothetical_protein	255	0	1	1	0	0	0	0	1	0	0	3	3	0	0	1	0	2	0	0	0	0	0	0	0	0	0	0	0	0	0	0	1	0	1	0	1	0	0	0	2	0	0
NLJJMJOO_01300_hypothetical_protein	360	0	0	0	0	0	0	1	0	0	0	0	0	0	0	2	0	0	0	0	2	2	0	0	0	0	0	2	0	0	0	0	0	0	0	0	1	0	0	0	0	0	0
NLJJMJOO_01301_hypothetical_protein	528	0	0	0	0	0	2	4	4	1	1	0	2	0	3	1	2	2	2	0	2	0	0	0	0	0	0	0	0	0	0	0	0	0	0	0	1	0	0	0	0	0	0
NLJJMJOO_01302_hypothetical_protein	951	4	2	0	4	2	0	8	9	0	5	2	2	2	3	2	4	0	4	3	3	2	2	4	4	4	0	0	4	2	16	2	4	0	0	0	7	0	2	4	0	2	0
NLJJMJOO_01303_hypothetical_protein	900	4	2	0	0	2	0	0	6	2	6	4	7	2	1	4	0	2	0	0	4	2	0	0	3	0	0	0	0	0	7	0	0	2	0	0	0	0	0	2	1	0	0
NLJJMJOO_01304_hypothetical_protein	339	0	0	0	0	0	2	2	2	0	0	3	0	0	0	0	0	0	0	4	0	2	0	0	1	0	0	0	2	0	0	0	0	0	0	0	0	0	2	0	0	0	0
NLJJMJOO_01305_hypothetical_protein	273	0	0	0	0	0	0	0	1	0	0	1	0	1	0	0	1	1	0	0	0	0	0	0	0	0	0	0	0	0	0	0	0	0	0	0	0	0	0	0	0	0	0
NLJJMJOO_01306_hypothetical_protein	579	2	0	0	0	0	0	0	0	2	0	0	0	1	0	0	3	0	0	0	4	2	0	0	0	0	0	0	0	0	2	0	0	0	0	0	0	4	0	0	0	0	0
NLJJMJOO_01307_hypothetical_protein	657	8	0	0	4	0	2	6	3	1	7	4	2	0	2	2	8	6	4	2	2	2	0	3	0	2	0	0	5	13	6	6	0	2	1	0	4	0	4	0	2	0	4
NLJJMJOO_01308_hypothetical_protein	456	5	3	3	0	0	2	0	1	2	7	3	0	2	1	4	0	0	0	0	2	5	0	3	1	0	0	1	4	4	1	1	1	4	3	0	3	0	2	5	5	3	2
NLJJMJOO_01309_hypothetical_protein	495	5	1	2	4	2	0	4	5	3	7	1	0	4	1	4	6	0	0	0	5	1	3	0	0	0	0	5	3	1	4	4	2	1	0	2	1	1	0	5	0	3	2
NLJJMJOO_01310_hypothetical_protein	423	2	1	0	2	1	0	1	0	2	0	5	0	0	1	0	2	0	0	0	2	2	0	2	2	2	0	1	0	4	0	0	1	0	0	0	2	2	0	4	3	1	0
NLJJMJOO_01311_Lysozyme_RrrD	486	1	0	4	0	2	2	0	0	0	2	0	0	2	0	0	2	2	1	1	0	0	0	1	0	0	0	0	2	1	0	0	1	0	0	0	2	2	5	0	1	2	0
NLJJMJOO_01312_hypothetical_protein	207	1	0	2	0	0	0	2	0	0	0	0	0	0	0	0	0	0	2	1	0	0	0	1	0	0	0	0	0	0	0	0	0	0	0	0	0	1	0	1	0	0	0
NLJJMJOO_01313_hypothetical_protein	216	0	0	0	0	0	0	0	0	0	0	0	1	0	0	0	2	0	0	0	0	0	1	0	1	0	0	0	0	1	1	1	0	0	1	0	0	0	1	1	2	2	0
NLJJMJOO_01314_hypothetical_protein	462	0	0	4	2	2	0	0	1	0	2	2	2	0	2	0	1	0	0	1	0	0	1	0	4	0	0	0	0	4	0	0	0	0	0	0	2	0	0	0	0	0	0
NLJJMJOO_01315_hypothetical_protein	681	0	0	2	0	2	0	5	4	0	2	0	0	2	0	2	0	2	0	0	2	0	2	0	2	0	0	0	0	2	0	0	0	0	0	0	0	0	1	1	0	4	0
NLJJMJOO_01316_hypothetical_protein	1050	4	3	2	0	0	2	0	2	3	1	0	0	0	4	0	2	6	2	0	2	0	0	2	0	0	0	0	2	6	0	0	0	0	0	0	0	0	0	0	0	2	0
NLJJMJOO_01317_hypothetical_protein	819	0	0	0	0	0	0	0	2	0	0	0	0	0	0	0	0	0	2	0	0	0	0	0	0	0	2	0	0	0	0	0	1	0	0	0	2	0	0	0	2	0	0
NLJJMJOO_01318_hypothetical_protein	1779	1	0	2	0	2	2	0	2	0	2	2	2	3	0	0	0	0	0	0	0	0	0	0	0	0	0	2	2	0	0	0	0	2	0	2	0	0	0	0	0	0	0
NLJJMJOO_01319_hypothetical_protein	1044	2	0	0	4	0	0	0	2	0	2	0	2	4	0	0	2	0	0	2	0	0	0	2	0	0	0	0	0	0	0	2	0	4	0	2	2	2	0	1	2	0	2
NLJJMJOO_01320_hypothetical_protein	1386	6	6	4	2	3	7	2	4	2	2	1	2	2	0	4	6	4	2	2	0	5	2	0	0	0	0	1	4	17	12	4	2	4	2	3	4	2	0	2	0	0	0
NLJJMJOO_01321_hypothetical_protein	807	14	12	14	11	15	19	12	8	11	21	10	25	3	10	12	8	9	7	18	11	13	15	11	9	2	0	1	20	22	25	9	4	5	5	2	11	8	12	12	6	8	3
NLJJMJOO_01322_hypothetical_protein	597	11	34	33	18	25	24	36	37	25	31	68	34	22	35	30	26	26	14	44	55	33	30	34	44	21	10	25	28	54	52	22	19	24	15	22	17	21	24	22	31	20	33
NLJJMJOO_01323_hypothetical_protein	525	85	75	77	60	44	75	52	60	54	62	70	48	27	21	39	90	57	92	69	48	44	78	101	68	24	50	65	109	139	84	35	28	40	31	24	35	50	36	44	52	21	31
NLJJMJOO_01324_Glutamate_tRNA_ligase	1485	150	118	175	86	131	141	131	100	118	144	159	111	55	63	89	115	105	78	112	87	92	28	32	17	34	21	28	262	293	212	38	35	45	17	19	30	49	24	20	25	18	30
NLJJMJOO_01325_tRNA_Alaggc	76	2	3	1	0	3	2	0	5	1	6	2	3	0	1	0	2	4	1	2	0	2	0	0	0	0	0	0	1	4	2	0	1	0	0	0	1	0	0	0	1	0	0
NLJJMJOO_01326_tRNA_Gluttc	76	2	1	4	1	5	2	2	4	3	8	2	2	2	3	7	4	4	3	4	1	6	0	0	1	0	1	0	1	5	0	0	0	0	0	0	0	2	1	0	0	0	0
NLJJMJOO_01327_Citrate_synthase	1287	504	644	715	305	317	440	327	270	252	333	332	284	183	186	283	390	308	295	349	302	302	49	35	31	26	22	28	987	1043	818	132	119	97	93	59	111	174	59	91	91	55	65
NLJJMJOO_01328_Succinate_dehydrogenase_cytochrome_b556_subunit	390	92	101	122	51	74	71	79	63	77	86	101	74	37	33	41	103	48	44	52	81	33	5	49	41	2	7	4	161	174	135	8	11	12	1	4	12	26	19	6	9	4	3
NLJJMJOO_01329_Succinate_dehydrogenase_hydrophobic_membrane_anchor_subunit	348	84	107	151	63	56	80	79	61	68	72	70	37	26	39	32	108	60	38	60	63	41	16	29	10	2	6	10	165	157	131	20	18	13	4	5	11	31	6	2	11	13	2
NLJJMJOO_01330_Succinate_dehydrogenase_flavoprotein_subunit	1773	708	793	840	450	368	594	611	438	477	553	516	382	311	278	336	777	335	339	512	514	386	47	58	61	18	8	24	1238	1226	1014	88	50	66	81	45	75	199	52	38	65	27	33
NLJJMJOO_01331_Succinate_dehydrogenase_iron_sulfur_subunit	711	194	252	285	149	152	211	191	164	162	227	209	162	120	98	137	204	116	118	179	200	153	9	27	29	17	6	7	384	476	356	48	45	41	24	17	31	69	11	21	39	19	15
NLJJMJOO_01332_2_oxoglutarate_dehydrogenase_E1_component	2895	712	845	1057	461	593	739	690	577	544	789	783	628	398	362	404	688	525	429	552	729	546	143	110	129	120	111	158	1338	1220	1264	224	152	253	137	108	186	350	177	174	310	192	214
NLJJMJOO_01333_hypothetical_protein	1575	498	664	598	346	351	464	475	362	372	461	479	311	257	206	269	528	356	256	337	482	338	62	32	58	62	48	54	927	964	817	151	127	134	92	47	111	207	90	58	134	93	74
NLJJMJOO_01334_Dihydrolipoyl_dehydrogenase	1440	601	755	768	353	401	540	529	430	443	534	552	462	320	269	304	597	363	345	464	503	374	45	31	41	56	46	76	1188	1119	939	145	108	133	98	47	90	175	92	99	168	108	106
NLJJMJOO_01335_Succinate_CoA_ligase_ADP_forming_subunit_beta	1167	1170	1507	1561	761	894	985	925	832	891	1109	1211	849	357	385	438	848	761	696	538	621	465	23	27	40	40	29	39	1913	2571	1953	82	57	74	66	38	67	365	51	52	56	44	39
NLJJMJOO_01336_Succinate_CoA_ligase_ADP_forming_subunit_alpha	873	954	1304	1309	737	804	963	985	819	947	1041	1078	857	373	406	435	784	711	527	494	554	494	23	23	30	31	21	34	1762	2156	1813	68	59	78	63	31	71	336	35	68	73	47	36
NLJJMJOO_01337_hypothetical_protein	1026	6	15	17	11	11	10	15	14	17	11	18	8	3	5	4	16	8	8	11	16	9	17	12	20	3	12	12	26	23	13	8	9	10	4	8	1	4	12	6	16	18	13
NLJJMJOO_01338_GDP_mannose_dependent_alpha_1_6_phosphatidylinositol_dimannoside_mannosyltransferase	1119	19	12	13	15	8	5	14	13	9	17	5	13	11	9	6	15	9	6	6	14	2	21	4	12	4	4	6	26	16	9	8	7	5	8	3	10	2	8	9	4	2	8
NLJJMJOO_01339_hypothetical_protein	357	1	6	10	1	4	6	4	1	8	0	7	4	2	4	5	4	4	0	3	5	0	3	1	4	0	2	0	5	6	5	8	3	7	3	1	4	2	0	0	6	0	2
NLJJMJOO_01340_hypothetical_protein	1626	94	40	88	42	19	35	34	14	13	44	14	16	11	10	17	82	53	38	21	20	16	8	5	16	8	4	4	102	58	64	27	10	12	12	18	16	7	18	12	29	24	17
NLJJMJOO_01341_hypothetical_protein	159	4	0	2	0	1	0	0	0	0	1	1	0	0	2	0	1	1	0	1	0	1	0	0	0	0	0	0	1	0	0	0	0	1	2	0	0	0	0	3	2	0	2
NLJJMJOO_01342_GDP_L_fucose_synthase	1101	7	3	5	0	3	3	8	5	3	11	5	4	5	6	2	10	6	3	0	13	6	69	35	99	59	44	71	1	4	11	0	2	0	11	18	16	7	11	17	14	18	20
NLJJMJOO_01343_Glucose_1_phosphate_cytidylyltransferase	777	7	6	7	0	2	5	4	9	4	8	5	8	4	6	9	18	8	4	10	4	10	71	19	41	78	33	66	14	8	6	6	4	2	8	4	15	9	19	9	20	19	36
NLJJMJOO_01344_hypothetical_protein	1347	2	6	7	0	2	2	6	2	7	13	3	8	4	8	2	22	0	2	4	15	6	33	24	45	47	33	49	16	6	6	2	0	6	6	7	14	11	21	14	13	17	20
NLJJMJOO_01345_dTDP_4_dehydrorhamnose_3_5_epimerase	549	0	1	3	0	4	0	3	6	2	5	2	7	0	0	0	1	0	0	5	8	3	8	1	6	14	12	9	2	3	0	4	0	0	2	0	3	3	1	7	3	3	1
NLJJMJOO_01346_Exoribonuclease_2	1941	207	285	259	130	204	231	187	135	205	213	253	180	102	117	133	170	156	155	158	180	156	30	45	41	15	16	29	269	456	316	21	33	46	18	16	23	64	20	17	24	21	14
NLJJMJOO_01347_Pyridoxal_phosphate_phosphatase_YigL	798	24	59	79	20	28	41	44	23	26	32	30	22	14	13	19	30	26	21	29	29	18	23	14	7	13	14	6	51	52	62	33	46	45	12	13	19	32	23	6	32	24	22
NLJJMJOO_01348_hypothetical_protein	189	7	2	2	2	1	3	3	0	0	2	8	4	1	1	1	2	2	1	0	9	1	0	2	0	1	3	0	8	4	2	3	6	5	5	2	4	4	2	8	1	4	6
NLJJMJOO_01349_hypothetical_protein	783	62	58	58	22	43	41	53	44	24	46	54	51	37	23	32	66	24	28	24	50	31	43	82	78	28	39	36	144	92	78	111	189	108	56	45	81	54	56	45	113	44	67
NLJJMJOO_01350_hypothetical_protein	783	78	65	64	38	53	33	36	39	28	58	53	36	29	15	47	62	39	20	40	31	12	96	191	165	34	48	43	156	95	91	98	180	107	69	22	49	79	54	59	66	36	59
NLJJMJOO_01351_Transcriptional_regulatory_protein_OmpR	726	9	9	19	7	2	8	10	9	9	11	18	8	12	11	13	2	1	11	22	22	16	6	4	4	4	3	6	18	26	14	4	2	2	2	2	7	6	2	0	5	5	1
NLJJMJOO_01352_Adaptive_response_sensory_kinase_SasA	1512	6	4	8	8	0	6	4	6	8	16	7	10	9	6	19	10	2	4	7	10	7	2	4	11	6	0	0	12	8	7	10	5	6	8	2	6	3	3	6	10	3	4
NLJJMJOO_01353_putative_sugar_binding_periplasmic_protein	1260	851	482	838	615	387	619	615	352	451	510	439	339	495	469	572	1497	529	619	772	765	564	328	268	307	122	163	165	1203	816	742	402	342	358	150	125	250	213	166	160	175	114	103
NLJJMJOO_01354_hypothetical_protein	945	61	36	71	62	24	34	34	25	25	27	19	17	28	34	33	100	30	33	60	40	17	6	14	1	2	1	3	106	73	53	38	16	19	4	13	9	7	0	2	11	2	2
NLJJMJOO_01355_L_arabinose_transport_system_permease_protein_AraQ	879	58	33	56	31	22	31	40	19	31	28	27	12	16	16	32	116	24	32	52	36	28	5	1	8	4	1	0	79	62	51	38	22	26	14	13	28	4	0	3	6	4	6
NLJJMJOO_01356_Trehalose_import_ATP_binding_protein_SugC	1122	91	46	83	49	13	60	48	27	41	38	47	30	67	57	53	158	42	51	66	59	43	6	14	8	14	4	9	138	60	87	33	33	37	16	0	17	9	2	7	18	16	4
NLJJMJOO_01357_Glycine_betaine_proline_choline_transporter	1641	26	17	18	12	12	25	22	9	23	35	14	21	10	10	15	22	20	15	25	25	20	24	4	12	44	67	58	37	31	23	92	44	79	103	34	85	133	85	124	215	82	84
NLJJMJOO_01358_hypothetical_protein	1038	6	11	10	19	3	10	3	11	11	10	16	10	5	0	2	6	17	7	14	8	6	0	2	2	5	2	6	18	17	8	9	10	6	19	5	6	10	2	10	8	3	8
NLJJMJOO_01359_putative_protein_YcjX	1404	19	14	28	17	12	17	11	18	32	22	19	15	17	17	22	22	16	7	16	15	12	10	9	8	2	0	6	36	36	42	17	9	11	16	9	18	9	8	17	13	12	8
NLJJMJOO_01360_hypothetical_protein	192	1	5	1	2	10	8	0	2	2	3	6	2	1	0	0	1	0	7	3	6	2	2	0	0	3	0	4	1	8	5	6	2	2	1	4	5	4	0	1	0	2	0
NLJJMJOO_01361_Putative_glucose_6_phosphate_1_epimerase	870	16	26	23	28	14	30	15	14	22	18	22	16	11	10	19	36	14	11	6	10	27	2	7	4	18	1	16	26	30	32	18	14	23	5	9	21	10	9	13	13	5	5
NLJJMJOO_01362_hypothetical_protein	243	77	100	95	85	57	106	70	68	55	101	89	67	29	36	56	48	74	59	39	49	45	20	12	19	11	18	34	116	158	159	106	45	59	44	23	31	48	54	50	82	68	42
NLJJMJOO_01363_hypothetical_protein	2478	80	73	140	63	87	100	63	76	63	85	80	73	33	58	69	64	67	42	55	73	64	39	37	40	14	28	22	121	140	102	34	30	37	25	36	20	29	39	27	44	32	30
NLJJMJOO_01364_hypothetical_protein	633	60	55	78	70	51	59	57	73	74	81	98	55	52	39	30	40	55	40	55	76	42	46	35	56	18	20	23	85	105	109	69	51	48	29	19	35	40	49	37	40	33	25
NLJJMJOO_01365_Inner_membrane_transport_protein_YnfM	1191	6	8	23	19	16	11	20	29	14	43	35	16	6	10	24	12	11	5	37	20	14	16	3	8	10	6	0	24	26	29	17	17	17	8	16	8	8	8	7	7	6	7
NLJJMJOO_01366_putative_ABC_transporter_ATP_binding_protein_YejF	615	4	6	12	0	6	2	3	2	5	4	5	4	0	3	0	6	0	2	2	1	0	1	3	3	1	0	5	5	11	3	2	4	6	3	0	0	4	2	2	2	4	0
NLJJMJOO_01367_Vitamin_B12_import_ATP_binding_protein_BtuD	825	0	7	1	4	2	1	4	6	4	6	6	10	0	0	4	2	4	0	4	4	4	8	3	5	0	4	4	6	2	4	8	2	0	2	0	6	1	1	2	0	2	2
NLJJMJOO_01368_putative_D_D_dipeptide_transport_system_permease_protein_DdpC	801	4	0	2	0	0	1	0	4	2	0	6	0	0	0	0	0	0	0	3	2	1	3	0	4	2	0	2	0	6	1	1	0	2	5	0	0	2	0	0	4	0	4
NLJJMJOO_01369_Dipeptide_transport_system_permease_protein_DppB	981	0	10	3	4	0	0	6	0	4	4	6	2	10	2	2	2	0	6	3	2	2	7	4	2	0	1	0	11	11	2	3	2	0	6	2	0	0	0	0	3	4	2
NLJJMJOO_01370_hypothetical_protein	1590	22	19	36	4	4	18	18	24	14	16	24	10	6	22	16	28	10	4	24	34	31	14	22	14	12	11	18	38	37	34	17	14	24	14	14	12	9	23	15	19	9	8
NLJJMJOO_01371_Nickel_responsive_regulator	414	11	3	18	12	7	12	25	8	6	19	9	11	14	9	4	10	25	7	9	9	8	2	7	7	2	3	1	11	14	17	6	4	15	16	0	2	7	7	1	9	7	11
NLJJMJOO_01372_FKBP_type_peptidyl_prolyl_cis_trans_isomerase_SlyD	483	409	347	449	258	302	412	320	326	321	339	292	245	101	128	152	385	283	222	182	243	212	65	64	78	54	67	128	717	741	710	191	117	165	105	59	97	183	177	201	243	128	175
NLJJMJOO_01373_hypothetical_protein	282	54	42	49	32	55	74	40	84	60	86	69	91	36	51	61	30	67	28	84	46	50	6	9	21	1	6	5	53	79	77	37	34	46	15	7	12	17	14	17	17	8	2
NLJJMJOO_01374_Outer_membrane_lipoprotein_SlyB	471	129	191	232	136	117	149	127	122	147	133	109	107	45	48	79	64	144	114	73	75	64	69	106	111	31	43	59	255	341	322	135	142	145	73	77	76	85	61	57	66	43	40
NLJJMJOO_01375_Isocitrate_lyase	1599	34	24	40	27	40	26	43	57	32	67	74	60	237	256	310	24	32	24	618	305	316	38	21	33	32	12	42	55	71	43	30	36	52	25	28	46	23	20	44	67	27	39
NLJJMJOO_01376_Acetyltransferase	426	24	24	34	30	32	32	48	27	33	46	39	22	26	10	19	29	20	16	30	24	22	1	2	2	4	2	1	59	70	56	10	7	12	5	2	6	10	0	7	2	4	2
NLJJMJOO_01377_50S_ribosomal_protein_L16_3_hydroxylase	1191	84	114	151	74	69	106	138	99	116	113	147	117	45	74	68	74	89	52	109	115	70	17	8	11	14	10	14	171	201	164	48	42	24	16	25	24	36	25	18	14	16	16
NLJJMJOO_01378_Adenylosuccinate_lyase	1386	107	132	150	57	76	106	132	100	104	107	145	78	45	34	58	116	109	51	76	78	62	10	9	4	6	5	4	186	247	168	18	28	23	24	10	31	39	10	17	21	13	21
NLJJMJOO_01379_High_frequency_lysogenization_protein_HflD	639	13	25	33	23	16	31	18	22	15	37	43	13	21	18	21	27	22	5	11	25	26	5	0	7	3	0	4	44	38	42	11	5	3	7	5	7	10	11	7	5	10	0
NLJJMJOO_01380_tRNA_specific_2_thiouridylase_MnmA	1182	52	57	110	50	47	61	52	51	64	84	60	53	24	32	37	68	56	35	49	55	40	6	6	15	11	10	20	80	139	88	17	8	23	23	10	12	12	21	13	15	24	10
NLJJMJOO_01381_Phosphatase_NudJ	441	4	8	0	3	0	4	8	0	4	2	7	3	4	0	3	1	2	4	4	4	4	0	0	2	1	2	0	14	6	13	0	1	3	3	2	3	3	4	2	5	5	1
NLJJMJOO_01382_Ribosomal_large_subunit_pseudouridine_synthase_E	636	14	17	22	13	11	11	23	15	15	14	12	17	8	9	8	19	10	9	8	14	7	4	6	2	1	4	2	40	24	25	17	4	11	12	2	7	9	5	5	4	4	0
NLJJMJOO_01383_Isocitrate_dehydrogenase_NADP	2235	764	860	980	479	552	663	686	639	619	699	701	603	356	327	364	625	620	381	511	559	377	80	67	73	65	61	75	1395	1509	1226	196	197	168	151	83	165	261	116	95	122	98	90
NLJJMJOO_01384_ATP_dependent_Clp_protease_adapter_protein_ClpS	384	59	54	51	27	45	61	30	44	53	66	41	56	16	15	37	47	35	44	37	55	42	60	83	91	24	28	37	92	93	76	36	37	51	14	26	43	28	24	26	38	38	27
NLJJMJOO_01385_ATP_dependent_Clp_protease_ATP_binding_subunit_ClpA	2277	670	604	759	501	419	603	650	584	508	633	569	436	352	322	380	618	468	464	587	584	501	476	409	488	386	390	433	1129	1017	862	1144	1463	1122	701	511	710	540	464	516	858	343	398
NLJJMJOO_01386_Translation_initiation_factor_IF_1	219	42	30	51	15	40	49	32	47	27	51	37	38	25	22	37	16	29	15	44	39	35	15	8	12	11	8	12	36	68	62	9	9	12	9	7	12	11	1	6	5	6	4
NLJJMJOO_01387_Aspartate_glutamate_leucyltransferase	735	14	7	16	7	22	14	26	40	49	57	50	33	32	47	28	11	22	6	57	59	42	18	22	40	26	17	29	16	23	13	35	27	39	30	20	24	34	27	34	39	11	10
NLJJMJOO_01388_Leucyl_phenylalanyl_tRNA_protein_transferase	747	14	12	15	18	21	14	19	24	13	29	22	12	15	19	32	16	12	8	24	36	19	11	4	10	8	5	10	21	29	19	14	6	18	6	5	1	7	9	6	11	8	6
NLJJMJOO_01389_hypothetical_protein	3252	136	137	147	86	115	98	128	145	99	143	136	122	69	77	80	99	103	71	125	159	117	31	28	41	34	28	27	172	208	223	58	58	44	33	19	54	37	21	21	45	34	19
NLJJMJOO_01390_Outer_membrane_lipoprotein_carrier_protein	666	55	52	62	32	40	54	36	47	51	40	33	37	19	24	30	26	40	55	27	41	20	6	9	3	7	5	7	62	78	75	59	34	45	41	19	30	14	8	18	11	21	7
NLJJMJOO_01391_Replication_associated_recombination_protein_A	1335	36	29	40	23	20	36	42	26	24	30	26	26	17	25	28	37	21	16	28	36	24	6	12	10	8	9	14	72	75	56	32	16	12	13	8	18	8	12	15	20	22	14
NLJJMJOO_01392_hypothetical_protein	546	72	59	111	57	49	56	56	43	47	73	34	49	22	25	37	76	61	43	58	48	29	10	16	26	7	13	7	122	124	95	106	70	59	40	24	27	36	12	39	46	20	24
NLJJMJOO_01393_Glutamate_racemase	825	11	23	19	25	13	19	14	32	19	14	27	23	11	5	9	21	21	5	32	15	20	7	7	8	2	6	4	31	37	37	12	16	9	1	2	4	4	9	6	10	3	2
NLJJMJOO_01394_tRNA_tmRNA_uracil_C5_methyltransferase	1125	34	25	33	26	20	23	25	26	6	32	10	25	9	13	5	53	23	15	21	21	18	2	8	8	4	7	0	54	45	60	11	4	2	2	8	16	13	1	3	9	0	2
NLJJMJOO_01395_NAD_specific_glutamate_dehydrogenase	4824	304	284	373	247	319	307	425	285	340	348	290	291	169	165	218	284	347	170	315	320	251	67	65	49	28	30	45	511	472	456	158	179	172	68	58	81	97	55	45	87	37	26
NLJJMJOO_01396_Dihydroorotate_dehydrogenase_quinone	1017	30	28	63	25	45	25	35	41	34	45	32	50	8	15	22	34	14	23	38	40	26	11	15	11	2	6	12	42	70	54	8	11	12	5	6	5	5	11	2	10	5	6
NLJJMJOO_01397_Ribosome_modulation_factor	210	39	57	43	50	147	53	159	229	149	312	304	216	276	312	418	36	108	18	723	582	587	130	152	184	45	63	67	103	96	48	762	553	476	194	85	233	151	106	146	185	92	114
NLJJMJOO_01398_Ribosomal_RNA_large_subunit_methyltransferase_K_L	2226	61	63	90	29	50	52	46	48	59	80	65	48	23	49	45	66	39	42	75	58	67	35	19	30	6	8	13	90	112	60	22	23	28	21	13	25	24	8	11	14	12	6
NLJJMJOO_01399_hypothetical_protein	336	13	13	14	6	7	19	1	8	8	7	11	13	5	5	14	6	13	6	6	16	26	7	4	8	3	2	4	12	20	25	2	4	5	7	5	7	7	3	2	4	3	2
NLJJMJOO_01400_hypothetical_protein	282	9	3	12	5	5	4	3	1	2	10	9	6	4	4	3	5	4	1	5	8	13	3	3	3	1	0	0	9	10	13	0	0	2	4	6	2	1	1	2	3	2	1
NLJJMJOO_01401_Erythronate_4_phosphate_dehydrogenase	1164	22	32	29	20	24	15	24	23	14	22	23	21	8	9	31	8	8	8	30	25	17	29	24	12	12	4	14	31	23	18	14	14	12	8	5	22	12	14	6	16	2	6
NLJJMJOO_01402_Protease_HtpX	906	79	69	112	61	62	63	71	54	62	68	46	42	30	32	44	56	30	30	52	35	33	19	14	15	15	12	28	152	141	122	39	30	36	20	20	15	29	14	13	16	12	18
NLJJMJOO_01403_Glutamate_pyruvate_aminotransferase_AlaA	1248	53	81	88	47	32	48	56	49	52	39	43	32	27	22	30	40	39	28	63	44	43	8	16	31	10	12	19	70	115	88	30	28	26	11	10	10	19	17	32	29	14	12
NLJJMJOO_01404_Ribosome_biogenesis_GTPase_A	957	28	28	50	20	15	21	25	25	19	35	26	23	14	14	13	27	22	6	29	22	27	5	7	9	16	8	30	48	58	47	12	9	14	5	6	11	11	2	10	12	8	4
NLJJMJOO_01405_Peptide_methionine_sulfoxide_reductase_MsrB	399	79	45	61	19	32	25	50	41	40	50	43	37	17	30	33	55	24	24	43	45	36	54	76	73	72	81	96	91	84	69	34	17	26	17	14	29	23	15	37	46	26	32
NLJJMJOO_01406_Oxamate_amidohydrolase_proenzyme	1587	17	33	37	26	28	37	48	25	41	47	39	26	16	18	28	37	31	13	32	39	31	38	19	25	98	94	138	60	62	50	20	24	29	17	19	25	14	20	10	34	29	18
NLJJMJOO_01407_C4_dicarboxylate_TRAP_transporter_large_permease_protein_DctM	1326	13	4	13	9	12	8	21	4	7	15	22	9	7	5	16	15	8	6	7	27	21	18	2	6	137	166	190	18	12	15	10	9	7	14	17	10	12	20	15	17	30	15
NLJJMJOO_01408_hypothetical_protein	510	0	0	0	0	0	3	0	0	2	0	0	0	0	0	0	0	0	1	0	0	0	20	0	3	76	108	140	1	0	0	9	3	6	11	11	9	6	2	12	10	10	12
NLJJMJOO_01409_Monocarboxylate_2_oxoacid_binding_periplasmic_protein	1104	8	2	4	2	0	8	4	2	9	4	9	6	5	10	4	8	0	0	5	4	4	90	24	36	755	694	1014	11	5	4	92	15	47	98	124	92	36	116	134	110	154	130
NLJJMJOO_01410_tRNA_Gluttc	76	1	4	3	0	2	7	1	4	1	3	3	4	2	1	3	0	4	5	2	6	2	0	0	0	0	0	0	1	5	3	0	0	1	0	0	0	3	0	0	2	0	0
NLJJMJOO_01411_tRNA_Glygcc	75	0	4	1	1	0	1	1	3	3	0	1	1	2	2	1	2	2	1	2	8	4	0	1	0	1	0	0	0	4	0	0	0	0	0	0	1	0	0	0	0	0	0
NLJJMJOO_01412_tRNA_Gluttc	76	5	5	2	1	3	3	4	3	0	4	5	4	2	4	4	2	2	3	9	5	3	0	0	0	0	0	2	0	4	5	0	0	1	1	0	0	1	0	0	0	0	0
NLJJMJOO_01413_tRNA_Glygcc	75	0	0	2	1	1	1	1	1	0	0	2	2	0	1	3	1	3	2	1	1	2	0	0	0	0	0	0	0	2	1	0	0	0	0	0	0	0	0	0	1	0	0
NLJJMJOO_01414_tRNA_Gluttc	76	4	1	1	0	2	2	1	1	3	0	0	2	0	0	1	0	0	1	2	1	1	0	0	0	0	0	0	0	2	2	0	0	0	0	0	0	0	0	0	0	0	0
NLJJMJOO_01415_tRNA_Glygcc	75	1	1	2	1	2	0	0	0	0	5	3	3	0	0	1	1	0	2	2	2	3	1	0	0	0	0	1	1	0	1	0	0	1	1	0	0	0	0	1	1	0	0
NLJJMJOO_01416_Succinate_semialdehyde_dehydrogenase_NADP_1	1392	588	490	672	556	691	832	790	705	761	889	1073	639	476	401	537	344	803	598	724	991	715	250	210	323	78	86	86	1051	874	912	382	335	293	259	204	235	214	226	158	156	152	124
NLJJMJOO_01417_putative_ABC_transporter_ATP_binding_protein_YadG	969	22	35	35	15	8	14	10	22	14	22	15	16	7	8	8	8	19	10	17	14	7	4	2	4	26	11	39	42	34	63	3	2	0	8	6	9	10	0	0	0	2	2
NLJJMJOO_01418_Inner_membrane_transport_permease_YadH	774	25	21	37	3	3	12	11	2	13	14	7	5	5	4	7	23	9	6	18	8	3	2	0	7	11	14	6	43	54	33	5	2	6	0	4	0	5	6	2	1	4	5
NLJJMJOO_01419_NADPH_dependent_7_cyano_7_deazaguanine_reductase	834	23	22	34	18	12	21	10	11	17	21	18	11	6	11	6	25	10	11	15	10	6	4	2	6	11	8	10	42	40	21	6	3	6	5	4	5	2	4	6	3	2	5
NLJJMJOO_01420_Putative_NADPH_nitroreductase_YdjA	561	46	38	62	46	25	43	64	24	33	38	24	21	20	15	22	37	29	21	35	36	18	12	26	15	18	14	20	77	69	46	28	20	20	21	13	19	26	18	14	27	27	7
NLJJMJOO_01421_hypothetical_protein	510	26	13	20	22	11	10	9	18	15	20	17	4	9	13	12	26	11	12	14	26	12	21	13	18	7	5	6	19	20	23	18	11	6	7	4	17	6	12	5	19	8	5
NLJJMJOO_01422_tRNA_Sergga	88	0	0	0	0	2	0	2	1	0	1	1	0	0	1	0	0	1	0	0	0	0	0	0	0	0	0	0	0	0	0	0	0	0	1	0	1	0	0	0	0	0	0
NLJJMJOO_01423_IS30_family_transposase_ISPfl2	1107	24	14	14	15	26	39	25	27	24	38	46	19	18	19	39	29	16	14	33	30	35	29	19	34	16	20	24	42	47	38	32	18	22	20	12	28	24	44	23	40	21	26
NLJJMJOO_01424_IS3_family_transposase_ISEc25	318	0	0	5	2	4	1	4	0	1	1	4	2	2	0	0	0	2	1	3	4	1	1	2	2	1	0	6	10	6	1	4	2	4	2	0	4	4	1	4	4	0	2
NLJJMJOO_01425_IS3_family_transposase_ISAzsp1	900	5	1	6	2	1	6	16	4	1	7	3	2	0	2	2	0	6	1	6	7	1	8	2	2	8	4	3	4	9	11	2	6	6	4	0	6	3	6	2	2	2	4
NLJJMJOO_01426_hypothetical_protein	669	0	0	2	0	0	0	0	0	0	0	0	0	0	0	1	0	0	0	3	0	0	0	1	0	2	0	0	4	2	0	2	0	0	0	2	0	0	0	0	2	0	0
NLJJMJOO_01427_hypothetical_protein	198	0	0	0	0	0	0	0	0	0	0	0	0	0	0	0	0	0	0	0	0	0	0	0	0	0	0	0	0	1	0	0	0	0	0	0	0	0	0	0	0	0	0
NLJJMJOO_01428_hypothetical_protein	660	10	10	10	4	2	7	8	0	2	4	0	0	4	0	1	0	3	3	8	6	7	0	0	4	2	2	0	9	11	8	5	0	6	3	2	6	7	0	1	4	0	2
NLJJMJOO_01429_hypothetical_protein	1743	57	45	55	31	27	35	42	30	41	59	35	47	24	21	42	59	40	25	50	43	29	8	6	6	0	2	4	74	87	52	17	13	18	7	10	16	20	9	6	12	7	6
NLJJMJOO_01430_Type_1_restriction_enzyme_EcoKI_specificity_protein	1272	9	23	13	15	9	12	9	10	4	15	11	7	2	3	11	14	4	13	8	2	8	4	0	0	2	0	0	23	17	14	3	4	6	4	4	6	2	0	2	0	0	4
NLJJMJOO_01431_hypothetical_protein	1092	12	5	24	11	9	11	7	6	17	20	10	8	3	6	8	6	8	6	18	17	10	20	25	13	4	3	7	15	31	18	6	3	0	3	1	13	9	7	2	5	2	4
NLJJMJOO_01432_hypothetical_protein	489	1	8	9	4	4	7	9	3	6	5	1	3	2	2	5	4	4	5	1	6	4	9	10	4	2	3	4	5	14	13	3	3	0	8	4	10	0	2	3	6	3	0
NLJJMJOO_01433_hypothetical_protein	3153	74	58	87	57	54	81	69	68	89	81	59	74	29	37	45	87	61	40	62	63	52	11	32	30	10	10	18	95	76	95	69	39	56	23	21	49	36	41	34	49	30	37
NLJJMJOO_01434_hypothetical_protein	720	14	4	14	6	8	10	10	14	15	15	29	7	7	12	19	13	6	4	28	15	2	8	10	4	2	0	8	9	15	22	10	4	16	10	11	6	0	11	7	13	9	3
NLJJMJOO_01435_hypothetical_protein	198	11	6	3	5	6	6	3	6	10	10	6	6	1	7	5	4	6	5	12	21	9	6	11	10	5	5	3	6	15	1	3	4	5	14	3	9	0	4	4	7	10	3
NLJJMJOO_01436_hypothetical_protein	135	0	0	0	0	1	0	1	0	0	1	0	1	0	0	1	0	0	0	0	0	0	0	0	0	0	0	0	0	1	1	0	0	0	0	0	0	0	2	1	0	0	1
NLJJMJOO_01437_Mercuric_reductase	1650	8	9	7	0	2	10	7	4	12	9	9	7	1	11	13	14	8	5	3	8	9	2	6	2	0	4	8	17	13	9	2	11	10	6	4	3	9	2	4	13	6	2
NLJJMJOO_01438_hypothetical_protein	246	0	0	0	4	1	0	0	0	0	0	0	0	1	0	0	0	0	0	0	0	0	0	0	0	0	0	0	1	0	0	0	0	0	0	0	0	0	0	2	0	1	0
NLJJMJOO_01439_hypothetical_protein	258	0	0	3	1	0	1	0	1	1	1	1	1	0	0	0	1	0	0	0	2	2	0	0	0	0	0	0	3	1	2	2	0	0	2	2	1	0	0	0	2	0	0
NLJJMJOO_01440_hypothetical_protein	297	0	1	1	1	0	0	1	1	1	0	0	0	0	0	1	2	0	0	0	1	3	0	0	2	0	0	0	1	3	0	0	0	3	2	0	1	0	0	0	0	0	0
NLJJMJOO_01441_Mercuric_transport_protein_MerT	351	0	0	0	3	0	1	1	0	0	1	6	0	0	3	2	5	2	1	2	1	1	0	2	0	0	0	1	3	1	2	3	1	3	0	0	3	0	0	0	2	1	2
NLJJMJOO_01442_Mercuric_resistance_operon_regulatory_protein	447	16	19	12	10	4	11	12	3	15	11	11	8	8	6	6	3	12	6	5	2	6	2	4	4	1	0	0	27	38	25	8	5	7	5	1	5	5	4	0	0	9	8
NLJJMJOO_01443_ISL3_family_transposase_ISPst9	1302	12	1	17	6	7	3	9	9	10	4	6	4	4	8	7	12	2	2	6	8	8	5	0	2	2	0	0	14	13	15	6	6	0	0	2	4	5	2	0	0	2	5
NLJJMJOO_01444_hypothetical_protein	195	0	0	0	0	1	1	0	1	0	1	0	0	0	0	1	0	0	0	0	0	1	0	0	0	0	0	0	2	0	0	1	0	0	0	1	0	0	0	0	0	4	1
NLJJMJOO_01445_hypothetical_protein	894	38	28	31	21	21	32	16	18	11	25	17	19	6	10	8	17	16	15	14	18	9	12	9	10	2	3	6	52	56	54	26	16	19	12	8	14	17	16	19	18	12	6
NLJJMJOO_01446_hypothetical_protein	1305	24	21	29	11	7	21	18	6	14	10	21	19	14	10	16	16	8	16	13	16	10	10	12	12	12	4	6	55	43	41	36	14	30	22	2	24	24	18	13	18	11	12
NLJJMJOO_01447_hypothetical_protein	2136	64	39	69	56	38	71	51	55	70	75	51	65	44	40	57	45	42	41	56	61	46	34	29	31	16	20	16	69	98	68	44	38	44	20	31	23	32	23	19	37	22	8
NLJJMJOO_01448_hypothetical_protein	765	19	9	21	4	25	15	14	25	17	31	24	16	14	13	19	13	17	19	14	22	21	12	13	3	1	1	13	31	29	18	20	17	19	16	13	7	19	11	8	13	9	10
NLJJMJOO_01449_hypothetical_protein	1593	55	19	51	45	44	47	54	54	39	63	84	65	30	45	29	59	54	38	46	53	50	21	29	24	18	8	14	77	61	51	56	45	42	28	21	39	54	22	27	48	20	23
NLJJMJOO_01450_hypothetical_protein	3033	71	43	96	38	69	70	66	93	63	99	105	56	36	51	81	73	57	46	100	94	72	50	35	43	39	22	28	117	95	94	70	61	78	35	15	47	49	45	28	64	47	45
NLJJMJOO_01451_hypothetical_protein	234	0	1	0	0	2	0	6	0	2	5	2	4	0	0	0	2	0	0	0	1	1	0	1	0	0	2	0	2	5	0	7	0	0	0	0	0	1	1	3	1	1	0
NLJJMJOO_01452_hypothetical_protein	201	8	8	21	11	12	18	4	6	11	13	12	17	7	3	4	5	6	8	17	3	9	0	0	4	7	0	3	23	19	13	13	15	25	3	5	9	13	5	6	10	11	7
NLJJMJOO_01453_hypothetical_protein	150	9	1	3	1	4	5	6	4	1	4	4	4	2	1	2	6	6	2	5	4	5	0	0	4	0	0	3	6	11	5	2	2	2	3	2	5	5	4	4	4	3	7
NLJJMJOO_01454_hypothetical_protein	675	43	55	22	13	25	18	26	19	28	29	21	23	7	12	20	27	20	33	17	32	17	8	12	18	5	4	13	43	52	42	29	33	30	17	9	24	14	19	24	21	6	16
NLJJMJOO_01455_Tyrosine_recombinase_XerC	315	5	1	8	1	1	0	0	1	3	5	5	4	5	2	3	1	3	1	4	4	2	0	2	2	0	0	4	5	1	1	8	6	3	4	0	4	1	2	8	6	1	7
NLJJMJOO_01456_hypothetical_protein	201	1	2	0	1	2	4	3	2	0	3	1	5	0	1	0	1	3	1	0	4	1	1	1	2	1	2	0	1	2	1	3	3	7	2	2	6	1	1	0	2	4	0
NLJJMJOO_01457_Silver_exporting_P_type_ATPase	2313	19	26	19	57	39	57	59	55	52	71	38	39	38	21	52	14	29	31	66	75	63	37	29	33	28	18	36	55	42	22	54	94	66	117	61	91	64	96	86	120	64	91
NLJJMJOO_01458_hypothetical_protein	459	6	7	11	20	10	8	16	3	11	9	9	10	3	6	8	4	4	2	11	13	18	8	2	7	6	7	3	11	6	0	21	27	16	13	16	33	16	17	23	25	19	13
NLJJMJOO_01459_Inner_membrane_transport_protein_YbaT	1338	25	35	57	27	30	45	39	54	31	29	47	30	24	31	40	16	35	28	31	32	59	28	13	39	21	14	16	41	45	52	46	33	39	37	23	32	12	42	32	29	21	33
NLJJMJOO_01460_hypothetical_protein	345	4	6	4	4	7	5	3	5	6	11	4	2	2	2	0	0	7	8	6	4	1	4	2	3	0	0	0	5	12	2	12	1	5	7	2	4	3	0	3	3	1	2
NLJJMJOO_01461_hypothetical_protein	207	4	5	3	2	0	6	5	5	5	2	1	5	3	12	2	1	11	2	3	2	6	3	2	0	0	0	0	10	12	5	4	2	0	0	3	3	0	0	0	6	0	1
NLJJMJOO_01462_hypothetical_protein	471	0	2	3	4	4	2	0	8	0	1	2	1	4	5	0	0	2	4	4	1	4	0	0	0	0	0	0	8	5	3	7	3	4	5	2	2	0	2	9	0	6	2
NLJJMJOO_01463_Ycf48_like_protein	867	8	1	20	2	3	8	12	8	9	2	8	13	5	8	13	6	2	2	5	19	13	5	0	4	6	2	0	23	9	11	14	3	6	3	2	4	4	1	3	6	2	0
NLJJMJOO_01464_Protein_DipZ	744	8	0	13	10	4	9	0	0	1	4	2	4	0	1	6	2	6	4	2	2	1	1	2	4	0	2	2	13	15	10	6	2	4	2	2	2	0	0	4	1	2	2
NLJJMJOO_01465_hypothetical_protein	384	7	3	12	6	6	4	11	4	2	8	4	2	8	5	8	2	4	2	15	7	5	2	4	4	0	0	4	38	11	10	4	2	5	5	4	6	2	6	9	3	2	5
NLJJMJOO_01466_Thiol_disulfide_oxidoreductase_ResA	549	23	5	9	8	6	2	10	5	0	7	1	3	0	0	4	3	4	5	6	2	8	1	0	0	4	0	0	26	9	12	6	4	8	0	0	2	6	3	6	2	2	4
NLJJMJOO_01467_hypothetical_protein	441	20	9	21	9	2	6	8	4	4	12	6	5	0	2	4	2	4	7	2	1	1	4	1	0	0	0	0	45	19	21	3	9	4	5	4	3	2	5	0	5	0	2
NLJJMJOO_01468_hypothetical_protein	237	19	15	14	10	3	8	0	4	2	6	2	0	3	0	1	1	5	8	6	7	1	1	2	0	1	0	0	36	13	14	9	7	8	3	1	2	1	1	1	2	1	1
NLJJMJOO_01469_hypothetical_protein	426	39	14	33	38	14	32	14	7	14	18	7	4	2	2	6	2	14	11	6	9	6	0	4	2	0	0	1	75	40	56	27	8	21	13	8	13	5	4	10	7	1	7
NLJJMJOO_01470_hypothetical_protein	612	22	14	7	7	6	11	5	9	3	11	4	4	6	2	9	8	2	6	6	5	4	2	0	4	4	0	2	17	10	25	11	8	4	4	1	9	7	2	5	2	4	7
NLJJMJOO_01471_Thiol_disulfide_interchange_protein_DsbD	543	8	3	2	4	2	2	0	2	3	4	3	3	2	0	1	2	2	3	4	2	2	2	2	1	0	0	5	6	4	6	2	13	2	3	1	0	4	2	4	0	4	2
NLJJMJOO_01472_Prolipoprotein_diacylglyceryl_transferase	813	3	7	5	8	4	1	2	4	1	3	5	2	1	4	7	5	3	0	8	0	9	4	2	3	4	2	0	10	4	13	2	0	6	7	4	5	4	1	0	2	4	0
NLJJMJOO_01473_Thiol_disulfide_interchange_protein_DsbE	450	2	3	2	2	0	3	2	0	3	0	0	0	1	0	0	0	1	0	0	0	0	0	0	0	0	0	2	0	6	0	0	3	0	2	3	0	5	0	4	0	0	0
NLJJMJOO_01474_hypothetical_protein	714	4	0	5	5	3	5	3	6	1	3	2	10	5	7	2	2	3	2	2	2	0	3	1	0	2	0	3	6	4	2	4	2	2	2	0	1	1	3	3	4	2	0
NLJJMJOO_01475_Thiol_disulfide_interchange_protein_DsbG	831	19	20	34	8	12	10	12	14	9	22	25	13	11	12	15	17	8	6	20	24	11	8	8	16	4	9	9	30	17	31	14	18	20	14	5	18	18	8	9	16	9	7
NLJJMJOO_01476_hypothetical_protein	126	1	0	0	0	4	1	0	1	0	0	0	0	0	0	0	1	0	2	0	0	2	0	0	0	0	1	0	1	0	0	1	0	1	1	0	2	0	0	0	0	0	0
NLJJMJOO_01477_Copper_transporting_P_type_ATPase	2475	71	23	42	31	12	19	13	11	16	23	16	8	10	6	8	27	22	15	17	18	20	8	9	12	2	2	2	91	31	21	15	20	11	12	9	14	4	4	18	10	12	2
NLJJMJOO_01478_Mercuric_resistance_operon_regulatory_protein	408	10	13	14	6	0	3	4	1	0	0	0	6	0	2	0	3	4	2	1	3	3	0	3	4	0	1	0	20	14	11	6	2	2	0	1	0	1	4	0	2	0	2
NLJJMJOO_01479_Peroxiredoxin	636	42	21	49	5	11	11	6	12	4	7	9	14	9	7	10	12	15	7	9	13	7	6	6	8	3	0	1	85	31	36	13	14	7	6	0	12	6	4	7	5	5	2
NLJJMJOO_01480_Protein_DipZ	723	7	12	17	9	4	13	5	7	2	3	12	5	7	3	0	6	1	4	4	11	9	4	1	3	0	1	0	16	16	5	6	6	3	0	3	5	3	5	0	4	0	6
NLJJMJOO_01481_putative_cysteine_rich_protein_YhjQ	330	1	1	3	1	0	5	3	4	4	11	3	9	5	7	2	2	4	3	10	8	6	0	1	0	1	3	0	7	4	4	4	12	10	4	3	10	0	3	0	0	2	2
NLJJMJOO_01482_hypothetical_protein	417	6	4	0	2	0	2	0	7	6	0	3	6	0	0	3	2	2	4	0	2	0	0	0	0	0	0	2	6	6	2	0	2	4	1	2	2	2	0	2	6	0	2
NLJJMJOO_01483_Copper_resistance_protein_B	765	15	17	18	22	28	23	27	17	21	20	17	18	4	5	21	33	24	23	36	21	10	10	15	9	14	4	4	21	33	15	34	32	25	25	8	22	14	17	19	23	18	18
NLJJMJOO_01484_Copper_resistance_protein_A	1854	48	28	53	79	48	78	42	56	32	31	24	21	30	21	31	50	55	36	28	42	24	26	20	17	12	10	13	48	67	47	68	36	62	71	17	51	27	35	30	79	21	46
NLJJMJOO_01485_hypothetical_protein	1335	24	9	12	10	31	21	9	17	31	25	23	15	12	17	20	14	10	4	28	33	14	13	6	13	5	6	8	28	29	23	13	6	19	21	6	13	8	20	16	20	15	4
NLJJMJOO_01486_Transcriptional_regulatory_protein_PhoP	666	8	20	30	9	33	14	27	12	17	20	15	13	5	18	21	16	15	8	16	12	17	10	1	12	1	0	5	31	26	26	19	18	19	8	4	17	15	2	9	8	5	4
NLJJMJOO_01487_hypothetical_protein	501	30	20	26	12	12	33	18	21	26	25	22	29	16	6	33	12	32	18	15	17	24	8	16	12	20	7	14	43	59	42	32	29	34	21	13	27	27	26	19	37	17	17
NLJJMJOO_01488_hypothetical_protein	1278	59	39	58	25	35	50	64	42	57	79	65	33	28	33	42	33	35	26	85	79	41	51	44	77	52	36	36	64	95	67	38	41	56	22	26	44	52	40	48	59	31	26
NLJJMJOO_01489_hypothetical_protein	120	0	1	1	0	0	1	0	0	0	1	1	1	3	0	0	0	1	1	0	1	0	1	0	0	0	0	0	3	0	0	0	1	0	0	0	1	0	4	0	0	1	0
NLJJMJOO_01490_hypothetical_protein	348	25	14	41	18	20	31	18	60	32	60	47	36	29	26	41	20	35	17	33	42	14	22	19	15	16	10	14	43	42	36	20	21	18	25	11	14	22	12	23	18	12	8
NLJJMJOO_01491_hypothetical_protein	858	17	9	17	12	10	5	11	12	5	13	18	3	10	11	13	21	5	4	20	18	23	0	4	12	6	4	13	20	19	18	6	4	5	4	3	4	1	3	5	7	5	4
NLJJMJOO_01492_hypothetical_protein	372	7	11	3	3	5	2	10	15	6	10	7	2	10	6	11	15	5	4	8	7	9	4	1	1	3	0	1	7	10	0	5	4	1	6	4	4	2	2	1	4	1	1
NLJJMJOO_01493_hypothetical_protein	552	469	330	473	317	200	414	179	153	167	202	166	136	47	65	78	66	214	219	183	238	209	66	54	83	18	9	11	709	458	574	240	183	129	147	80	140	114	114	120	104	64	88
NLJJMJOO_01494_hypothetical_protein	135	51	37	43	35	13	31	23	16	13	25	19	16	7	5	9	6	19	30	20	19	14	8	5	13	3	2	3	78	37	67	32	20	13	26	13	13	11	16	7	14	4	11
NLJJMJOO_01495_hypothetical_protein	498	5	2	0	2	0	6	4	6	2	3	3	2	0	0	2	2	4	1	2	2	0	0	0	0	2	0	0	2	5	1	0	0	0	0	2	4	1	2	0	2	0	2
NLJJMJOO_01496_hypothetical_protein	612	2	0	0	2	0	0	2	0	4	2	0	1	0	0	2	3	2	0	1	2	0	2	0	2	0	0	0	1	0	2	0	0	0	2	2	2	0	0	0	1	0	0
NLJJMJOO_01497_hypothetical_protein	756	0	0	3	2	1	2	4	2	0	1	2	3	4	0	0	0	0	0	2	0	0	0	4	2	0	0	0	4	4	3	0	0	0	2	0	2	2	0	0	2	6	0
NLJJMJOO_01498_hypothetical_protein	171	0	0	0	0	0	0	1	0	0	0	0	0	0	4	1	0	0	0	0	0	0	0	0	0	0	0	0	0	0	2	0	0	0	0	0	0	1	0	0	0	0	0
NLJJMJOO_01499_hypothetical_protein	969	2	0	0	0	0	0	0	0	2	0	0	0	0	2	2	0	0	0	0	0	4	2	0	2	0	0	0	3	2	0	0	0	0	0	0	0	1	0	2	0	0	0
NLJJMJOO_01500_hypothetical_protein	342	6	5	15	2	5	5	4	5	4	7	4	13	3	6	9	14	4	0	4	14	4	4	2	4	5	3	8	12	8	10	6	4	7	4	1	5	4	6	5	4	4	5
NLJJMJOO_01501_Protein_UmuD	447	0	0	3	3	0	4	6	3	2	0	4	1	3	0	3	8	3	5	2	4	4	5	14	23	0	2	0	8	5	6	4	6	0	1	2	1	6	4	2	2	4	0
NLJJMJOO_01502_Protein_UmuC	1278	0	4	6	10	2	8	2	9	5	6	4	6	2	2	3	6	3	6	3	3	3	10	17	11	4	2	4	2	6	7	10	4	9	5	4	3	2	10	2	2	0	2
NLJJMJOO_01503_hypothetical_protein	432	15	12	25	7	5	7	10	3	7	12	3	2	0	6	2	12	6	5	4	8	8	0	2	0	0	2	1	32	21	8	9	2	9	0	0	3	3	0	3	0	4	2
NLJJMJOO_01504_hypothetical_protein	126	0	1	1	0	0	3	0	1	0	0	0	2	1	0	0	1	1	0	1	1	0	0	0	0	1	0	0	0	1	0	0	0	0	1	1	0	1	0	1	0	0	0
NLJJMJOO_01505_IS3_family_transposase_ISPa31	510	3	11	11	4	7	6	8	4	7	14	13	11	9	5	5	8	8	3	7	20	8	4	2	15	11	4	4	9	16	4	12	1	4	5	6	16	8	6	5	10	5	6
NLJJMJOO_01506_IS3_family_transposase_ISAs20	1011	10	16	15	5	22	19	16	8	20	25	13	13	16	8	10	9	8	17	25	14	13	7	6	15	2	6	12	17	23	12	18	9	21	10	3	14	16	8	8	13	12	8
NLJJMJOO_01507_hypothetical_protein	990	29	17	32	16	15	8	11	11	12	17	16	15	7	5	14	15	11	11	14	16	18	8	7	4	7	0	1	47	36	32	32	16	16	6	3	14	19	13	9	11	5	7
NLJJMJOO_01508_hypothetical_protein	666	0	2	3	3	3	1	2	0	0	6	2	2	0	0	0	2	0	2	0	0	2	0	4	2	0	0	0	5	2	2	0	4	0	2	4	2	3	2	0	0	1	0
NLJJMJOO_01509_hypothetical_protein	1728	65	30	44	31	13	19	22	10	22	19	32	18	7	10	5	65	20	29	14	12	5	43	84	65	2	16	11	61	66	28	52	49	48	22	6	33	28	10	6	15	16	15
NLJJMJOO_01510_hypothetical_protein	570	8	2	2	0	1	3	0	0	0	0	0	0	0	0	0	0	1	5	2	0	0	2	0	0	0	0	0	2	6	1	1	3	2	1	0	4	0	2	0	0	2	0
NLJJMJOO_01511_hypothetical_protein	1029	18	12	16	8	9	8	17	8	12	8	5	16	3	4	4	17	20	6	6	2	0	0	0	0	0	0	0	25	13	15	0	25	13	0	0	3	8	2	4	0	0	2
NLJJMJOO_01512_hypothetical_protein	303	0	2	0	3	0	0	3	0	2	2	2	0	2	0	0	1	7	2	1	1	3	1	0	0	0	0	2	7	9	3	2	1	1	2	0	3	3	4	0	3	2	0
NLJJMJOO_01513_Prophage_integrase_IntA	1185	35	27	53	13	14	28	26	16	12	22	13	10	2	14	6	9	21	17	14	12	12	2	6	16	6	4	7	51	61	56	43	10	26	8	12	19	20	22	32	24	25	24
NLJJMJOO_01514_hypothetical_protein	261	15	20	21	10	26	36	26	25	30	40	31	44	22	30	21	13	16	14	38	21	10	42	51	46	14	20	9	30	43	26	27	7	25	23	14	23	17	24	11	32	14	13
NLJJMJOO_01515_hypothetical_protein	363	23	25	28	21	29	35	37	37	36	40	43	28	18	23	16	23	29	24	40	37	46	49	61	45	29	24	40	46	64	37	34	26	20	11	21	17	26	25	28	31	24	14
NLJJMJOO_01516_hypothetical_protein	99	1	2	0	0	2	0	0	0	0	3	2	0	0	1	0	2	0	0	3	2	1	0	0	0	0	0	0	3	2	1	0	1	1	2	0	2	0	0	1	0	1	1
NLJJMJOO_01517_hypothetical_protein	372	45	37	35	28	17	17	22	26	11	15	17	21	5	13	11	34	18	16	9	12	12	3	9	6	2	4	7	61	46	68	20	19	17	8	1	11	25	18	15	10	13	14
NLJJMJOO_01518_hypothetical_protein	657	48	32	38	20	18	50	23	36	41	44	43	30	9	20	34	14	42	30	33	34	30	11	9	10	18	8	9	62	65	43	68	28	47	17	4	28	28	37	34	18	20	16
NLJJMJOO_01519_HTH_type_transcriptional_regulator_BenM	900	25	23	42	8	14	13	20	11	12	5	5	6	4	3	8	9	10	7	11	5	5	6	10	6	9	6	3	36	48	38	18	4	13	8	0	1	22	12	11	11	4	11
NLJJMJOO_01520_Crotonobetainyl_CoA_dehydrogenase	1767	4	4	8	4	2	2	4	6	4	4	5	0	2	2	10	4	0	2	8	12	2	0	4	2	6	2	5	8	18	6	0	6	2	0	2	6	4	0	4	4	0	4
NLJJMJOO_01521_Acetyl_CoA_oxalate_CoA_transferase	1197	4	5	1	0	2	0	4	3	0	2	0	7	0	0	2	2	2	1	2	0	0	2	0	0	0	1	1	0	9	3	4	0	7	2	0	1	2	2	0	0	0	0
NLJJMJOO_01522_hypothetical_protein	1128	0	0	2	2	2	4	0	2	2	0	2	2	0	1	4	4	4	0	1	0	0	2	0	0	0	2	1	2	4	2	0	0	0	0	0	2	0	0	0	0	0	0
NLJJMJOO_01523_hypothetical_protein	1914	4	6	16	6	3	6	8	17	4	15	6	8	3	6	9	6	4	3	7	10	4	4	3	8	0	2	5	12	15	12	9	8	9	2	4	4	0	5	6	1	4	2
NLJJMJOO_01524_hypothetical_protein	780	10	5	6	4	3	8	2	6	4	3	3	0	5	4	3	3	3	2	4	6	0	6	2	0	4	2	0	6	15	12	3	4	6	5	4	3	5	5	2	4	3	8
NLJJMJOO_01525_Molecular_chaperone_Hsp31_and_glyoxalase_3	687	65	55	72	50	39	62	66	35	60	61	79	45	18	32	34	26	45	45	41	24	27	7	4	2	32	37	40	77	102	91	21	20	15	20	4	12	22	4	4	6	6	6
NLJJMJOO_01526_hypothetical_protein	738	4	5	12	5	6	6	14	11	13	16	12	8	6	7	17	0	2	1	14	24	11	16	12	7	14	4	8	23	26	7	19	15	12	14	7	15	15	9	12	16	9	16
NLJJMJOO_01527_hypothetical_protein	216	3	1	4	2	5	1	5	7	6	8	7	7	5	4	16	2	0	0	14	7	2	25	8	17	12	8	13	0	6	0	7	9	10	7	7	13	9	9	22	21	9	7
NLJJMJOO_01528_Putative_aminopeptidase_YsdC	1332	234	243	298	184	154	239	206	165	205	237	195	178	113	95	141	158	198	114	158	133	105	51	40	56	67	57	70	369	341	340	211	105	182	75	43	75	112	106	76	127	89	102
NLJJMJOO_01529_HTH_type_transcriptional_activator_CmpR	885	6	8	7	4	11	0	5	10	6	5	9	9	2	6	2	12	2	4	9	9	6	2	4	4	2	0	2	13	15	13	4	6	0	16	4	4	8	7	4	15	4	10
NLJJMJOO_01530_hypothetical_protein	966	2	2	9	0	4	2	0	0	0	13	2	10	4	4	2	4	3	4	1	8	3	0	0	2	2	2	1	6	12	8	2	4	6	0	0	7	0	2	4	0	0	4
NLJJMJOO_01531_hypothetical_protein	1911	2	4	0	4	9	8	2	4	5	11	2	9	2	2	12	8	9	0	6	10	17	5	0	2	2	0	1	9	8	10	6	0	6	2	2	4	4	2	6	3	4	3
NLJJMJOO_01532_hypothetical_protein	1407	2	6	9	4	2	9	10	8	8	4	10	4	0	10	8	2	0	4	0	8	7	2	2	4	0	2	0	9	13	2	2	6	4	4	5	2	0	2	3	4	2	0
NLJJMJOO_01533_hypothetical_protein	357	4	0	5	0	1	0	2	1	0	2	2	2	0	3	2	4	0	3	0	3	0	2	0	3	0	0	0	2	0	4	0	0	0	0	1	0	0	0	2	0	2	0
NLJJMJOO_01534_hypothetical_protein	1224	6	8	9	5	2	4	11	2	5	10	16	16	8	0	13	4	10	6	23	22	18	4	2	3	1	1	2	13	15	19	12	8	1	5	2	2	4	0	0	3	0	0
NLJJMJOO_01535_hypothetical_protein	1464	57	75	70	28	19	31	45	48	32	47	52	27	29	31	36	76	42	23	47	42	34	4	5	11	0	2	4	101	74	59	3	6	8	4	2	2	6	5	2	6	0	2
NLJJMJOO_01536_Protein_UmuC	1365	17	23	23	4	14	14	19	11	11	16	14	15	8	11	12	13	16	11	16	12	26	20	29	21	8	4	0	13	20	40	6	5	9	0	1	4	4	11	4	2	9	4
NLJJMJOO_01537_Protein_UmuD	432	2	0	6	0	6	3	1	3	4	3	5	0	2	2	2	0	5	4	0	0	6	14	27	28	2	2	3	2	3	3	4	2	3	7	0	4	2	0	3	4	4	0
NLJJMJOO_01538_Serine_hydroxymethyltransferase	1266	301	285	361	186	196	265	250	212	211	268	219	187	89	60	97	449	230	131	133	166	116	13	17	25	14	7	25	518	419	407	32	16	18	18	18	28	61	30	18	15	23	14
NLJJMJOO_01539_Phosphoglucosamine_mutase	1434	38	40	62	38	38	64	50	50	41	55	48	47	13	23	41	31	38	30	36	30	36	48	36	44	18	22	20	73	76	68	45	34	41	29	18	35	42	21	33	52	30	26
NLJJMJOO_01540_hypothetical_protein	4668	49	65	54	50	88	50	72	81	64	92	73	46	44	38	51	52	62	37	75	67	55	30	25	36	22	18	30	104	110	90	74	60	79	36	32	58	38	61	57	60	30	32
NLJJMJOO_01541_hypothetical_protein	2340	96	61	97	69	40	44	58	48	39	48	36	28	19	26	29	89	55	25	34	35	32	17	30	38	22	14	26	172	126	100	137	94	113	68	47	79	39	46	31	49	31	51
NLJJMJOO_01542_Type_I_secretion_system_ATP_binding_protein_PrsD	1755	122	137	135	71	88	101	110	95	134	118	138	129	53	56	88	75	94	88	80	117	65	18	10	26	6	4	16	141	270	214	30	25	44	15	14	19	68	18	18	13	16	21
NLJJMJOO_01543_Type_I_secretion_system_membrane_fusion_protein_PrsE	1380	114	110	134	80	80	125	112	96	121	170	149	125	60	56	84	87	89	93	101	109	61	22	12	24	16	9	10	171	206	197	49	31	25	27	37	37	57	25	22	30	12	16
NLJJMJOO_01544_Outer_membrane_protein_TolC	1452	112	122	137	54	77	91	99	87	89	100	102	81	35	55	73	71	83	91	59	98	82	21	4	25	12	8	12	186	217	202	56	39	31	14	12	40	42	32	14	32	22	20
NLJJMJOO_01545_UDP_glucose_undecaprenyl_phosphate_glucose_1_phosphate_transferase	1377	28	23	40	3	11	32	22	31	16	19	17	33	10	17	6	17	15	10	17	20	12	7	0	6	3	1	4	39	59	49	14	10	10	8	10	13	10	9	2	2	9	7
NLJJMJOO_01546_hypothetical_protein	1851	40	25	50	25	33	43	24	28	23	36	22	29	17	11	34	19	25	27	31	33	31	14	0	19	10	6	6	60	57	65	28	15	29	11	16	21	15	13	16	23	19	26
NLJJMJOO_01547_putative_glycosyltransferase	960	38	11	37	14	4	25	14	24	21	33	14	13	2	5	14	14	19	16	19	19	3	10	2	4	1	0	4	29	52	38	16	9	11	6	2	9	7	8	11	14	13	6
NLJJMJOO_01548_hypothetical_protein	384	4	4	8	2	4	10	6	2	2	5	7	8	2	4	8	8	8	3	8	7	3	10	0	5	3	3	0	10	5	7	4	3	4	2	2	2	6	4	0	1	1	2
NLJJMJOO_01549_Mannose_1_phosphate_guanylyltransferase_1	1440	46	50	51	30	29	50	40	41	27	38	47	23	21	10	40	61	25	35	28	22	25	21	8	21	8	11	8	72	100	67	20	21	10	9	7	27	13	18	25	11	18	16
NLJJMJOO_01550_D_inositol_3_phosphate_glycosyltransferase	1152	20	19	20	15	9	13	15	26	17	23	26	20	8	12	21	18	11	8	11	18	10	3	8	5	1	2	3	35	34	28	3	8	2	1	7	12	11	2	4	5	0	8
NLJJMJOO_01551_hypothetical_protein	252	2	3	4	2	5	7	11	2	5	2	1	8	2	0	2	8	6	3	3	10	2	6	0	0	0	0	0	19	11	8	2	4	1	2	0	2	0	0	0	4	0	0
NLJJMJOO_01552_D_inositol_3_phosphate_glycosyltransferase	2955	98	99	164	50	67	81	74	95	81	113	92	75	45	81	92	95	42	55	101	99	70	45	37	71	24	28	33	162	192	163	51	56	64	46	26	51	76	72	70	74	51	63
NLJJMJOO_01553_hypothetical_protein	852	14	9	39	12	13	18	17	19	15	21	14	8	4	8	16	13	14	5	6	8	10	3	5	8	6	2	6	28	48	25	4	16	16	5	8	11	15	6	12	5	5	11
NLJJMJOO_01554_Vitamin_B12_import_ATP_binding_protein_BtuD	1203	53	30	66	18	38	42	39	25	28	42	25	20	13	16	34	52	16	15	19	32	25	6	9	6	2	2	9	64	70	62	11	7	8	11	1	9	10	4	10	13	5	6
NLJJMJOO_01555_hypothetical_protein	801	26	31	44	16	11	21	20	14	39	48	18	28	19	16	12	23	22	22	15	31	12	5	0	13	7	6	8	45	42	41	10	6	8	3	3	3	13	7	12	6	2	11
NLJJMJOO_01556_D_inositol_3_phosphate_glycosyltransferase	1029	44	38	53	29	37	39	27	24	19	61	34	43	16	24	30	27	33	15	34	23	26	19	4	13	7	1	21	64	68	53	21	17	30	19	12	34	43	19	16	26	24	14
NLJJMJOO_01557_hypothetical_protein	3411	13845	14169	16021	7107	8580	10462	10457	8849	8227	11535	11856	8744	6875	5336	7350	11839	8091	8358	11018	10995	9031	2159	1285	1988	1363	1275	1614	25129	26003	20752	6282	3487	4310	3816	1972	3456	6648	4018	4543	4469	2968	4475
NLJJMJOO_01558_hypothetical_protein	753	20	12	20	12	15	22	23	17	21	15	30	22	27	6	12	29	12	7	9	24	10	6	4	5	6	4	6	51	33	25	19	9	12	2	7	4	9	11	10	10	11	13
NLJJMJOO_01559_hypothetical_protein	1671	37	25	58	31	32	23	32	46	23	22	39	16	18	21	18	44	28	27	24	33	14	10	6	11	4	5	11	77	70	79	21	20	15	12	6	20	22	17	16	20	7	10
NLJJMJOO_01560_hypothetical_protein	582	39	25	49	12	26	38	17	27	24	25	21	15	16	18	15	32	17	32	34	22	11	7	5	6	0	6	4	35	67	44	10	13	12	6	4	6	7	5	1	11	3	0
NLJJMJOO_01561_hypothetical_protein	213	114	90	107	76	79	106	87	52	65	113	96	109	38	55	79	66	96	89	50	64	36	9	14	10	14	10	7	188	227	187	50	48	52	9	14	20	38	8	15	6	11	8
NLJJMJOO_01562_hypothetical_protein	1521	42	30	35	19	18	32	51	35	32	44	41	29	25	21	20	33	29	18	39	48	24	39	24	23	27	14	13	56	45	36	45	23	21	41	17	57	39	35	21	52	17	24
NLJJMJOO_01563_hypothetical_protein	6300	66	23	38	34	35	36	68	42	50	51	56	42	29	35	36	56	38	20	53	62	48	53	48	60	18	18	8	80	70	80	41	46	49	43	20	39	30	27	34	46	24	30
NLJJMJOO_01564_hypothetical_protein	336	0	2	0	0	0	1	4	4	1	0	5	0	1	0	0	0	0	0	2	0	0	2	0	2	0	0	0	6	0	4	0	0	2	1	0	3	0	0	0	1	2	0
NLJJMJOO_01565_hypothetical_protein	546	47	38	33	32	24	29	28	42	22	41	27	14	18	16	29	28	23	27	20	39	40	18	16	9	2	10	8	38	36	53	71	32	33	42	23	44	35	40	40	47	21	24
NLJJMJOO_01566_hypothetical_protein	321	13	7	6	11	4	12	16	8	4	9	12	9	4	5	11	9	3	9	8	13	4	7	7	11	3	8	8	16	13	17	14	9	15	14	2	3	7	17	4	19	12	7
NLJJMJOO_01567_hypothetical_protein	501	10	17	18	8	18	14	25	18	12	20	17	20	8	9	14	9	17	11	17	15	19	11	10	12	8	2	12	32	24	38	19	15	7	9	5	14	14	8	18	19	8	14
NLJJMJOO_01568_hypothetical_protein	525	19	19	20	19	18	6	29	27	10	29	24	18	12	10	19	16	16	21	21	17	23	15	18	29	9	7	5	29	39	39	14	22	26	15	1	12	11	16	7	12	8	10
NLJJMJOO_01569_hypothetical_protein	738	73	43	79	35	36	50	57	46	36	57	53	52	24	16	33	50	37	21	38	48	44	64	83	93	18	43	29	82	83	53	34	34	20	16	11	17	24	17	19	24	21	21
NLJJMJOO_01570_hypothetical_protein	1011	12	8	14	17	11	16	17	16	14	15	50	14	4	19	15	21	8	14	25	31	21	14	6	10	13	9	11	20	35	18	5	13	11	10	4	5	16	24	11	18	12	12
NLJJMJOO_01571_Mannosyl_3_phosphoglycerate_phosphatase	918	2	10	0	6	6	8	10	7	11	5	11	7	4	9	11	2	2	0	5	12	6	758	758	870	255	393	419	8	16	8	344	228	323	183	169	254	115	183	221	150	134	162
NLJJMJOO_01572_Glucosyl_3_phosphoglycerate_synthase	1221	18	12	12	9	15	15	19	18	18	19	18	15	8	10	13	14	7	9	21	14	9	486	512	551	134	192	228	29	23	12	696	451	463	301	239	409	107	206	191	131	105	117
NLJJMJOO_01573_hypothetical_protein	1617	67	58	56	41	68	54	75	40	40	94	67	45	26	42	37	54	59	51	44	33	41	184	138	184	52	68	78	66	109	85	185	128	156	149	91	129	66	117	72	56	45	39
NLJJMJOO_01574_hypothetical_protein	1617	54	50	60	37	69	54	86	61	52	79	59	43	46	32	42	83	46	34	76	55	41	130	179	179	18	35	46	109	68	59	54	38	35	35	18	33	41	45	41	57	32	14
NLJJMJOO_01575_putative_metallo_hydrolase	867	12	12	26	23	31	14	48	34	24	29	33	6	23	22	25	4	18	13	37	22	18	21	24	21	24	24	29	44	31	19	15	25	14	35	21	31	14	45	34	39	30	30
NLJJMJOO_01576_hypothetical_protein	468	4	6	4	16	5	5	12	14	16	9	10	2	10	2	7	4	5	2	6	6	12	13	23	23	19	46	29	6	6	8	4	11	1	10	10	14	8	18	10	33	11	14
NLJJMJOO_01577_hypothetical_protein	432	3	0	8	9	14	4	4	3	2	9	6	2	9	1	5	2	5	0	4	3	2	7	23	16	11	17	17	11	1	4	0	3	4	6	3	17	6	12	8	11	8	3
NLJJMJOO_01578_Transcriptional_regulatory_protein_QseB	702	2	0	5	0	6	0	8	1	3	4	3	6	2	2	3	2	4	0	2	0	2	4	8	5	8	9	11	9	8	6	2	2	0	4	3	0	5	2	2	12	9	10
NLJJMJOO_01579_Sensor_protein_QseC	1320	4	2	6	2	4	10	12	10	8	14	11	11	7	3	9	6	8	4	15	17	11	20	6	19	13	21	12	6	10	10	13	13	8	4	8	13	6	9	4	16	3	6
NLJJMJOO_01580_Cytochrome_c4	666	4	0	5	2	4	6	11	3	5	15	13	11	4	10	10	1	5	7	12	19	4	23	11	15	13	5	17	10	4	3	10	7	4	5	6	4	7	8	8	16	7	11
NLJJMJOO_01581_Thiosulfate_dehydrogenase	1017	12	8	10	8	7	9	10	19	8	25	10	20	12	15	12	6	15	2	20	16	14	10	12	15	20	14	22	21	13	13	9	6	26	8	10	13	11	2	21	31	6	11
NLJJMJOO_01582_Thiol_disulfide_interchange_protein_DsbG	783	29	45	42	32	42	43	39	35	25	43	49	36	26	31	18	27	33	29	35	22	38	41	16	42	16	18	24	50	49	60	22	10	51	22	8	15	21	25	33	28	23	16
NLJJMJOO_01583_Glucosylglycerate_phosphorylase	1767	36	14	45	25	25	39	22	26	30	45	18	13	10	14	18	42	26	17	26	28	19	168	96	116	194	149	158	75	32	42	122	61	91	139	110	102	109	90	137	150	48	63
NLJJMJOO_01584_Transcriptional_repressor_NrdR	492	33	32	78	32	29	42	57	20	33	39	30	25	18	27	33	16	33	20	25	33	34	15	8	14	3	6	8	64	91	82	11	15	16	11	11	14	11	13	6	25	10	10
NLJJMJOO_01585_Riboflavin_biosynthesis_protein_RibD	1176	58	79	109	65	43	72	60	39	45	88	61	66	42	48	67	71	33	38	52	77	59	32	28	25	1	12	8	94	130	121	21	32	26	24	20	19	30	29	14	46	20	23
NLJJMJOO_01586_Riboflavin_biosynthesis_protein_RibBA	1167	153	139	165	77	66	113	133	84	85	111	106	77	38	51	74	122	72	77	85	92	91	15	29	15	16	7	11	185	174	182	34	42	33	35	21	24	37	18	15	25	19	16
NLJJMJOO_01587_6_7_dimethyl_8_ribityllumazine_synthase	489	69	80	113	52	66	44	56	34	58	56	83	39	22	27	40	44	34	49	42	50	25	7	11	14	8	6	7	107	92	100	18	10	13	11	8	14	23	7	10	15	2	7
NLJJMJOO_01588_Transcription_antitermination_protein_NusB	495	43	48	50	18	12	32	40	29	27	41	30	37	18	21	28	51	23	29	49	38	41	5	8	12	7	9	12	78	74	54	13	14	14	7	9	11	21	12	16	17	13	6
NLJJMJOO_01589_Thiamine_monophosphate_kinase	1002	28	38	42	31	27	46	25	55	34	49	64	31	17	22	42	33	20	25	48	49	36	8	17	23	8	8	22	66	61	59	16	17	19	15	14	14	15	12	12	18	15	13
NLJJMJOO_01590_Phosphatidylglycerophosphatase_A	474	9	16	24	4	20	11	6	3	14	16	15	16	13	11	7	5	7	10	6	17	7	0	1	1	2	0	1	5	17	18	3	2	3	6	0	5	8	8	2	6	5	6
NLJJMJOO_01591_hypothetical_protein	1257	54	57	68	36	37	64	72	59	56	76	85	70	43	57	70	40	44	20	79	105	95	69	47	97	55	64	83	78	85	73	45	43	47	41	26	35	76	56	56	106	81	78
NLJJMJOO_01592_Lon_protease	2553	71	78	106	45	62	121	116	58	76	77	80	47	32	45	71	50	34	61	63	85	37	32	12	14	106	110	89	134	147	139	62	26	40	37	25	37	38	33	29	40	28	37
NLJJMJOO_01593_hypothetical_protein	2166	199	178	202	105	116	110	198	83	105	154	145	110	71	90	91	164	128	94	81	86	81	17	12	21	26	4	24	309	268	252	92	55	82	35	23	47	48	28	31	38	18	30
NLJJMJOO_01594_hypothetical_protein	2175	20	20	18	12	18	15	32	18	21	19	19	26	8	19	15	30	16	10	36	17	19	624	307	465	838	754	754	43	29	34	569	187	346	560	377	481	407	537	535	531	326	330
NLJJMJOO_01595_Dihydroxy_acid_dehydratase	1845	97	145	139	106	86	95	128	98	76	100	116	82	64	50	62	169	82	73	75	77	78	19	26	31	30	30	27	238	192	153	62	49	44	41	22	37	47	31	18	32	33	18
NLJJMJOO_01596_putative_oxidoreductase_YdgJ	1059	40	50	38	30	25	35	41	46	41	46	50	31	27	28	30	40	57	14	47	40	26	8	8	21	18	10	14	60	77	70	38	10	45	14	7	14	21	2	14	10	4	19
NLJJMJOO_01597_ADP_compounds_hydrolase_NudE	642	28	19	33	30	35	45	39	40	40	44	44	28	27	13	22	33	27	5	24	43	30	10	8	12	5	9	15	60	63	45	51	29	29	22	9	20	23	35	28	37	35	24
NLJJMJOO_01598_GMP_IMP_nucleotidase_YrfG	693	32	36	55	24	25	29	42	28	42	40	35	17	15	15	21	17	33	19	29	15	23	8	10	16	9	14	11	37	80	60	8	7	16	4	10	10	6	4	12	10	6	13
NLJJMJOO_01599_Heat_shock_protein_15	390	12	8	19	4	11	10	17	6	11	20	6	11	4	8	9	7	18	10	12	9	6	2	9	2	0	6	4	19	22	24	2	6	5	4	2	4	8	0	4	6	2	5
NLJJMJOO_01600_33_kDa_chaperonin	876	30	29	39	25	30	25	45	36	18	45	31	27	24	18	15	24	26	12	28	20	17	10	10	6	5	7	6	80	57	60	23	3	9	12	3	6	25	6	10	10	4	1
NLJJMJOO_01601_Phosphoenolpyruvate_carboxykinase_ATP	1557	204	142	180	69	74	81	130	68	62	90	113	53	47	35	45	105	53	51	81	137	94	21	11	14	10	9	11	328	223	235	5	10	10	5	1	4	39	8	2	6	2	2
NLJJMJOO_01602_Peptide_methionine_sulfoxide_reductase_MsrB	507	9	5	3	6	2	15	10	8	19	12	14	2	8	11	10	14	6	12	19	8	9	8	6	8	6	11	0	11	10	12	7	12	8	3	1	4	4	5	1	7	2	1
NLJJMJOO_01603_S_mandelate_dehydrogenase	1188	16	40	22	27	14	31	31	40	26	42	52	23	20	29	30	33	19	19	36	20	35	11	9	11	0	8	12	31	37	34	18	4	23	6	10	17	6	5	7	11	10	8
NLJJMJOO_01604_HTH_type_transcriptional_regulator_ArgP	861	7	4	9	2	9	22	12	2	12	11	9	13	4	12	2	1	12	4	9	8	19	5	6	2	0	0	3	2	23	14	4	3	4	2	0	10	10	6	2	2	8	2
NLJJMJOO_01605_hypothetical_protein	228	3	1	2	0	0	0	0	1	3	1	3	0	0	0	3	0	0	0	3	1	1	0	0	1	0	0	0	1	5	0	2	2	0	0	0	0	0	0	0	0	0	0
NLJJMJOO_01606_Protein_YhgF	2370	80	109	136	83	70	107	97	81	93	106	118	108	73	77	71	61	70	80	115	104	95	24	20	35	20	8	15	136	197	135	20	32	30	10	24	35	36	29	6	15	17	8
NLJJMJOO_01607_Glutamate_cysteine_ligase	1641	103	113	106	106	120	128	138	110	112	164	174	103	55	67	88	107	101	106	135	99	93	17	18	15	2	3	4	170	175	159	24	13	20	23	7	31	35	13	9	9	10	4
NLJJMJOO_01608_Disulfide_bond_formation_protein_B	501	46	34	33	26	20	38	38	36	28	42	39	27	30	16	37	25	31	27	42	20	20	0	2	0	0	2	0	56	40	37	4	1	3	4	0	2	7	0	0	1	2	0
NLJJMJOO_01609_hypothetical_protein	864	28	21	30	23	42	24	35	33	20	60	43	50	13	32	41	33	34	35	49	45	36	12	9	10	4	3	4	62	38	31	3	3	12	8	8	7	7	6	8	7	4	7
NLJJMJOO_01610_2_iminobutanoate_2_iminopropanoate_deaminase	414	6	14	6	9	7	10	14	3	10	9	8	15	4	3	2	13	9	6	12	9	8	2	3	1	7	7	0	10	11	11	19	11	4	16	2	7	3	10	4	5	1	4
NLJJMJOO_01611_1_4_dihydroxy_2_naphthoyl_CoA_hydrolase	408	9	4	4	5	1	2	6	8	2	6	4	4	1	4	9	4	3	4	7	9	1	4	0	6	1	1	0	8	6	4	3	7	11	7	2	2	1	8	6	2	3	4
NLJJMJOO_01612_High_affinity_branched_chain_amino_acid_transport_ATP_binding_protein_LivF	705	2	5	4	6	4	1	6	6	4	4	11	6	0	3	4	9	6	2	10	4	6	4	4	4	0	0	4	8	6	12	9	12	5	14	3	4	5	8	1	9	4	2
NLJJMJOO_01613_Lipopolysaccharide_export_system_ATP_binding_protein_LptB	753	10	7	11	3	7	12	6	9	6	14	6	8	1	2	11	15	10	6	5	8	8	12	2	4	11	5	6	17	4	5	28	3	19	32	4	9	8	4	13	7	13	6
NLJJMJOO_01614_hypothetical_protein	1056	8	12	11	5	8	17	11	9	7	15	9	0	10	6	18	11	5	3	7	19	8	8	8	2	9	8	2	12	8	6	16	12	23	18	8	16	4	0	7	10	6	7
NLJJMJOO_01615_High_affinity_branched_chain_amino_acid_transport_system_permease_protein_LivH	921	12	2	14	5	5	6	9	6	8	4	10	5	4	10	9	11	8	0	8	7	5	3	4	6	7	5	0	13	5	13	11	17	21	17	5	12	6	9	7	9	5	4
NLJJMJOO_01616_hypothetical_protein	1146	55	29	63	43	34	46	41	36	28	42	38	20	27	23	41	51	35	32	53	26	33	26	10	20	23	14	7	83	71	49	89	89	82	91	20	51	37	19	41	39	19	19
NLJJMJOO_01617_Benzoate_CoA_ligase	1698	14	11	21	15	8	12	13	16	11	18	18	10	15	2	22	18	12	10	7	25	12	16	13	16	16	2	9	15	12	8	44	30	33	61	14	27	13	25	25	25	12	14
NLJJMJOO_01618_putative_acyl_CoA_dehydrogenase_fadE25	1134	8	7	12	10	10	3	6	10	10	16	13	2	4	6	6	15	2	2	8	5	10	4	7	2	6	6	8	17	6	5	38	23	16	22	5	8	2	4	4	5	8	5
NLJJMJOO_01619_Short_chain_enoyl_CoA_hydratase	813	11	3	2	5	2	6	7	7	1	5	4	6	2	6	6	14	6	1	6	8	1	5	5	2	6	5	4	7	9	6	8	11	13	10	2	8	4	4	0	1	3	0
NLJJMJOO_01620_hypothetical_protein	459	6	0	6	3	2	7	1	3	2	2	4	6	0	2	0	7	4	4	2	2	0	7	3	0	0	3	0	6	1	3	2	4	7	0	0	0	1	3	0	4	4	0
NLJJMJOO_01621_Putative_ketoacyl_reductase	771	2	6	11	8	2	11	2	0	6	6	8	4	2	2	8	0	4	0	7	4	7	6	7	7	4	3	11	10	18	13	7	6	8	3	5	3	0	2	5	0	0	0
NLJJMJOO_01622_NADPH_dehydrogenase	2286	54	43	36	36	27	45	32	30	34	27	22	27	12	9	8	34	16	8	20	26	13	12	16	17	14	16	11	80	64	64	45	32	27	18	6	7	6	17	8	8	9	10
NLJJMJOO_01623_Regulator_of_sigma_D	489	180	134	221	122	138	154	138	112	149	147	173	121	59	106	77	166	95	97	135	126	147	57	66	64	41	31	52	292	243	220	134	132	162	50	42	71	60	71	50	76	41	73
NLJJMJOO_01624_IS110_family_transposase_ISKpn43	1035	13	13	16	15	10	19	34	27	10	16	17	12	8	19	16	15	5	5	26	28	22	6	8	12	6	12	11	27	25	21	20	13	11	9	15	15	9	5	12	23	6	2
NLJJMJOO_01625_Multidrug_resistance_protein_MdtC	3072	21	9	26	34	41	32	35	37	40	52	61	46	21	28	45	33	25	21	47	57	63	6	0	12	12	8	4	40	57	34	7	5	19	9	8	4	19	8	2	9	2	4
NLJJMJOO_01626_Multidrug_resistance_protein_MdtA	1119	19	12	23	12	20	25	22	20	15	26	22	22	12	16	30	12	13	15	22	36	20	10	15	24	2	6	4	25	39	20	7	3	11	4	2	2	0	5	3	2	0	5
NLJJMJOO_01627_Malate_dehydrogenase	975	686	727	777	601	939	759	1123	808	805	1090	978	791	385	384	508	657	757	336	624	616	537	30	20	27	13	12	30	1193	1257	1074	47	42	36	43	19	45	170	25	32	24	28	16
NLJJMJOO_01628_putative_phosphatase	657	27	26	39	14	12	20	20	17	13	22	34	31	9	14	13	21	18	19	19	21	16	2	12	0	2	0	2	25	32	42	8	0	1	1	0	5	12	4	4	6	2	2
NLJJMJOO_01629_RNA_pyrophosphohydrolase	492	34	31	42	23	47	44	47	46	53	55	42	63	26	22	37	30	25	20	57	47	41	14	35	36	8	11	23	42	50	50	55	20	21	8	20	40	23	15	28	31	12	17
NLJJMJOO_01630_Phosphoenolpyruvate_dependent_phosphotransferase_system	2280	70	68	96	72	86	92	102	78	86	105	112	79	54	62	74	85	50	39	79	110	56	57	27	48	24	29	29	160	124	128	74	52	71	35	32	43	71	35	18	56	58	32
NLJJMJOO_01631_hypothetical_protein	801	13	17	30	12	13	17	37	18	25	22	23	21	10	14	16	10	9	7	24	23	17	4	12	28	7	6	6	25	27	16	8	11	25	5	13	27	7	15	12	23	6	13
NLJJMJOO_01632_Sensor_histidine_kinase_RcsC	1227	31	34	41	13	31	34	47	47	44	60	47	36	26	23	56	22	29	27	43	32	47	28	30	31	22	28	40	30	76	43	44	35	32	27	22	40	50	43	39	58	32	49
NLJJMJOO_01633_hypothetical_protein	798	12	12	9	13	17	2	6	19	13	18	22	7	5	9	14	11	9	8	19	18	8	11	18	16	15	14	13	18	8	19	8	18	11	10	10	19	11	21	31	39	14	14
NLJJMJOO_01634_Prolipoprotein_diacylglyceryl_transferase	795	17	13	18	5	23	16	11	26	27	19	18	19	11	11	20	19	9	13	16	35	21	8	11	19	12	12	17	16	31	29	18	7	16	13	12	9	9	12	14	44	12	10
NLJJMJOO_01635_Thymidylate_synthase	819	30	37	52	10	24	28	23	17	20	30	28	41	3	13	25	28	16	16	23	38	26	11	7	9	8	4	3	44	54	42	18	8	16	12	5	16	8	19	16	18	18	17
NLJJMJOO_01636_Dihydrofolate_reductase_type_3	558	11	14	26	4	11	21	20	18	19	21	24	19	10	10	10	13	6	7	19	18	19	12	1	12	14	5	10	29	21	27	10	10	3	5	11	3	11	5	12	6	5	8
NLJJMJOO_01637_RNA_chaperone_ProQ	852	52	60	75	31	41	35	64	59	50	93	90	65	33	46	34	47	41	57	73	69	42	57	35	61	32	33	44	91	97	73	46	33	31	39	31	42	54	43	36	52	42	42
NLJJMJOO_01638_hypothetical_protein	1071	6039	6152	7460	3859	5162	6751	6093	5690	5511	7211	7633	5934	3426	4064	5485	5724	4702	3667	6266	7956	6299	1369	922	1337	598	552	835	10228	12485	9741	4266	2745	3405	2508	1792	2744	3070	2669	2230	1543	1733	1488
NLJJMJOO_01639_hypothetical_protein	1026	18	20	36	9	4	15	10	9	8	6	6	0	2	0	11	10	11	14	2	12	9	2	0	1	0	5	2	18	41	27	2	2	6	6	2	6	4	4	4	11	0	0
NLJJMJOO_01640_hypothetical_protein	408	31	22	23	15	27	16	21	24	28	22	24	18	10	7	11	25	12	7	16	19	25	4	6	12	2	0	5	35	46	38	9	9	13	4	1	10	11	5	13	8	3	10
NLJJMJOO_01641_Polysialic_acid_transport_protein_KpsD	1734	110	95	109	76	118	95	96	85	79	112	75	65	46	56	48	97	61	85	71	56	63	17	14	33	6	7	6	171	191	140	29	36	10	42	15	43	34	21	10	17	8	13
NLJJMJOO_01642_Polysialic_acid_transport_protein_KpsM	813	14	28	39	19	20	15	31	18	18	25	34	19	12	25	16	17	9	27	28	25	14	14	23	24	0	3	7	39	44	46	11	16	5	14	3	11	17	6	5	15	2	6
NLJJMJOO_01643_hypothetical_protein	1101	35	28	29	27	30	28	37	41	38	31	28	37	14	11	23	43	17	33	28	36	12	17	8	9	9	6	8	44	55	38	8	27	7	8	6	8	7	3	5	14	6	4
NLJJMJOO_01644_Ribonuclease	1458	13	19	44	18	24	44	23	37	40	44	41	33	20	28	23	26	27	14	44	42	36	8	10	12	9	9	3	32	56	29	14	7	13	6	5	10	9	7	7	5	5	2
NLJJMJOO_01645_hypothetical_protein	351	7	1	8	4	2	8	8	8	7	8	13	4	1	12	5	5	5	13	8	10	1	2	0	7	3	3	1	7	17	5	9	8	3	1	0	4	3	2	3	0	2	0
NLJJMJOO_01646_hypothetical_protein	909	34	29	32	36	36	39	31	28	31	50	38	27	27	16	27	29	17	21	41	23	24	10	20	16	4	4	6	43	47	25	7	12	22	11	8	6	18	4	5	3	8	5
NLJJMJOO_01647_dTDP_glucose_4_6_dehydratase_2	1161	32	33	50	21	21	44	35	29	26	33	24	14	27	9	13	26	23	26	20	26	13	11	9	10	2	0	4	42	42	40	12	22	7	4	7	9	7	4	2	7	10	2
NLJJMJOO_01648_dTDP_4_dehydrorhamnose_reductase	894	18	20	38	19	15	33	22	13	12	30	23	13	12	19	14	17	15	5	16	33	26	8	4	9	2	10	4	37	27	31	6	13	8	6	4	10	0	2	2	0	0	6
NLJJMJOO_01649_Glucose_1_phosphate_thymidylyltransferase_2	915	31	39	49	27	46	35	24	37	26	51	27	31	15	29	23	24	22	26	33	37	21	6	16	14	6	4	9	36	57	49	15	18	10	14	10	10	14	1	8	7	4	4
NLJJMJOO_01650_dTDP_4_dehydrorhamnose_3_5_epimerase	546	16	22	27	12	12	10	21	10	11	16	23	5	1	6	10	13	14	7	10	7	24	7	14	10	0	1	2	19	27	15	2	7	9	2	4	6	6	1	1	2	2	0
NLJJMJOO_01651_hypothetical_protein	483	21	31	48	14	15	23	13	31	16	20	19	16	5	8	12	19	13	39	18	13	12	9	8	8	6	4	10	34	27	50	4	13	11	9	1	4	5	2	8	5	2	4
NLJJMJOO_01652_UDP_N_acetylglucosamine_2_epimerase	1116	101	115	143	63	51	66	70	60	51	84	44	60	27	34	40	67	54	97	67	54	39	23	23	28	9	14	25	166	173	180	30	23	29	34	15	24	35	21	14	12	11	9
NLJJMJOO_01653_UDP_N_acetyl_D_mannosamine_dehydrogenase	1281	112	135	152	54	94	98	61	56	60	74	77	71	25	36	62	57	51	89	32	48	39	14	10	7	13	4	4	143	227	203	32	29	34	12	11	11	19	26	6	10	12	10
NLJJMJOO_01654_D_inositol_3_phosphate_glycosyltransferase	2889	73	55	76	36	57	52	45	41	31	63	52	39	26	27	44	41	31	64	47	36	50	10	6	6	6	1	8	126	73	79	18	26	27	15	2	19	19	8	4	8	4	2
NLJJMJOO_01655_hypothetical_protein	2895	156	145	204	104	144	130	142	145	152	119	149	107	64	87	119	129	104	133	103	97	105	36	26	20	18	18	26	272	279	217	63	135	101	26	30	48	72	37	33	44	20	27
NLJJMJOO_01656_hypothetical_protein	666	20	8	13	6	8	11	1	9	9	14	11	6	6	13	13	7	3	11	6	4	5	2	0	0	0	2	0	3	13	9	3	8	11	3	0	0	4	0	0	0	1	2
NLJJMJOO_01657_hypothetical_protein	651	10	11	13	10	11	25	5	11	11	17	30	12	4	17	14	10	12	19	6	15	7	6	2	2	0	0	4	26	23	21	7	8	8	3	2	5	6	2	2	0	0	0
NLJJMJOO_01658_Glutamine_fructose_6_phosphate_aminotransferase_isomerizing	1854	42	69	82	45	57	53	37	46	49	47	62	36	26	37	30	41	45	37	43	38	30	22	14	20	1	12	10	94	73	110	28	37	42	18	8	8	25	8	8	13	4	8
NLJJMJOO_01659_hypothetical_protein	957	42	39	37	17	31	26	37	23	28	38	50	47	19	27	44	23	13	21	23	37	36	17	21	24	19	7	19	63	46	50	22	50	36	16	7	15	9	15	16	14	27	9
NLJJMJOO_01660_Bifunctional_enzyme_CysN_CysC	1905	53	23	64	28	53	52	45	48	68	74	77	59	44	43	53	47	47	26	63	67	58	24	18	12	13	10	7	82	89	58	35	34	43	15	20	12	13	23	14	13	4	19
NLJJMJOO_01661_32_5_bisphosphate_nucleotidase_CysQ	774	25	20	27	17	29	24	9	26	32	20	8	22	8	13	19	26	17	14	26	10	23	0	6	0	0	0	6	26	35	19	19	17	17	0	3	5	3	6	2	6	0	4
NLJJMJOO_01662_Phosphoglucosamine_mutase	1338	41	41	59	28	41	40	54	52	31	46	56	26	27	26	38	44	46	24	50	42	25	11	8	17	12	11	8	75	54	61	21	26	38	8	11	16	13	6	16	21	12	8
NLJJMJOO_01663_hypothetical_protein	1668	75	50	97	34	67	70	81	52	76	82	78	71	55	34	52	64	65	38	79	61	56	27	27	15	14	17	13	114	90	70	49	35	39	19	13	30	21	9	17	30	11	23
NLJJMJOO_01664_Chromosome_partition_protein_Smc	2148	92	86	190	84	88	126	98	87	103	109	103	78	42	70	85	99	75	75	110	99	75	23	20	12	8	8	12	181	148	119	26	45	33	21	16	13	45	15	13	10	19	28
NLJJMJOO_01665_Undecaprenyl_phosphate_4_deoxy_4_formamido_L_arabinose_transferase	3054	109	120	160	106	106	142	142	102	104	145	163	148	77	80	102	142	96	89	120	91	94	21	22	24	20	17	27	213	242	222	68	40	46	30	12	27	47	23	22	42	13	30
NLJJMJOO_01666_hypothetical_protein	1569	33	26	41	26	35	26	44	27	40	50	39	48	24	20	33	24	30	31	31	41	29	19	29	23	8	2	11	54	72	54	24	18	24	9	24	24	22	5	26	8	13	6
NLJJMJOO_01667_hypothetical_protein	2274	38	23	54	17	33	30	17	18	26	36	35	17	6	18	10	21	29	25	30	26	27	16	12	8	9	0	9	36	63	41	18	14	32	4	6	16	14	4	8	8	6	20
NLJJMJOO_01668_hypothetical_protein	1185	29	22	38	14	37	52	45	29	36	51	39	26	17	30	24	33	10	22	43	46	23	18	20	30	14	10	22	51	63	44	27	40	38	24	23	21	22	26	35	43	27	18
NLJJMJOO_01669_hypothetical_protein	1062	22	17	35	15	17	17	20	11	18	25	18	17	7	10	20	14	14	10	29	18	12	9	17	14	0	4	12	38	19	22	9	15	26	10	5	14	10	17	8	16	8	11
NLJJMJOO_01670_Phosphoglucomutase	1593	64	73	89	58	54	95	66	63	74	78	70	55	29	41	43	69	31	32	61	48	55	23	19	25	23	21	29	117	121	80	70	60	90	42	28	58	35	45	54	63	34	27
NLJJMJOO_01671_UDP_glucose_6_dehydrogenase	1167	16	16	22	8	15	25	20	22	20	14	11	13	8	8	12	13	20	20	11	15	17	8	8	8	2	6	4	26	46	17	12	10	13	7	9	7	12	5	6	17	9	11
NLJJMJOO_01672_IS110_family_transposase_ISKpn43	1035	18	22	17	14	15	17	18	15	24	26	13	14	13	10	22	25	8	8	18	18	25	12	21	20	3	10	16	25	22	14	12	28	16	13	3	22	18	4	15	20	13	8
NLJJMJOO_01673_hypothetical_protein	240	19	15	17	9	10	10	11	21	9	19	15	17	8	19	13	8	18	12	6	14	20	14	8	8	4	6	2	20	13	15	15	18	10	16	3	11	14	11	10	21	11	6
NLJJMJOO_01674_REP_associated_tyrosine_transposase	510	7	6	23	12	15	19	25	14	13	19	18	21	6	11	5	9	7	3	11	13	22	2	2	10	6	8	9	38	37	18	15	13	10	8	3	13	16	16	10	11	14	7
NLJJMJOO_01675_Transcription_antitermination_protein_RfaH	522	6	8	16	20	10	7	13	2	18	10	31	15	6	9	10	12	8	24	18	14	6	9	2	10	4	8	6	15	16	14	15	12	20	4	4	12	17	10	9	18	5	5
NLJJMJOO_01676_8_amino_7_oxononanoate_synthase	1323	29	42	49	24	34	28	52	36	29	42	29	35	23	5	23	30	35	22	27	37	23	12	13	13	10	10	10	54	73	41	18	27	24	7	12	22	24	11	11	10	5	19
NLJJMJOO_01677_L_threonine_3_dehydrogenase	7428	255	257	320	179	182	249	242	188	223	304	232	201	90	144	154	284	128	115	168	223	162	64	54	68	60	44	53	439	428	382	114	73	105	88	50	62	132	72	77	136	83	67
NLJJMJOO_01678_hypothetical_protein	1611	27	32	47	25	24	33	31	23	22	32	32	16	16	21	27	18	25	21	42	44	22	17	8	9	10	17	11	59	29	36	25	16	22	16	10	19	12	20	21	15	19	16
NLJJMJOO_01679_hypothetical_protein	834	14	16	29	13	4	18	13	6	10	7	9	4	7	0	8	10	6	12	14	8	5	0	3	4	2	2	7	28	22	26	8	11	7	4	2	10	6	6	5	5	0	4
NLJJMJOO_01680_hypothetical_protein	1242	34	40	47	33	30	29	33	27	17	33	47	17	12	9	17	26	22	14	25	19	19	12	6	7	2	6	6	53	62	52	19	9	7	4	10	4	17	2	10	4	8	5
NLJJMJOO_01681_hypothetical_protein	2049	37	40	57	25	36	46	53	72	37	59	49	44	22	40	44	23	28	25	55	40	48	18	7	17	9	4	17	48	72	65	17	19	29	21	18	13	18	23	12	16	8	14
NLJJMJOO_01682_hypothetical_protein	2028	108	88	143	61	109	103	99	90	75	121	115	107	67	75	67	130	68	86	68	90	82	50	41	55	23	30	29	220	174	137	71	50	59	45	36	62	87	53	51	45	46	58
NLJJMJOO_01683_hypothetical_protein	948	9	12	36	10	30	21	10	24	13	29	41	26	17	3	21	28	15	7	29	28	22	21	21	20	10	4	13	36	45	36	10	11	14	14	3	17	6	2	19	12	3	5
NLJJMJOO_01684_tRNA_Argcct	77	2	0	0	0	0	0	1	1	0	0	0	0	0	0	0	0	0	1	0	0	0	0	1	0	0	0	0	0	0	1	0	0	0	0	0	0	0	0	0	0	0	0
NLJJMJOO_01685_Prophage_integrase_IntA	1236	28	23	49	20	18	36	26	26	16	30	30	29	11	10	18	15	19	11	4	22	11	6	4	0	6	1	8	31	65	54	8	9	12	6	1	6	10	5	14	5	7	5
NLJJMJOO_01686_hypothetical_protein	1002	31	23	35	10	13	26	5	26	7	30	20	24	6	3	17	25	10	13	12	2	9	6	13	0	9	2	0	56	40	29	22	19	21	15	6	16	20	17	16	8	12	3
NLJJMJOO_01687_hypothetical_protein	270	0	1	0	0	3	0	0	0	0	0	0	1	0	0	0	0	0	1	0	0	0	0	0	0	0	0	0	0	2	0	1	0	0	0	2	2	0	2	2	0	0	0
NLJJMJOO_01688_hypothetical_protein	660	3	2	1	0	1	3	0	2	0	0	1	0	1	5	2	0	0	0	0	2	3	0	0	0	2	0	0	6	2	0	0	2	0	3	0	4	0	0	0	2	2	0
NLJJMJOO_01689_hypothetical_protein	261	0	0	1	0	0	1	0	0	0	2	1	0	1	0	4	0	0	1	0	0	1	0	0	0	0	0	0	0	1	0	0	0	0	1	0	0	0	0	0	2	0	2
NLJJMJOO_01690_hypothetical_protein	186	0	0	5	2	1	0	3	1	6	2	4	0	1	0	1	3	2	4	4	1	2	3	0	1	0	0	0	3	0	0	0	0	1	0	0	2	0	0	0	0	0	0
NLJJMJOO_01691_hypothetical_protein	255	3	0	1	2	2	4	4	0	0	0	0	0	2	0	0	2	1	1	3	0	1	1	0	1	0	0	0	2	0	0	3	0	0	0	0	0	0	0	0	0	4	1
NLJJMJOO_01692_hypothetical_protein	267	1	3	0	0	3	1	3	2	0	2	1	1	2	1	0	2	1	2	0	1	0	1	0	3	0	1	2	0	0	2	0	0	1	1	0	0	0	0	0	0	2	2
NLJJMJOO_01693_hypothetical_protein	228	0	2	0	1	3	6	1	0	1	0	6	0	2	1	0	1	1	0	2	0	0	0	1	2	0	1	0	2	2	0	1	2	0	0	0	0	0	2	1	0	0	0
NLJJMJOO_01694_hypothetical_protein	939	0	2	2	2	2	4	3	4	2	2	2	0	1	2	6	5	2	0	8	6	6	0	0	0	6	0	2	7	4	12	0	2	5	0	0	6	0	0	2	0	0	0
NLJJMJOO_01695_hypothetical_protein	2019	4	2	10	6	10	13	14	8	12	12	12	10	5	8	9	4	4	5	13	8	11	4	8	0	6	4	2	11	11	6	12	12	10	6	2	8	8	4	2	2	6	3
NLJJMJOO_01696_hypothetical_protein	723	2	2	2	0	4	7	0	0	3	6	4	6	1	5	3	5	2	0	2	0	2	0	2	2	0	1	2	10	4	6	0	1	4	2	1	7	4	0	0	5	0	0
NLJJMJOO_01697_hypothetical_protein	273	0	1	5	0	3	3	0	0	0	2	0	0	2	0	0	2	0	0	2	0	4	2	0	0	0	1	2	6	2	0	0	3	3	0	3	3	0	0	1	0	0	0
NLJJMJOO_01698_hypothetical_protein	471	0	4	3	1	1	5	2	2	1	5	4	11	2	1	5	5	1	3	12	6	2	2	3	5	0	3	2	5	5	0	4	5	3	0	5	4	0	4	1	0	2	3
NLJJMJOO_01699_hypothetical_protein	177	0	0	0	0	1	0	1	0	0	1	0	0	0	0	1	2	0	0	0	0	0	5	0	0	0	0	0	0	1	1	0	0	1	0	0	0	0	0	0	0	1	1
NLJJMJOO_01700_hypothetical_protein	339	0	0	0	0	0	0	0	0	0	1	1	1	2	2	0	0	0	0	0	0	0	0	0	0	0	0	0	0	2	0	0	0	0	1	0	1	0	1	0	0	0	0
NLJJMJOO_01701_hypothetical_protein	411	23	14	10	14	12	23	10	26	18	27	12	22	15	3	11	8	14	4	16	16	12	6	15	13	9	4	4	17	26	11	16	9	11	4	6	9	14	4	3	5	10	4
NLJJMJOO_01702_hypothetical_protein	132	0	0	0	0	1	0	0	1	0	0	0	0	0	0	0	0	0	0	1	0	0	0	0	0	1	0	0	0	0	0	0	0	0	0	0	0	0	0	0	0	0	0
NLJJMJOO_01703_hypothetical_protein	333	0	0	2	0	0	0	1	0	0	2	0	1	0	2	0	4	0	0	2	0	0	4	4	0	0	0	1	1	6	0	0	0	0	0	0	0	0	3	0	1	0	0
NLJJMJOO_01704_hypothetical_protein	357	20	20	35	6	12	14	17	12	13	24	7	17	8	4	18	16	14	5	8	4	7	6	1	5	3	4	5	27	32	26	16	19	20	5	1	22	0	12	4	12	7	10
NLJJMJOO_01705_hypothetical_protein	309	33	14	32	14	18	26	20	9	8	15	12	15	3	0	14	21	12	3	5	12	11	16	25	29	3	16	9	26	38	29	21	7	9	11	5	13	17	11	13	20	11	14
NLJJMJOO_01706_hypothetical_protein	360	30	22	20	3	11	32	24	19	11	23	25	21	11	4	23	31	14	17	19	12	12	58	134	112	33	63	53	31	41	38	19	15	6	25	7	22	14	19	16	31	27	33
NLJJMJOO_01707_mRNA_interferase_toxin_HigB	297	18	9	29	7	7	17	19	12	2	15	12	8	4	4	7	17	10	6	7	13	6	24	55	64	26	20	33	38	26	20	20	5	12	7	11	18	10	15	11	26	16	16
NLJJMJOO_01708_hypothetical_protein	450	94	62	106	50	85	88	80	77	101	113	100	88	32	42	67	97	91	65	79	87	77	25	22	25	5	11	10	186	137	127	69	71	70	23	21	26	48	33	18	17	13	26
NLJJMJOO_01709_hypothetical_protein	411	33	10	19	30	16	25	28	16	36	29	20	12	2	9	21	30	26	13	19	16	21	4	2	3	0	0	3	49	46	35	14	15	14	3	5	12	8	7	3	3	3	0
NLJJMJOO_01710_hypothetical_protein	804	52	30	34	22	22	28	20	21	14	27	25	24	7	19	16	36	35	28	16	23	31	5	7	15	8	2	6	55	58	46	27	23	14	6	10	29	23	19	13	22	5	15
NLJJMJOO_01711_hypothetical_protein	375	16	9	17	6	10	14	11	9	7	11	9	8	5	5	8	9	12	10	9	14	5	5	1	2	6	1	5	16	12	24	9	4	14	0	4	6	8	3	2	11	5	7
NLJJMJOO_01712_hypothetical_protein	333	14	7	9	7	11	14	7	6	12	18	3	14	6	2	11	14	3	5	12	7	7	2	3	7	2	0	5	24	16	13	18	9	5	8	2	9	13	13	12	9	3	3
NLJJMJOO_01713_hypothetical_protein	324	3	3	3	0	4	8	8	2	4	4	7	0	1	4	5	17	2	1	2	10	9	0	4	4	4	0	1	13	9	7	8	5	0	2	2	8	4	10	6	6	3	5
NLJJMJOO_01714_hypothetical_protein	375	1	2	8	2	0	5	1	0	2	0	0	0	0	0	0	3	2	1	0	1	1	0	1	0	0	0	0	5	12	6	1	0	2	3	1	9	2	2	0	10	0	7
NLJJMJOO_01715_hypothetical_protein	285	1	0	2	0	2	4	3	0	3	1	0	2	0	0	2	2	4	0	0	0	0	2	0	2	0	0	0	9	4	0	0	0	0	3	2	2	1	0	0	0	0	4
NLJJMJOO_01716_hypothetical_protein	210	4	0	0	0	1	2	1	0	5	0	0	1	0	1	0	3	1	1	0	0	1	0	0	1	0	1	0	6	5	0	1	0	3	1	0	5	0	0	4	0	0	2
NLJJMJOO_01717_hypothetical_protein	225	3	2	11	7	5	5	4	7	6	7	1	10	2	0	4	3	2	5	1	2	0	0	4	5	0	2	3	7	12	16	8	0	7	2	0	3	2	0	1	1	0	1
NLJJMJOO_01718_hypothetical_protein	390	3	2	0	2	3	3	4	8	13	1	2	8	4	0	2	3	0	4	0	5	2	4	2	2	1	0	1	2	7	0	11	0	5	0	2	11	4	2	0	3	4	2
NLJJMJOO_01719_hypothetical_protein	180	2	1	0	0	0	2	0	0	0	0	0	0	0	0	0	2	0	0	0	0	0	0	1	0	0	0	0	1	1	0	1	0	2	3	0	3	1	0	0	0	0	1
NLJJMJOO_01720_hypothetical_protein	213	0	1	0	0	0	0	0	0	3	0	0	0	0	0	0	0	0	0	0	0	0	0	0	0	0	0	0	0	0	0	2	0	0	1	0	0	2	2	3	0	0	0
NLJJMJOO_01721_hypothetical_protein	2280	8	22	26	12	12	38	18	7	15	25	28	27	4	10	12	21	10	5	25	24	10	18	2	6	6	12	4	22	42	30	25	10	13	22	22	27	15	21	18	22	8	12
NLJJMJOO_01722_hypothetical_protein	513	7	7	10	4	4	4	6	2	5	5	5	0	2	2	8	5	10	2	0	9	0	0	0	0	6	2	2	10	13	15	8	2	4	0	0	7	6	10	4	6	9	9
NLJJMJOO_01723_hypothetical_protein	186	0	0	1	0	0	0	0	0	0	4	0	0	0	2	3	0	0	0	0	0	0	0	0	4	0	0	0	0	0	0	0	0	0	0	0	0	0	0	0	0	0	0
NLJJMJOO_01724_hypothetical_protein	324	0	0	0	0	0	0	2	3	0	0	1	1	0	0	1	0	0	0	0	0	0	0	0	0	0	0	0	4	0	0	0	0	0	1	0	0	0	0	1	0	0	0
NLJJMJOO_01725_hypothetical_protein	630	0	0	0	0	0	0	0	0	0	0	0	0	0	0	0	2	0	0	2	0	0	0	0	0	0	0	0	0	4	0	0	0	0	0	0	0	0	0	2	0	0	0
NLJJMJOO_01726_hypothetical_protein	462	1	0	0	0	0	0	0	0	0	0	0	0	0	0	0	0	0	0	0	1	0	0	0	0	0	0	0	0	0	0	0	0	2	0	0	2	0	0	0	0	0	0
NLJJMJOO_01727_hypothetical_protein	309	33	25	34	24	32	28	31	29	48	68	28	36	25	32	35	15	25	16	34	22	15	6	6	12	6	7	14	67	89	57	31	46	24	21	19	34	19	26	8	25	17	26
NLJJMJOO_01728_HTH_type_transcriptional_repressor_YvoA	714	21	37	43	12	17	49	25	41	34	40	44	38	3	12	26	29	21	27	29	26	13	21	14	29	7	4	10	49	83	50	33	23	25	16	15	23	16	28	35	23	19	18
NLJJMJOO_01729_hypothetical_protein	1323	17	11	16	10	21	22	18	11	4	23	16	13	6	9	10	8	12	1	15	14	11	5	12	2	10	4	4	15	25	18	10	6	10	2	8	7	7	8	5	17	6	4
NLJJMJOO_01730_Imidazolonepropionase	1215	0	1	4	3	0	3	2	4	2	8	4	1	0	2	2	10	4	1	2	0	2	4	4	2	0	0	0	2	8	5	9	0	5	0	0	6	0	0	0	0	1	0
NLJJMJOO_01731_Formimidoylglutamase	948	4	6	2	0	0	2	4	0	0	2	4	5	1	0	4	4	2	2	0	1	4	3	0	0	0	0	0	8	6	4	6	4	1	6	2	0	0	0	0	2	0	0
NLJJMJOO_01732_Urocanate_hydratase	1680	7	4	6	2	8	6	2	8	4	4	5	0	4	6	8	9	4	2	10	5	5	0	2	2	4	2	6	12	9	10	12	4	6	0	6	4	2	4	4	2	0	2
NLJJMJOO_01733_Histidine_ammonia_lyase	1536	45	47	50	26	18	41	25	41	37	53	39	50	12	44	41	26	24	25	48	78	32	22	8	20	8	12	16	50	81	59	24	26	12	12	14	37	30	30	32	32	27	22
NLJJMJOO_01734_hypothetical_protein	1347	2	2	2	2	4	5	8	9	9	12	5	0	2	4	3	0	4	0	9	2	0	2	4	3	0	0	2	8	10	4	0	0	4	4	2	3	3	8	0	2	0	0
NLJJMJOO_01735_hypothetical_protein	17265	174	119	224	133	142	187	185	205	123	206	195	157	110	128	200	190	116	114	177	226	166	163	57	149	215	109	210	227	244	204	162	115	155	122	71	133	108	168	148	181	139	188
NLJJMJOO_01736_hypothetical_protein	771	2	0	2	0	2	0	2	0	0	2	0	2	0	0	0	0	2	2	0	0	0	0	0	0	0	0	0	2	6	0	2	0	2	0	0	1	0	0	2	2	0	0
NLJJMJOO_01737_hypothetical_protein	489	2	0	0	3	1	4	5	8	3	9	5	3	4	1	0	2	4	7	8	0	10	5	1	5	2	0	2	4	9	7	1	0	2	2	1	0	4	9	4	9	4	6
NLJJMJOO_01738_hypothetical_protein	564	3	2	8	2	10	13	15	20	3	19	14	21	5	13	15	5	6	0	15	13	13	18	19	11	25	15	13	18	16	3	11	4	16	6	5	9	8	25	12	22	9	9
NLJJMJOO_01739_hypothetical_protein	489	28	26	36	24	39	50	53	57	48	68	65	46	32	44	36	17	26	9	66	69	77	48	48	63	55	31	35	32	46	37	32	37	36	49	28	58	51	76	46	45	45	29
NLJJMJOO_01740_hypothetical_protein	255	4	1	12	4	0	5	4	2	3	5	8	4	6	2	4	2	0	1	4	6	4	7	6	1	0	2	2	5	15	2	0	8	1	5	2	5	7	6	4	6	5	4
NLJJMJOO_01741_hypothetical_protein	387	3	3	3	2	6	13	6	6	4	0	4	4	2	3	4	0	2	0	3	6	7	2	0	1	5	0	1	2	4	4	0	3	1	2	0	4	2	0	4	3	1	1
NLJJMJOO_01742_hypothetical_protein	282	1	0	0	1	2	1	0	0	0	4	0	1	2	0	0	3	1	1	2	1	2	0	0	0	1	0	0	1	5	1	3	0	3	0	0	0	4	0	0	0	0	0
NLJJMJOO_01743_hypothetical_protein	1335	2	11	12	4	5	10	8	4	15	14	12	12	4	5	5	6	9	4	14	9	6	4	8	4	4	3	4	25	18	8	9	10	3	12	7	15	5	8	2	4	6	4
NLJJMJOO_01744_2_3_bisphosphoglycerate_dependent_phosphoglycerate_mutase	693	4	5	4	6	3	6	10	6	7	11	15	0	2	9	7	5	4	2	2	13	9	10	0	2	5	1	3	12	7	15	9	6	4	2	3	2	4	3	2	7	2	2
NLJJMJOO_01745_hypothetical_protein	1110	16	25	26	25	26	33	29	18	19	14	18	9	14	7	11	29	17	9	15	3	7	9	0	6	7	6	8	44	29	23	24	25	30	6	7	14	6	10	11	7	11	13
NLJJMJOO_01746_Ribosomal_protein_S6_L_glutamate_ligase	927	10	7	17	0	15	16	21	8	14	12	7	13	2	2	7	13	8	5	8	21	8	4	2	6	2	1	4	14	14	16	8	4	10	1	2	2	5	9	7	2	2	4
NLJJMJOO_01747_hypothetical_protein	1617	22	11	14	7	3	8	12	6	8	10	8	2	3	8	3	5	11	1	9	6	6	0	3	4	0	3	6	21	8	25	8	14	15	3	6	9	8	7	0	8	1	9
NLJJMJOO_01748_Gluconeogenesis_factor	1236	23	20	23	24	9	20	8	24	16	23	37	14	5	12	7	28	13	9	12	14	17	4	8	8	4	3	0	34	45	27	10	9	6	2	2	11	11	11	11	9	5	7
NLJJMJOO_01749_HTH_type_transcriptional_regulator_CdhR	1008	12	9	15	14	10	8	17	14	7	23	20	20	12	12	12	13	10	13	16	9	16	10	17	13	2	6	2	16	17	21	13	6	18	8	0	5	4	14	5	7	12	8
NLJJMJOO_01750_hypothetical_protein	984	6	2	16	3	4	13	2	4	4	16	6	6	10	5	8	4	2	6	11	14	6	3	0	2	1	2	4	5	16	10	0	4	9	2	2	1	5	11	4	8	7	0
NLJJMJOO_01751_Acetyl_esterase	819	4	8	6	3	3	4	0	6	4	6	0	3	2	0	4	8	7	3	10	10	7	8	0	2	0	0	7	4	7	0	4	11	3	6	0	3	2	0	5	0	3	4
NLJJMJOO_01752_L_carnitine_dehydrogenase	456	7	3	4	1	9	8	3	1	9	8	1	4	1	4	9	0	1	1	9	2	3	4	3	3	0	0	0	6	11	1	4	6	14	2	9	11	5	6	3	2	1	1
NLJJMJOO_01753_L_carnitine_dehydrogenase	954	3	1	5	0	9	5	4	1	4	7	4	5	3	1	6	6	5	3	1	2	4	6	0	0	1	2	2	4	3	2	2	6	10	0	2	12	0	3	0	6	2	2
NLJJMJOO_01754_3_keto_5_aminohexanoate_cleavage_enzyme	921	2	2	2	0	8	4	0	4	1	6	5	2	2	4	1	6	2	3	6	2	4	0	2	1	3	2	0	7	4	5	4	2	10	1	4	0	8	0	0	6	0	2
NLJJMJOO_01755_hypothetical_protein	1173	17	9	0	8	8	11	8	8	11	11	6	4	6	8	6	5	6	0	4	7	6	1	4	2	2	2	2	11	11	9	8	10	9	2	7	6	4	4	7	2	4	7
NLJJMJOO_01756_hypothetical_protein	2502	13	9	22	14	12	17	19	14	18	15	22	5	8	18	17	3	22	8	20	8	14	9	4	7	6	6	6	24	25	21	16	14	15	6	14	9	12	10	6	19	12	12
NLJJMJOO_01757_putative_ABC_transporter_ATP_binding_protein	666	4	7	14	8	11	6	14	4	12	13	6	7	5	4	4	4	6	4	3	4	2	2	0	4	8	2	4	11	21	5	7	3	9	9	9	6	10	11	11	8	6	4
NLJJMJOO_01758_hypothetical_protein	1554	43	49	57	25	45	60	35	30	43	44	44	19	12	33	22	29	33	35	37	38	22	10	12	17	4	4	8	82	78	81	56	33	34	16	12	25	18	18	18	21	11	18
NLJJMJOO_01759_HTH_type_transcriptional_repressor_RspR	732	4	2	2	2	2	4	0	2	0	7	4	6	7	6	7	4	0	3	22	4	6	10	2	6	0	2	2	9	16	6	0	0	2	0	1	2	4	3	4	5	2	2
NLJJMJOO_01760_Sialic_acid_binding_periplasmic_protein_SiaP	960	25	14	27	8	12	3	18	2	17	15	10	22	10	9	12	22	2	15	16	4	5	4	8	10	0	0	4	14	30	27	11	4	8	8	4	8	8	7	10	10	8	10
NLJJMJOO_01761_hypothetical_protein	495	2	0	0	3	4	4	1	0	2	0	3	3	0	2	1	1	2	2	2	4	0	0	0	2	0	0	3	0	3	2	0	2	0	0	0	3	0	0	2	0	0	0
NLJJMJOO_01762_Sialic_acid_TRAP_transporter_permease_protein_SiaT	1290	6	3	0	2	2	4	0	5	0	0	9	3	2	2	2	2	2	2	12	0	6	2	0	2	2	0	4	1	11	3	0	2	2	2	0	0	2	2	6	4	2	4
NLJJMJOO_01763_Uronate_isomerase	1422	5	10	16	4	4	2	7	9	18	12	5	6	6	8	9	0	8	6	4	8	4	12	0	12	4	4	6	13	24	13	8	12	2	10	1	8	6	6	11	8	2	4
NLJJMJOO_01764_D_galactonate_dehydratase_family_member_RspA	1212	6	8	12	10	4	7	6	12	6	3	7	2	10	7	8	5	10	9	9	8	2	2	0	0	2	4	2	11	20	12	0	6	4	6	2	10	0	0	2	2	4	2
NLJJMJOO_01765_Starvation_sensing_protein_RspB	1023	6	4	9	5	8	1	4	2	1	3	9	8	5	8	5	5	2	2	11	3	3	0	2	2	0	4	0	14	11	5	2	2	6	0	0	1	0	0	2	0	4	1
NLJJMJOO_01766_Solute_binding_protein	969	12	3	6	8	4	11	10	7	6	12	5	4	6	11	14	15	2	7	5	6	6	0	2	1	0	2	0	17	14	6	0	0	6	4	4	2	4	6	0	0	0	0
NLJJMJOO_01767_hypothetical_protein	579	4	4	4	0	7	1	0	5	2	7	0	0	2	2	2	0	0	0	2	4	0	0	2	0	0	0	0	12	5	0	0	2	2	0	1	0	0	2	0	0	3	0
NLJJMJOO_01768_Sialic_acid_TRAP_transporter_large_permease_protein_SiaM	1281	29	10	14	5	4	17	8	17	8	16	10	8	3	9	7	4	7	7	11	9	7	6	2	4	0	0	5	19	16	6	2	9	6	2	2	11	8	10	0	6	2	5
NLJJMJOO_01769_Polyol_NADP_oxidoreductase	1476	33	32	39	27	17	29	18	27	21	23	20	19	30	13	31	43	25	1	28	28	26	6	23	20	7	15	17	55	55	35	17	22	12	9	10	20	18	23	17	14	19	13
NLJJMJOO_01770_Osmoregulated_proline_transporter_OpuE	1500	9	10	12	4	4	5	12	10	8	0	10	6	6	8	6	8	4	3	15	11	12	2	2	0	4	0	4	15	12	14	6	4	6	2	4	2	6	6	2	7	4	2
NLJJMJOO_01771_Putative_aminoacrylate_peracid_reductase_RutC	393	9	7	3	11	6	3	5	4	5	9	4	5	2	0	1	5	6	1	6	3	3	0	2	2	0	3	0	15	14	13	6	4	3	2	2	1	1	2	3	4	0	2
NLJJMJOO_01772_D_aminoacylase	1488	17	6	12	4	11	9	16	13	5	7	4	4	3	5	8	21	2	9	1	11	4	2	3	2	0	2	0	22	20	30	4	10	4	0	6	8	3	2	3	2	2	3
NLJJMJOO_01773_HTH_type_transcriptional_regulator_HexR	864	8	7	6	4	2	1	4	4	2	2	2	6	0	0	0	11	3	3	0	4	7	2	3	3	0	0	2	7	9	7	6	2	2	1	4	0	4	2	2	4	2	0
NLJJMJOO_01774_D_threonine_aldolase	1209	21	12	34	19	25	17	13	19	19	29	35	12	7	18	19	30	13	21	21	29	16	16	6	17	9	8	22	57	47	28	13	22	28	12	4	10	18	10	15	15	13	6
NLJJMJOO_01775_hypothetical_protein	795	8	26	22	8	9	21	12	22	24	25	30	14	12	9	14	11	15	11	18	20	22	8	12	9	17	4	10	29	35	27	4	5	13	15	4	9	12	12	5	7	13	13
NLJJMJOO_01776_2_dehydro_3_deoxy_D_gluconate_5_dehydrogenase	753	6	4	5	6	7	9	3	5	6	1	6	0	5	0	3	6	8	0	8	11	4	8	2	1	0	2	1	2	12	2	5	1	2	2	0	6	2	0	6	7	0	0
NLJJMJOO_01777_4_deoxy_L_threo_5_hexosulose_uronate_ketol_isomerase	831	5	4	2	2	2	6	4	6	4	0	4	4	7	4	2	8	2	2	0	0	4	0	2	4	2	0	2	6	11	6	4	2	4	2	6	4	6	3	2	0	0	0
NLJJMJOO_01778_Sialic_acid_TRAP_transporter_large_permease_protein_SiaM	1275	4	6	1	6	6	2	4	0	2	6	0	0	0	5	6	2	0	0	2	0	6	0	0	6	0	0	4	2	5	5	0	0	2	0	0	0	2	2	0	2	0	2
NLJJMJOO_01779_hypothetical_protein	543	0	0	2	1	8	2	0	0	1	0	0	2	2	0	2	0	2	0	0	0	0	2	0	0	1	0	0	2	0	2	0	0	0	0	0	1	0	0	0	4	0	0
NLJJMJOO_01780_Sialic_acid_binding_periplasmic_protein_SiaP	999	1	3	0	4	2	2	0	4	2	2	6	5	0	0	4	1	0	0	2	2	4	0	0	2	0	0	0	2	2	2	0	5	0	0	0	1	0	4	0	2	0	2
NLJJMJOO_01781_6_phosphogluconate_phosphatase	693	22	2	20	12	9	1	11	20	10	7	3	12	10	6	24	11	6	12	19	2	15	10	7	2	3	4	0	23	16	18	14	10	5	4	4	10	12	4	3	4	0	4
NLJJMJOO_01782_Glyoxylate_hydroxypyruvate_reductase_B	975	32	24	53	37	27	23	26	19	33	28	24	23	27	12	25	40	16	21	25	25	43	16	13	10	10	9	4	75	52	41	28	12	17	19	7	11	13	11	12	12	8	7
NLJJMJOO_01783_2_dehydro_3_deoxygluconokinase	984	38	40	54	25	29	34	39	19	40	31	42	33	25	23	30	63	22	25	40	18	16	16	24	9	6	3	2	130	96	52	56	38	29	23	19	15	21	10	9	10	17	11
NLJJMJOO_01784_HTH_type_transcriptional_regulator_KdgR	1017	10	13	15	6	9	12	18	15	13	20	18	15	4	13	14	3	8	8	15	8	10	4	2	10	0	0	2	17	22	22	12	6	13	2	4	6	11	16	10	6	14	14
NLJJMJOO_01785_Flagellar_brake_protein_YcgR	1740	16	12	14	18	18	23	10	13	12	20	11	26	6	7	14	22	4	7	17	22	8	1	0	6	4	6	4	31	28	18	11	11	10	5	0	14	7	14	10	4	4	6
NLJJMJOO_01786_tRNA_5_carboxymethoxyuridine_methyltransferase	927	28	17	31	8	8	16	11	25	18	10	18	10	5	9	15	12	8	10	15	18	6	6	2	6	0	1	4	33	27	49	2	10	14	6	6	6	3	10	4	2	4	2
NLJJMJOO_01787_Ribosomal_RNA_small_subunit_methyltransferase_C	1005	25	37	51	13	17	26	30	24	28	41	34	37	19	21	21	27	17	10	27	29	28	6	4	10	2	4	8	34	67	41	15	12	9	10	6	9	10	17	6	6	12	2
NLJJMJOO_01788_Putative_L_lactate_dehydrogenase_operon_regulatory_protein	756	13	14	7	2	14	9	7	2	9	10	6	6	5	6	5	8	6	6	10	7	2	5	5	5	2	0	9	11	24	14	5	7	6	0	1	3	2	3	2	2	1	2
NLJJMJOO_01789_2_keto_3_deoxy_L_fuconate_dehydrogenase	741	11	9	13	7	4	6	2	4	2	4	2	0	4	4	5	6	7	4	2	10	3	4	5	1	0	2	0	9	10	10	2	2	10	6	0	8	4	1	4	3	6	2
NLJJMJOO_01790_Ureidoglycolate_lyase	843	18	11	18	10	6	17	9	14	10	9	18	14	10	12	20	13	12	14	16	17	20	6	18	0	8	3	0	31	38	29	2	2	16	4	5	14	5	9	5	4	6	7
NLJJMJOO_01791_L_galactonate_5_dehydrogenase	1023	22	13	21	13	4	11	10	6	14	19	16	6	6	13	19	13	4	6	13	15	11	6	3	10	1	2	1	14	19	20	14	4	2	4	3	7	19	4	8	14	3	0
NLJJMJOO_01792_hypothetical_protein	729	29	27	29	13	38	40	46	66	55	87	73	49	47	66	68	12	20	11	82	106	66	61	71	70	45	45	48	27	55	36	31	48	40	30	33	41	29	26	38	58	26	13
NLJJMJOO_01793_Transcription_elongation_factor_GreB	531	54	29	42	34	29	45	48	27	46	50	61	45	20	29	46	36	33	33	47	45	47	35	46	31	35	34	34	59	86	75	29	26	24	20	22	21	22	29	23	20	22	23
NLJJMJOO_01794_hypothetical_protein	660	21	63	57	25	13	33	11	27	8	15	23	27	11	13	20	4	2	16	11	16	8	8	3	6	0	4	7	34	96	63	17	8	11	16	13	11	18	14	7	5	2	5
NLJJMJOO_01795_ADP_ribose_pyrophosphatase	720	32	39	65	23	36	25	33	32	19	28	37	41	11	19	16	18	24	25	32	38	23	22	21	10	13	10	11	56	76	83	33	29	33	11	4	26	16	20	33	21	14	14
NLJJMJOO_01796_hypothetical_protein	447	32	22	23	14	19	18	25	13	12	19	15	14	3	11	11	25	11	12	13	5	10	5	4	9	2	1	6	22	38	26	10	2	9	3	6	3	5	15	3	13	7	3
NLJJMJOO_01797_3_5_cyclic_adenosine_monophosphate_phosphodiesterase_CpdA	765	19	16	22	18	9	18	21	39	32	20	37	26	9	19	23	26	32	7	28	32	30	11	6	15	11	0	18	47	39	31	24	18	9	9	4	10	8	21	8	14	9	10
NLJJMJOO_01798_Sulfate_adenylyltransferase_subunit_2	999	317	219	336	153	172	248	226	164	222	207	264	162	67	78	87	270	164	144	129	214	127	18	8	15	13	5	14	535	462	423	91	88	128	27	23	42	72	35	21	55	26	28
NLJJMJOO_01799_Sulfate_adenylyltransferase_subunit_1	1443	388	288	383	199	258	312	360	281	305	318	379	267	113	127	169	348	241	177	214	292	209	31	40	46	30	18	44	698	503	450	190	140	157	51	49	84	98	68	62	63	47	60
NLJJMJOO_01800_Tungstate_binding_protein_TupA	810	187	200	258	162	176	229	212	175	200	260	240	200	134	150	185	119	144	113	148	206	173	34	16	23	20	23	23	351	362	306	201	102	139	52	34	21	63	32	23	37	24	34
NLJJMJOO_01801_Tungstate_uptake_system_ATP_binding_protein_TupC	732	25	16	20	23	18	25	23	21	21	23	42	22	14	13	14	20	13	20	22	33	26	17	12	18	15	7	5	29	42	40	20	13	22	16	5	11	9	11	11	12	5	9
NLJJMJOO_01802_Tungstate_uptake_system_permease_protein_TupB	705	34	21	36	27	36	22	31	46	32	44	29	29	18	24	29	28	11	23	44	46	47	36	55	41	25	17	27	45	63	53	8	19	23	19	20	16	15	12	22	22	17	17
NLJJMJOO_01803_hypothetical_protein	888	11	9	9	5	11	8	6	1	13	15	15	10	5	9	6	9	3	6	7	12	6	6	10	6	5	7	4	10	14	23	11	15	9	1	2	10	12	10	2	6	6	0
NLJJMJOO_01804_General_stress_protein_18	564	25	33	40	15	25	32	27	26	29	38	34	34	21	15	16	19	32	21	25	49	26	29	3	15	16	13	12	55	47	51	25	39	23	24	4	27	23	17	29	48	16	17
NLJJMJOO_01805_hypothetical_protein	1119	27	21	29	10	9	21	16	17	31	25	15	21	9	12	14	12	11	9	32	26	15	11	3	12	5	6	12	23	46	27	19	20	15	12	18	15	20	10	20	12	13	14
NLJJMJOO_01806_hypothetical_protein	675	20	9	19	13	13	10	28	25	11	25	8	16	5	10	20	17	5	10	14	25	13	26	22	21	3	4	6	33	33	19	6	22	13	4	7	13	13	16	12	19	10	8
NLJJMJOO_01807_N_demethylindolmycin_N_methyltransferase	735	5	0	0	3	4	0	6	2	5	4	6	6	0	0	6	9	2	1	1	0	6	3	0	2	1	0	0	13	4	4	4	10	2	4	2	0	2	2	3	4	0	1
NLJJMJOO_01808_Thymidylate_synthase	972	8	2	7	3	3	8	12	0	3	8	0	0	2	2	0	8	2	2	0	1	0	0	0	0	0	0	0	9	4	4	7	10	6	7	2	2	5	2	4	0	0	0
NLJJMJOO_01809_hypothetical_protein	564	12	10	18	7	10	5	11	0	7	7	5	4	2	0	5	10	6	8	11	2	2	0	4	0	0	0	2	18	20	12	12	13	12	2	3	4	7	2	4	8	1	13
NLJJMJOO_01810_tRNA_U34_carboxymethyltransferase	1029	21	17	31	8	21	16	21	21	13	24	17	16	15	14	14	15	10	5	19	28	13	1	4	2	3	2	1	22	29	21	8	14	9	9	9	4	7	4	2	4	5	2
NLJJMJOO_01811_Carboxy_S_adenosyl_L_methionine_synthase	744	16	22	27	12	24	19	30	18	11	45	29	24	10	18	24	17	17	13	31	25	22	17	12	13	4	5	7	31	40	20	9	12	10	8	1	9	5	8	12	6	11	11
NLJJMJOO_01812_Glucose_6_phosphate_isomerase	1683	102	109	142	74	75	123	135	121	108	167	153	122	74	60	98	110	78	51	98	140	84	46	36	55	59	43	68	165	182	136	76	70	72	25	38	74	44	69	71	75	58	40
NLJJMJOO_01813_DNA_topoisomerase_4_subunit_B	1896	29	47	59	48	48	37	51	56	39	56	55	53	30	44	43	65	32	22	56	65	30	21	19	25	19	13	19	58	62	45	31	28	29	14	15	18	28	21	23	17	9	27
NLJJMJOO_01814_Chromosome_partition_protein_Smc	1968	128	152	125	108	156	118	215	154	124	209	179	136	113	110	128	181	113	75	148	176	121	166	244	217	75	94	95	213	192	160	132	224	190	98	53	83	85	83	95	73	28	60
NLJJMJOO_01815_DNA_topoisomerase_4_subunit_A	2247	60	59	86	37	58	61	64	76	44	82	92	54	34	37	47	61	56	47	44	69	28	21	33	24	15	22	17	85	117	82	42	29	23	23	12	24	36	21	17	32	14	22
NLJJMJOO_01816_hypothetical_protein	927	30	26	37	21	29	33	27	34	38	38	38	26	16	18	29	43	39	24	21	24	19	11	8	16	9	6	12	31	39	44	21	8	13	10	8	20	19	13	8	25	8	16
NLJJMJOO_01817_hypothetical_protein	417	17	17	13	20	11	9	19	22	14	19	14	8	6	10	8	20	12	13	7	17	20	7	11	7	3	2	3	30	20	18	13	12	12	9	8	14	11	12	2	18	9	10
NLJJMJOO_01818_Na_H_antiporter_subunit_F	270	11	2	9	2	8	4	2	4	8	6	4	4	1	1	1	7	5	4	6	2	8	0	1	2	1	2	8	16	12	10	2	0	0	0	3	0	2	3	1	2	1	2
NLJJMJOO_01819_Na_H_antiporter_subunit_E1	498	6	4	7	4	6	9	18	8	8	17	8	6	5	4	3	6	7	10	1	15	11	5	2	3	4	4	2	26	44	11	6	0	5	3	3	2	1	4	2	2	4	6
NLJJMJOO_01820_Na_H_antiporter_subunit_D	1512	36	47	46	20	13	18	47	15	25	31	18	23	21	10	13	45	22	27	27	14	9	6	2	5	6	11	7	51	51	60	2	2	8	16	5	7	20	6	6	15	10	5
NLJJMJOO_01821_Na_H_antiporter_subunit_C1	333	13	10	15	3	8	6	9	7	4	8	2	10	1	0	3	8	1	9	7	6	1	3	1	5	0	2	1	19	11	16	1	1	2	6	3	1	4	2	1	8	0	0
NLJJMJOO_01822_Na_H_antiporter_subunit_A	2841	85	76	158	66	61	72	89	61	49	84	73	70	29	29	54	95	49	74	56	57	46	18	15	42	10	24	17	162	153	136	33	31	28	46	33	38	32	28	19	72	39	33
NLJJMJOO_01823_hypothetical_protein	891	20	12	24	15	29	10	22	11	14	26	20	22	3	14	7	13	7	8	16	14	18	11	8	3	2	5	7	21	20	25	6	7	15	3	3	7	2	6	8	9	6	8
NLJJMJOO_01824_2_isopropylmalate_synthase	1707	107	82	105	80	101	93	120	84	82	102	105	81	77	70	57	112	82	69	114	120	60	26	31	27	9	8	17	192	131	128	73	53	56	28	24	12	14	30	17	47	29	23
NLJJMJOO_01825_hypothetical_protein	1122	22	26	46	37	53	39	41	45	35	55	57	46	20	37	39	30	34	24	30	53	68	45	25	15	15	10	16	62	36	53	27	23	22	19	21	20	16	8	22	12	27	14
NLJJMJOO_01826_Quinoprotein_glucose_dehydrogenase	2019	33	20	29	16	30	29	49	45	52	47	62	56	48	40	57	24	34	11	57	70	45	58	54	42	19	20	31	43	41	30	82	70	63	65	33	63	69	55	48	81	33	38
NLJJMJOO_01827_hypothetical_protein	366	5	7	4	4	2	8	12	9	10	8	24	15	9	7	9	4	5	0	13	23	20	23	32	20	10	14	7	13	13	22	16	9	15	12	8	14	9	17	12	33	12	6
NLJJMJOO_01828_hypothetical_protein	240	2	7	9	5	4	12	10	9	9	11	9	20	1	1	11	4	0	2	13	9	11	4	1	2	1	1	4	22	8	10	11	11	11	6	4	18	9	9	9	5	1	6
NLJJMJOO_01829_hypothetical_protein	387	13	16	26	11	21	20	17	21	22	34	18	13	11	7	29	10	13	15	21	16	12	4	6	3	9	6	11	29	27	21	32	22	29	14	8	23	12	26	15	29	9	17
NLJJMJOO_01830_L_lysine_2_3_aminomutase	1035	13	21	30	18	17	12	20	29	39	35	24	20	12	20	30	21	15	10	23	31	19	8	3	12	12	20	16	35	49	23	14	27	10	16	7	13	26	20	17	29	11	15
NLJJMJOO_01831_Elongation_factor_P	567	83	91	106	47	83	81	48	93	56	127	77	87	44	47	88	69	63	64	89	66	106	49	52	77	22	29	32	129	187	126	26	30	27	12	14	31	28	11	11	29	20	26
NLJJMJOO_01832_Elongation_factor_P_R_beta_lysine_ligase	981	28	29	31	15	16	20	20	16	13	40	23	29	9	6	14	27	18	15	20	29	18	26	22	17	10	2	7	39	24	45	7	10	5	7	9	10	6	11	2	14	4	9
NLJJMJOO_01833_Multidrug_export_protein_EmrB	1551	30	19	37	24	20	21	27	37	27	57	49	44	45	29	46	32	12	11	59	79	36	10	12	6	12	0	2	54	41	47	16	11	14	15	18	11	20	16	5	12	8	6
NLJJMJOO_01834_Multidrug_export_protein_EmrA	1176	42	44	67	24	30	35	38	40	43	76	80	36	66	43	62	38	21	11	48	66	36	7	2	4	8	4	2	80	45	59	6	11	12	6	8	7	14	7	10	10	6	6
NLJJMJOO_01835_hypothetical_protein	654	20	50	36	25	41	56	43	48	60	108	119	67	45	84	90	16	21	5	117	120	89	7	14	16	2	2	6	32	78	94	14	24	22	11	16	19	21	36	29	25	40	13
NLJJMJOO_01836_Phosphatidylserine_decarboxylase_proenzyme	834	25	37	48	25	19	28	39	35	29	52	40	56	20	37	37	6	17	9	62	69	37	16	19	12	12	6	2	41	61	41	20	26	14	17	16	14	25	23	16	12	14	4
NLJJMJOO_01837_Thiosulfate_sulfurtransferase	843	54	74	60	45	33	49	46	49	72	63	72	64	38	47	42	20	49	20	41	78	36	22	21	22	16	9	11	91	98	90	53	40	40	32	8	40	32	27	21	32	24	32
NLJJMJOO_01838_Small_ribosomal_subunit_biogenesis_GTPase_RsgA	1020	17	31	47	27	21	59	34	32	36	46	60	36	24	28	30	28	32	25	43	44	51	35	27	25	18	13	35	38	88	54	32	25	33	29	12	21	38	18	48	42	25	31
NLJJMJOO_01839_Lactate_binding_periplasmic_protein	1026	6	2	4	2	2	4	0	4	2	4	6	0	4	5	0	0	0	2	10	4	2	0	0	6	0	0	0	2	12	3	0	3	8	0	0	8	3	0	0	8	0	3
NLJJMJOO_01840_hypothetical_protein	522	0	0	2	0	0	0	0	0	0	0	2	0	2	0	0	2	0	0	1	0	0	0	0	0	0	0	0	2	0	2	0	0	0	0	2	6	2	2	1	0	0	2
NLJJMJOO_01841_C4_dicarboxylate_TRAP_transporter_large_permease_protein_DctM	1308	0	1	0	2	0	0	0	2	0	2	2	2	0	0	4	2	0	2	2	8	4	0	1	0	0	0	0	2	4	11	2	0	1	2	0	6	1	0	2	2	2	1
NLJJMJOO_01842_D_galactonate_dehydratase	1200	8	7	8	0	6	2	2	6	8	8	6	6	10	0	6	9	4	2	9	12	8	2	0	2	2	0	0	14	10	16	11	0	3	2	0	2	6	0	0	4	2	1
NLJJMJOO_01843_Gluconate_5_dehydrogenase	768	11	6	2	1	0	9	4	2	2	7	4	3	6	3	6	16	3	2	13	6	3	1	0	0	0	4	2	10	6	4	9	0	9	2	0	0	6	5	0	10	0	2
NLJJMJOO_01844_L_idonate_5_dehydrogenase_NADP	1044	7	14	12	13	7	8	16	6	6	8	4	2	4	4	3	14	12	2	8	11	2	4	4	4	3	2	2	16	12	17	18	2	8	4	2	8	6	7	2	4	2	6
NLJJMJOO_01845_hypothetical_protein	711	7	9	13	2	3	0	7	2	2	4	3	5	2	3	4	6	7	5	3	3	2	1	0	0	1	0	0	10	17	22	6	5	4	0	0	11	6	5	6	0	1	0
NLJJMJOO_01846_Glyoxylate_hydroxypyruvate_reductase_B	975	11	4	11	2	2	2	0	2	6	0	5	4	6	7	6	2	0	4	2	3	0	2	2	0	2	0	4	6	15	11	6	3	2	1	0	2	4	2	5	5	0	2
NLJJMJOO_01847_Oligoribonuclease	606	37	42	41	16	30	24	31	22	26	36	44	40	25	13	17	43	29	34	23	35	17	8	7	22	12	3	8	43	59	59	26	11	33	17	11	11	22	18	21	32	30	17
NLJJMJOO_01848_Epoxyqueuosine_reductase	1128	15	29	44	26	23	22	26	38	28	44	41	38	16	21	33	26	24	14	34	42	35	13	12	8	11	8	13	27	41	31	27	18	9	11	13	30	21	15	10	21	3	14
NLJJMJOO_01849_Bifunctional_NADPH_hydrate_repair_enzyme_Nnr	1494	72	34	56	53	30	51	69	42	34	38	64	52	21	21	26	46	42	34	78	56	57	31	32	48	14	9	9	81	74	54	30	24	27	14	20	29	22	20	18	25	18	2
NLJJMJOO_01850_tRNA_threonylcarbamoyladenosine_biosynthesis_protein_TsaE	528	29	17	25	21	17	20	28	12	8	34	29	15	15	17	19	24	27	4	26	25	31	10	5	8	6	4	4	42	33	17	8	5	12	4	8	12	8	16	8	6	3	2
NLJJMJOO_01851_N_acetylmuramoyl_L_alanine_amidase_AmiC	1458	33	30	45	36	37	43	60	39	22	63	48	24	15	29	40	33	35	15	39	71	54	34	13	20	13	19	24	71	44	60	20	14	23	17	16	14	14	25	10	23	15	15
NLJJMJOO_01852_DNA_mismatch_repair_protein_MutL	1917	44	42	28	31	41	62	49	54	48	57	52	35	18	42	52	32	50	27	61	66	58	15	21	18	8	8	12	66	90	66	12	10	18	11	12	10	24	7	0	22	6	5
NLJJMJOO_01853_tRNA_dimethylallyltransferase	939	100	52	75	61	91	109	83	95	89	156	136	121	59	74	118	95	60	85	163	194	139	93	103	157	24	21	35	117	126	100	50	38	32	18	24	29	34	31	24	24	17	17
NLJJMJOO_01854_RNA_binding_protein_Hfq	249	114	117	153	72	94	114	98	94	85	109	152	81	50	65	71	119	76	110	103	115	85	52	91	104	29	38	36	179	184	171	46	44	43	28	21	31	45	45	31	33	34	33
NLJJMJOO_01855_GTPase_HflX	1311	149	177	220	113	148	173	166	208	197	283	214	200	95	163	165	161	158	121	222	249	211	99	160	148	50	52	60	245	285	267	85	81	44	57	47	80	104	67	71	91	61	68
NLJJMJOO_01856_Modulator_of_FtsH_protease_HflK	1272	287	289	407	215	262	265	326	287	281	406	391	340	168	230	267	204	220	206	345	343	336	151	215	198	84	70	71	382	536	470	131	175	128	60	55	112	120	124	105	142	129	94
NLJJMJOO_01857_Modulator_of_FtsH_protease_HflC	897	251	276	322	197	230	292	252	226	219	347	335	234	154	172	201	151	183	219	233	277	214	157	199	171	42	54	68	386	492	384	112	101	102	59	34	66	86	60	56	72	58	55
NLJJMJOO_01858_ATP_phosphoribosyltransferase_regulatory_subunit	1197	143	129	162	118	133	110	124	95	99	168	147	117	69	80	82	203	106	108	114	131	73	46	51	67	50	23	22	252	208	193	34	48	32	25	22	23	62	33	16	49	42	33
NLJJMJOO_01859_Adenylosuccinate_synthetase	1296	177	193	240	143	140	190	208	135	133	208	190	122	104	84	84	206	126	138	93	101	75	31	49	30	16	22	30	321	325	291	28	18	36	39	13	27	77	12	26	44	17	24
NLJJMJOO_01860_CobIyrinic_acid_a_c_diamide_adenosyltransferase	600	66	31	62	33	17	25	27	18	14	30	20	20	9	11	15	40	30	20	25	26	14	6	7	4	8	2	6	86	59	79	11	21	8	7	4	8	14	13	12	6	20	10
NLJJMJOO_01861_hypothetical_protein	486	26	41	44	21	25	33	31	23	29	30	56	28	23	13	32	53	29	24	33	26	25	14	12	18	6	9	15	70	48	46	17	20	20	5	15	19	28	21	17	27	7	16
NLJJMJOO_01862_Aminopeptidase_N	2631	160	144	199	108	122	142	161	123	126	128	186	102	58	82	94	157	107	58	102	144	99	43	63	49	44	47	49	255	231	193	83	67	65	67	44	53	83	54	64	73	51	34
NLJJMJOO_01863_Lipid_kinase_YegS	960	28	18	18	23	29	33	29	29	27	42	46	41	26	19	39	29	37	29	22	27	28	27	19	37	22	32	22	68	37	43	34	21	20	25	18	22	10	19	11	38	23	15
NLJJMJOO_01864_hypothetical_protein	876	38	48	66	39	34	55	77	40	47	79	83	48	17	29	23	74	42	36	49	62	45	16	15	12	14	22	12	69	78	66	28	13	25	29	16	8	30	17	29	20	20	20
NLJJMJOO_01865_Cold_shock_protein_ScoF	204	362	338	431	297	480	566	289	515	548	623	440	631	174	222	452	191	297	377	270	295	272	49	68	98	138	211	228	267	960	681	120	171	208	67	37	138	173	65	89	88	66	76
NLJJMJOO_01866_Homoserine_homoserine_lactone_efflux_protein	657	3	6	9	2	10	4	3	4	12	10	1	11	2	14	15	8	8	8	15	6	3	25	21	31	12	7	4	5	16	3	2	5	1	4	0	9	4	8	6	13	2	1
NLJJMJOO_01867_Soluble_lytic_murein_transglycosylase	1950	78	70	89	53	75	56	72	52	61	91	81	65	32	42	47	66	61	33	72	59	44	39	37	38	22	37	48	86	118	83	34	29	52	24	19	48	41	51	22	49	38	22
NLJJMJOO_01868_hypothetical_protein	333	4	7	6	4	7	5	17	11	12	9	10	8	5	8	2	1	2	7	10	18	5	19	12	13	4	18	7	13	19	7	11	3	9	4	8	8	13	11	9	20	12	8
NLJJMJOO_01869_Chaperone_protein_HtpG	1935	240	316	347	173	152	268	159	112	140	161	157	130	31	60	100	116	103	176	55	98	70	38	30	33	55	54	71	411	652	443	64	54	57	41	24	38	86	26	30	60	23	40
NLJJMJOO_01870_Glycerol_3_phosphate_dehydrogenase_NADP	1146	36	46	51	30	10	43	27	19	20	31	18	19	10	9	23	30	18	9	20	16	14	15	12	11	4	5	8	47	44	46	14	20	15	6	7	22	9	5	4	12	4	10
NLJJMJOO_01871_hypothetical_protein	483	24	27	22	11	8	11	6	9	10	19	22	14	7	3	6	17	13	17	10	10	12	2	2	4	7	3	3	16	24	33	8	6	5	2	5	5	3	3	8	0	1	1
NLJJMJOO_01872_Aspartyl_glutamyl_tRNAAsn_Gln_amidotransferase_subunit_B	1455	149	238	212	86	83	102	93	86	99	114	82	70	39	60	54	161	76	74	69	78	54	2	4	5	15	0	4	293	313	245	12	16	23	8	7	5	50	0	2	6	0	0
NLJJMJOO_01873_Glutamyl_tRNAGln_amidotransferase_subunit_A	1461	120	161	170	69	57	105	71	56	51	66	61	81	38	38	36	141	74	75	38	64	54	14	2	8	6	2	5	174	232	228	7	19	11	12	7	14	37	10	2	7	12	5
NLJJMJOO_01874_Glutamyl_tRNAGln_amidotransferase_subunit_C	288	21	9	24	7	15	14	10	11	9	20	7	14	5	7	8	11	10	9	13	11	3	1	7	5	1	0	2	24	28	33	4	2	1	4	0	2	12	3	0	2	1	1
NLJJMJOO_01875_Rod_shape_determining_protein_MreB	1038	130	148	227	144	143	206	132	135	129	205	176	162	93	116	131	157	121	129	136	164	122	39	74	78	14	20	27	223	320	269	25	41	35	10	13	22	52	19	14	19	13	7
NLJJMJOO_01876_Cell_shape_determining_protein_MreC	882	52	41	63	50	58	51	45	70	48	112	120	58	25	37	88	43	58	26	87	70	68	19	20	14	1	7	3	87	92	77	15	12	11	7	12	5	16	2	4	8	6	2
NLJJMJOO_01877_Rod_shape_determining_protein_MreD	489	11	11	11	7	13	9	7	14	16	15	26	17	2	2	17	9	11	1	12	15	17	4	2	0	1	0	1	4	24	16	3	0	11	0	4	3	3	0	4	0	0	0
NLJJMJOO_01878_Maf_like_protein_YhdE	582	10	9	14	6	15	16	16	10	15	14	15	18	0	12	5	22	6	5	12	21	5	8	8	7	8	2	3	16	14	22	2	4	5	10	2	2	8	4	8	8	9	4
NLJJMJOO_01879_Ribonuclease_G	1464	47	43	61	37	56	45	34	71	54	63	73	56	27	42	54	53	49	34	42	68	44	24	29	32	24	15	21	76	81	97	49	25	28	18	13	33	29	17	28	32	9	10
NLJJMJOO_01880_hypothetical_protein	3852	37	42	66	41	75	43	72	41	34	63	91	57	34	37	76	40	41	30	70	79	72	34	20	22	14	27	27	94	90	79	42	26	29	22	16	37	33	25	25	51	25	35
NLJJMJOO_01881_Metalloprotease_TldD	1452	61	75	80	63	54	76	68	37	61	70	76	56	38	36	48	95	42	56	49	53	57	40	30	36	18	19	30	106	143	112	27	38	46	19	8	33	28	22	18	22	14	8
NLJJMJOO_01882_hypothetical_protein	522	36	41	33	38	32	29	21	25	29	39	32	15	17	18	21	24	10	21	28	28	27	19	7	12	2	4	13	48	64	42	4	7	13	11	13	17	8	6	11	10	9	4
NLJJMJOO_01883_Metalloprotease_PmbA	1341	83	80	85	51	53	69	79	48	55	85	55	40	34	37	35	65	47	64	70	90	59	26	41	55	28	32	30	105	125	130	50	75	49	39	20	32	15	18	18	40	29	20
NLJJMJOO_01884_Phosphocarrier_protein_HPr	270	9	9	12	9	4	9	15	13	5	13	11	11	9	14	16	13	4	3	17	25	11	4	15	7	9	7	7	18	20	14	11	13	17	12	4	12	15	4	7	7	7	14
NLJJMJOO_01885_RNase_adapter_protein_RapZ	933	50	78	106	55	91	79	85	103	71	174	112	77	44	71	88	59	68	48	72	111	100	104	96	82	77	48	47	85	138	108	86	95	79	37	26	41	52	45	80	97	62	102
NLJJMJOO_01886_Nitrogen_regulatory_protein	486	82	99	124	51	94	93	109	120	103	123	160	115	75	79	75	59	77	52	114	116	72	70	81	104	38	30	35	140	167	171	107	88	143	40	37	58	76	78	54	93	73	91
NLJJMJOO_01887_Ribosome_hibernation_promoting_factor	309	293	222	270	173	369	272	321	351	382	478	407	393	199	202	285	189	216	184	406	427	317	173	187	213	51	71	86	445	520	364	606	624	560	122	76	209	205	167	168	184	130	212
NLJJMJOO_01888_RNA_polymerase_sigma_54_factor	1416	77	48	81	26	24	40	22	33	29	31	45	17	17	23	31	45	27	33	44	44	32	24	12	15	8	2	18	108	113	62	25	35	32	13	12	20	19	28	24	10	19	19
NLJJMJOO_01889_Lipopolysaccharide_export_system_ATP_binding_protein_LptB	750	25	28	39	23	17	36	31	15	7	26	23	10	12	13	10	29	8	18	11	23	10	1	4	4	2	4	4	46	26	23	13	12	15	7	1	3	4	5	3	10	6	3
NLJJMJOO_01890_Lipopolysaccharide_export_system_protein_LptA	516	30	19	38	15	26	11	21	17	9	22	15	30	18	2	14	25	23	12	16	25	18	13	12	9	15	4	4	53	33	22	9	4	14	14	7	2	10	6	13	12	5	7
NLJJMJOO_01891_Lipopolysaccharide_export_system_protein_LptC	570	24	15	36	16	13	28	23	20	14	23	28	25	10	25	5	36	23	13	20	19	20	7	10	5	4	3	2	69	45	30	14	21	8	14	8	11	10	12	13	12	10	18
NLJJMJOO_01892_3_deoxy_D_manno_octulosonate_8_phosphate_phosphatase_KdsC	543	55	63	43	30	23	44	35	20	19	29	31	38	17	20	33	43	23	11	28	40	18	9	13	8	6	6	2	95	63	56	18	33	11	11	15	10	28	14	9	33	7	12
NLJJMJOO_01893_Arabinose_5_phosphate_isomerase_KdsD	987	45	46	82	25	43	51	27	21	23	39	20	28	13	24	22	24	27	22	26	23	34	12	18	18	4	5	7	61	59	67	27	9	26	20	14	9	18	22	21	15	21	18
NLJJMJOO_01894_putative_phospholipid_import_ATP_binding_protein_MlaF	813	38	43	73	28	62	55	34	40	33	52	40	60	9	31	29	55	23	21	32	26	23	19	7	22	8	4	14	63	129	99	22	30	24	12	13	26	27	32	10	21	25	13
NLJJMJOO_01895_putative_phospholipid_ABC_transporter_permease_protein_MlaE	735	16	28	48	19	27	15	48	17	17	28	21	35	6	22	30	22	18	10	21	31	22	15	35	25	19	4	4	35	44	58	9	10	12	20	15	5	10	12	10	17	18	5
NLJJMJOO_01896_putative_phospholipid_ABC_transporter_binding_protein_MlaD	465	31	10	38	16	11	16	25	18	10	18	32	25	4	8	9	17	17	13	15	7	13	17	24	15	10	7	9	39	33	28	13	5	4	8	2	8	3	3	4	1	7	2
NLJJMJOO_01897_putative_phospholipid_binding_protein_MlaC	660	60	42	69	40	24	55	41	29	40	40	43	48	14	16	25	49	38	43	40	40	35	38	43	59	10	14	14	67	74	54	37	20	27	16	13	22	17	16	19	14	13	17
NLJJMJOO_01898_hypothetical_protein	339	26	15	14	9	19	19	9	19	19	27	23	17	8	15	19	17	15	14	7	18	16	17	17	15	0	1	1	37	26	31	10	7	10	11	2	17	8	11	8	5	8	3
NLJJMJOO_01899_Acid_stress_protein_IbaG	252	20	18	36	7	7	21	24	22	12	28	26	10	4	21	13	16	16	14	15	17	22	2	7	14	2	3	7	49	30	30	16	7	7	1	6	6	14	6	2	5	0	6
NLJJMJOO_01900_UDP_N_acetylglucosamine_1_carboxyvinyltransferase	1263	97	106	115	73	88	85	103	78	76	127	112	60	44	48	74	84	70	40	67	110	89	30	37	29	21	6	15	111	121	120	22	16	20	26	16	28	32	14	20	27	25	21
NLJJMJOO_01901_ATP_phosphoribosyltransferase	654	36	34	61	20	26	30	30	44	31	40	44	39	26	13	37	41	28	33	29	43	30	12	15	20	9	6	2	22	75	45	11	1	9	4	1	8	7	0	7	5	6	4
NLJJMJOO_01902_Histidinol_dehydrogenase	1329	123	105	119	69	76	117	109	93	94	141	131	66	57	59	68	101	82	60	70	82	95	25	12	26	10	10	16	186	158	117	28	34	30	29	14	44	50	12	20	28	13	28
NLJJMJOO_01903_hypothetical_protein	1266	18	38	43	28	39	51	39	28	44	51	44	30	12	19	19	32	28	38	34	64	24	15	23	38	17	9	13	57	94	58	46	17	39	11	10	22	19	39	28	33	36	27
NLJJMJOO_01904_GTP_cyclohydrolase_1_type_2_	762	13	24	32	17	14	21	13	12	11	33	20	17	13	16	18	23	14	10	22	14	10	5	8	3	4	5	12	49	40	27	15	19	16	10	3	10	13	21	7	19	8	8
NLJJMJOO_01905_hypothetical_protein	459	34	34	55	53	34	39	37	47	38	42	36	32	11	29	27	48	18	25	48	37	35	16	12	15	4	8	11	52	75	69	23	23	24	12	5	9	6	12	18	13	11	9
NLJJMJOO_01906_Cell_division_protein_ZapE	1197	41	41	53	29	24	25	36	34	22	41	48	32	24	26	20	49	28	43	35	24	22	3	11	6	7	4	10	70	53	63	15	13	12	20	11	23	22	19	9	24	8	8
NLJJMJOO_01907_50S_ribosomal_protein_L13	429	460	357	536	164	243	255	226	222	190	265	232	213	133	152	139	277	192	301	224	279	229	43	54	86	25	16	15	640	615	565	20	8	19	23	14	22	97	14	10	15	6	10
NLJJMJOO_01908_30S_ribosomal_protein_S9	390	479	389	437	202	249	260	272	232	244	266	268	210	131	141	179	305	200	291	220	300	189	47	39	39	15	18	12	733	827	597	12	15	22	20	18	16	114	15	13	24	13	8
NLJJMJOO_01909_Ubiquinol_cytochrome_c_reductase_iron_sulfur_subunit	600	187	160	209	142	178	168	236	217	172	241	268	173	139	155	181	246	142	115	243	290	248	69	106	120	37	34	61	321	302	265	133	135	126	107	43	71	96	103	101	103	55	82
NLJJMJOO_01910_Cytochrome_b	1260	324	272	324	258	274	321	453	325	297	437	443	317	274	247	296	403	232	153	406	486	365	121	136	140	84	57	67	600	518	469	270	214	201	141	85	162	174	121	125	194	109	144
NLJJMJOO_01911_Ammonia_monooxygenase_gamma_subunit	768	137	187	188	151	182	205	248	190	192	201	276	184	182	174	197	182	108	83	252	294	194	68	81	103	13	25	18	338	278	236	117	90	100	84	43	80	67	43	78	86	55	54
NLJJMJOO_01912_Stringent_starvation_protein_A	627	219	235	304	132	138	207	161	139	158	200	200	145	87	85	155	152	143	175	123	174	135	47	51	84	27	31	46	349	496	408	46	60	53	19	31	56	65	33	37	42	42	40
NLJJMJOO_01913_hypothetical_protein	507	190	165	164	95	112	167	100	114	140	169	124	138	61	84	111	96	87	120	106	101	108	32	82	58	16	15	30	238	356	286	60	57	70	25	14	41	46	31	36	23	27	20
NLJJMJOO_01914_hypothetical_protein	573	59	41	56	49	79	50	53	46	59	64	51	33	31	34	32	51	31	21	66	57	39	5	14	8	4	0	4	98	72	56	48	41	20	17	9	16	20	18	19	11	9	5
NLJJMJOO_01915_Phosphoheptose_isomerase	591	28	24	36	16	26	28	34	27	20	36	31	16	14	6	8	12	9	13	23	24	22	8	5	2	6	2	1	24	29	17	15	12	23	10	5	16	9	15	5	6	15	4
NLJJMJOO_01916_hypothetical_protein	372	11	11	7	6	9	4	8	6	6	11	8	11	2	0	4	9	10	7	6	19	12	3	2	6	4	0	2	14	17	13	8	2	5	7	5	2	6	6	2	8	3	6
NLJJMJOO_01917_Penicillin_binding_protein_activator_LpoA	1509	103	114	154	68	93	112	129	89	138	133	168	119	61	45	86	96	81	63	99	103	73	45	18	48	21	18	59	161	244	158	52	43	46	37	17	31	56	24	25	26	18	31
NLJJMJOO_01918_Ribosomal_RNA_small_subunit_methyltransferase_I	858	24	13	23	14	16	21	13	24	21	24	19	13	10	11	32	18	14	15	22	34	22	10	10	14	4	3	4	16	24	33	11	7	6	7	7	15	7	6	4	4	6	5
NLJJMJOO_01919_Ribosomal_RNA_small_subunit_methyltransferase_H	957	48	22	56	40	62	52	66	27	43	65	75	66	15	54	26	48	44	33	67	52	64	11	10	15	8	0	4	51	47	62	7	6	2	5	4	2	13	11	5	2	5	0
NLJJMJOO_01920_Cell_division_protein_FtsL	336	13	12	7	11	15	8	9	13	9	16	26	8	11	10	6	9	6	10	9	26	14	5	5	3	4	6	1	21	16	12	0	7	0	5	0	3	4	2	4	1	6	3
NLJJMJOO_01921_Peptidoglycan_D_D_transpeptidase_FtsI	1707	19	27	23	20	22	31	20	35	37	40	41	24	26	29	30	26	28	10	31	67	36	6	9	7	1	5	3	40	50	28	10	8	6	6	6	11	9	6	1	16	2	6
NLJJMJOO_01922_UDP_N_acetylmuramoyl_L_alanyl_D_glutamate_2_6_diaminopimelate_ligase	1494	72	58	75	42	28	54	54	56	41	73	68	46	28	38	27	34	42	32	37	58	44	13	8	17	3	5	13	60	85	67	26	12	17	4	22	5	24	10	9	14	5	8
NLJJMJOO_01923_UDP_N_acetylmuramoyl_tripeptide_D_alanyl_D_alanine_ligase	1353	41	46	51	51	47	59	61	50	31	72	76	37	34	35	57	37	22	39	68	56	45	26	18	34	16	6	8	45	66	53	33	37	34	12	19	31	17	29	31	33	18	10
NLJJMJOO_01924_Phospho_N_acetylmuramoyl_pentapeptide_transferase	1083	20	26	31	31	41	29	31	26	24	73	48	43	19	17	39	29	18	25	34	49	42	6	17	25	6	14	2	50	34	41	11	17	23	7	14	25	19	10	12	6	14	2
NLJJMJOO_01925_UDP_N_acetylmuramoylalanine_D_glutamate_ligase	1389	42	19	35	27	35	34	40	45	37	62	49	47	15	27	34	38	19	28	32	68	34	22	8	22	2	0	15	26	65	40	15	17	17	6	5	9	20	4	12	16	12	4
NLJJMJOO_01926_putative_peptidoglycan_glycosyltransferase_FtsW	1182	14	16	30	21	17	11	18	21	25	31	37	29	10	25	37	23	29	13	27	27	33	18	6	8	4	2	2	26	27	24	5	5	10	3	7	14	12	4	6	5	6	6
NLJJMJOO_01927_UDP_N_acetylglucosamine_N_acetylmuramyl_pentapeptide_pyrophosphoryl_undecaprenol_N_acetylglucosamine_transferase	1098	14	28	44	17	20	29	35	32	21	35	34	30	16	15	23	18	19	11	33	30	37	7	6	4	6	4	2	36	44	39	9	14	23	0	1	2	17	4	2	1	8	3
NLJJMJOO_01928_UDP_N_acetylmuramate_L_alanine_ligase	1467	42	43	53	25	47	42	54	34	40	55	48	55	29	22	44	34	30	26	39	50	45	4	10	3	2	5	5	64	72	58	15	2	15	12	0	9	10	12	3	2	2	6
NLJJMJOO_01929_D_alanine_D_alanine_ligase	942	49	45	68	21	46	49	46	31	38	67	55	36	23	27	24	43	28	22	50	44	43	7	12	13	2	10	7	44	68	48	22	18	20	6	4	1	12	4	7	12	9	2
NLJJMJOO_01930_Cell_division_protein_FtsQ	714	3	10	19	9	9	24	6	9	12	21	28	15	11	7	13	15	5	7	24	15	22	4	4	6	5	6	2	19	15	17	2	1	14	0	4	4	8	7	11	6	7	9
NLJJMJOO_01931_Cell_division_protein_FtsA	1290	144	167	247	148	213	227	208	277	206	347	297	247	127	172	225	210	212	136	262	304	256	225	206	214	72	104	97	255	315	306	177	198	219	147	129	220	184	225	189	324	192	205
NLJJMJOO_01932_Cell_division_protein_FtsZ	1176	348	424	483	346	420	438	534	461	449	707	631	443	310	347	426	406	403	190	576	675	471	358	349	423	140	157	221	645	714	616	452	432	441	310	256	293	319	363	408	526	327	308
NLJJMJOO_01933_UDP_3_O_acyl_N_acetylglucosamine_deacetylase	912	184	199	208	100	169	219	131	122	125	161	134	157	84	93	108	87	81	106	111	95	97	49	53	67	34	26	42	217	367	309	120	81	100	60	39	76	83	83	68	75	81	80
NLJJMJOO_01934_hypothetical_protein	462	29	21	26	26	24	20	24	26	25	27	47	20	3	14	28	17	15	8	25	22	22	19	19	24	12	4	10	58	31	37	11	26	14	17	14	11	14	21	19	22	26	13
NLJJMJOO_01935_hypothetical_protein	351	12	14	26	13	21	36	17	26	28	21	38	47	11	14	14	15	23	15	28	28	20	7	5	12	12	4	2	30	31	30	8	5	3	8	3	4	7	4	4	14	19	9
NLJJMJOO_01936_Protein_translocase_subunit_SecA	2733	161	279	289	143	223	221	261	247	221	319	325	206	153	136	128	122	240	118	167	206	180	46	30	37	25	23	34	278	385	307	32	28	42	27	17	52	60	35	30	65	54	19
NLJJMJOO_01937_Arginine_biosynthesis_bifunctional_protein_ArgJ	1230	121	112	132	95	87	84	103	85	69	134	114	73	53	47	45	154	64	73	70	102	56	15	25	38	16	23	26	206	182	180	17	29	19	11	9	9	39	19	10	24	13	16
NLJJMJOO_01938_Thiamine_phosphate_synthase	957	45	58	68	31	34	60	43	30	38	76	62	36	16	15	33	56	23	38	28	40	34	5	8	12	13	8	12	102	98	72	6	5	9	2	5	2	27	4	1	20	8	0
NLJJMJOO_01939_R_stereoselective_amidase	903	47	26	24	30	38	32	37	56	35	52	47	28	14	15	26	48	31	16	35	54	39	2	2	6	0	2	0	56	21	45	14	7	13	5	4	8	8	4	2	0	5	3
NLJJMJOO_01940_Agmatine_deiminase	1068	19	21	23	18	48	17	49	47	35	45	57	16	21	22	21	34	33	15	33	29	36	8	4	4	0	2	0	62	49	46	4	6	1	2	4	4	10	0	0	8	0	0
NLJJMJOO_01941_Lipoprotein_releasing_system_transmembrane_protein_LolE	1242	68	91	102	72	101	101	86	93	91	125	125	120	52	69	79	85	83	54	130	119	92	55	128	73	12	16	20	112	139	142	34	37	41	27	18	21	25	10	10	13	7	13
NLJJMJOO_01942_Lipoprotein_releasing_system_ATP_binding_protein_LolD	714	48	60	61	73	86	71	74	58	89	102	93	74	40	36	42	67	61	33	66	85	66	27	46	34	3	4	7	80	91	88	29	37	16	15	4	17	9	12	11	17	4	6
NLJJMJOO_01943_hypothetical_protein	558	10	3	10	3	10	11	13	17	13	21	21	11	9	9	13	20	16	3	29	21	19	11	9	13	0	2	4	8	8	8	11	7	16	0	2	3	2	2	0	3	3	5
NLJJMJOO_01944_ComE_operon_protein_3	2280	12	12	4	11	4	9	12	14	11	28	37	15	14	22	11	10	13	10	27	19	13	7	8	8	7	9	4	25	22	18	6	8	9	10	7	10	4	7	4	7	14	6
NLJJMJOO_01945_Lipid_A_export_ATP_binding_permease_protein_MsbA	1737	25	19	29	27	32	33	35	24	30	31	51	28	20	30	34	29	38	35	17	48	25	16	19	14	10	7	10	38	33	33	15	19	22	4	4	18	7	6	6	2	8	9
NLJJMJOO_01946_Tetraacyldisaccharide_4_kinase	1029	11	14	36	7	14	30	27	24	21	18	33	17	11	11	25	20	11	14	9	25	16	2	5	5	2	7	8	11	24	15	9	10	12	3	2	7	5	4	8	4	3	3
NLJJMJOO_01947_hypothetical_protein	234	11	15	11	8	14	9	29	17	15	22	9	3	8	8	6	9	12	4	19	11	12	2	7	2	1	3	3	29	19	18	6	4	4	0	1	8	5	3	1	2	2	5
NLJJMJOO_01948_3_deoxy_manno_octulosonate_cytidylyltransferase	789	17	24	31	45	23	39	36	47	37	36	41	23	22	19	19	38	16	11	35	36	25	9	14	23	4	3	1	83	48	34	22	14	25	13	13	10	3	9	2	15	2	2
NLJJMJOO_01949_Low_molecular_weight_protein_tyrosine_phosphatase_YfkJ	465	11	9	9	13	11	11	13	10	9	18	0	13	3	9	8	12	8	0	17	15	9	0	2	5	0	0	0	12	13	12	3	8	5	2	7	4	7	0	1	2	5	0
NLJJMJOO_01950_UDP_N_acetylenolpyruvoylglucosamine_reductase	1011	10	20	27	8	33	10	22	11	14	31	24	17	20	20	16	16	16	6	26	18	15	11	9	4	2	2	9	13	21	39	11	8	5	4	10	2	5	2	4	2	5	5
NLJJMJOO_01951_Ribonuclease_E	3453	207	262	257	163	184	227	196	190	165	306	280	213	134	168	166	118	149	184	220	266	172	56	50	58	36	44	33	229	476	331	33	49	49	43	20	44	91	34	42	49	32	26
NLJJMJOO_01952_Ribosomal_large_subunit_pseudouridine_synthase_C	942	31	10	24	16	23	20	25	28	31	36	54	14	14	33	19	25	16	24	32	42	29	13	19	11	2	10	8	28	38	31	16	21	18	6	8	4	16	6	9	14	10	6
NLJJMJOO_01953_Pyrophosphatase_PpaX	645	23	22	25	6	14	34	23	30	22	24	35	18	14	14	8	24	11	9	17	17	23	5	5	3	6	4	4	28	35	23	8	8	17	8	0	3	7	9	0	8	4	7
NLJJMJOO_01954_hypothetical_protein	1122	32	28	26	17	37	36	41	54	29	44	50	27	18	22	28	17	6	24	37	36	19	16	17	11	11	8	11	63	51	38	17	17	9	16	3	10	10	13	12	13	5	17
NLJJMJOO_01955_Maf_like_protein_YceF	657	23	6	27	10	15	16	17	9	25	19	23	16	5	12	7	16	4	13	22	20	13	6	10	12	8	4	8	30	14	5	11	5	4	5	2	6	11	7	8	10	16	6
NLJJMJOO_01956_Large_ribosomal_RNA_subunit_accumulation_protein_YceD	591	181	156	214	81	140	153	151	177	150	188	223	195	97	114	107	179	102	120	135	188	124	27	46	50	9	8	16	220	267	223	17	24	24	9	4	17	41	12	17	16	10	10
NLJJMJOO_01957_50S_ribosomal_protein_L32	171	106	71	112	41	59	77	56	50	55	62	72	60	29	37	49	45	61	67	47	68	45	3	11	22	1	4	1	127	155	130	5	2	9	4	2	1	21	4	2	7	3	1
NLJJMJOO_01958_Phosphate_acyltransferase	1050	88	101	135	48	78	79	68	79	81	128	117	83	37	55	71	115	63	56	86	57	65	24	23	18	13	8	10	165	200	169	11	9	16	13	9	6	28	3	5	14	13	6
NLJJMJOO_01959_Malonyl_CoA_acyl_carrier_protein_transacylase	960	123	157	215	93	70	124	85	77	64	78	116	76	40	45	70	112	78	97	61	62	78	28	37	35	5	13	19	143	195	186	21	16	30	12	9	22	50	15	15	13	21	6
NLJJMJOO_01960_3_oxoacyl_acyl_carrier_protein_reductase_FabG	744	183	194	246	123	128	171	144	139	150	194	168	136	103	87	103	164	102	134	163	184	122	98	68	89	34	41	36	254	311	265	64	63	92	52	42	86	73	65	65	66	48	55
NLJJMJOO_01961_Acyl_carrier_protein	234	274	154	223	157	270	255	186	316	224	449	273	351	122	146	260	116	256	187	210	246	205	29	36	51	15	9	11	282	513	443	25	33	29	4	6	22	79	7	7	11	6	8
NLJJMJOO_01962_3_oxoacyl_acyl_carrier_protein_synthase_2	1239	143	139	184	118	82	160	132	105	126	138	168	116	75	85	99	137	116	101	120	122	103	38	35	33	10	18	18	236	234	198	40	38	48	21	14	21	57	26	21	30	32	20
NLJJMJOO_01963_Aminodeoxychorismate_lyase	813	57	25	64	28	40	38	44	52	44	58	47	25	26	42	30	51	35	31	55	50	45	17	14	22	8	8	2	94	60	50	17	16	26	11	10	22	16	12	11	12	14	22
NLJJMJOO_01964_Endolytic_murein_transglycosylase	1008	12	16	29	22	26	17	24	39	25	43	34	32	9	11	7	48	12	23	44	36	38	16	16	17	2	6	12	29	42	29	4	4	11	10	0	14	5	11	8	2	6	6
NLJJMJOO_01965_Thymidylate_kinase	654	27	10	18	14	16	17	8	13	9	21	28	19	5	12	21	21	16	13	14	29	20	4	2	4	4	6	4	42	21	21	2	2	6	4	9	6	5	1	5	10	0	2
NLJJMJOO_01966_hypothetical_protein	987	25	10	19	17	20	13	24	23	16	27	15	21	9	8	25	20	16	14	16	18	23	13	2	9	2	3	5	33	31	33	2	7	6	1	6	4	7	4	8	2	6	5
NLJJMJOO_01967_hypothetical_protein	336	6	3	7	0	8	1	2	5	1	13	13	2	4	9	6	4	3	1	5	9	4	2	2	1	3	2	4	9	7	11	4	1	1	4	2	0	2	3	0	4	1	2
NLJJMJOO_01968_putative_metal_dependent_hydrolase_YcfH	831	29	27	31	12	17	29	23	35	30	31	40	25	2	28	31	25	14	19	20	31	19	18	3	17	11	5	11	28	38	41	9	15	13	22	7	7	14	16	13	19	16	14
NLJJMJOO_01969_hypothetical_protein	573	20	29	37	20	22	29	18	31	17	33	37	22	17	26	31	24	23	25	18	31	49	10	10	19	16	16	12	30	40	31	13	12	22	0	10	18	7	6	13	9	11	6
NLJJMJOO_01970_ATP_dependent_DNA_helicase_PcrA	2211	26	29	42	36	34	34	27	49	29	71	51	49	24	36	38	29	45	21	37	42	42	27	15	20	11	18	19	58	73	29	25	25	22	20	8	22	15	9	26	14	13	2
NLJJMJOO_01971_hypothetical_protein	1230	60	27	76	45	41	36	53	30	30	59	38	36	23	24	36	50	27	29	41	27	29	17	8	8	3	6	7	96	69	42	21	13	22	13	6	15	11	9	6	10	4	8
NLJJMJOO_01972_hypothetical_protein	438	8	8	4	20	7	4	7	13	7	5	5	4	3	2	4	9	13	4	14	8	3	4	3	0	1	4	3	14	5	9	2	1	0	0	0	5	0	0	3	0	0	0
NLJJMJOO_01973_hypothetical_protein	2187	39	15	31	14	29	12	38	29	38	53	27	22	20	24	19	28	22	17	36	48	31	16	6	17	10	8	12	53	22	38	19	18	28	16	8	24	13	6	18	32	10	12
NLJJMJOO_01974_Electron_transfer_flavoprotein_ubiquinone_oxidoreductase	1665	205	228	205	132	113	174	168	112	127	148	157	109	78	65	69	228	115	82	90	108	95	31	12	42	22	25	17	294	327	250	82	66	54	58	37	44	62	41	45	50	58	20
NLJJMJOO_01975_Electron_transfer_flavoprotein_subunit_beta	750	122	162	172	126	130	159	184	142	115	174	146	148	92	80	97	187	129	100	105	119	96	23	30	37	14	18	21	240	259	258	57	63	51	39	27	34	63	15	32	22	23	18
NLJJMJOO_01976_Electron_transfer_flavoprotein_subunit_alpha	927	183	195	234	166	182	157	199	155	147	217	160	153	129	74	89	173	165	84	122	166	105	26	31	37	22	14	27	291	351	277	50	59	52	38	19	24	47	26	24	27	20	22
NLJJMJOO_01977_Superoxide_dismutase_Mn_Fe	612	806	725	849	346	265	653	401	286	321	447	452	332	106	143	178	352	321	361	278	290	253	56	17	42	294	455	483	1149	1517	1217	146	98	106	89	41	99	289	56	75	89	61	75
NLJJMJOO_01978_Glutaredoxin_like_protein_NrdH	222	42	26	59	18	11	35	31	14	23	36	22	17	5	5	14	31	14	12	6	17	6	0	2	2	0	0	1	56	75	45	20	13	21	12	11	5	12	12	6	10	9	1
NLJJMJOO_01979_Protein_NrdI	435	87	43	85	27	30	64	45	23	38	34	23	36	12	10	16	64	24	32	11	14	9	1	5	1	0	0	5	71	104	84	30	14	20	6	5	14	9	6	2	2	6	0
NLJJMJOO_01980_Ribonucleoside_diphosphate_reductase_subunit_alpha_1	2223	387	431	448	178	175	294	269	151	171	210	171	152	75	66	86	346	177	153	107	56	70	5	16	20	10	7	19	663	646	507	99	49	74	60	29	53	101	10	8	24	29	18
NLJJMJOO_01981_Ribonucleoside_diphosphate_reductase_subunit_beta_nrdF2	972	88	67	94	37	54	63	53	31	55	43	73	32	17	12	18	59	28	32	16	18	17	0	8	0	2	2	4	118	142	101	18	6	10	4	4	4	28	1	0	5	2	0
NLJJMJOO_01982_hypothetical_protein	399	7	20	23	11	17	13	17	8	16	17	15	17	2	7	9	18	7	8	11	5	8	6	6	8	6	0	2	37	39	30	16	11	9	3	0	8	11	2	5	9	10	3
NLJJMJOO_01983_HTH_type_transcriptional_regulator_GltC	948	17	33	33	13	24	38	31	27	16	29	30	25	9	13	25	22	20	23	31	18	21	22	13	26	14	12	10	56	39	44	17	22	24	13	23	14	6	17	30	24	10	24
NLJJMJOO_01984_hypothetical_protein	894	3	0	2	0	1	4	4	4	4	1	6	0	2	2	2	3	1	2	4	6	8	4	0	1	2	0	0	3	4	4	2	3	7	3	2	2	0	0	4	1	0	2
NLJJMJOO_01985_hypothetical_protein	234	3	1	2	0	1	1	2	1	0	7	2	1	2	2	1	2	0	1	1	3	1	0	2	2	0	0	0	2	2	4	0	0	0	0	0	1	0	0	0	0	0	0
NLJJMJOO_01986_hypothetical_protein	783	82	64	107	16	14	49	17	9	2	4	2	8	6	0	2	24	69	44	4	4	0	2	0	4	0	4	0	113	56	81	4	0	4	7	0	2	17	0	5	1	0	2
NLJJMJOO_01987_hypothetical_protein	1347	101	117	152	47	23	79	29	15	4	7	8	17	8	6	8	83	77	69	3	9	0	0	2	2	6	2	0	213	147	189	18	4	1	6	0	8	20	0	8	4	4	0
NLJJMJOO_01988_hypothetical_protein	543	22	22	21	17	7	12	2	6	2	2	0	2	0	0	1	17	21	14	2	4	4	1	0	0	1	1	0	50	25	32	1	2	2	4	2	6	10	0	2	2	1	0
NLJJMJOO_01989_Biopolymer_transport_protein_ExbD	408	25	19	20	7	10	13	4	9	0	0	1	1	4	0	1	10	10	20	0	0	0	0	2	3	0	1	2	41	33	52	1	6	3	4	3	0	3	0	2	4	2	2
NLJJMJOO_01990_hypothetical_protein	771	17	27	48	13	3	20	7	5	2	13	2	6	0	3	0	20	18	19	2	2	4	4	4	2	4	2	2	46	22	38	2	4	8	0	0	2	1	2	0	4	0	0
NLJJMJOO_01991_hypothetical_protein	1065	27	19	39	18	8	31	14	8	5	0	4	10	2	3	2	29	40	31	11	4	3	8	2	8	3	8	3	64	71	64	3	2	2	5	1	6	5	0	0	6	2	0
NLJJMJOO_01992_Exodeoxyribonuclease_III	828	43	32	54	25	25	45	47	36	40	48	37	33	9	17	19	17	38	24	28	29	38	2	14	11	12	2	7	62	78	95	15	19	14	10	6	15	10	14	10	23	9	13
NLJJMJOO_01993_hypothetical_protein	258	9	22	30	13	14	16	13	9	18	36	27	27	7	5	14	5	10	11	14	12	1	4	2	13	5	0	4	23	18	49	4	2	3	2	4	5	14	3	12	0	0	0
NLJJMJOO_01994_ATP_dependent_RNA_helicase_RhlB	1275	119	153	196	97	143	179	135	122	146	166	190	161	44	73	122	105	118	94	152	150	168	37	61	48	12	23	28	176	230	203	37	28	45	16	28	26	55	32	38	28	24	33
NLJJMJOO_01995_putative_ATP_dependent_helicase_DinG	2130	65	67	110	62	58	81	95	111	57	126	129	110	58	78	88	66	77	57	93	122	101	38	22	28	17	11	11	76	148	94	8	29	21	21	18	13	37	27	7	14	17	14
NLJJMJOO_01996_Phospho_2_dehydro_3_deoxyheptonate_aldolase_Tyr_sensitive	1077	131	118	130	110	146	168	136	119	135	166	174	140	67	81	97	121	98	70	108	124	86	38	30	36	22	11	13	202	195	181	24	20	32	26	16	13	64	17	20	36	16	18
NLJJMJOO_01997_ECF_RNA_polymerase_sigma_E_factor	600	26	11	35	33	15	31	13	26	14	31	32	36	5	16	17	29	23	22	29	23	14	13	14	15	6	12	5	41	35	50	10	20	23	22	8	16	18	12	9	24	17	17
NLJJMJOO_01998_hypothetical_protein	720	141	141	180	136	181	172	182	168	159	212	172	143	57	53	145	101	153	221	146	153	128	211	364	271	88	150	102	189	225	227	80	141	106	71	44	72	77	56	53	106	34	42
NLJJMJOO_01999_hypothetical_protein	1044	83	61	102	72	81	81	102	93	100	142	147	104	55	70	68	58	78	106	110	90	82	83	147	150	37	28	76	123	131	124	54	74	37	50	26	51	40	38	22	72	45	31
[truncated: 3,021 more rows]
