# Supplementary material for: Sea-Ice Bacteria Halomonas sp. Strain 363 and Paracoccus sp. Strain 392 Produce Multiple Types of Poly-3-Hydroxyalkaonoic Acid (PHA) Storage Polymers at Low Temperature
Source: Appl Environ Microbiol. 2021 Aug 11;87(17):e00929-21. doi: 10.1128/AEM.00929-21 (PMC8357295; doi:10.1128/AEM.00929-21)
Supplement: Supplemental file 5 — Table S4. Download AEM.00929-21-s0005.xlsx, XLSX file, 0.6 MB [file aem.00929-21-s0005.xlsx]

## Sheet: cDNA_Paracoccus_PROKKA
contig	length	PC01closed_FINAL_idxstats_txt	PC02closed_FINAL_idxstats_txt	PC04closed_FINAL_idxstats_txt	PC05closed_FINAL_idxstats_txt	PC07closed_FINAL_idxstats_txt	PC08closed_FINAL_idxstats_txt	PC10closed_FINAL_idxstats_txt	PC11closed_FINAL_idxstats_txt	PC13closed_FINAL_idxstats_txt	PC14closed_FINAL_idxstats_txt	PN01closed_FINAL_idxstats_txt	PN02closed_FINAL_idxstats_txt	PN03closed_FINAL_idxstats_txt	PN04closed_FINAL_idxstats_txt	PN05closed_FINAL_idxstats_txt	PN06closed_FINAL_idxstats_txt	PN07closed_FINAL_idxstats_txt	PN08closed_FINAL_idxstats_txt	PN09closed_FINAL_idxstats_txt	PN10closed_FINAL_idxstats_txt	PN11closed_FINAL_idxstats_txt	PN12closed_FINAL_idxstats_txt	PN13closed_FINAL_idxstats_txt	PN14closed_FINAL_idxstats_txt	PN15closed_FINAL_idxstats_txt
KHOIBONP_00001_Chromosomal_replication_initiator_protein_DnaA	1362	47	70	97	89	102	138	51	150	101	93	110	84	154	89	104	139	72	98	74	95	102	188	53	147	112
KHOIBONP_00002_Beta_sliding_clamp	1137	79	209	167	149	171	222	108	214	164	147	125	178	221	121	164	193	126	211	148	184	172	227	134	208	156
KHOIBONP_00003_DNA_replication_and_repair_protein_RecF	1077	3	24	36	19	27	27	13	41	38	22	11	17	21	16	19	26	18	19	9	17	17	26	13	42	11
KHOIBONP_00004_hypothetical_protein	642	3	7	9	13	6	6	3	8	7	8	0	2	8	2	2	16	8	1	4	0	6	5	6	10	4
KHOIBONP_00005_DNA_gyrase_subunit_B	2436	114	411	399	408	469	423	177	598	381	349	204	244	328	331	385	450	263	630	232	281	461	398	224	561	325
KHOIBONP_00006_hypothetical_protein	744	248	417	438	396	538	462	329	566	540	419	504	340	436	378	349	403	422	429	503	578	433	705	428	635	508
KHOIBONP_00007_hypothetical_protein	657	4	11	18	13	3	2	5	12	15	7	4	4	5	4	8	0	2	5	4	2	12	10	4	18	8
KHOIBONP_00008_ATP_dependent_RNA_helicase_DbpA	2376	12	12	13	27	13	10	14	13	13	16	12	6	28	8	14	8	19	17	17	11	15	22	6	34	12
KHOIBONP_00009_DNA_ligase	1551	6	18	27	18	24	13	12	10	13	9	9	6	19	12	28	17	19	26	30	15	22	30	0	23	14
KHOIBONP_00010_hypothetical_protein	993	9	10	24	19	31	11	12	37	21	21	13	20	32	10	36	12	11	20	30	14	11	40	6	26	12
KHOIBONP_00011_hypothetical_protein	891	36	40	42	33	28	33	17	48	45	31	19	25	47	27	36	40	10	50	13	22	25	35	26	30	33
KHOIBONP_00012_DNA_binding_protein_HU	300	64	136	69	91	90	83	38	78	103	95	91	117	181	83	93	96	92	77	106	101	74	143	60	107	133
KHOIBONP_00013_AMP_nucleosidase	1485	17	46	50	27	41	26	26	42	45	41	25	43	43	35	51	70	20	28	34	29	63	55	26	56	36
KHOIBONP_00014_Protein_YeeZ	852	9	41	15	21	17	32	21	26	35	27	11	24	30	12	21	37	20	30	22	10	25	33	8	67	28
KHOIBONP_00015_2_octaprenylphenol_hydroxylase	1224	18	44	54	35	41	28	33	69	45	33	18	26	52	13	38	32	21	68	36	37	29	44	16	70	62
KHOIBONP_00016_Thermolabile_glutaminase	912	6	9	14	11	16	11	7	12	2	16	6	3	15	5	5	21	8	20	7	6	9	19	7	26	6
KHOIBONP_00017_hypothetical_protein	1422	2	4	9	10	7	7	11	7	11	5	2	2	5	3	7	7	2	12	9	6	5	9	2	6	5
KHOIBONP_00018_hypothetical_protein	1233	2	6	12	18	12	21	6	4	6	5	4	4	19	10	16	17	11	10	16	3	24	15	7	21	22
KHOIBONP_00019_Outer_membrane_lipoprotein_carrier_protein	591	28	95	80	120	103	123	59	114	82	87	62	149	159	108	138	135	82	98	173	167	117	259	49	146	178
KHOIBONP_00020_hypothetical_protein	1242	10	25	33	31	33	38	21	32	39	23	33	15	28	37	46	51	33	44	47	35	43	63	33	29	40
KHOIBONP_00021_Lipoprotein_E	675	5	25	12	9	13	13	5	12	10	4	11	13	8	7	17	26	17	14	12	14	15	30	5	38	15
KHOIBONP_00022_hypothetical_protein	1560	6	6	14	8	9	18	14	15	6	12	14	4	8	6	4	8	8	14	7	8	6	11	13	6	1
KHOIBONP_00023_hypothetical_protein	636	2	0	0	2	0	4	2	0	0	0	4	8	4	4	0	2	10	4	2	2	2	6	0	7	5
KHOIBONP_00024_UDP_glucose_4_epimerase	633	4	1	4	8	13	10	6	8	8	14	0	4	2	6	6	5	3	9	5	4	2	9	2	8	5
KHOIBONP_00025_UDP_galactopyranose_mutase	1146	20	37	47	49	49	37	27	33	25	27	31	31	68	33	45	64	24	32	44	21	36	68	28	73	50
KHOIBONP_00026_hypothetical_protein	1194	35	62	72	56	56	68	36	59	60	60	46	82	103	57	85	80	29	68	45	43	66	57	37	92	84
KHOIBONP_00027_hypothetical_protein	987	20	24	32	38	39	36	23	35	45	14	43	23	47	24	32	43	24	27	32	24	32	53	32	35	50
KHOIBONP_00028_hypothetical_protein	900	19	26	47	37	31	34	17	32	17	40	14	26	43	30	23	27	21	31	30	27	17	47	18	32	24
KHOIBONP_00029_D_inositol_3_phosphate_glycosyltransferase	1620	20	47	62	39	76	47	28	45	72	35	44	75	71	55	33	58	34	53	50	42	29	59	36	57	90
KHOIBONP_00030_Glucose_1_phosphate_thymidylyltransferase	873	29	47	37	39	53	40	35	64	43	30	36	25	62	49	50	53	52	34	62	59	39	61	35	56	50
KHOIBONP_00031_dTDP_4_dehydrorhamnose_reductase	861	15	40	23	26	38	29	13	29	22	19	31	23	41	20	19	34	25	36	28	37	43	66	21	37	30
KHOIBONP_00032_dTDP_glucose_4_6_dehydratase_2	1038	30	80	57	55	78	69	26	69	74	65	42	47	80	48	75	75	53	74	59	42	78	104	31	93	66
KHOIBONP_00033_dTDP_4_dehydrorhamnose_3_5_epimerase	603	24	48	34	37	26	50	21	32	46	25	36	35	63	28	56	58	52	33	43	52	49	57	9	53	51
KHOIBONP_00034_hypothetical_protein	987	12	29	16	22	13	35	23	31	21	20	10	11	29	12	18	27	21	42	40	21	23	34	12	32	27
KHOIBONP_00035_hypothetical_protein	591	7	23	34	26	30	42	3	30	23	22	12	14	24	14	28	40	22	48	24	14	36	42	19	53	27
KHOIBONP_00036_hypothetical_protein	825	5	11	19	15	23	10	0	20	18	7	3	9	11	14	13	15	6	14	5	8	27	17	4	36	17
KHOIBONP_00037_putative_ABC_transporter_ATP_binding_protein_YadG	723	15	43	26	40	32	35	8	20	43	36	14	20	23	20	15	36	20	41	32	23	13	40	30	41	39
KHOIBONP_00038_hypothetical_protein	615	14	19	15	18	18	16	3	13	17	18	4	10	28	23	12	21	20	14	22	13	21	73	11	37	25
KHOIBONP_00039_Hydrazine_synthase_subunit_beta	972	4	7	4	6	15	17	12	6	16	13	5	16	8	6	13	14	26	14	22	9	21	36	18	24	27
KHOIBONP_00040_hypothetical_protein	1152	4	10	16	4	10	8	9	7	17	15	5	16	13	10	17	13	3	9	26	8	7	28	15	20	31
KHOIBONP_00041_hypothetical_protein	507	9	22	47	46	49	58	18	43	30	26	22	56	42	43	63	64	38	75	39	33	64	86	35	67	56
KHOIBONP_00042_hypothetical_protein	558	13	61	64	117	96	107	27	117	43	64	30	70	143	70	158	132	79	114	141	58	122	194	47	108	105
KHOIBONP_00043_hypothetical_protein	927	1	6	8	25	20	14	0	18	6	21	0	7	11	3	11	31	18	19	24	7	25	40	6	23	16
KHOIBONP_00044_hypothetical_protein	531	4	8	7	5	12	11	0	6	1	3	0	4	8	7	12	16	11	6	13	4	8	14	6	7	16
KHOIBONP_00045_hypothetical_protein	792	10	16	24	26	30	36	9	38	15	34	10	4	31	32	53	45	23	44	30	19	45	71	7	50	41
KHOIBONP_00046_hypothetical_protein	648	8	34	39	29	32	38	9	41	11	26	13	19	28	21	54	57	22	39	42	30	39	105	18	70	48
KHOIBONP_00047_Methanol_dehydrogenase_cytochrome_c_subunit_1	1803	41	135	158	145	157	143	51	172	99	92	65	137	143	125	178	128	83	215	114	109	133	212	85	204	131
KHOIBONP_00048_S_formylglutathione_hydrolase	834	31	98	98	87	93	128	56	100	83	45	38	109	96	61	92	112	64	87	103	90	98	169	52	115	141
KHOIBONP_00049_hypothetical_protein	522	11	33	52	35	37	44	19	35	37	15	28	35	55	22	46	47	38	52	39	40	36	54	17	81	52
KHOIBONP_00050_ATP_dependent_Clp_protease_proteolytic_subunit	633	147	214	151	204	244	264	126	200	173	143	240	330	336	203	247	224	256	235	339	296	222	393	173	272	300
KHOIBONP_00051_S_hydroxymethylglutathione_dehydrogenase	1131	100	154	174	260	163	221	95	183	142	129	106	260	222	197	234	317	184	168	326	226	183	366	125	283	212
KHOIBONP_00052_Glutathione_dependent_formaldehyde_activating_enzyme	585	48	94	143	215	125	169	55	127	76	90	60	110	168	115	185	257	98	198	179	82	187	258	66	197	130
KHOIBONP_00053_Protein_GrpE	531	32	80	80	82	76	78	25	80	56	47	68	100	101	58	105	89	66	61	107	73	73	110	44	71	62
KHOIBONP_00054_Heat_inducible_transcription_repressor_HrcA	1056	15	39	49	43	48	42	31	64	52	50	26	20	47	49	60	47	22	66	22	33	41	71	26	57	52
KHOIBONP_00055_Ribonuclease_PH	714	28	75	73	55	53	65	26	90	59	76	66	86	101	85	76	73	54	67	94	68	44	95	28	64	91
KHOIBONP_00056_dITP_XTP_pyrophosphatase	609	19	35	27	15	34	33	8	32	25	28	30	32	28	19	36	25	17	17	45	40	23	39	12	44	39
KHOIBONP_00057_Putative_aminoacrylate_peracid_reductase_RutC	375	8	5	10	8	7	9	3	3	7	11	8	10	9	7	6	7	10	9	8	1	5	17	3	11	11
KHOIBONP_00058_Oxygen_independent_coproporphyrinogen_III_oxidase_like_protein_YqeR	1167	11	8	27	9	18	23	7	19	13	21	3	10	13	21	23	23	12	21	21	7	11	11	7	23	16
KHOIBONP_00059_hypothetical_protein	336	2	4	17	5	4	13	7	13	4	6	0	7	2	11	4	9	3	7	5	1	5	11	5	6	8
KHOIBONP_00060_Chromosome_partitioning_protein_ParB	894	9	30	35	26	38	37	10	38	27	30	13	18	37	41	37	19	21	37	34	25	23	69	19	56	28
KHOIBONP_00061_Chromosome_partitioning_protein_ParA	786	14	28	45	34	56	58	21	58	44	49	24	26	43	21	40	37	44	38	32	62	44	66	34	72	41
KHOIBONP_00062_Ribosomal_RNA_small_subunit_methyltransferase_G	591	7	18	33	17	21	23	9	14	27	18	18	8	36	27	20	18	8	24	35	21	24	54	16	40	40
KHOIBONP_00063_tRNA_uridine_5_carboxymethylaminomethyl_modification_enzyme_MnmG	1860	35	57	71	58	81	80	45	107	58	51	40	52	99	90	68	61	58	79	71	56	82	122	52	127	90
KHOIBONP_00064_tRNA_modification_GTPase_MnmE	1266	12	36	38	29	54	33	30	62	63	52	29	29	50	28	57	50	18	31	30	28	34	60	30	53	68
KHOIBONP_00065_Transcription_termination_factor_Rho	1272	89	134	134	180	133	182	74	172	169	128	165	113	146	138	147	155	115	168	129	118	131	224	97	168	182
KHOIBONP_00066_hypothetical_protein	447	8	13	9	9	7	7	6	12	8	10	11	10	15	12	9	15	4	14	0	9	7	11	6	14	11
KHOIBONP_00067_Shikimate_dehydrogenase_NADP	867	11	41	48	34	34	68	12	50	22	31	26	30	50	21	35	51	20	35	15	18	36	53	27	28	39
KHOIBONP_00068_Dephospho_CoA_kinase	588	4	14	10	12	15	7	5	17	20	7	4	5	11	9	10	13	8	8	12	6	13	18	7	20	17
KHOIBONP_00069_DNA_polymerase_III_subunit_epsilon	708	8	17	22	8	20	15	5	23	15	10	21	6	21	20	15	9	12	16	20	10	26	14	8	26	18
KHOIBONP_00070_hypothetical_protein	891	6	21	52	32	33	23	7	69	23	37	19	10	30	24	33	28	17	37	19	32	28	38	26	35	31
KHOIBONP_00071_Phyllosphere_induced_regulator_PhyR	804	43	118	103	89	87	113	77	113	77	63	151	109	146	111	108	108	110	112	93	142	110	172	58	139	92
KHOIBONP_00072_ECF_RNA_polymerase_sigma_factor_EcfG	567	12	39	31	37	24	49	19	38	26	30	22	33	45	31	39	25	20	28	33	25	35	45	14	40	25
KHOIBONP_00073_hypothetical_protein	1791	14	44	46	36	58	40	16	58	39	31	22	28	44	22	35	24	32	52	26	23	41	60	38	47	41
KHOIBONP_00074_Paraquat_inducible_protein_A	732	42	125	112	84	100	121	62	135	130	72	57	57	106	65	122	92	70	108	72	109	102	133	50	150	103
KHOIBONP_00075_Paraquat_inducible_protein_A	663	9	37	55	42	55	23	19	52	33	26	20	20	54	28	68	37	24	47	15	38	36	66	9	60	46
KHOIBONP_00076_hypothetical_protein	2052	29	82	84	99	76	78	31	115	79	51	52	54	78	58	75	68	64	78	56	83	85	106	37	122	65
KHOIBONP_00077_hypothetical_protein	666	9	21	27	30	10	28	16	25	27	14	26	17	45	29	12	35	22	39	23	27	34	30	13	35	14
KHOIBONP_00078_hypothetical_protein	378	12	34	22	12	5	7	2	16	11	1	40	12	35	17	9	16	2	0	3	3	0	9	6	4	3
KHOIBONP_00079_hypothetical_protein	1701	3	6	5	6	9	4	11	5	5	2	0	0	0	2	5	4	0	2	2	0	4	2	2	4	2
KHOIBONP_00080_hypothetical_protein	1059	15	32	37	31	16	11	16	27	25	16	4	0	18	12	8	23	9	32	4	9	24	22	18	31	12
KHOIBONP_00081_hypothetical_protein	1539	8	14	38	17	26	13	14	25	24	8	5	10	13	10	20	10	12	37	3	37	12	10	13	26	17
KHOIBONP_00082_Fructose_1_6_bisphosphatase_inositol_1_monophosphatase	777	9	12	20	11	16	21	17	23	16	10	8	11	7	3	16	9	8	23	26	12	25	21	18	32	15
KHOIBONP_00083_Metalloprotease_PmbA	1362	33	42	90	82	71	72	44	65	61	71	46	42	97	37	85	71	54	84	79	61	65	101	41	76	80
KHOIBONP_00084_hypothetical_protein	1626	259	506	389	414	428	563	234	519	362	411	289	547	627	331	468	590	422	524	684	517	399	787	272	693	685
KHOIBONP_00085_Carnitinyl_CoA_dehydratase	627	3	9	10	6	8	2	2	9	16	4	2	8	3	11	6	3	6	2	2	3	6	6	1	9	3
KHOIBONP_00086_putative_amino_acid_binding_protein_YxeM	756	52	67	106	110	100	105	34	75	50	72	76	129	148	161	161	125	115	115	134	118	142	177	41	184	72
KHOIBONP_00087_putative_amino_acid_permease_protein_YxeN	675	13	29	26	25	28	20	8	34	20	19	17	22	37	41	40	23	31	44	35	20	38	43	6	39	10
KHOIBONP_00088_putative_amino_acid_import_ATP_binding_protein_YxeO	741	8	24	33	36	33	32	8	45	13	18	15	34	40	39	52	30	30	38	38	31	40	59	9	33	31
KHOIBONP_00089_hypothetical_protein	423	45	70	86	107	90	111	37	87	66	60	69	111	161	83	162	111	85	89	109	97	91	129	35	152	83
KHOIBONP_00090_hypothetical_protein	1413	8	6	30	9	10	20	8	23	14	9	5	0	12	5	9	16	5	15	6	4	9	13	9	31	11
KHOIBONP_00091_Transcriptional_regulatory_protein_OmpR	705	4	15	21	7	11	27	14	13	10	11	8	2	11	13	9	12	9	10	4	9	11	17	4	21	5
KHOIBONP_00092_putative_sugar_binding_periplasmic_protein	1242	862	981	991	449	761	914	624	626	1163	985	1245	1013	1107	819	630	743	520	547	792	934	482	1685	362	847	1479
KHOIBONP_00093_Inner_membrane_ABC_transporter_permease_protein_YcjO	873	119	159	149	93	114	189	76	104	190	150	178	212	135	192	104	136	90	81	111	125	109	228	55	150	270
KHOIBONP_00094_L_arabinose_transport_system_permease_protein_AraQ	855	151	131	145	72	121	140	76	82	148	117	171	128	158	137	96	102	71	63	142	145	100	207	66	148	176
KHOIBONP_00095_sn_glycerol_3_phosphate_import_ATP_binding_protein_UgpC	1107	106	167	162	84	147	129	75	98	161	133	212	146	198	146	110	108	80	82	112	161	94	200	63	157	165
KHOIBONP_00096_Glucokinase	927	67	102	139	58	104	92	66	88	80	97	102	84	113	75	87	80	71	97	84	90	71	166	82	111	130
KHOIBONP_00097_Outer_membrane_protein_assembly_factor_BamA	1860	26	76	73	88	69	83	28	110	67	70	69	73	84	48	79	75	53	88	62	62	83	169	81	140	95
KHOIBONP_00098_hypothetical_protein	4479	95	159	135	140	169	126	71	195	147	119	116	113	169	124	150	127	128	183	161	143	138	264	85	170	171
KHOIBONP_00099_hypothetical_protein	1593	16	41	38	35	33	44	24	45	37	47	30	20	40	34	31	31	33	56	32	46	42	54	26	70	37
KHOIBONP_00100_Sensor_histidine_kinase_RegB	1338	8	24	28	15	29	22	0	30	23	22	3	7	12	16	12	27	9	32	17	30	27	22	16	31	29
KHOIBONP_00101_hypothetical_protein	630	12	24	25	16	24	32	15	32	16	26	15	14	40	19	39	22	13	25	22	19	18	30	14	30	29
KHOIBONP_00102_Photosynthetic_apparatus_regulatory_protein_RegA	552	8	15	20	34	22	26	12	25	26	15	5	11	27	26	30	40	16	38	13	22	21	19	13	36	37
KHOIBONP_00103_Trans_acting_regulatory_protein_HvrA	312	46	79	65	66	77	70	28	114	99	76	39	64	66	61	61	69	68	62	56	66	90	73	52	95	119
KHOIBONP_00104_hypothetical_protein	609	18	40	58	36	36	47	38	77	38	51	23	23	48	30	55	48	21	42	33	49	38	57	27	63	50
KHOIBONP_00105_Protein_export_protein_SecB	516	46	96	68	76	97	94	56	97	74	80	85	114	136	85	84	91	97	92	110	103	88	159	80	126	97
KHOIBONP_00106_hypothetical_protein	540	26	42	78	43	63	77	38	71	57	32	64	40	57	62	64	57	53	64	47	71	83	103	67	81	77
KHOIBONP_00107_hypothetical_protein	663	66	177	199	144	160	154	70	163	161	124	97	128	170	129	171	164	107	184	127	135	168	198	96	175	155
KHOIBONP_00108_hypothetical_protein	612	3	12	15	21	11	5	8	8	5	10	6	5	14	10	13	20	6	14	7	13	15	14	7	18	10
KHOIBONP_00109_hypothetical_protein	180	20	28	28	55	46	26	14	40	33	15	61	42	128	50	69	36	34	39	67	72	34	89	22	46	31
KHOIBONP_00110_ATP_dependent_protease_ATPase_subunit_HslU	1308	41	73	117	116	99	99	29	81	60	37	51	79	158	125	150	57	82	80	133	108	127	151	25	94	72
KHOIBONP_00111_ATP_dependent_protease_subunit_HslV	555	11	40	52	66	52	51	18	30	24	29	22	61	96	42	77	51	49	38	44	53	44	57	13	43	23
KHOIBONP_00112_hypothetical_protein	900	6	11	10	11	19	11	10	12	15	12	9	3	17	13	11	18	14	29	12	7	12	29	10	21	15
KHOIBONP_00113_Thioredoxin	321	58	113	98	115	139	125	62	105	96	78	105	171	168	114	116	120	141	83	172	153	148	173	77	152	107
KHOIBONP_00114_RecBCD_enzyme_subunit_RecB	3372	28	39	58	38	54	40	29	70	45	30	21	27	32	38	35	59	29	53	34	24	33	39	28	59	51
KHOIBONP_00115_hypothetical_protein	2949	16	38	19	18	30	43	26	51	27	16	15	24	43	41	36	28	21	40	17	11	29	38	24	34	32
KHOIBONP_00116_N_acetylmuramate_alpha_1_phosphate_uridylyltransferase	666	12	13	15	14	14	18	9	24	19	11	4	9	15	8	12	14	7	16	9	11	12	21	6	31	4
KHOIBONP_00117_hypothetical_protein	1377	6	10	41	16	41	32	20	46	31	37	22	20	28	23	25	25	26	45	17	32	43	51	14	39	31
KHOIBONP_00118_hypothetical_protein	600	2	11	24	17	24	22	12	41	20	22	13	17	12	10	29	29	16	26	17	15	28	21	21	36	20
KHOIBONP_00119_4_hydroxy_tetrahydrodipicolinate_reductase	840	25	75	65	61	90	86	50	132	47	72	28	42	55	45	94	92	53	111	51	55	95	88	49	120	58
KHOIBONP_00120_Ribosome_binding_factor_A	420	13	50	27	35	31	47	27	31	34	29	22	54	49	34	30	31	33	22	30	34	31	31	22	35	49
KHOIBONP_00121_hypothetical_protein	750	19	20	38	45	28	23	14	37	36	10	25	15	34	33	50	24	25	37	31	29	30	34	25	42	33
KHOIBONP_00122_tRNA_pseudouridine_synthase_B	894	17	27	33	21	38	47	5	42	26	22	23	17	35	10	36	35	20	26	27	18	44	25	18	47	26
KHOIBONP_00123_hypothetical_protein	825	7	53	38	49	35	23	14	41	42	38	23	24	34	23	34	55	31	54	42	34	38	48	20	44	41
KHOIBONP_00124_cytosol_aminopeptidase	1371	41	111	116	85	116	100	65	142	77	87	36	64	103	78	69	103	58	110	72	92	115	121	76	151	96
KHOIBONP_00125_hypothetical_protein	378	0	0	1	0	1	2	0	1	0	0	1	0	0	0	0	0	2	0	0	0	0	0	0	2	2
KHOIBONP_00126_Carbonic_anhydrase_1	648	33	74	50	78	68	93	51	125	95	60	86	80	88	57	59	102	81	71	134	93	74	124	72	67	112
KHOIBONP_00127_hypothetical_protein	600	17	64	84	53	73	91	55	80	53	54	67	64	91	64	57	62	52	46	67	106	54	107	56	59	70
KHOIBONP_00128_Aspartate_semialdehyde_dehydrogenase_2	1023	102	210	169	170	175	176	87	177	159	168	244	263	259	175	170	180	149	160	184	236	149	303	142	201	185
KHOIBONP_00129_hypothetical_protein	1959	136	287	283	284	336	318	198	404	240	178	228	245	383	233	282	299	228	305	309	311	306	358	169	369	231
KHOIBONP_00130_hypothetical_protein	618	3	14	10	4	2	5	4	5	8	6	4	8	9	1	5	11	5	10	9	10	13	14	3	10	14
KHOIBONP_00131_D_inositol_3_phosphate_glycosyltransferase	1029	16	42	40	42	41	39	17	48	41	23	19	21	29	17	43	33	27	44	23	30	46	26	25	43	40
KHOIBONP_00132_hypothetical_protein	1188	24	33	52	31	41	59	13	74	45	61	44	30	40	26	68	36	29	50	52	29	49	45	33	39	41
KHOIBONP_00133_hypothetical_protein	498	22	78	40	78	26	55	48	73	29	50	33	50	75	28	58	62	47	58	71	54	71	107	51	82	106
KHOIBONP_00134_3_isopropylmalate_dehydrogenase	1122	116	209	169	189	212	249	130	245	154	176	197	185	184	171	207	228	161	248	204	178	199	290	130	237	172
KHOIBONP_00135_hypothetical_protein	957	33	43	70	51	69	43	22	71	57	30	15	31	46	18	44	46	25	54	36	48	42	66	35	70	65
KHOIBONP_00136_tRNA_Procgg	77	0	0	0	0	0	0	0	0	0	0	0	0	0	2	0	0	1	0	1	0	1	0	0	0	0
KHOIBONP_00137_IS5_family_transposase_ISRhsp4	372	0	2	2	0	1	0	0	3	2	0	0	1	4	1	3	3	0	7	4	1	0	6	2	3	0
KHOIBONP_00138_IS110_family_transposase_ISPye26	1029	3	6	9	6	12	8	4	21	6	8	8	22	16	6	12	10	10	16	2	8	4	15	4	10	9
KHOIBONP_00139_hypothetical_protein	396	0	4	2	2	4	2	2	2	4	4	3	0	0	5	4	3	0	6	2	2	4	3	2	4	4
KHOIBONP_00140_hypothetical_protein	195	0	6	7	6	7	6	4	19	11	8	9	1	4	12	14	7	3	12	9	6	14	13	10	16	10
KHOIBONP_00141_C4_dicarboxylate_transport_transcriptional_regulatory_protein_DctD	1308	8	2	15	13	10	4	4	15	12	2	4	3	4	6	2	11	2	10	5	3	0	10	2	16	18
KHOIBONP_00142_C4_dicarboxylate_transport_sensor_protein_DctB	1671	12	22	16	28	34	33	8	41	41	15	14	11	13	20	16	36	19	50	16	18	30	40	10	34	17
KHOIBONP_00143_C4_dicarboxylate_transport_protein	1368	2	11	20	10	18	10	0	11	14	10	2	2	6	8	8	7	8	16	8	12	10	5	0	12	10
KHOIBONP_00144_hypothetical_protein	1143	12	20	27	21	22	34	13	32	22	28	24	14	35	29	35	29	16	28	41	16	23	52	12	42	41
KHOIBONP_00145_hypothetical_protein	990	2	18	13	14	15	18	3	19	10	18	2	4	17	5	21	8	0	17	10	10	18	14	4	14	20
KHOIBONP_00146_hypothetical_protein	975	4	13	12	11	15	4	6	7	6	10	14	3	10	12	7	8	7	16	13	6	14	12	6	12	19
KHOIBONP_00147_hypothetical_protein	2427	26	97	75	92	62	85	44	106	68	58	77	68	107	65	82	56	70	82	80	90	77	135	48	122	90
KHOIBONP_00148_hypothetical_protein	246	3	5	1	8	3	3	0	12	7	4	2	4	10	4	4	0	10	8	1	8	3	10	2	10	15
KHOIBONP_00149_UDP_glucose_undecaprenyl_phosphate_glucose_1_phosphate_transferase	726	19	38	29	22	21	39	11	35	30	43	22	31	62	32	25	37	22	41	49	32	34	84	22	42	41
KHOIBONP_00150_hypothetical_protein	966	7	10	12	12	20	14	6	17	12	18	8	6	15	6	22	12	13	15	10	10	12	23	10	19	14
KHOIBONP_00151_Teichuronic_acid_biosynthesis_protein_TuaB	1467	16	29	22	32	20	32	11	30	31	23	19	17	34	14	35	33	16	27	30	13	36	61	22	35	19
KHOIBONP_00152_hypothetical_protein	816	1	7	4	14	5	6	6	8	10	4	4	2	4	7	5	11	3	11	4	13	12	13	0	9	13
KHOIBONP_00153_Exopolysaccharide_glucosyl_ketal_pyruvate_transferase	888	6	13	23	27	25	28	20	23	30	23	26	24	23	13	22	30	23	28	16	22	24	42	12	41	34
KHOIBONP_00154_hypothetical_protein	396	0	0	6	3	1	3	1	2	4	1	2	0	2	7	4	10	5	6	2	4	2	6	1	3	0
KHOIBONP_00155_hypothetical_protein	723	0	8	20	18	8	22	7	10	10	11	17	19	21	14	30	18	17	22	20	5	14	26	7	32	14
KHOIBONP_00156_hypothetical_protein	747	2	10	6	9	14	1	0	12	4	10	3	6	13	8	11	11	4	11	12	8	10	8	3	10	16
KHOIBONP_00157_hypothetical_protein	1002	10	10	16	13	22	16	7	19	7	18	14	15	26	19	30	25	16	20	15	10	14	26	11	21	17
KHOIBONP_00158_hypothetical_protein	1296	39	86	96	93	78	86	45	127	95	96	53	43	102	57	101	118	76	102	84	79	102	163	41	115	90
KHOIBONP_00159_Endo_1_3_1_4_beta_glycanase_ExoK	786	35	78	96	100	82	109	36	125	100	89	60	75	95	58	100	111	65	102	112	75	77	185	62	135	119
KHOIBONP_00160_hypothetical_protein	1134	8	27	52	32	27	22	21	31	23	13	19	24	39	20	24	27	27	44	20	15	34	40	27	51	39
KHOIBONP_00161_hypothetical_protein	978	16	35	47	31	36	29	18	59	31	20	11	21	35	34	40	63	27	36	29	29	27	50	15	48	46
KHOIBONP_00162_Cytochrome_bd_I_ubiquinol_oxidase_subunit_1	1428	66	220	242	203	224	222	150	329	278	181	153	88	211	152	160	227	116	249	129	183	206	222	171	331	204
KHOIBONP_00163_Cytochrome_bd_I_ubiquinol_oxidase_subunit_2	1032	54	151	109	131	119	70	53	191	116	85	78	48	118	43	93	97	67	139	60	85	111	95	106	151	78
KHOIBONP_00164_hypothetical_protein	105	0	3	0	4	2	3	2	4	0	2	1	2	1	1	1	0	1	4	3	1	1	3	1	3	2
KHOIBONP_00165_Thiamine_import_ATP_binding_protein_ThiQ	687	3	8	24	8	18	11	7	19	18	10	2	4	4	0	7	8	11	22	10	14	9	16	13	14	14
KHOIBONP_00166_hypothetical_protein	1536	4	17	25	12	22	10	4	31	14	16	10	10	8	12	10	15	12	10	15	6	8	30	12	20	15
KHOIBONP_00167_Thiamine_binding_periplasmic_protein	972	3	26	41	20	45	41	21	56	35	41	14	22	43	15	32	20	21	51	35	37	30	48	41	65	33
KHOIBONP_00168_DNA_mismatch_repair_protein_MutS	2634	25	44	48	42	38	56	20	43	36	39	24	38	76	36	60	39	45	74	60	45	50	82	47	59	51
KHOIBONP_00169_Chorismate_synthase	1101	13	45	56	38	31	28	28	61	52	35	32	14	36	23	53	34	37	39	43	41	37	55	28	38	29
KHOIBONP_00170_Ribokinase	879	8	16	27	34	21	26	16	23	20	9	18	8	31	5	16	13	31	34	16	16	28	47	34	34	22
KHOIBONP_00171_Cytochrome_c1	792	117	222	210	240	227	212	149	284	248	170	211	175	224	184	173	219	174	200	201	251	182	297	121	231	196
KHOIBONP_00172_Cytochrome_b	1341	219	365	386	366	471	404	231	424	383	342	391	402	521	411	321	411	332	391	444	483	395	635	262	491	394
KHOIBONP_00173_Ubiquinol_cytochrome_c_reductase_iron_sulfur_subunit	564	37	122	106	83	88	102	54	136	115	84	100	135	130	91	110	118	98	78	117	125	101	209	117	167	158
KHOIBONP_00174_hypothetical_protein	759	3	14	9	13	16	10	3	12	11	10	7	9	6	6	11	10	11	14	12	13	11	26	9	10	19
KHOIBONP_00175_Chaperone_protein_DnaJ	1164	77	123	133	144	150	166	111	167	110	143	102	139	160	95	163	152	128	131	185	157	151	230	72	149	119
KHOIBONP_00176_Chaperone_protein_DnaK	1917	373	754	885	867	969	909	442	907	644	601	537	1070	1256	923	1008	772	954	751	1172	973	930	1466	411	1088	867
KHOIBONP_00177_hypothetical_protein	822	28	30	52	74	43	58	26	81	54	32	26	19	49	32	52	58	22	62	31	45	57	40	23	80	57
KHOIBONP_00178_32_5_bisphosphate_nucleotidase_CysQ	798	37	77	70	88	80	65	42	83	48	69	42	63	98	41	52	83	58	70	86	63	68	109	52	80	80
KHOIBONP_00179_8_amino_3_8_dideoxy_manno_octulosonate_cytidylyltransferase	801	15	46	41	46	48	51	16	58	43	37	32	21	59	20	48	27	37	41	34	42	39	57	29	57	50
KHOIBONP_00180_UTP_glucose_1_phosphate_uridylyltransferase	897	64	169	143	151	161	202	94	210	170	153	132	190	212	129	179	156	164	127	215	175	148	202	126	209	219
KHOIBONP_00181_UDP_glucose_4_epimerase	987	27	44	44	59	57	61	44	70	61	60	49	54	61	50	63	62	53	58	69	35	52	88	39	63	75
KHOIBONP_00182_hypothetical_protein	1035	6	8	16	6	15	9	6	20	16	15	5	6	5	3	6	4	9	10	12	8	9	15	5	18	7
KHOIBONP_00183_hypothetical_protein	1026	8	30	17	9	41	22	11	27	20	14	14	9	12	16	12	9	24	31	11	15	15	19	11	24	21
KHOIBONP_00184_hypothetical_protein	1704	12	14	38	24	36	15	8	20	33	19	12	16	27	12	16	19	9	15	10	20	22	24	26	25	24
KHOIBONP_00185_hypothetical_protein	1392	11	20	30	16	39	29	23	29	36	47	29	7	28	23	25	33	28	41	28	45	36	52	15	26	47
KHOIBONP_00186_Phosphomannomutase_phosphoglucomutase	1389	101	143	128	135	130	140	64	154	125	148	175	176	221	138	146	164	133	136	199	215	155	275	120	221	213
KHOIBONP_00187_hypothetical_protein	402	3	18	8	7	7	12	4	10	9	10	14	6	12	15	13	7	9	13	8	11	11	16	4	19	4
KHOIBONP_00188_hypothetical_protein	585	2	11	13	18	12	5	3	15	1	7	2	4	8	13	9	3	2	10	5	5	5	12	10	10	12
KHOIBONP_00189_hypothetical_protein	852	2	9	8	11	2	5	11	15	16	4	6	2	18	4	10	9	8	5	13	4	16	14	12	12	10
KHOIBONP_00190_Peptidyl_tRNA_hydrolase_ArfB	420	12	14	25	17	12	17	4	21	13	10	12	12	8	26	25	22	27	32	14	12	28	44	8	33	13
KHOIBONP_00191_hypothetical_protein	456	8	9	17	14	12	24	12	25	16	14	17	9	21	10	13	5	13	26	6	17	10	14	7	38	16
KHOIBONP_00192_hypothetical_protein	1431	18	30	50	38	54	40	17	52	47	28	19	13	23	20	47	24	25	44	15	25	35	29	13	42	40
KHOIBONP_00193_Nicotinate_phosphoribosyltransferase	1293	28	68	61	52	60	44	38	87	75	40	24	31	75	29	42	47	38	69	47	35	65	56	52	81	46
KHOIBONP_00194_Nicotinamidase	597	21	25	28	20	30	32	19	34	24	28	30	26	31	17	14	38	32	31	30	20	24	50	33	43	30
KHOIBONP_00195_Sodium_dependent_dicarboxylate_transporter_SdcS	1596	185	331	381	306	336	351	262	347	320	278	349	285	388	276	347	330	253	336	283	323	342	501	240	382	345
KHOIBONP_00196_hypothetical_protein	891	9	36	18	24	47	29	1	31	34	22	9	38	26	15	32	42	28	22	18	29	25	38	2	45	41
KHOIBONP_00197_NADP_dependent_malic_enzyme	2277	29	88	120	75	141	154	79	155	115	90	87	115	137	115	99	117	86	132	150	136	91	201	103	146	103
KHOIBONP_00198_hypothetical_protein	726	45	100	98	95	103	107	50	130	80	53	78	70	94	68	82	112	82	129	90	76	85	136	66	155	100
KHOIBONP_00199_Trifunctional_nucleotide_phosphoesterase_protein_YfkN	1977	17	80	80	60	76	95	46	65	87	56	60	57	95	67	64	91	41	60	59	82	49	84	55	100	96
KHOIBONP_00200_putative_protein	807	19	42	66	56	68	69	37	43	26	50	51	50	79	42	66	62	60	42	68	54	65	104	54	63	57
KHOIBONP_00201_hypothetical_protein	957	24	55	52	66	58	50	26	57	38	30	45	67	100	46	55	66	48	75	111	79	66	108	55	86	46
KHOIBONP_00202_putative_protein	1410	60	157	95	134	101	99	51	129	99	74	85	171	188	157	161	164	117	112	179	150	140	244	115	143	119
KHOIBONP_00203_Acetyl_CoA_acetyltransferase	1161	4	23	31	20	18	24	9	19	34	36	22	14	25	10	24	30	18	29	24	27	28	61	26	39	36
KHOIBONP_00204_hypothetical_protein	363	1	3	5	2	2	3	0	6	3	0	3	0	0	2	4	1	0	5	2	0	0	0	1	3	1
KHOIBONP_00205_hypothetical_protein	501	6	10	5	5	6	10	0	5	4	9	1	8	9	2	9	14	5	15	12	3	4	5	6	10	12
KHOIBONP_00206_Heat_shock_protein_HspQ	333	9	15	9	15	7	15	2	10	17	9	9	8	11	8	20	15	9	9	8	13	7	8	3	10	13
KHOIBONP_00207_hypothetical_protein	456	9	15	11	18	16	23	16	28	15	28	8	26	16	6	14	14	26	15	27	15	21	22	15	18	12
KHOIBONP_00208_Bis5_nucleosyl_tetraphosphatase_symmetrical	723	34	60	65	62	73	69	43	96	125	101	77	39	111	45	57	86	44	99	75	60	95	89	66	93	71
KHOIBONP_00209_D_3_phosphoglycerate_dehydrogenase	1590	510	1074	963	981	1004	1005	783	1426	1528	1268	928	1144	1591	790	910	1106	1044	1356	1322	1537	1195	1655	987	1337	1263
KHOIBONP_00210_Phosphoserine_aminotransferase	1146	795	1490	1429	1043	1409	1227	1155	1841	1785	1412	1455	1661	2118	1056	1412	1603	1243	1570	1518	1921	1433	2214	1156	1697	1376
KHOIBONP_00211_hypothetical_protein	879	9	33	12	16	16	22	16	28	13	16	9	15	25	9	14	22	18	26	24	10	24	12	28	18	18
KHOIBONP_00212_putative_membrane_transporter_protein_YfcA	762	4	21	15	9	22	17	2	12	6	6	8	6	6	10	12	8	8	8	7	10	15	15	15	30	27
KHOIBONP_00213_hypothetical_protein	987	16	51	64	31	53	36	28	69	51	58	28	31	55	40	39	50	36	67	30	28	58	45	37	72	47
KHOIBONP_00214_hypothetical_protein	522	119	281	168	204	169	284	96	261	218	145	235	318	289	147	259	309	184	248	302	200	272	398	144	309	303
KHOIBONP_00215_Dual_specificity_RNA_methyltransferase_RlmN	1185	25	62	85	60	62	81	47	54	48	46	67	76	92	79	92	80	35	62	50	50	74	101	29	100	96
KHOIBONP_00216_Putative_ribosome_biogenesis_GTPase_RsgA	1008	17	35	44	50	51	27	23	49	51	36	32	27	30	24	47	43	30	39	35	32	45	53	16	41	29
KHOIBONP_00217_hypothetical_protein	831	26	50	24	43	35	35	23	52	27	28	38	41	54	32	36	40	45	44	55	32	24	69	19	53	49
KHOIBONP_00218_2_3_4_5_tetrahydropyridine_2_6_dicarboxylate_N_succinyltransferase	822	11	30	23	28	25	44	31	44	33	35	45	25	61	22	46	37	40	34	40	29	26	63	22	56	43
KHOIBONP_00219_hypothetical_protein	456	5	26	13	9	18	12	12	18	10	11	15	18	20	16	20	18	7	21	17	22	9	18	15	19	21
KHOIBONP_00220_hypothetical_protein	579	11	21	20	21	13	23	9	9	7	11	17	7	29	16	20	14	10	15	13	14	21	11	4	21	13
KHOIBONP_00221_Methylthioacryloyl_CoA_hydratase	798	13	28	17	31	21	24	19	43	23	31	32	37	39	23	48	29	26	47	45	42	27	45	22	29	29
KHOIBONP_00222_4_aminobutyrate_aminotransferase_PuuE	1284	80	197	152	119	210	162	80	217	131	129	108	129	206	108	157	186	129	214	125	170	185	194	112	221	179
KHOIBONP_00223_hypothetical_protein	924	13	31	52	46	32	39	32	56	36	44	28	17	31	27	44	47	20	47	26	30	59	53	49	74	40
KHOIBONP_00224_hypothetical_protein	981	6	45	47	29	35	26	16	75	65	43	15	5	29	19	34	39	26	49	15	18	49	28	36	60	33
KHOIBONP_00225_Sulfur_carrier_protein_TusA	264	0	5	5	5	6	0	1	6	7	6	6	3	3	2	0	5	4	8	3	3	4	2	4	12	6
KHOIBONP_00226_hypothetical_protein	513	2	9	6	7	12	5	8	6	15	13	4	4	10	1	9	6	6	10	7	8	13	12	7	2	9
KHOIBONP_00227_Response_regulator_UvrY	627	11	12	21	13	15	18	10	14	30	19	16	11	19	12	27	18	9	9	7	11	14	18	13	26	29
KHOIBONP_00228_hypothetical_protein	1317	11	8	10	20	10	6	12	15	13	8	6	19	7	15	11	27	9	18	7	13	7	16	14	14	19
KHOIBONP_00229_Free_methionine_R_sulfoxide_reductase	453	5	26	15	18	14	20	12	9	11	5	27	10	11	3	16	7	17	18	11	11	10	32	6	15	16
KHOIBONP_00230_Homoserine_homoserine_lactone_efflux_protein	627	7	23	25	18	13	19	8	15	9	8	7	4	25	7	26	22	13	16	8	13	11	13	8	23	10
KHOIBONP_00231_Ribosomal_large_subunit_pseudouridine_synthase_A	651	7	14	19	12	18	13	15	30	9	15	8	11	22	7	22	15	10	18	31	32	15	31	7	16	12
KHOIBONP_00232_hypothetical_protein	783	28	47	54	60	59	62	26	74	40	30	64	72	86	58	66	43	60	55	77	110	69	100	32	83	28
KHOIBONP_00233_hypothetical_protein	1056	16	32	29	31	47	33	11	52	21	23	25	22	37	33	28	25	27	44	32	22	24	45	15	30	38
KHOIBONP_00234_hypothetical_protein	222	5	21	14	26	23	22	5	20	13	13	18	36	47	24	32	40	21	30	44	36	43	55	13	32	26
KHOIBONP_00235_Aldose_sugar_dehydrogenase_YliI	930	12	37	61	40	55	27	12	42	39	23	17	39	33	31	53	57	29	32	70	34	45	62	22	69	31
KHOIBONP_00236_hypothetical_protein	372	4	17	35	30	35	33	18	48	34	20	11	20	29	23	11	16	23	47	21	20	37	24	22	33	24
KHOIBONP_00237_DNA_mismatch_repair_protein_MutL	1818	11	72	73	71	86	79	25	110	72	56	35	37	93	46	90	85	63	139	60	39	71	83	40	91	71
KHOIBONP_00238_putative_zinc_protease	1317	88	271	256	262	241	264	153	322	237	276	161	174	378	153	270	339	238	302	307	280	218	542	248	416	394
KHOIBONP_00239_putative_zinc_protease	1437	111	254	227	266	254	323	181	329	252	270	192	280	383	142	287	335	203	308	337	333	294	596	195	441	506
KHOIBONP_00240_Polyketide_biosynthesis_cytochrome_P450_PksS	1221	3	14	32	17	23	25	12	43	30	35	11	20	19	14	19	38	11	30	15	42	30	32	19	29	27
KHOIBONP_00241_hypothetical_protein	519	22	74	68	63	53	56	29	54	54	49	43	27	65	38	46	59	68	71	42	82	69	95	29	75	51
KHOIBONP_00242_Lipoprotein_signal_peptidase	699	4	17	44	22	25	38	13	25	23	25	27	19	37	31	26	27	17	29	29	27	23	68	17	36	29
KHOIBONP_00243_Bifunctional_purine_biosynthesis_protein_PurH	1587	49	113	98	101	102	115	52	95	78	76	104	109	148	122	94	117	96	96	122	127	119	147	65	141	121
KHOIBONP_00244_hypothetical_protein	177	10	13	17	25	14	28	6	45	5	5	25	34	44	12	24	17	33	21	30	36	20	28	5	20	26
KHOIBONP_00245_Ribosomal_RNA_small_subunit_methyltransferase_B	1272	26	54	61	49	52	53	28	65	36	49	39	64	71	49	47	58	38	60	25	41	45	86	28	42	74
KHOIBONP_00246_hypothetical_protein	177	3	6	4	9	5	7	4	2	11	7	6	4	3	4	2	4	0	11	6	3	11	10	1	4	4
KHOIBONP_00247_2_amino_5_chloromuconic_acid_deaminase	1329	23	28	42	44	31	67	15	66	68	36	26	15	47	23	43	43	34	56	26	37	65	76	36	46	28
KHOIBONP_00248_LL_diaminopimelate_aminotransferase	1200	29	65	60	45	51	69	33	73	67	51	38	48	63	40	88	73	51	75	51	47	48	79	62	96	69
KHOIBONP_00249_hypothetical_protein	2583	124	293	297	230	301	247	174	335	273	220	213	212	364	194	292	289	196	290	241	294	239	362	201	356	253
KHOIBONP_00250_hypothetical_protein	864	18	27	37	44	55	48	21	62	38	40	30	30	37	39	27	48	29	37	29	35	21	32	23	58	33
KHOIBONP_00251_hypothetical_protein	660	2	8	14	16	15	9	12	14	14	14	7	8	8	14	7	7	5	13	4	3	12	19	17	14	15
KHOIBONP_00252_hypothetical_protein	192	3	7	8	2	7	8	2	11	8	6	1	3	8	10	5	3	3	2	3	6	9	13	4	9	5
KHOIBONP_00253_hypothetical_protein	627	12	15	37	28	28	23	22	42	30	26	17	9	41	19	35	31	20	45	30	21	21	26	22	25	39
KHOIBONP_00254_putative_protein_YbbN	906	21	76	80	55	87	68	30	74	44	61	46	87	104	32	78	67	62	64	79	89	71	90	44	107	97
KHOIBONP_00255_Exodeoxyribonuclease_III	786	14	20	29	20	23	30	25	16	30	9	24	19	34	17	36	31	21	14	33	37	24	47	23	35	39
KHOIBONP_00256_Putative_niacin_nicotinamide_transporter_NaiP	1317	22	32	60	34	44	49	30	60	39	37	42	35	62	42	61	67	33	68	47	41	55	82	34	76	76
KHOIBONP_00257_Glutathionyl_hydroquinone_reductase_YqjG	975	23	37	32	42	31	38	18	41	26	32	52	51	59	50	47	39	48	33	64	60	39	80	24	53	42
KHOIBONP_00258_Transcriptional_regulatory_protein_WalR	687	57	93	112	150	111	158	68	152	101	140	124	186	193	123	152	148	134	101	143	141	98	280	73	182	190
KHOIBONP_00259_GTP_cyclohydrolase_2	1092	2	13	4	12	13	8	3	8	3	0	2	4	6	4	13	9	5	12	14	6	16	6	5	5	8
KHOIBONP_00260_hypothetical_protein	477	4	12	2	10	6	18	3	9	8	6	7	7	14	6	9	11	0	17	1	6	5	9	1	9	9
KHOIBONP_00261_Pyridoxal_phosphate_homeostasis_protein	660	10	47	31	33	26	33	20	57	40	28	10	18	37	16	34	26	24	41	13	32	41	19	29	39	25
KHOIBONP_00262_Porin	1053	1916	3903	3104	2529	3453	3170	2166	3830	3277	2566	3527	3296	3870	3123	2493	3218	2690	2788	2397	3835	2709	3665	2590	3497	2973
KHOIBONP_00263_hypothetical_protein	489	44	83	83	64	92	72	39	63	79	60	65	44	129	46	77	100	84	74	86	66	46	160	61	95	79
KHOIBONP_00264_Leucine_tRNA_ligase	2538	57	111	129	124	122	163	91	184	143	110	95	108	184	95	138	156	97	166	136	133	166	198	84	194	148
KHOIBONP_00265_hypothetical_protein	495	13	17	24	10	21	34	7	23	27	17	19	14	31	20	18	16	9	31	24	11	22	38	11	26	15
KHOIBONP_00266_hypothetical_protein	1029	2	11	9	4	14	9	0	10	6	17	7	2	4	9	7	9	5	17	4	6	6	12	2	15	12
KHOIBONP_00267_hypothetical_protein	1173	8	21	35	7	25	17	17	20	19	11	3	17	6	8	13	15	9	16	13	4	24	21	9	33	13
KHOIBONP_00268_hypothetical_protein	588	18	28	42	42	33	35	21	36	30	35	23	48	42	27	48	48	25	43	37	53	72	57	40	91	51
KHOIBONP_00269_hypothetical_protein	585	33	84	46	54	53	106	49	72	60	82	55	56	94	41	63	86	53	98	87	67	59	154	57	110	103
KHOIBONP_00270_hypothetical_protein	369	4	10	5	4	4	7	4	4	8	5	6	4	3	2	7	4	4	1	6	9	2	15	2	5	4
KHOIBONP_00271_Beta_ketothiolase_BktB	1182	18	107	146	100	133	86	78	142	120	89	52	88	99	77	150	113	95	184	56	103	152	135	89	174	123
KHOIBONP_00272_L_lactate_permease	1767	77	333	301	298	533	345	203	614	327	258	175	195	318	207	380	337	369	421	392	403	488	648	208	495	303
KHOIBONP_00273_Queuosine_precursor_transporter	603	2	17	12	13	11	16	7	17	5	3	15	25	14	19	14	17	11	14	23	11	20	16	15	18	12
KHOIBONP_00274_hypothetical_protein	918	13	21	6	13	18	10	6	14	5	8	7	9	20	21	8	8	9	9	17	7	11	24	2	23	21
KHOIBONP_00275_Penicillin_insensitive_murein_endopeptidase	864	52	85	85	80	124	96	60	137	82	120	64	72	89	62	71	103	93	101	101	112	86	156	76	146	129
KHOIBONP_00276_hypothetical_protein	1371	12	32	15	31	24	15	15	24	28	29	19	12	30	25	12	34	6	23	30	22	16	35	17	29	28
KHOIBONP_00277_hypothetical_protein	561	3	7	20	11	11	16	11	14	7	2	8	14	6	10	20	10	6	19	14	11	6	14	14	10	5
KHOIBONP_00278_hypothetical_protein	291	24	32	37	23	43	46	33	41	45	29	28	53	32	37	37	37	35	31	35	34	49	71	24	52	42
KHOIBONP_00279_ATP_dependent_DNA_helicase_RecQ	2037	20	55	93	51	64	64	34	88	78	58	32	31	52	46	88	62	62	64	39	44	73	88	31	92	58
KHOIBONP_00280_Protein_methionine_sulfoxide_reductase_catalytic_subunit_MsrP	918	28	55	60	65	79	86	42	75	49	51	49	64	104	61	66	52	64	79	162	111	72	157	50	100	76
KHOIBONP_00281_Sulfoxide_reductase_heme_binding_subunit_YedZ	621	22	29	13	25	33	28	24	38	16	24	20	16	26	18	26	48	32	36	48	47	25	67	21	35	38
KHOIBONP_00282_16S_ribosomal_RNA	1460	746721	1506787	1497066	1370955	1721992	1642115	900598	1615907	1484543	1260388	1255877	1248355	1627729	1227670	1460066	1567281	1241338	1614406	1488517	1543969	1787232	1919632	1034369	1779497	1764311
KHOIBONP_00283_tRNA_Ilegat	77	2	5	2	1	1	1	0	5	5	3	5	3	1	0	0	5	2	3	3	2	0	10	2	5	4
KHOIBONP_00284_tRNA_Alatgc	76	3	1	2	3	1	0	2	4	3	3	5	7	4	2	0	2	1	2	4	0	2	3	0	2	10
KHOIBONP_00285_23S_ribosomal_RNA	2823	1017466	2175191	2066724	1993090	2296140	2195471	1141454	2235044	2187594	1648850	1757269	1830795	2283566	1855807	2028056	2249351	1707234	2291336	2063908	1979871	2073031	2629373	1381333	2299521	2537538
KHOIBONP_00286_5S_ribosomal_RNA	110	339	2066	502	2819	434	550	421	1802	3833	608	571	2846	1667	3019	1253	1077	162	1409	232	100	208	502	522	501	3021
KHOIBONP_00287_tRNA_Metcat	77	1	1	0	3	5	2	0	0	1	1	1	1	3	1	3	1	1	0	1	0	3	4	1	1	3
KHOIBONP_00288_hypothetical_protein	438	2	0	1	0	6	2	2	1	0	0	2	0	5	0	0	2	0	4	0	0	1	3	2	5	4
KHOIBONP_00289_hypothetical_protein	264	0	0	0	0	2	2	0	0	0	0	0	0	0	0	0	0	3	0	0	0	1	1	2	0	0
KHOIBONP_00290_Long_chain_alcohol_dehydrogenase_1	1167	6	23	20	3	15	14	4	19	23	15	17	20	18	8	6	12	7	29	22	16	18	28	4	31	31
KHOIBONP_00291_Aldose_sugar_dehydrogenase_YliI	1281	49	83	98	67	141	112	67	99	87	78	81	110	98	72	119	64	49	113	137	102	99	172	98	150	119
KHOIBONP_00292_hypothetical_protein	369	6	2	8	4	10	4	4	6	5	8	5	2	6	11	12	3	3	8	6	0	6	6	4	9	16
KHOIBONP_00293_Inner_membrane_metabolite_transport_protein_YhjE	1323	133	366	307	267	317	311	190	455	381	242	247	172	374	219	233	310	288	367	291	307	398	336	226	409	262
KHOIBONP_00294_hypothetical_protein	1200	126	301	270	245	352	272	166	406	289	225	157	178	277	185	191	337	231	296	209	274	282	250	176	325	194
KHOIBONP_00295_Cytochrome_bo3_ubiquinol_oxidase_subunit_1	2004	176	441	422	356	534	403	244	700	417	401	258	246	484	310	321	425	316	403	266	419	467	359	218	564	308
KHOIBONP_00296_Cytochrome_bo3_ubiquinol_oxidase_subunit_3	615	50	111	89	105	124	92	48	137	103	81	66	55	87	62	62	98	81	103	68	100	114	59	60	121	104
KHOIBONP_00297_hypothetical_protein	402	26	52	64	44	86	74	43	90	65	47	45	59	45	52	45	59	52	65	36	51	64	48	42	87	51
KHOIBONP_00298_hypothetical_protein	717	18	42	52	46	53	30	30	72	44	28	15	15	25	23	27	38	28	38	34	35	38	24	19	58	23
KHOIBONP_00299_Photosynthetic_apparatus_regulatory_protein_RegA	528	7	3	10	10	25	9	14	16	15	6	5	4	9	5	7	13	8	11	11	11	10	12	6	16	7
KHOIBONP_00300_Sensor_histidine_kinase_RegB	1275	24	42	45	38	46	45	21	58	35	47	36	38	38	38	30	37	30	40	32	37	32	55	30	39	21
KHOIBONP_00301_Adaptive_response_sensory_kinase_SasA	1611	2	5	2	2	0	2	0	1	0	4	0	11	2	0	10	4	6	0	2	14	0	0	0	8	0
KHOIBONP_00302_Response_regulator_ArlR	705	0	3	0	4	4	3	0	5	2	6	2	0	4	0	3	0	4	2	0	4	3	3	0	0	2
KHOIBONP_00303_hypothetical_protein	558	0	8	4	4	4	4	0	5	0	4	0	4	2	2	5	2	0	4	1	4	2	2	2	0	3
KHOIBONP_00304_hypothetical_protein	2367	3	4	16	8	15	6	4	17	6	2	4	2	6	4	20	5	10	14	4	7	11	3	4	20	11
KHOIBONP_00305_NADPH_quinone_oxidoreductase_subunit_2_chloroplastic	1539	5	6	12	10	6	6	9	4	10	10	2	8	11	7	8	10	2	8	6	8	12	6	9	8	10
KHOIBONP_00306_Transcriptional_activator_protein_NhaR	876	0	0	2	0	0	0	0	3	2	4	2	2	0	2	0	2	0	2	0	0	0	0	0	5	0
KHOIBONP_00307_Transcriptional_regulator_SdrP	690	6	30	29	17	18	23	10	31	9	18	14	8	34	11	25	27	8	24	12	19	19	27	27	35	30
KHOIBONP_00308_hypothetical_protein	213	2	4	11	5	8	11	4	11	9	8	6	2	7	1	10	3	3	6	3	3	4	7	3	13	3
KHOIBONP_00309_putative_metallo_hydrolase	603	2	29	29	10	14	26	4	24	18	7	10	10	17	34	18	24	14	12	4	11	28	15	4	26	11
KHOIBONP_00310_putative_metallo_hydrolase	312	2	2	5	0	8	3	1	0	3	2	3	2	4	6	4	1	0	3	0	1	2	10	2	4	0
KHOIBONP_00311_hypothetical_protein	1674	0	4	15	2	11	4	4	17	7	3	2	3	5	3	6	4	3	4	0	4	9	9	4	16	4
KHOIBONP_00312_putative_sulfate_transporter	1737	8	4	8	13	12	14	10	14	16	3	8	7	8	5	8	6	13	21	2	16	14	1	4	11	13
KHOIBONP_00313_hypothetical_protein	531	2	12	6	10	7	5	0	3	6	9	2	7	5	3	4	9	3	0	2	5	3	13	6	11	5
KHOIBONP_00314_hypothetical_protein	669	0	3	1	0	0	0	0	1	1	4	0	0	2	0	5	3	2	1	0	0	0	2	2	2	2
KHOIBONP_00315_hypothetical_protein	249	2	0	1	0	4	4	1	6	9	2	4	6	2	10	11	11	4	4	2	2	10	3	2	5	5
KHOIBONP_00316_hypothetical_protein	441	27	46	57	89	69	62	18	51	39	32	63	92	126	62	63	63	54	40	79	77	58	116	26	73	61
KHOIBONP_00317_hypothetical_protein	1017	6	5	10	6	8	16	2	8	9	4	2	4	13	9	20	11	3	2	14	7	20	6	4	9	7
KHOIBONP_00318_hypothetical_protein	1041	9	11	3	1	16	3	2	4	0	6	2	2	8	5	25	13	4	18	5	0	13	7	0	18	8
KHOIBONP_00319_1D_myo_inositol_2_acetamido_2_deoxy_alpha_D_glucopyranoside_deacetylase	690	2	2	3	0	1	0	2	6	0	0	0	2	4	0	5	2	1	0	2	0	0	0	1	4	1
KHOIBONP_00320_hypothetical_protein	594	0	4	2	0	2	2	0	6	3	6	2	0	2	2	3	5	1	6	2	2	3	2	1	6	2
KHOIBONP_00321_Adaptive_response_sensory_kinase_SasA	1233	14	33	44	37	43	21	14	55	28	28	19	16	26	29	39	44	30	38	51	37	30	70	29	68	42
KHOIBONP_00322_Putative_3_methyladenine_DNA_glycosylase	552	5	13	17	15	17	26	13	17	12	5	12	10	19	7	15	10	11	18	9	14	17	17	12	13	16
KHOIBONP_00323_Inner_membrane_transport_protein_YdhP	1179	0	0	0	0	0	0	0	0	0	2	0	0	0	2	1	0	0	4	0	0	0	0	0	3	0
KHOIBONP_00324_HTH_type_transcriptional_regulator_DmlR	924	7	12	7	6	5	3	0	6	0	13	5	2	4	1	20	9	3	24	3	3	8	1	5	7	9
KHOIBONP_00325_hypothetical_protein	282	0	0	1	2	0	0	0	2	0	0	0	0	0	0	0	4	2	3	0	0	2	0	0	0	0
KHOIBONP_00326_hypothetical_protein	372	0	0	3	0	0	1	0	4	2	1	1	0	0	0	2	0	1	1	0	0	0	1	2	0	1
KHOIBONP_00327_hypothetical_protein	1521	0	23	19	9	12	27	9	31	20	21	5	14	11	27	22	23	9	38	20	17	31	41	18	37	11
KHOIBONP_00328_Sporulation_initiation_inhibitor_protein_Soj	765	3	11	4	1	10	6	0	6	4	1	5	4	7	6	9	9	8	8	6	0	6	7	2	15	4
KHOIBONP_00329_Inorganic_triphosphatase	492	4	6	8	8	9	5	6	9	13	0	3	0	1	5	2	5	6	4	8	3	10	4	6	14	4
KHOIBONP_00330_hypothetical_protein	2133	29	44	82	45	66	38	18	58	43	56	42	32	56	42	35	49	42	53	32	63	52	98	31	84	74
KHOIBONP_00331_hypothetical_protein	2292	25	95	93	78	76	111	59	141	85	91	59	29	96	61	62	66	77	101	54	84	89	138	71	120	83
KHOIBONP_00332_hypothetical_protein	1629	49	165	171	131	150	96	59	216	138	87	91	76	137	82	164	172	120	204	64	97	117	131	70	168	85
KHOIBONP_00333_N_acetylglucosamine_6_phosphate_deacetylase	1119	11	8	12	15	29	12	9	12	18	15	6	16	10	1	19	27	14	27	6	6	10	8	20	26	12
KHOIBONP_00334_hypothetical_protein	933	4	13	5	3	17	11	4	9	13	5	2	14	8	5	13	11	0	13	3	3	1	21	15	14	4
KHOIBONP_00335_tRNA_Sercag	85	0	0	0	0	0	0	0	0	0	0	0	0	0	0	0	0	0	0	0	0	0	2	0	0	0
KHOIBONP_00336_hypothetical_protein	984	69	133	82	113	140	129	64	149	123	108	128	115	185	84	122	132	107	162	140	134	116	200	90	194	117
KHOIBONP_00337_Undecaprenyl_diphosphatase	804	11	22	39	31	32	36	25	51	35	31	23	20	42	29	40	35	24	52	50	24	41	72	25	47	44
KHOIBONP_00338_Glutamate_synthase_NADPH_small_chain	1485	86	122	138	166	169	138	82	154	143	104	157	203	184	207	240	198	185	189	257	239	206	398	86	237	175
KHOIBONP_00339_hypothetical_protein	807	22	31	38	37	34	44	21	34	50	23	36	32	37	59	45	50	29	30	68	53	52	104	22	59	36
KHOIBONP_00340_Glutamate_synthase_NADPH_large_chain	4539	216	363	413	350	351	354	211	361	278	302	426	284	426	375	425	318	456	367	547	540	411	573	176	437	323
KHOIBONP_00341_hypothetical_protein	429	10	8	17	11	14	13	1	12	6	8	14	22	18	16	13	11	12	18	9	5	16	22	3	14	21
KHOIBONP_00342_Biosynthetic_peptidoglycan_transglycosylase	705	7	17	4	4	7	6	6	10	16	14	8	8	17	4	4	23	10	20	4	15	6	25	6	8	26
KHOIBONP_00343_Protein_LigF	687	95	186	157	138	190	179	100	206	163	164	149	194	149	138	161	173	127	164	142	223	148	252	101	198	181
KHOIBONP_00344_Epoxyqueuosine_reductase	1014	16	70	73	64	92	81	38	127	66	67	40	31	85	40	71	96	53	79	46	62	73	81	74	95	72
KHOIBONP_00345_hypothetical_protein	3513	2	13	12	24	21	23	9	20	32	19	4	10	7	22	20	17	15	26	7	10	23	23	13	33	16
KHOIBONP_00346_Siroheme_synthase	744	17	53	34	46	32	41	21	50	39	28	23	22	34	33	38	35	32	38	19	20	38	34	44	43	31
KHOIBONP_00347_Deoxyribodipyrimidine_photo_lyase	1377	34	51	78	68	81	69	27	82	64	35	35	51	121	39	83	71	53	84	76	65	119	96	39	76	51
KHOIBONP_00348_hypothetical_protein	669	8	10	11	12	19	17	10	19	12	14	2	2	14	9	14	14	8	13	15	12	24	20	12	19	12
KHOIBONP_00349_hypothetical_protein	537	1	11	14	15	12	20	10	22	9	2	7	23	38	15	20	18	19	23	25	21	29	22	15	18	8
KHOIBONP_00350_hypothetical_protein	702	20	37	37	37	53	26	25	55	23	20	35	19	67	24	28	50	30	45	46	66	41	73	16	30	35
KHOIBONP_00351_HTH_type_transcriptional_regulator_RafR	1023	15	23	27	15	28	17	17	23	14	15	10	15	20	20	8	36	12	28	18	12	26	38	11	26	15
KHOIBONP_00352_hypothetical_protein	834	8	12	15	13	18	19	4	31	9	12	4	2	11	10	7	20	2	17	4	9	11	9	1	20	13
KHOIBONP_00353_Molybdenum_cofactor_guanylyltransferase	609	6	20	14	0	7	12	6	10	4	7	0	6	4	3	2	20	4	16	3	10	8	11	8	20	2
KHOIBONP_00354_hypothetical_protein	975	18	34	26	50	26	35	7	33	34	37	28	41	26	17	51	34	22	41	35	33	36	64	16	57	43
KHOIBONP_00355_Biopolymer_transport_protein_ExbD	450	4	14	11	9	8	14	6	14	8	9	5	14	11	9	19	18	6	8	7	8	8	13	6	13	6
KHOIBONP_00356_hypothetical_protein	915	10	16	18	24	16	15	6	26	13	19	5	8	8	10	19	16	10	19	18	8	10	23	7	22	33
KHOIBONP_00357_putative_siderophore_transport_system_ATP_binding_protein_YusV	759	2	10	8	8	12	15	6	18	8	5	3	0	4	3	8	5	3	14	9	4	11	12	0	18	3
KHOIBONP_00358_Ferric_anguibactin_transport_system_permease_protein_FatC	936	1	10	10	16	8	12	7	13	4	9	4	13	12	15	1	10	6	9	5	3	11	16	1	10	10
KHOIBONP_00359_Ferric_anguibactin_transport_system_permease_protein_FatD	969	2	22	12	59	37	49	18	50	14	32	10	19	33	19	33	32	22	30	24	11	40	55	17	46	38
KHOIBONP_00360_putative_ABC_transporter_solute_binding_protein_YclQ	900	13	41	42	57	56	93	34	67	28	49	9	52	61	32	64	61	45	67	81	33	56	100	12	84	89
KHOIBONP_00361_hypothetical_protein	288	3	11	11	21	10	20	4	14	6	8	5	17	17	11	32	11	9	15	17	20	18	8	2	24	11
KHOIBONP_00362_Ribonuclease_D	615	9	25	19	27	24	29	12	26	11	15	16	17	28	10	31	20	12	21	29	26	31	34	9	31	32
KHOIBONP_00363_Arabinose_5_phosphate_isomerase_KdsD	945	13	36	32	36	39	48	16	35	28	21	27	39	45	28	52	45	28	42	42	41	52	46	27	52	36
KHOIBONP_00364_hypothetical_protein	591	3	5	14	6	13	7	6	14	10	3	7	8	10	10	8	16	8	15	10	15	9	8	7	13	20
KHOIBONP_00365_Lipopolysaccharide_export_system_protein_LptA	480	5	7	9	10	16	10	9	10	9	10	2	5	9	2	9	14	11	16	11	4	2	17	2	23	15
KHOIBONP_00366_Lipopolysaccharide_export_system_ATP_binding_protein_LptB	735	3	7	11	13	11	12	9	17	15	10	8	17	10	6	13	14	10	10	11	14	17	17	5	27	11
KHOIBONP_00367_Ribosome_hibernation_promotion_factor	579	151	239	277	252	389	337	226	418	351	315	221	335	359	212	270	299	226	344	403	406	396	548	255	452	450
KHOIBONP_00368_Nitrogen_regulatory_protein	465	22	22	31	25	31	42	32	36	12	37	24	23	58	21	34	18	21	29	53	44	37	43	22	45	35
KHOIBONP_00369_hypothetical_protein	189	18	35	37	33	59	56	26	58	30	19	24	42	29	37	34	45	27	53	30	41	38	55	27	62	57
KHOIBONP_00370_Branched_chain_amino_acid_aminotransferase	867	58	83	102	61	71	98	54	96	90	84	71	67	107	66	77	90	80	110	105	113	90	182	63	119	150
KHOIBONP_00371_hypothetical_protein	492	0	1	3	0	1	3	3	7	7	4	5	2	1	0	1	4	2	7	4	6	2	3	6	15	8
KHOIBONP_00372_Transcriptional_regulatory_protein_OmpR	702	8	13	11	9	7	14	2	14	8	16	8	7	8	7	14	12	5	15	6	5	7	12	2	12	15
KHOIBONP_00373_hypothetical_protein	810	7	13	16	14	18	10	9	17	16	11	10	18	17	4	11	9	6	13	20	9	16	33	14	28	20
KHOIBONP_00374_Multidrug_resistance_protein_MdtA	1329	13	15	28	17	9	25	17	18	16	25	12	14	22	10	13	20	11	29	14	18	26	29	19	36	28
KHOIBONP_00375_Multidrug_resistance_protein_MexB	3351	9	35	15	32	25	30	13	53	38	44	11	18	16	9	33	31	14	32	16	11	34	61	21	41	36
KHOIBONP_00376_hypothetical_protein	801	16	39	17	21	13	22	16	22	12	24	19	37	36	16	32	31	22	35	52	13	32	38	16	27	45
KHOIBONP_00377_hypothetical_protein	594	14	28	35	52	27	31	7	28	26	18	29	6	69	31	34	32	27	34	19	33	42	43	10	32	50
KHOIBONP_00378_Methionine_aminopeptidase	798	24	41	64	44	53	54	24	73	35	54	41	58	54	37	60	63	40	56	56	43	43	76	34	46	64
KHOIBONP_00379_hypothetical_protein	741	31	53	74	46	56	46	25	66	54	37	26	46	71	41	51	76	32	79	31	64	51	59	30	85	64
KHOIBONP_00380_hypothetical_protein	723	4	25	14	8	13	8	10	17	18	6	7	6	20	9	23	28	11	22	11	17	17	24	6	30	21
KHOIBONP_00381_Tryptophan_2_3_dioxygenase	822	0	2	5	7	5	10	2	9	6	7	2	4	6	2	6	2	2	11	6	1	18	6	6	4	6
KHOIBONP_00382_Benzoate_CoA_ligase	1614	14	14	33	16	20	20	14	22	16	8	8	10	28	8	18	17	9	12	12	24	12	26	2	43	20
KHOIBONP_00383_2_iminobutanoate_2_iminopropanoate_deaminase	396	2	2	0	0	5	4	4	8	4	0	1	4	1	0	3	6	2	10	2	4	6	6	2	3	4
KHOIBONP_00384_hypothetical_protein	390	2	2	0	0	5	2	7	2	3	3	2	2	8	2	1	8	1	6	3	6	0	5	7	5	1
KHOIBONP_00385_putative_acyl_CoA_dehydrogenase_fadE25	1131	14	4	11	10	15	8	10	11	6	10	7	15	10	6	1	6	11	15	7	12	9	9	1	16	10
KHOIBONP_00386_1_2_epoxyphenylacetyl_CoA_isomerase	813	0	8	8	11	4	9	4	6	14	6	8	4	11	0	7	8	9	5	7	1	10	3	3	8	0
KHOIBONP_00387_HTH_type_transcriptional_regulator_MhqR	435	0	5	4	8	12	8	0	2	5	2	5	1	0	9	1	6	6	7	5	1	5	4	3	3	7
KHOIBONP_00388_3_oxoacyl_acyl_carrier_protein_reductase_FabG1	726	6	2	5	12	17	6	7	10	4	13	4	4	4	9	7	6	10	16	5	5	12	9	3	10	6
KHOIBONP_00389_NADPH_dehydrogenase	2280	26	57	96	69	52	71	31	102	59	61	30	46	65	62	65	58	49	91	49	64	106	103	44	102	65
KHOIBONP_00390_hypothetical_protein	1269	13	25	21	18	14	23	18	37	35	19	18	16	28	15	24	16	16	27	11	19	14	34	15	36	38
KHOIBONP_00391_tRNA_5_methylaminomethyl_2_thiouridine_biosynthesis_bifunctional_protein_MnmC	1014	8	15	13	10	11	29	6	11	12	14	20	12	21	11	9	19	11	5	14	12	13	6	12	16	14
KHOIBONP_00392_tRNA_5_methylaminomethyl_2_thiouridine_biosynthesis_bifunctional_protein_MnmC	684	2	4	12	4	8	2	7	4	3	6	6	0	13	12	5	2	2	8	7	4	8	19	8	10	8
KHOIBONP_00393_putative_ABC_transporter_ATP_binding_protein_YadG	930	49	48	68	63	74	65	31	67	36	46	53	40	88	58	76	57	46	62	80	52	69	91	42	78	65
KHOIBONP_00394_Inner_membrane_transport_permease_YadH	768	43	61	74	95	102	63	49	142	73	78	58	48	110	70	77	89	58	74	89	80	87	136	47	83	65
KHOIBONP_00395_hypothetical_protein	465	8	18	24	23	9	14	4	15	26	10	12	15	32	23	42	31	25	35	34	10	23	42	12	30	13
KHOIBONP_00396_Ribosomal_protein_S12_methylthiotransferase_RimO	1371	32	80	82	75	49	79	23	66	51	51	58	81	98	65	84	102	39	78	69	62	74	109	40	72	86
KHOIBONP_00397_hypothetical_protein	918	14	35	45	22	33	29	22	39	52	26	14	21	20	28	41	36	27	41	14	20	39	39	15	45	31
KHOIBONP_00398_Energy_dependent_translational_throttle_protein_EttA	1656	91	205	200	165	192	222	136	178	246	174	221	173	202	146	160	173	197	161	215	189	158	311	122	206	229
KHOIBONP_00399_hypothetical_protein	582	467	904	526	639	726	855	462	654	644	775	728	1267	1585	537	813	1047	812	694	1756	1001	713	1836	636	1142	1566
KHOIBONP_00400_hypothetical_protein	210	7	24	21	4	34	27	12	23	22	26	6	7	20	17	8	25	12	24	14	8	40	17	4	30	23
KHOIBONP_00401_hypothetical_protein	285	0	2	0	0	5	4	1	7	1	7	1	2	3	2	7	7	3	5	2	1	0	3	0	2	3
KHOIBONP_00402_hypothetical_protein	618	5	7	15	6	6	15	5	14	3	7	3	3	7	4	4	4	6	8	3	5	9	12	4	14	12
KHOIBONP_00403_Cell_division_protein_ZapE	1110	37	58	58	49	59	59	21	83	77	40	56	37	43	31	64	76	41	36	49	63	46	72	26	71	66
KHOIBONP_00404_Futalosine_hydrolase	609	13	20	21	19	15	15	21	30	15	17	17	26	20	9	27	29	14	35	21	25	19	28	13	46	26
KHOIBONP_00405_Putative_multidrug_export_ATP_binding_permease_protein	1800	31	98	83	75	92	69	49	120	90	69	45	43	83	64	78	100	65	103	74	70	113	101	48	96	87
KHOIBONP_00406_hypothetical_protein	477	2	9	3	2	8	14	5	6	4	6	2	3	9	5	6	8	2	7	2	6	8	6	1	7	7
KHOIBONP_00407_hypothetical_protein	546	0	1	12	0	6	6	3	5	8	6	6	5	11	0	4	10	1	8	0	7	5	3	2	10	14
KHOIBONP_00408_putative_protein_YgaU	507	36	90	76	95	99	128	55	55	55	40	70	192	148	122	129	91	107	67	155	125	127	213	33	137	87
KHOIBONP_00409_Long_chain_fatty_acid_CoA_ligase	1884	55	130	154	168	174	171	76	217	153	114	90	146	197	153	208	196	120	198	136	155	178	225	112	227	158
KHOIBONP_00410_hypothetical_protein	366	4	10	6	7	17	11	6	22	18	7	8	4	21	10	18	11	9	10	7	6	14	15	4	14	21
KHOIBONP_00411_Dihydrofolate_synthase_folylpolyglutamate_synthase	1269	11	31	44	43	46	36	22	79	28	34	29	21	44	37	45	28	35	55	38	23	34	61	23	76	47
KHOIBONP_00412_Acetyl_coenzyme_A_carboxylase_carboxyl_transferase_subunit_beta	930	76	180	170	171	175	233	78	185	137	130	160	192	225	158	177	215	142	161	157	130	200	269	85	222	178
KHOIBONP_00413_Cardiolipin_synthase_A	1440	18	36	42	23	32	50	18	44	40	39	14	12	32	25	29	31	26	38	32	25	29	65	14	49	44
KHOIBONP_00414_DNA_binding_transcriptional_activator_DecR	462	4	13	10	25	15	18	11	25	10	11	12	0	15	7	7	13	5	14	10	13	17	21	3	26	14
KHOIBONP_00415_Phenylalanine_4_hydroxylase	792	0	26	8	13	5	12	1	12	4	2	0	194	190	6	91	56	7	67	10	9	8	8	6	34	26
KHOIBONP_00416_Putative_pterin_4_alpha_carbinolamine_dehydratase	339	0	5	4	6	8	6	4	10	5	7	4	41	46	5	33	14	4	15	7	2	6	3	8	12	19
KHOIBONP_00417_hypothetical_protein	786	10	46	45	27	60	42	25	42	43	24	14	35	43	38	53	47	23	44	31	21	33	43	25	57	42
KHOIBONP_00418_hypothetical_protein	390	4	6	8	9	3	6	2	6	9	3	2	0	6	5	11	5	3	14	5	4	13	7	5	15	2
KHOIBONP_00419_Carboxynorspermidine_carboxyspermidine_decarboxylase	1101	21	42	55	41	53	44	29	39	30	32	42	29	49	24	58	50	38	46	49	50	48	65	28	51	62
KHOIBONP_00420_Carboxynorspermidine_synthase	1227	15	63	59	55	50	69	16	54	39	53	24	20	61	68	60	47	48	42	75	50	56	81	26	62	57
KHOIBONP_00421_Putative_transport_protein_YhhT	1248	42	50	69	75	59	84	40	56	25	42	84	64	149	71	98	67	68	76	107	103	83	193	38	92	57
KHOIBONP_00422_hypothetical_protein	402	58	177	65	88	85	159	60	87	77	111	86	294	260	41	130	111	64	99	141	85	88	213	61	144	186
KHOIBONP_00423_hypothetical_protein	603	63	174	153	247	214	222	113	211	123	97	151	308	364	169	308	286	231	194	449	300	205	616	104	299	314
KHOIBONP_00424_hypothetical_protein	432	0	2	6	8	0	4	4	8	8	6	4	2	3	0	2	6	5	12	3	3	5	8	2	9	7
KHOIBONP_00425_hypothetical_protein	1008	6	30	9	19	11	11	5	31	7	15	16	10	20	7	34	14	8	19	15	20	13	27	5	13	17
KHOIBONP_00426_hypothetical_protein	1047	34	44	45	37	52	46	51	58	40	51	52	70	76	33	56	86	43	49	52	47	39	83	22	63	57
KHOIBONP_00427_C4_dicarboxylate_TRAP_transporter_large_permease_protein_DctM	1290	15	50	22	33	42	31	6	60	39	29	21	18	42	25	49	46	22	55	33	27	26	72	18	38	27
KHOIBONP_00428_hypothetical_protein	594	6	21	11	19	13	20	5	9	14	12	6	12	28	15	18	25	7	10	17	13	12	27	6	12	10
KHOIBONP_00429_FMN_reductase_NADH_NtaB	507	10	12	8	10	9	10	15	16	12	6	5	19	12	16	17	17	5	12	14	13	11	20	17	25	22
KHOIBONP_00430_Oxidoreductase_YdhF	891	8	20	17	8	12	23	6	18	5	8	5	10	10	15	7	11	13	13	2	16	10	29	8	20	8
KHOIBONP_00431_Alkanesulfonate_monooxygenase	1155	2	15	11	18	14	9	9	20	13	17	13	11	28	14	15	14	15	24	8	12	17	19	2	16	20
KHOIBONP_00432_HTH_type_transcriptional_repressor_YvoA	717	2	7	9	15	16	6	7	13	12	8	2	0	4	12	0	4	8	10	4	2	9	5	9	24	8
KHOIBONP_00433_Inositol_2_dehydrogenase_D_chiro_inositol_3_dehydrogenase	1107	0	4	8	5	14	4	2	6	12	9	2	9	0	2	13	4	13	6	5	0	10	9	4	10	4
KHOIBONP_00434_hypothetical_protein	1155	8	10	5	4	7	18	2	6	9	6	6	4	6	7	12	14	9	10	7	9	5	13	8	20	11
KHOIBONP_00435_Protein_YceI	579	49	68	77	89	68	85	46	83	71	71	67	135	135	77	97	129	69	71	142	104	47	176	61	126	140
KHOIBONP_00436_hypothetical_protein	312	0	2	1	2	4	0	0	1	0	4	0	0	2	0	1	4	0	2	2	5	0	6	2	7	2
KHOIBONP_00437_hypothetical_protein	492	0	4	2	0	3	3	0	3	0	0	0	2	2	2	3	2	1	1	2	1	4	3	3	3	3
KHOIBONP_00438_tRNA_Metcat	77	0	0	1	1	1	2	2	0	2	0	0	0	1	0	1	1	4	0	0	1	3	2	0	1	1
KHOIBONP_00439_HTH_type_transcriptional_regulator_LutR	750	7	19	5	8	13	3	6	8	9	7	9	11	9	12	9	14	4	10	5	8	4	7	8	16	7
KHOIBONP_00440_Glutamine_binding_periplasmic_protein	795	4	2	5	2	2	9	1	2	5	1	2	0	7	0	0	4	1	8	2	6	2	5	5	2	3
KHOIBONP_00441_L_cystine_transport_system_permease_protein_YecS	672	0	2	4	2	2	0	0	0	0	2	0	2	0	2	0	0	0	1	0	0	4	2	1	2	2
KHOIBONP_00442_Glutamine_transport_ATP_binding_protein_GlnQ	738	0	2	0	0	0	2	0	2	0	0	0	0	0	0	4	0	4	0	2	4	2	0	0	0	4
KHOIBONP_00443_Cysteine_desulfurase_SufS	1230	5	4	6	4	4	3	0	27	14	0	2	3	2	2	4	2	7	10	4	0	6	0	4	12	0
KHOIBONP_00444_D_hydantoinase	1404	0	6	5	11	6	7	12	6	3	6	7	0	4	5	8	4	2	8	0	2	2	10	6	10	6
KHOIBONP_00445_Ribitol_2_dehydrogenase	729	2	10	6	14	2	6	16	10	5	24	22	6	7	15	2	12	7	4	3	12	12	18	8	9	9
KHOIBONP_00446_NAD_dependent_glycerol_dehydrogenase	714	2	8	1	1	2	6	2	11	4	13	3	0	4	10	3	4	4	8	1	9	7	8	4	4	7
KHOIBONP_00447_Ribulokinase	1620	0	17	13	9	9	10	13	17	5	21	19	2	7	16	3	14	4	19	7	26	11	23	14	10	16
KHOIBONP_00448_Ribose_import_permease_protein_RbsC	963	2	18	5	5	12	5	4	16	11	33	33	6	16	35	7	10	4	2	1	38	16	18	13	14	18
KHOIBONP_00449_Ribose_import_ATP_binding_protein_RbsA	1503	2	20	14	18	15	24	36	10	16	38	45	6	4	18	3	8	12	16	6	33	17	16	12	18	17
KHOIBONP_00450_Ribose_import_binding_protein_RbsB	918	18	66	20	31	39	47	39	39	41	98	125	34	36	64	11	21	25	22	37	79	32	69	61	65	47
KHOIBONP_00451_HTH_type_transcriptional_activator_RhaS	885	8	29	20	42	36	23	29	34	24	42	36	22	25	34	11	30	22	35	17	54	31	44	24	40	20
KHOIBONP_00452_D_xylulose_reductase	1041	40	128	134	98	83	92	72	139	102	93	121	37	110	67	57	83	105	112	59	152	84	143	62	129	94
KHOIBONP_00453_L_threonate_dehydrogenase	909	2	0	7	7	11	12	10	14	0	2	0	35	19	4	18	13	4	9	14	6	10	23	2	15	21
KHOIBONP_00454_3_oxo_tetronate_kinase	1248	0	6	4	4	13	11	9	14	2	3	0	23	24	1	37	21	4	13	2	13	14	38	4	20	26
KHOIBONP_00455_3_oxo_tetronate_4_phosphate_decarboxylase	627	4	2	3	4	16	16	6	8	4	7	2	31	18	2	29	15	5	15	0	7	6	15	2	13	14
KHOIBONP_00456_2_oxo_tetronate_isomerase	789	3	5	25	13	13	14	11	35	2	9	5	28	25	12	17	26	4	21	10	12	28	21	10	32	22
KHOIBONP_00457_Glucitol_operon_repressor	783	0	0	2	2	2	4	6	6	2	0	2	22	19	2	20	17	1	18	8	9	8	14	2	11	13
KHOIBONP_00458_D_erythronate_dehydrogenase	930	0	4	7	3	13	10	3	10	1	8	0	44	36	2	35	36	3	10	6	16	13	17	5	24	17
KHOIBONP_00459_Gnt_II_system_L_idonate_transporter	1398	12	18	20	18	30	22	40	68	10	22	4	190	177	9	120	111	25	73	34	80	42	93	26	80	81
KHOIBONP_00460_Cardiolipin_synthase_B	1497	22	60	84	84	91	67	35	94	41	51	41	59	97	65	94	89	47	74	76	76	81	127	34	108	69
KHOIBONP_00461_hypothetical_protein	672	3	9	16	15	21	7	3	13	3	3	10	4	12	8	17	13	8	15	12	6	28	15	5	9	8
KHOIBONP_00462_Protein_tas	1059	29	74	76	72	104	67	58	90	69	70	81	88	126	66	67	92	53	103	96	117	65	125	58	111	70
KHOIBONP_00463_Curved_DNA_binding_protein	945	18	63	80	80	64	72	16	50	39	36	53	27	74	57	90	71	40	64	71	43	66	76	27	73	68
KHOIBONP_00464_hypothetical_protein	186	1	9	4	4	7	6	1	7	8	3	3	3	10	5	10	5	9	0	7	2	6	9	2	9	7
KHOIBONP_00465_Putative_pre_16S_rRNA_nuclease	477	6	8	15	2	20	11	3	34	12	13	4	9	11	5	12	16	10	14	17	18	21	24	3	18	22
KHOIBONP_00466_hypothetical_protein	1230	25	52	53	41	43	35	36	50	55	54	33	55	46	27	45	49	39	59	45	42	59	61	29	69	53
KHOIBONP_00467_Sarcosine_oxidase_subunit_beta	1365	5	28	24	12	26	21	7	52	33	30	14	8	20	11	21	34	17	36	22	23	21	31	16	36	13
KHOIBONP_00468_hypothetical_protein	264	75	111	67	102	115	139	92	85	89	68	141	230	271	140	165	120	168	102	265	226	133	281	76	145	146
KHOIBONP_00469_Sarcosine_oxidase_subunit_delta	348	4	2	9	0	5	2	1	8	2	9	2	2	5	3	5	8	2	11	7	3	11	10	3	8	3
KHOIBONP_00470_Sarcosine_oxidase_subunit_alpha	2931	20	57	45	44	47	38	36	65	53	33	40	44	54	47	38	47	35	58	39	38	52	59	20	61	37
KHOIBONP_00471_hypothetical_protein	519	1	7	13	13	8	6	7	16	7	4	7	11	15	5	8	1	5	8	7	14	11	14	4	5	13
KHOIBONP_00472_Superoxide_dismutase_Fe	600	208	391	301	361	390	391	218	396	328	320	378	418	631	307	419	388	332	273	469	438	348	616	329	443	480
KHOIBONP_00473_hypothetical_protein	642	34	57	64	52	69	65	26	71	64	47	32	50	68	63	65	76	55	60	65	73	48	88	35	71	84
KHOIBONP_00474_Outer_membrane_protein_assembly_factor_BamB	1317	59	148	146	133	134	137	81	190	152	102	121	76	161	91	114	141	122	142	100	113	133	170	90	151	144
KHOIBONP_00475_GTPase_Der	1485	40	101	118	94	87	94	34	96	97	100	50	82	93	52	103	97	72	96	84	95	108	146	64	102	100
KHOIBONP_00476_hypothetical_protein	723	20	25	21	32	27	28	20	31	19	18	25	16	46	36	40	26	22	29	27	31	28	48	10	40	21
KHOIBONP_00477_Serine_tRNA_ligase	1293	39	87	97	94	107	101	50	106	81	74	79	90	118	60	96	100	80	93	101	126	105	164	51	167	99
KHOIBONP_00478_hypothetical_protein	387	16	21	32	40	47	37	12	61	36	41	13	26	37	19	33	40	36	53	21	27	56	31	19	43	41
KHOIBONP_00479_putative_GTPase	972	8	16	8	18	10	12	4	20	7	14	6	6	14	12	27	13	6	15	18	8	14	23	4	7	19
KHOIBONP_00480_Bifunctional_transcriptional_activator_DNA_repair_enzyme_Ada	1035	2	10	8	9	5	4	10	13	8	6	1	7	10	2	8	11	2	3	8	10	6	7	4	16	12
KHOIBONP_00481_50S_ribosomal_protein_L28	297	34	78	52	52	65	74	28	65	78	41	76	102	143	61	78	78	79	47	93	74	75	147	53	79	114
KHOIBONP_00482_hypothetical_protein	474	3	9	12	20	12	14	7	22	7	10	9	14	23	6	15	15	7	16	15	14	15	21	10	17	21
KHOIBONP_00483_Esterase_TesA	645	8	15	10	17	23	10	11	26	16	8	8	13	18	6	12	19	8	21	25	16	23	35	5	22	17
KHOIBONP_00484_Copper_transporting_P_type_ATPase	2226	44	82	111	94	93	71	56	88	74	51	43	80	87	50	105	72	78	70	78	78	105	94	50	109	90
KHOIBONP_00485_putative_L_D_transpeptidase_YnhG	558	33	90	54	57	65	73	45	101	58	43	41	70	74	44	70	95	36	89	79	56	74	118	55	89	62
KHOIBONP_00486_tRNA_2_selenouridine_synthase	1110	8	32	31	27	39	48	14	58	34	19	11	12	37	16	43	21	19	40	25	34	43	41	32	50	40
KHOIBONP_00487_hypothetical_protein	885	34	48	63	40	75	84	42	64	91	67	55	36	74	58	65	64	55	60	67	75	69	120	68	115	152
KHOIBONP_00488_Purine_nucleoside_phosphorylase_1	807	29	23	34	23	25	31	19	30	10	37	16	17	35	19	16	26	14	24	19	21	21	58	28	30	37
KHOIBONP_00489_hypothetical_protein	1029	23	28	34	33	31	37	13	30	34	28	22	26	39	17	27	36	19	30	35	28	44	34	14	35	29
KHOIBONP_00490_hypothetical_protein	1107	18	32	20	45	40	48	15	33	25	36	38	31	26	31	28	35	20	23	23	21	33	38	5	50	36
KHOIBONP_00491_Galactose_methyl_galactoside_import_ATP_binding_protein_MglA	1647	17	62	38	29	60	36	27	53	55	42	28	35	70	31	58	48	42	50	41	26	29	71	41	74	71
KHOIBONP_00492_hypothetical_protein	990	115	247	220	203	218	215	170	274	280	212	193	227	303	154	291	290	193	231	295	251	233	396	192	331	275
KHOIBONP_00493_Ribosomal_protein_alanine_acetyltransferase	420	2	2	5	2	7	6	0	5	1	0	2	8	6	0	4	6	3	3	4	0	3	12	0	11	4
KHOIBONP_00494_hypothetical_protein	591	2	6	12	15	5	21	9	10	19	8	5	8	7	12	10	13	9	18	16	16	10	22	9	12	14
KHOIBONP_00495_Fe_S_biogenesis_protein_NfuA	564	45	146	153	189	181	153	57	222	129	123	119	103	169	151	185	176	91	229	143	129	162	205	124	212	172
KHOIBONP_00496_hypothetical_protein	459	5	10	16	13	9	7	9	18	13	7	5	7	16	10	17	16	5	23	13	12	13	21	11	15	21
KHOIBONP_00497_hypothetical_protein	816	107	205	198	168	214	196	124	273	203	168	145	141	218	155	149	182	161	227	189	189	210	259	138	254	251
KHOIBONP_00498_tRNA_pseudouridine_synthase_A	789	5	25	26	23	30	33	13	36	20	5	11	13	15	13	16	23	6	27	20	14	25	27	19	46	10
KHOIBONP_00499_hypothetical_protein	816	13	29	12	33	26	22	0	33	11	16	10	13	12	25	25	19	24	18	16	17	26	18	9	28	25
KHOIBONP_00500_hypothetical_protein	102	3	2	1	1	3	0	1	0	3	1	1	4	3	2	5	3	2	2	1	3	3	3	3	4	3
KHOIBONP_00501_Tetraacyldisaccharide_4_kinase	1002	5	6	17	20	23	18	10	22	18	1	12	10	9	5	11	20	6	13	4	9	14	15	10	14	8
KHOIBONP_00502_hypothetical_protein	1194	19	35	43	47	38	25	26	65	33	51	19	16	47	26	60	45	44	45	31	47	51	58	41	60	53
KHOIBONP_00503_hypothetical_protein	246	16	23	24	35	34	38	9	36	30	20	17	63	54	30	23	39	22	27	28	39	28	39	31	49	38
KHOIBONP_00504_hypothetical_protein	420	8	11	18	27	47	24	12	39	24	19	22	22	28	31	19	32	25	30	22	35	36	57	32	38	31
KHOIBONP_00505_Protein_YciI	273	10	25	13	12	18	15	8	18	5	10	16	14	35	15	10	26	20	22	16	20	22	18	17	29	18
KHOIBONP_00506_Glycerol_3_phosphate_dehydrogenase_NADP	939	18	29	34	24	37	24	17	42	45	23	20	16	52	16	33	35	15	40	9	33	25	37	12	25	38
KHOIBONP_00507_tRNA_N6_adenosine_threonylcarbamoyltransferase	1068	21	55	59	42	52	43	23	74	55	64	35	22	61	39	57	45	40	74	42	52	63	59	32	69	44
KHOIBONP_00508_hypothetical_protein	663	5	28	10	23	22	18	13	32	21	24	17	10	23	4	9	32	17	29	9	21	19	35	14	14	23
KHOIBONP_00509_hypothetical_protein	1395	73	170	171	151	182	171	76	173	113	88	138	226	229	180	240	160	141	148	199	179	173	274	107	246	161
KHOIBONP_00510_Lipopolysaccharide_assembly_protein_B	1722	91	231	181	166	224	210	85	186	136	132	136	242	258	128	201	190	153	178	252	220	223	302	102	236	155
KHOIBONP_00511_tRNA_Thrcgt	76	0	1	0	0	1	0	0	0	0	1	0	0	0	0	0	2	0	0	0	1	0	0	0	0	0
KHOIBONP_00512_hypothetical_protein	1434	4	15	8	8	10	10	8	16	17	18	17	10	13	6	9	23	9	17	7	8	8	21	6	24	20
KHOIBONP_00513_Ornithine_cyclodeaminase	1062	21	89	64	53	26	60	39	72	41	29	56	68	76	50	43	62	18	50	20	31	44	56	16	56	43
KHOIBONP_00514_hypothetical_protein	432	1	7	16	12	16	2	0	18	13	7	5	8	8	5	9	8	3	13	5	6	11	13	10	8	10
KHOIBONP_00515_hypothetical_protein	501	1	2	3	4	4	11	2	4	11	13	5	6	1	1	7	10	2	6	7	4	5	5	0	15	8
KHOIBONP_00516_CTP_synthase	1644	74	132	133	103	154	139	65	153	104	97	123	125	200	138	160	134	105	120	136	149	134	244	76	163	124
KHOIBONP_00517_Cobyric_acid_synthase	1431	0	9	15	3	24	17	7	11	8	16	2	11	11	4	19	18	15	10	12	8	15	15	11	13	14
KHOIBONP_00518_4_hydroxy_3_methylbut_2_enyl_diphosphate_reductase	1023	51	78	86	93	119	121	34	131	92	92	65	99	125	87	114	132	68	98	120	111	101	174	51	165	125
KHOIBONP_00519_hypothetical_protein	330	9	10	13	22	13	12	7	32	13	20	6	11	11	13	29	15	11	6	14	14	24	13	7	14	15
KHOIBONP_00520_hypothetical_protein	606	6	15	25	22	42	9	12	18	15	13	12	29	42	21	29	28	24	12	16	11	29	26	7	35	11
KHOIBONP_00521_Ribonuclease_HI	453	3	4	3	3	9	20	3	4	17	2	10	12	13	9	6	8	14	4	14	5	8	10	2	21	7
KHOIBONP_00522_hypothetical_protein	657	4	2	13	10	9	3	6	23	16	7	6	1	13	7	11	10	4	4	9	7	4	9	2	12	10
KHOIBONP_00523_hypothetical_protein	399	0	2	4	7	2	9	3	6	11	9	0	2	3	0	2	2	4	0	4	0	0	5	0	0	0
KHOIBONP_00524_NADPH_dependent_7_cyano_7_deazaguanine_reductase	462	5	2	17	14	14	7	4	8	8	12	11	5	18	6	18	15	6	7	13	10	4	14	2	15	20
KHOIBONP_00525_hypothetical_protein	828	7	14	9	12	21	10	17	21	10	15	17	5	17	17	19	28	13	13	8	9	23	21	18	20	15
KHOIBONP_00526_Isoleucine_tRNA_ligase	2910	115	199	190	218	190	208	134	246	211	169	239	180	241	176	239	221	196	218	252	255	201	369	128	238	280
KHOIBONP_00527_hypothetical_protein	240	7	3	2	3	16	6	6	11	3	3	4	7	3	4	6	6	6	12	6	8	2	8	7	8	7
KHOIBONP_00528_hypothetical_protein	1002	26	56	73	54	52	64	26	44	51	45	7	20	43	31	26	50	49	61	37	50	48	47	31	82	72
KHOIBONP_00529_tRNA_Tyrgta	84	0	1	1	0	0	1	1	1	2	0	1	0	0	5	4	0	0	1	1	0	2	2	0	0	3
KHOIBONP_00530_Putative_TrmH_family_tRNA_rRNA_methyltransferase	804	47	162	136	88	137	131	90	161	120	102	109	146	149	76	132	171	86	167	143	133	120	175	71	164	136
KHOIBONP_00531_hypothetical_protein	408	19	41	22	29	35	35	23	29	24	24	39	32	30	25	57	26	26	47	46	39	32	52	19	42	58
KHOIBONP_00532_putative_protein_YccU	477	41	62	58	43	70	72	30	117	61	68	36	28	74	38	63	58	43	67	51	54	77	82	62	106	57
KHOIBONP_00533_tRNA_Trpcca	76	3	2	3	6	6	5	3	2	4	4	6	0	6	1	2	4	5	5	10	4	5	10	3	6	5
KHOIBONP_00534_Protein_translocase_subunit_SecE	195	26	46	38	57	62	58	36	44	48	37	63	85	78	44	61	44	46	45	68	52	46	101	34	72	71
KHOIBONP_00535_Transcription_termination_antitermination_protein_NusG	537	36	86	73	122	110	79	54	118	95	69	121	110	129	83	138	109	84	73	83	88	89	152	74	108	109
KHOIBONP_00536_50S_ribosomal_protein_L11	453	139	281	218	192	251	233	140	226	218	196	291	285	382	224	322	291	250	249	247	271	210	379	143	297	269
KHOIBONP_00537_50S_ribosomal_protein_L1	696	174	391	334	370	348	363	187	377	294	276	415	398	442	408	462	475	335	355	400	371	304	522	172	383	355
KHOIBONP_00538_50S_ribosomal_protein_L10	516	227	513	380	369	403	446	255	369	374	399	558	494	610	439	396	471	356	352	454	408	363	650	205	481	492
KHOIBONP_00539_50S_ribosomal_protein_L7_L12	372	187	359	258	295	319	366	185	312	277	277	483	395	488	335	348	374	379	292	385	336	266	546	214	361	441
KHOIBONP_00540_DNA_directed_RNA_polymerase_subunit_beta	4146	464	952	947	735	922	1051	631	1020	887	897	1003	1205	1162	960	981	1036	856	869	1260	992	852	1695	545	1134	1204
KHOIBONP_00541_DNA_directed_RNA_polymerase_subunit_beta	4239	563	1061	1209	956	1258	1294	794	1174	1101	1135	1138	1338	1442	1185	1179	1245	1025	1148	1575	1333	1073	2062	858	1463	1521
KHOIBONP_00542_hypothetical_protein	861	16	42	36	28	27	28	22	49	37	14	16	20	23	33	28	35	17	41	15	28	40	27	21	46	21
KHOIBONP_00543_hypothetical_protein	939	4	19	15	12	17	13	7	17	18	10	14	4	8	4	15	25	6	15	8	10	5	15	9	11	12
KHOIBONP_00544_hypothetical_protein	816	0	12	18	20	11	19	9	22	12	19	4	8	5	4	8	11	5	16	10	9	14	15	11	21	26
KHOIBONP_00545_30S_ribosomal_protein_S12	372	64	149	93	122	118	124	85	113	131	95	96	178	202	128	130	133	128	104	196	124	101	227	70	177	166
KHOIBONP_00546_30S_ribosomal_protein_S7	471	95	167	146	139	154	195	80	149	157	133	206	205	244	218	185	146	164	147	182	186	122	335	102	190	206
KHOIBONP_00547_Elongation_factor_G	2124	772	1297	1283	1155	1278	1555	854	1237	1086	1135	1558	1681	1963	1597	1481	1458	1329	1200	1720	1446	1190	2202	741	1526	1646
KHOIBONP_00548_Elongation_factor_Tu	1176	437	915	711	704	777	820	474	698	718	667	1012	1253	1232	782	839	957	819	714	1240	1044	735	1462	523	852	1174
KHOIBONP_00549_hypothetical_protein	288	0	18	8	5	3	1	3	8	9	3	2	0	7	4	7	9	3	9	5	22	10	9	8	21	2
KHOIBONP_00550_Lactoylglutathione_lyase	396	8	42	47	35	25	32	5	39	26	16	18	15	47	36	63	64	22	68	25	14	35	35	23	37	19
KHOIBONP_00551_hypothetical_protein	522	2	22	19	15	20	19	15	12	8	12	11	17	14	16	24	25	7	28	20	2	18	21	12	22	20
KHOIBONP_00552_Fructose_dehydrogenase_large_subunit	1575	25	46	68	60	56	60	28	41	42	47	31	60	68	40	93	114	58	69	75	53	65	87	35	84	58
KHOIBONP_00553_Protein_YciF	501	41	125	112	146	140	126	68	110	68	58	124	214	293	169	153	148	149	134	210	174	159	304	55	135	103
KHOIBONP_00554_Putative_multidrug_export_ATP_binding_permease_protein	1845	43	69	81	57	77	97	56	103	94	68	96	99	156	80	95	89	70	110	140	116	86	202	50	121	105
KHOIBONP_00555_hypothetical_protein	2313	210	439	354	384	475	528	264	334	281	385	265	615	686	290	479	470	410	451	813	534	428	1205	267	707	863
KHOIBONP_00556_Flavodoxin_ferredoxin_NADP_reductase	831	63	81	99	97	121	107	50	155	80	83	84	95	141	133	99	148	167	124	116	115	136	147	66	171	125
KHOIBONP_00557_hypothetical_protein	387	7	12	25	24	34	21	6	33	9	16	12	8	25	24	26	34	23	19	24	21	22	31	9	24	19
KHOIBONP_00558_Phosphoadenosine_phosphosulfate_reductase	732	13	37	86	93	61	78	19	93	47	41	35	36	67	45	73	83	59	82	64	53	80	60	21	94	47
KHOIBONP_00559_Sulfite_reductase_ferredoxin	1659	66	153	278	307	253	261	89	270	128	118	110	137	223	374	370	323	335	356	224	209	409	276	78	427	180
KHOIBONP_00560_hypothetical_protein	333	15	35	86	109	56	61	20	44	29	40	21	38	47	128	116	86	54	87	37	49	109	68	17	100	38
KHOIBONP_00561_DNA_binding_transcriptional_activator_DecR	516	5	11	8	6	20	17	5	8	9	9	11	11	10	3	10	10	9	16	14	10	11	15	5	14	10
KHOIBONP_00562_Arsenate_reductase	375	3	5	4	5	11	4	2	8	4	4	7	4	9	3	6	18	6	6	4	6	8	13	6	7	8
KHOIBONP_00563_hypothetical_protein	525	2	1	3	4	6	11	4	6	5	4	3	5	9	4	11	3	2	3	2	5	5	8	5	7	3
KHOIBONP_00564_hypothetical_protein	1431	23	34	27	22	25	46	20	31	38	28	9	30	34	18	24	35	27	35	49	36	31	83	15	54	42
KHOIBONP_00565_HTH_type_transcriptional_regulator_IscR	459	17	42	49	33	46	40	25	47	43	26	34	28	43	43	30	39	32	50	39	46	56	55	28	67	42
KHOIBONP_00566_hypothetical_protein	663	31	52	55	64	40	64	40	56	60	65	44	44	71	46	94	65	55	66	59	56	70	99	32	82	96
KHOIBONP_00567_hypothetical_protein	1125	10	32	44	35	18	33	8	55	40	28	24	25	32	25	26	24	28	27	13	16	40	42	22	42	47
KHOIBONP_00568_Isocitrate_dehydrogenase_NADP	1212	48	79	97	46	106	101	50	64	73	92	52	91	123	64	66	88	77	77	88	73	64	144	59	98	109
KHOIBONP_00569_Phosphoribosylformylglycinamidine_synthase_subunit_PurQ	669	39	88	105	77	101	77	51	122	60	67	118	83	140	95	100	109	93	92	123	71	71	126	49	100	74
KHOIBONP_00570_C4_dicarboxylate_transport_sensor_protein_DctB	1794	12	40	40	31	44	37	20	68	49	37	20	25	36	38	59	53	37	44	41	41	45	52	41	53	53
KHOIBONP_00571_C4_dicarboxylate_transport_transcriptional_regulatory_protein_DctD	1326	24	79	71	75	84	77	37	97	78	65	56	72	98	64	72	90	70	92	93	80	93	99	47	127	97
KHOIBONP_00572_O_succinylhomoserine_sulfhydrylase	1203	38	116	83	68	81	75	56	142	100	58	79	80	131	53	119	113	79	111	93	83	73	177	79	120	137
KHOIBONP_00573_GTP_cyclohydrolase_FolE2	963	24	82	100	98	81	85	57	98	69	61	56	58	91	94	95	125	75	93	83	85	108	137	43	111	72
KHOIBONP_00574_DNA_helicase_II	2397	30	156	168	192	169	113	63	250	134	161	96	105	177	159	158	167	112	210	129	115	154	233	80	205	136
KHOIBONP_00575_hypothetical_protein	813	8	14	24	33	49	19	20	22	16	17	18	18	49	16	32	20	36	38	54	16	37	35	16	35	17
KHOIBONP_00576_hypothetical_protein	933	10	22	16	37	21	29	10	20	15	12	15	12	43	27	28	20	9	12	29	45	27	30	9	12	8
KHOIBONP_00577_hypothetical_protein	279	0	10	3	6	5	4	4	32	6	12	11	4	18	6	4	17	8	15	12	5	9	25	7	18	16
KHOIBONP_00578_hypothetical_protein	558	11	34	27	20	33	37	22	43	19	35	36	25	44	39	42	38	21	57	45	26	35	50	20	38	27
KHOIBONP_00579_Deoxyribose_phosphate_aldolase	939	22	41	43	35	37	34	38	60	27	17	26	34	44	36	55	34	28	30	39	35	41	37	35	44	29
KHOIBONP_00580_NAD_NADP_dependent_betaine_aldehyde_dehydrogenase	2337	49	104	125	95	115	113	61	112	73	89	80	76	136	108	114	108	69	103	106	109	91	171	67	126	104
KHOIBONP_00581_Oligopeptide_transport_system_permease_protein_OppC	984	55	85	86	61	55	59	53	76	79	61	74	95	115	41	61	66	49	90	47	55	70	88	61	110	84
KHOIBONP_00582_Glutathione_transport_system_permease_protein_GsiC	1008	48	142	88	60	87	102	49	99	118	77	80	94	134	84	112	121	60	101	61	56	60	113	52	123	97
KHOIBONP_00583_Glutathione_binding_protein_GsiB	1704	428	690	541	481	478	671	383	448	619	519	591	960	886	493	615	686	312	523	574	544	437	921	453	706	787
KHOIBONP_00584_Glutathione_import_ATP_binding_protein_GsiA	1833	56	133	149	122	133	122	84	197	141	122	103	134	179	91	151	161	126	175	168	108	139	282	91	207	157
KHOIBONP_00585_Hippurate_hydrolase	1167	90	167	121	100	114	100	67	125	123	83	101	164	162	130	142	171	86	125	84	101	59	114	107	176	130
KHOIBONP_00586_Formyltetrahydrofolate_deformylase	885	16	15	30	15	11	28	12	14	30	12	18	18	25	19	25	13	5	18	16	5	10	30	8	22	18
KHOIBONP_00587_hypothetical_protein	1107	9	15	17	16	13	16	14	11	25	19	23	12	15	9	14	11	8	15	6	23	15	12	15	17	15
KHOIBONP_00588_Purine_binding_protein	1077	72	90	89	60	107	90	58	88	103	71	70	138	136	74	69	78	63	67	91	82	79	141	120	103	128
KHOIBONP_00589_hypothetical_protein	888	4	16	7	10	11	14	7	13	9	20	5	2	23	4	6	11	11	8	2	2	8	12	16	11	13
KHOIBONP_00590_hypothetical_protein	1077	12	17	21	24	26	33	12	22	24	17	19	20	34	25	22	19	21	25	7	20	33	34	27	34	20
KHOIBONP_00591_Galactose_methyl_galactoside_import_ATP_binding_protein_MglA	1563	12	20	40	18	34	24	14	46	21	26	22	15	20	11	34	32	32	38	24	8	32	34	34	50	35
KHOIBONP_00592_DNA_polymerase_III_subunit_alpha	3471	32	78	78	103	107	85	55	139	89	96	77	55	80	106	118	95	89	106	94	92	104	157	44	160	104
KHOIBONP_00593_Crossover_junction_endodeoxyribonuclease_RuvC	510	9	13	12	19	19	14	4	19	11	8	12	10	18	8	14	8	11	25	10	10	11	9	6	18	19
KHOIBONP_00594_Holliday_junction_ATP_dependent_DNA_helicase_RuvA	711	12	22	33	17	35	30	20	45	27	34	28	16	32	29	32	23	23	43	17	24	31	39	21	36	21
KHOIBONP_00595_Protease_HtpX_	921	40	67	94	89	102	93	46	91	65	48	52	79	115	89	89	82	59	90	99	96	93	132	47	122	69
KHOIBONP_00596_Holliday_junction_ATP_dependent_DNA_helicase_RuvB	1032	18	29	31	43	42	40	15	55	28	32	20	32	45	24	42	36	27	54	38	39	33	56	21	37	16
KHOIBONP_00597_Acyl_CoA_thioesterase_YbgC	396	1	16	15	8	23	23	11	23	15	7	15	13	16	20	15	20	24	40	17	19	26	13	4	36	18
KHOIBONP_00598_Protein_TolQ	693	6	53	40	57	48	32	13	80	30	52	35	44	65	40	59	49	37	48	54	43	40	99	21	53	67
KHOIBONP_00599_Biopolymer_transport_protein_ExbD	450	13	15	19	16	10	16	13	23	15	37	20	21	30	18	38	27	24	27	20	13	16	50	21	36	22
KHOIBONP_00600_hypothetical_protein	1725	18	35	40	38	29	34	9	44	42	29	27	10	40	31	38	48	32	33	39	19	33	57	26	38	60
KHOIBONP_00601_Protein_TolB	1320	31	74	42	80	55	60	50	87	85	48	61	75	96	71	61	116	58	92	99	80	83	113	32	101	84
KHOIBONP_00602_hypothetical_protein	600	31	60	40	49	60	35	17	76	29	32	44	37	71	35	57	51	31	67	45	53	57	81	29	61	62
KHOIBONP_00603_hypothetical_protein	903	14	34	41	30	27	28	19	39	19	28	10	18	34	22	41	42	19	46	28	27	44	52	22	47	33
KHOIBONP_00604_tRNAIle_lysidine_synthase	1227	14	22	24	27	24	22	6	36	25	23	17	14	30	17	27	25	20	32	6	13	30	41	3	24	29
KHOIBONP_00605_ATP_dependent_zinc_metalloprotease_FtsH	1890	205	334	420	373	399	393	194	394	400	219	273	322	415	338	421	382	325	403	365	365	360	584	251	519	404
KHOIBONP_00606_Organic_hydroperoxide_resistance_protein_OhrB	429	0	11	11	4	6	4	2	6	12	4	4	9	11	3	9	14	15	4	7	16	16	26	3	12	16
KHOIBONP_00607_hypothetical_protein	459	28	57	49	30	29	41	22	58	44	22	34	42	57	36	42	41	39	41	25	21	36	61	25	40	52
KHOIBONP_00608_hypothetical_protein	303	5	11	12	9	15	4	6	10	6	6	6	11	14	7	8	6	9	12	6	10	7	23	8	12	13
KHOIBONP_00609_Bifunctional_protein_FolD_protein	876	9	28	23	25	22	36	13	43	28	22	17	19	40	40	18	28	17	28	20	16	43	55	11	35	31
KHOIBONP_00610_hypothetical_protein	573	6	7	17	5	20	18	8	15	15	14	7	11	4	4	10	19	11	18	15	11	11	33	13	16	8
KHOIBONP_00611_putative_succinyl_CoA_3_ketoacid_coenzyme_A_transferase_subunit_B	630	81	117	126	129	149	150	69	118	156	100	135	110	150	102	124	126	116	127	89	142	104	200	84	153	143
KHOIBONP_00612_putative_succinyl_CoA_3_ketoacid_coenzyme_A_transferase_subunit_A	705	51	121	130	104	137	173	103	167	129	103	99	94	155	96	133	165	118	174	135	165	98	219	106	156	138
KHOIBONP_00613_DNA_topoisomerase_1	2718	100	174	168	166	201	210	94	252	201	180	143	169	232	136	227	166	160	197	247	197	174	316	164	255	224
KHOIBONP_00614_hypothetical_protein	1134	4	4	5	5	6	9	2	9	4	1	4	6	9	6	8	2	0	5	0	1	2	14	3	8	7
KHOIBONP_00615_Metalloprotease_TldD	1422	36	72	52	58	55	88	50	78	58	51	43	85	65	59	79	84	42	87	72	61	65	102	30	61	68
KHOIBONP_00616_Cytochrome_c_oxidase_subunit_2	903	132	322	324	293	307	325	200	373	258	242	256	317	403	252	331	337	297	302	311	279	339	446	206	384	391
KHOIBONP_00617_Protoheme_IX_farnesyltransferase	918	60	124	94	99	133	104	67	94	123	95	71	74	118	75	104	113	69	77	81	77	105	131	69	132	106
KHOIBONP_00618_hypothetical_protein	231	20	33	34	20	30	32	17	41	32	26	14	18	44	17	41	31	35	25	28	24	23	34	16	43	27
KHOIBONP_00619_Cytochrome_c_oxidase_assembly_protein_CtaG	573	27	67	61	44	60	58	24	69	64	45	42	51	59	61	41	59	40	51	51	76	81	71	45	78	73
KHOIBONP_00620_Cytochrome_c_oxidase_subunit_3	828	90	188	146	167	157	147	82	163	145	114	189	158	157	151	121	163	139	172	157	188	164	251	84	234	195
KHOIBONP_00621_hypothetical_protein	672	6	13	24	14	18	18	9	7	19	13	6	8	12	19	20	21	17	9	11	14	18	21	2	28	13
KHOIBONP_00622_Threonine_synthase	1377	41	60	42	46	88	105	42	112	72	43	87	75	89	67	69	74	60	64	71	59	59	110	34	93	99
KHOIBONP_00623_putative_zinc_protease	1275	39	92	89	96	76	105	46	92	73	60	56	50	92	76	137	90	53	67	89	109	73	158	50	108	105
KHOIBONP_00624_hypothetical_protein	585	9	11	8	6	10	5	8	16	10	3	4	8	4	5	16	7	11	6	10	7	3	9	4	13	10
KHOIBONP_00625_putative_FAD_linked_oxidoreductase	1398	13	28	38	30	33	37	17	28	25	28	15	16	26	19	30	20	12	34	12	12	28	35	22	37	25
KHOIBONP_00626_Adenine_phosphoribosyltransferase	534	18	34	39	45	36	30	14	45	26	30	27	32	40	30	31	34	38	31	28	39	32	52	32	57	31
KHOIBONP_00627_hypothetical_protein	603	16	52	27	34	33	48	24	49	35	20	38	48	38	30	49	43	45	35	64	42	47	75	44	51	77
KHOIBONP_00628_hypothetical_protein	597	18	19	17	16	25	35	12	33	14	20	32	29	37	28	28	24	23	23	41	27	30	65	14	49	38
KHOIBONP_00629_hypothetical_protein	789	24	31	44	64	69	76	44	62	44	41	48	51	66	31	81	41	45	55	95	81	88	98	46	75	42
KHOIBONP_00630_ATP_dependent_RecD_like_DNA_helicase	1533	10	23	36	28	43	16	11	46	30	24	14	10	29	33	30	21	27	37	32	39	46	80	18	37	52
KHOIBONP_00631_hypothetical_protein	207	4	0	2	1	3	0	0	2	2	0	0	1	0	2	3	5	2	2	1	0	1	13	0	3	6
KHOIBONP_00632_hypothetical_protein	207	0	2	2	4	2	4	1	5	0	1	1	0	1	2	2	4	2	4	1	0	0	1	2	4	0
KHOIBONP_00633_Crotonyl_CoA_reductase	1290	8	32	28	26	32	25	22	60	50	22	13	20	23	15	48	30	32	53	18	6	28	53	25	39	27
KHOIBONP_00634_Methylmalonyl_CoA_mutase_large_subunit	1959	2	5	14	4	8	4	6	2	14	4	7	7	10	8	22	16	8	10	4	4	8	6	2	7	12
KHOIBONP_00635_hypothetical_protein	924	7	9	5	28	10	10	6	9	11	9	13	13	18	9	13	11	6	10	12	17	12	24	5	10	8
KHOIBONP_00636_50S_ribosomal_protein_L31	222	76	115	98	111	151	128	77	108	117	101	124	100	148	116	110	120	112	124	133	148	138	187	79	141	138
KHOIBONP_00637_50S_ribosomal_protein_L19	384	129	226	235	197	270	324	155	257	188	238	262	294	323	295	269	270	231	218	353	288	207	442	197	288	343
KHOIBONP_00638_tRNA_guanine_N1_methyltransferase	870	156	258	290	276	251	384	157	262	310	275	265	323	347	302	317	324	303	282	408	376	194	423	167	407	387
KHOIBONP_00639_Ribosome_maturation_factor_RimM	501	8	19	16	11	12	18	11	15	13	9	9	14	31	16	9	18	6	14	15	7	12	32	7	27	16
KHOIBONP_00640_30S_ribosomal_protein_S16	357	21	45	28	27	19	40	33	37	42	45	54	73	44	55	39	50	40	25	62	47	42	57	29	47	69
KHOIBONP_00641_hypothetical_protein	297	7	14	12	7	9	23	5	19	5	13	11	17	19	12	14	9	23	13	13	14	9	24	6	31	14
KHOIBONP_00642_hypothetical_protein	537	7	19	17	12	22	28	4	15	19	10	16	20	31	15	18	20	11	26	9	20	26	45	23	28	22
KHOIBONP_00643_Signal_recognition_particle_protein	1497	41	96	81	97	83	123	51	107	76	59	89	89	112	84	146	117	76	116	72	82	94	132	40	123	83
KHOIBONP_00644_hypothetical_protein	399	0	0	0	2	2	0	0	0	0	2	2	2	0	0	0	0	0	0	0	2	0	2	0	0	2
KHOIBONP_00645_FMN_dependent_NADH_azoreductase	588	4	19	19	8	11	28	16	21	11	6	4	21	30	21	30	12	1	12	21	21	19	15	5	19	22
KHOIBONP_00646_HTH_type_transcriptional_regulator_DmlR	846	6	17	13	14	10	7	3	16	8	11	11	3	17	6	16	16	10	23	10	11	18	16	10	21	14
KHOIBONP_00647_putative_amino_acid_metabolite_efflux_pump	894	12	17	9	14	13	17	10	29	20	14	10	10	19	10	24	16	18	29	13	15	12	22	14	24	8
KHOIBONP_00648_Iron_sulfur_cluster_carrier_protein	771	12	20	28	25	18	24	8	30	11	19	14	22	31	16	16	34	22	21	16	17	23	28	5	32	19
KHOIBONP_00649_Dihydrolipoyllysine_residue_acetyltransferase_component_of_pyruvate_dehydrogenase_complex	1350	99	167	156	120	208	233	100	192	171	160	191	202	160	158	191	155	164	160	232	235	158	319	142	233	236
KHOIBONP_00650_1_deoxy_D_xylulose_5_phosphate_synthase	1386	107	155	192	160	295	240	115	205	217	171	195	236	194	191	190	181	194	188	301	220	219	332	157	304	205
KHOIBONP_00651_Acetoin_2_6_dichlorophenolindophenol_oxidoreductase_subunit_alpha	1035	38	104	84	77	142	143	54	143	106	82	82	125	108	106	106	87	91	98	130	112	103	213	78	183	122
KHOIBONP_00652_hypothetical_protein	294	2	11	11	5	6	11	3	14	11	19	5	9	8	6	8	10	4	18	10	2	9	9	2	18	10
KHOIBONP_00653_Ribosomal_RNA_large_subunit_methyltransferase_J	780	15	25	35	29	24	34	14	49	41	18	29	52	30	28	32	33	38	63	46	39	41	44	27	52	39
KHOIBONP_00654_hypothetical_protein	216	1	12	9	10	9	8	9	9	4	8	12	17	14	10	30	16	6	8	16	7	12	20	0	8	3
KHOIBONP_00655_hypothetical_protein	228	57	104	75	59	90	82	77	78	101	89	130	151	132	92	50	75	86	82	204	174	93	173	99	113	140
KHOIBONP_00656_Iron_sulfur_cluster_carrier_protein	1092	48	138	135	151	99	95	74	146	105	99	71	110	125	76	103	129	85	190	118	125	140	158	103	195	99
KHOIBONP_00657_Transcriptional_regulator_MraZ	513	43	57	61	67	64	73	28	108	85	66	48	43	65	40	44	56	63	76	60	67	67	111	54	76	90
KHOIBONP_00658_Ribosomal_RNA_small_subunit_methyltransferase_H	963	18	54	49	41	41	57	23	68	64	54	37	30	48	29	38	55	25	40	27	19	46	83	31	39	60
KHOIBONP_00659_hypothetical_protein	357	3	20	17	10	19	15	4	20	22	6	12	7	9	9	23	16	10	17	26	13	13	27	8	24	29
KHOIBONP_00660_putative_peptidoglycan_D_D_transpeptidase_FtsI	1830	101	171	157	130	171	171	125	192	156	120	129	156	227	142	121	160	118	142	145	200	161	256	116	231	183
KHOIBONP_00661_UDP_N_acetylmuramoyl_L_alanyl_D_glutamate_2_6_diaminopimelate_ligase	1500	31	68	82	42	48	62	19	83	69	80	48	59	87	47	72	63	52	56	85	67	79	128	34	85	92
KHOIBONP_00662_UDP_N_acetylmuramoyl_tripeptide_D_alanyl_D_alanine_ligase	1371	28	52	40	35	44	41	17	69	50	27	33	27	55	30	60	46	21	44	23	39	44	72	28	50	53
KHOIBONP_00663_Phospho_N_acetylmuramoyl_pentapeptide_transferase	1083	65	81	130	106	85	121	72	106	119	117	111	106	160	78	88	124	71	78	87	86	94	132	66	98	125
KHOIBONP_00664_UDP_N_acetylmuramoylalanine_D_glutamate_ligase	1407	33	74	67	74	98	94	60	75	94	79	62	75	112	88	82	82	55	91	59	77	68	107	59	77	98
KHOIBONP_00665_Crotonyl_CoA_hydratase	762	12	14	20	26	35	25	12	22	17	22	12	22	15	19	31	23	21	28	10	12	22	25	21	18	32
KHOIBONP_00666_hypothetical_protein	441	9	4	14	9	19	13	8	11	16	1	10	5	14	5	11	17	9	12	3	6	14	9	4	21	14
KHOIBONP_00667_50S_ribosomal_protein_L13	465	98	172	117	129	184	175	73	101	134	156	205	253	264	176	171	173	178	96	220	205	95	302	87	167	224
KHOIBONP_00668_30S_ribosomal_protein_S9	492	123	233	167	145	180	246	101	141	138	177	279	254	245	173	167	181	144	144	252	213	144	289	99	193	188
KHOIBONP_00669_16S_ribosomal_RNA	1460	752044	1518052	1508524	1373877	1727582	1649093	906586	1622702	1490936	1265554	1257479	1248248	1628868	1230209	1462864	1571164	1243820	1625260	1494903	1551916	1794267	1931601	1041504	1783988	1769020
KHOIBONP_00670_tRNA_Ilegat	77	0	5	0	2	1	3	0	0	4	2	3	3	6	3	3	4	2	1	1	2	1	5	4	1	5
KHOIBONP_00671_tRNA_Alatgc	76	2	2	0	0	1	1	0	3	3	2	1	5	1	2	3	1	5	1	1	0	1	7	1	3	4
KHOIBONP_00672_23S_ribosomal_RNA	2823	1016449	2178870	2070304	1992162	2296645	2198573	1141504	2238162	2184989	1643706	1757961	1835592	2281061	1857417	2030612	2249608	1708950	2294579	2064004	1983714	2070501	2630224	1381457	2299265	2536010
KHOIBONP_00673_5S_ribosomal_RNA	110	333	1857	420	2857	412	520	412	1756	3953	596	539	2837	1654	3015	1269	1129	205	1487	230	97	198	533	530	459	2978
KHOIBONP_00674_tRNA_Metcat	77	1	2	0	0	2	1	1	4	3	0	4	2	2	0	2	1	1	1	2	2	3	0	0	1	4
KHOIBONP_00675_hypothetical_protein	489	1	0	0	2	1	5	0	0	1	2	0	2	1	2	7	0	3	4	0	0	4	3	0	1	2
KHOIBONP_00676_hypothetical_protein	1374	3	2	6	0	2	7	2	12	4	2	2	6	6	2	1	2	1	4	2	4	5	5	2	14	3
KHOIBONP_00677_hypothetical_protein	135	0	2	0	0	0	1	0	0	0	0	0	0	0	0	0	0	1	0	1	0	0	0	0	1	0
KHOIBONP_00678_hypothetical_protein	600	0	1	1	0	0	3	0	5	1	4	1	0	0	1	2	1	0	3	0	0	0	0	0	0	8
KHOIBONP_00679_DNA_binding_transcriptional_activator_DecR	483	0	0	4	2	0	2	0	2	1	2	6	0	6	4	0	0	6	8	2	2	2	4	4	10	2
KHOIBONP_00680_HTH_type_transcriptional_regulator_CymR	495	22	44	62	40	51	67	38	52	46	34	72	63	66	55	59	59	53	38	66	42	60	106	36	71	84
KHOIBONP_00681_hypothetical_protein	213	0	3	1	1	3	2	5	0	0	3	0	1	1	0	0	2	0	3	0	1	2	3	1	3	0
KHOIBONP_00682_hypothetical_protein	138	0	1	0	0	2	1	3	1	0	2	0	0	2	2	1	2	2	0	1	2	3	3	2	1	3
KHOIBONP_00683_Sulfate_binding_protein	975	4	2	27	17	38	10	6	18	8	16	1	6	11	24	16	9	14	12	5	11	18	18	17	20	16
KHOIBONP_00684_Sulfate_transport_system_permease_protein_CysT	807	0	0	8	1	15	6	3	6	5	10	4	0	4	9	2	6	10	4	8	6	8	4	6	7	6
KHOIBONP_00685_Sulfate_transport_system_permease_protein_CysW	882	0	2	20	8	13	4	6	5	6	5	2	4	5	4	7	2	20	2	8	4	8	9	0	11	4
KHOIBONP_00686_Sulfate_thiosulfate_import_ATP_binding_protein_CysA	720	8	2	9	4	8	2	6	3	4	1	2	1	4	0	1	2	12	12	2	13	0	8	2	0	6
KHOIBONP_00687_Nitrilotriacetate_monooxygenase_component_A	1344	2	2	5	2	4	4	4	0	0	0	0	0	2	2	6	4	2	6	0	2	2	0	0	2	0
KHOIBONP_00688_Putative_aliphatic_sulfonates_transport_permease_protein_SsuC	807	0	2	2	2	0	2	0	0	0	0	0	0	0	0	0	2	0	0	0	0	2	4	2	0	0
KHOIBONP_00689_hypothetical_protein	960	1	0	0	0	0	0	0	0	2	3	0	0	0	0	0	0	1	2	0	2	0	0	4	0	2
KHOIBONP_00690_Aliphatic_sulfonates_import_ATP_binding_protein_SsuB	762	6	2	6	2	9	3	0	4	4	4	0	0	1	2	2	2	1	6	2	0	7	2	0	1	0
KHOIBONP_00691_hypothetical_protein	1389	4	12	36	32	24	22	7	23	23	21	16	9	15	12	17	31	11	34	15	8	24	21	20	47	16
KHOIBONP_00692_hypothetical_protein	870	0	1	2	2	6	5	5	11	4	6	5	4	7	6	1	2	9	6	6	3	5	6	3	4	5
KHOIBONP_00693_Alkanesulfonate_monooxygenase	1128	0	6	0	2	2	1	0	0	4	2	0	0	0	0	2	0	2	4	0	4	4	0	0	2	2
KHOIBONP_00694_FMN_reductase_NADPH	561	0	0	0	0	0	0	0	0	0	0	0	0	2	2	5	5	0	4	2	2	2	4	0	1	0
KHOIBONP_00695_hypothetical_protein	114	0	0	1	1	1	0	1	1	0	0	0	0	0	1	1	1	0	1	0	0	1	1	0	0	0
KHOIBONP_00696_Lipoprotein_28	438	1	2	1	0	2	0	2	5	3	2	3	0	0	2	0	2	0	0	0	1	2	2	0	0	8
KHOIBONP_00697_hypothetical_protein	768	7	9	2	8	2	5	4	3	4	3	6	1	3	2	9	1	3	4	7	0	10	10	7	2	2
KHOIBONP_00698_HTH_type_transcriptional_regulator_CysB	927	1	2	3	7	9	6	2	8	3	2	0	12	8	0	2	8	8	10	2	2	6	13	6	10	4
KHOIBONP_00699_hypothetical_protein	990	28	64	41	43	68	49	35	68	36	33	47	79	71	40	79	58	37	38	64	58	45	125	18	62	69
KHOIBONP_00700_hypothetical_protein	501	5	18	7	11	8	15	4	13	4	10	6	6	10	14	9	16	1	10	15	7	12	8	5	9	17
KHOIBONP_00701_hypothetical_protein	1494	7	23	27	16	27	14	10	31	9	25	16	19	25	22	18	23	16	15	25	34	8	31	7	14	32
KHOIBONP_00702_Quinate_shikimate_dehydrogenase_NAD	846	1	3	3	4	6	9	2	2	15	10	8	2	21	9	6	5	5	3	7	12	9	18	3	15	3
KHOIBONP_00703_hypothetical_protein	1878	8	6	16	4	18	18	8	8	13	9	13	10	9	5	6	6	6	17	17	14	23	18	5	6	13
KHOIBONP_00704_hypothetical_protein	903	0	6	12	12	8	6	4	12	7	2	2	7	0	6	6	6	2	13	2	2	13	6	3	14	8
KHOIBONP_00705_3_oxoadipate_enol_lactonase_2	783	7	3	16	14	6	5	4	6	17	16	0	2	8	8	22	7	10	16	11	8	18	20	7	32	15
KHOIBONP_00706_hypothetical_protein	390	4	7	10	8	7	7	1	15	3	5	5	8	8	6	14	4	5	2	7	5	5	3	7	8	6
KHOIBONP_00707_Protocatechuate_3_4_dioxygenase_beta_chain	714	1	13	13	8	10	13	6	13	10	12	2	13	5	9	17	10	6	6	9	12	9	16	7	20	9
KHOIBONP_00708_Protocatechuate_3_4_dioxygenase_alpha_chain	594	8	11	18	11	10	10	6	8	15	6	10	7	5	2	10	2	2	7	1	12	7	15	9	13	9
KHOIBONP_00709_3_keto_5_aminohexanoate_cleavage_enzyme	840	1	5	8	9	11	16	5	17	17	18	9	0	12	7	13	18	3	4	10	10	15	14	4	17	19
KHOIBONP_00710_putative_succinyl_CoA_3_ketoacid_coenzyme_A_transferase_subunit_A	705	6	22	15	18	27	16	8	19	15	11	22	6	20	12	17	16	16	13	9	20	24	26	13	24	28
KHOIBONP_00711_putative_succinyl_CoA_3_ketoacid_coenzyme_A_transferase_subunit_B	633	0	8	12	0	9	8	2	13	10	4	6	2	10	2	12	4	8	6	7	5	5	10	4	0	5
KHOIBONP_00712_3_carboxy_cis_cis_muconate_cycloisomerase	1332	6	11	9	11	6	9	4	10	6	2	11	6	8	1	7	4	7	7	9	15	6	12	6	12	10
KHOIBONP_00713_hypothetical_protein	654	0	2	3	0	4	0	0	2	0	3	0	0	3	2	0	0	0	2	3	0	0	2	2	4	1
KHOIBONP_00714_hypothetical_protein	741	0	0	0	0	0	4	2	4	2	2	0	0	0	0	3	3	0	1	0	3	2	0	0	6	2
KHOIBONP_00715_hypothetical_protein	657	3	4	5	2	4	4	1	6	3	6	4	2	8	3	4	0	3	8	8	5	4	14	3	16	14
KHOIBONP_00716_hypothetical_protein	990	2	14	18	7	14	14	11	11	12	12	2	2	12	13	2	8	8	10	9	5	13	8	6	16	7
KHOIBONP_00717_hypothetical_protein	492	4	13	14	8	18	15	6	16	13	12	12	2	4	4	1	0	9	6	8	10	3	13	8	8	13
KHOIBONP_00718_hypothetical_protein	714	0	8	11	6	12	9	0	8	10	7	4	4	8	6	4	4	6	2	0	7	8	4	3	6	1
KHOIBONP_00719_hypothetical_protein	2385	2	8	23	2	12	3	2	14	10	19	2	3	4	5	4	2	6	2	0	1	6	12	1	7	8
KHOIBONP_00720_hypothetical_protein	990	0	2	2	0	0	0	0	5	1	4	0	4	0	0	2	4	2	2	0	0	4	0	0	2	0
KHOIBONP_00721_hypothetical_protein	213	3	2	4	3	4	5	3	2	2	5	3	1	0	2	5	4	1	0	1	3	2	2	1	6	4
KHOIBONP_00722_HTH_type_transcriptional_regulator_PgrR	888	0	7	10	10	6	3	5	10	7	6	2	8	2	6	12	2	0	11	0	9	6	4	1	13	14
KHOIBONP_00723_Aldo_keto_reductase_IolS	1095	3	12	10	2	8	13	0	12	6	9	4	8	8	6	12	4	4	8	9	6	12	11	4	16	15
KHOIBONP_00724_hypothetical_protein	294	2	4	4	7	8	4	2	6	6	3	8	7	6	9	3	3	10	1	7	7	9	13	3	3	3
KHOIBONP_00725_HTH_type_transcriptional_regulator_ZntR	447	2	1	1	3	2	3	3	2	0	2	4	3	4	2	5	2	0	3	3	2	2	2	1	4	2
KHOIBONP_00726_Zinc_cadmium_lead_transporting_P_type_ATPase	2217	8	13	9	17	17	15	12	10	16	12	16	14	4	8	13	18	9	18	19	16	8	18	4	15	16
KHOIBONP_00727_Aquaporin_Z_2	735	0	0	2	0	0	6	0	0	2	4	2	4	2	0	2	4	2	1	0	0	0	0	0	4	0
KHOIBONP_00728_Undecaprenyl_diphosphatase	804	9	13	8	13	13	23	14	17	13	11	12	14	16	24	26	36	15	27	21	22	6	27	12	25	20
KHOIBONP_00729_hypothetical_protein	309	0	0	5	2	1	3	2	7	4	2	0	2	0	2	2	2	3	1	0	1	5	0	3	11	0
KHOIBONP_00730_hypothetical_protein	366	2	7	10	10	5	3	4	10	20	6	0	8	8	2	8	6	6	4	4	8	9	15	0	10	5
KHOIBONP_00731_hypothetical_protein	1917	2	3	11	2	17	8	4	10	12	3	8	1	8	2	8	9	12	0	2	5	14	9	8	12	7
KHOIBONP_00732_hypothetical_protein	1272	73	96	89	62	93	146	81	120	124	158	72	170	159	72	88	104	46	83	120	97	78	182	102	140	158
KHOIBONP_00733_hypothetical_protein	234	0	4	3	1	2	2	0	1	2	2	0	2	1	0	2	2	1	2	0	0	0	1	1	4	0
KHOIBONP_00734_Succinate_semialdehyde_dehydrogenase_NADP_GabD	297	3	1	4	7	2	10	0	5	4	4	2	0	7	2	1	2	0	1	2	4	6	6	1	10	10
KHOIBONP_00735_putative_tartrate_dehydrogenase_decarboxylase_TtuC	1026	44	70	62	49	57	84	36	63	61	66	78	89	87	54	72	60	79	51	74	69	55	95	35	88	115
KHOIBONP_00736_NADP_NAD_dependent_aldehyde_dehydrogenase_PuuC	639	14	12	5	12	15	13	8	12	8	13	11	19	20	7	13	19	12	11	8	10	10	16	3	23	20
KHOIBONP_00737_hypothetical_protein	1443	0	2	0	2	2	4	2	6	3	0	0	2	0	4	2	2	4	3	4	2	2	7	3	6	6
KHOIBONP_00738_hypothetical_protein	1173	4	4	12	8	16	7	4	18	4	1	6	0	7	2	4	14	2	10	2	3	10	0	12	11	4
KHOIBONP_00739_3_keto_5_aminohexanoate_cleavage_enzyme	708	0	2	2	0	2	0	4	1	2	1	0	0	2	2	3	0	2	5	3	2	1	2	0	5	2
KHOIBONP_00740_Glycine_betaine_transporter_OpuD	1716	28	44	57	74	70	45	46	65	21	40	73	46	86	66	88	68	69	63	128	120	91	162	32	63	50
KHOIBONP_00741_hypothetical_protein	624	13	9	24	15	19	22	16	28	11	9	2	4	7	13	14	15	11	9	10	19	25	16	6	19	12
KHOIBONP_00742_hypothetical_protein	1224	6	24	38	17	33	26	23	41	35	13	11	8	21	18	14	34	19	20	18	28	30	41	19	51	34
KHOIBONP_00743_putative_ribonucleotide_transport_ATP_binding_protein_mkl	765	0	15	21	18	13	21	18	10	21	10	6	4	15	5	6	16	6	28	10	8	18	15	9	18	10
KHOIBONP_00744_hypothetical_protein	1080	29	74	113	67	114	78	63	147	93	73	31	25	59	63	62	96	57	93	50	63	76	96	65	101	68
KHOIBONP_00745_Cyclic_beta_1_2_glucan_synthase_NdvB	8217	93	189	241	221	238	205	162	330	204	185	134	85	161	121	147	149	247	237	166	241	194	403	135	263	294
KHOIBONP_00746_hypothetical_protein	222	4	9	9	6	4	11	6	15	10	3	1	9	4	3	6	6	4	5	3	5	7	6	6	7	12
KHOIBONP_00747_Nitrogen_fixation_regulation_protein_FixK	738	7	24	32	48	48	29	29	57	33	18	20	29	31	20	28	25	16	38	49	35	29	80	31	43	36
KHOIBONP_00748_hypothetical_protein	228	21	43	39	25	38	36	29	33	21	24	39	61	75	42	33	23	36	43	59	59	41	69	52	54	59
KHOIBONP_00749_hypothetical_protein	657	7	27	23	23	21	29	13	15	24	20	23	15	40	21	23	40	9	23	25	21	45	48	10	36	31
KHOIBONP_00750_hypothetical_protein	1008	3	7	19	10	16	13	6	13	9	8	4	14	2	12	14	14	5	15	6	4	6	7	5	22	18
KHOIBONP_00751_putative_ABC_transporter_permease_protein	1056	2	4	6	3	8	4	0	9	9	1	4	2	2	0	4	3	2	3	4	4	4	14	3	21	6
KHOIBONP_00752_Fe3_dicitrate_transport_ATP_binding_protein_FecE	765	0	6	21	5	27	9	7	27	7	18	1	3	4	6	14	11	10	16	7	5	13	9	9	18	8
KHOIBONP_00753_tRNA_Glytcc	74	0	1	1	0	2	0	0	2	0	0	0	0	2	0	1	0	0	1	0	0	0	1	4	1	0
KHOIBONP_00754_tRNA_specific_adenosine_deaminase	453	2	11	2	2	9	15	4	7	5	6	9	8	7	4	8	3	2	14	8	8	0	14	2	4	6
KHOIBONP_00755_hypothetical_protein	1734	18	37	49	31	55	34	27	41	42	39	39	36	74	27	32	47	48	38	62	63	33	69	27	53	33
KHOIBONP_00756_hypothetical_protein	177	5	15	31	45	35	40	6	31	12	23	8	17	18	23	56	33	20	24	13	16	38	27	8	39	23
KHOIBONP_00757_High_affinity_zinc_uptake_system_protein_ZnuA	954	0	0	8	9	6	10	4	4	6	10	4	18	4	4	14	1	2	1	15	3	8	23	4	13	16
KHOIBONP_00758_Zinc_uptake_regulation_protein	507	1	1	8	5	2	3	3	7	4	5	0	1	2	4	3	3	0	2	2	1	0	10	2	8	5
KHOIBONP_00759_Zinc_import_ATP_binding_protein_ZnuC	786	1	6	3	10	4	6	0	16	6	6	1	4	4	1	5	1	4	6	4	6	8	12	4	7	1
KHOIBONP_00760_High_affinity_zinc_uptake_system_membrane_protein_ZnuB	783	0	4	5	5	4	11	4	8	2	2	6	0	5	17	9	7	5	4	2	3	10	8	8	7	5
KHOIBONP_00761_hypothetical_protein	204	595	1208	777	1120	1107	1164	650	1410	976	798	1193	1257	1803	744	946	1123	884	906	1211	1182	1177	1919	803	1418	1290
KHOIBONP_00762_hypothetical_protein	663	38	77	51	51	49	57	31	83	55	35	58	52	61	55	76	55	36	48	65	40	54	61	41	76	70
KHOIBONP_00763_hypothetical_protein	2187	91	190	176	145	156	183	134	202	205	127	137	186	221	140	176	175	152	207	152	162	188	247	105	226	185
KHOIBONP_00764_hypothetical_protein	588	19	45	35	34	30	31	20	43	57	45	47	38	45	18	43	36	27	37	47	46	41	58	36	59	41
KHOIBONP_00765_hypothetical_protein	1014	18	36	64	69	68	53	36	82	48	52	29	18	62	52	54	55	33	65	28	51	50	41	35	77	52
KHOIBONP_00766_L_serine_dehydratase_1	1383	17	53	34	41	71	57	25	59	61	34	24	26	49	44	29	41	41	53	36	27	39	55	38	92	59
KHOIBONP_00767_putative_tRNA_dihydrouridine_synthase	1002	9	24	27	27	36	21	10	38	21	24	10	19	18	13	33	24	22	46	27	21	19	43	45	24	25
KHOIBONP_00768_Adaptive_response_sensory_kinase_SasA	1113	6	6	7	6	11	17	4	10	10	6	3	14	17	14	16	8	9	20	5	7	5	20	23	22	6
KHOIBONP_00769_DNA_binding_transcriptional_regulator_NtrC	1446	17	29	23	18	30	20	16	28	27	17	7	31	19	20	43	26	32	38	34	26	40	30	131	40	22
KHOIBONP_00770_Adaptive_response_sensory_kinase_SasA	2262	60	109	155	147	140	146	63	213	118	113	94	68	84	74	135	124	77	155	82	92	94	155	89	152	118
KHOIBONP_00771_Regulatory_protein_AtoC	1392	37	74	42	62	58	64	29	59	70	50	39	49	59	41	57	59	42	74	61	43	59	85	45	78	74
KHOIBONP_00772_Trk_system_potassium_uptake_protein_TrkA	1377	21	55	68	43	73	67	34	98	93	62	29	43	61	52	71	58	65	76	66	42	65	88	41	84	53
KHOIBONP_00773_Trk_system_potassium_uptake_protein_TrkG	1632	20	38	39	31	22	14	22	55	36	28	34	10	35	14	34	36	33	48	13	32	26	54	24	46	59
KHOIBONP_00774_RNA_binding_protein_Hfq	234	63	155	120	135	133	155	61	187	130	104	84	135	151	114	116	129	113	133	120	99	121	181	90	175	118
KHOIBONP_00775_GTPase_HflX	1392	111	271	332	321	258	257	122	402	253	199	220	132	216	184	293	268	136	319	147	175	257	303	148	312	199
KHOIBONP_00776_Fructokinase	912	17	45	60	46	62	56	31	52	41	31	47	72	75	39	41	62	31	43	59	67	49	85	25	90	71
KHOIBONP_00777_hypothetical_protein	1152	2	17	19	14	33	22	8	16	19	4	18	16	28	19	20	19	9	20	13	13	22	35	7	17	23
KHOIBONP_00778_hypothetical_protein	1095	21	50	39	61	66	62	38	57	56	59	51	73	73	43	39	95	47	97	58	70	87	100	44	72	57
KHOIBONP_00779_hypothetical_protein	1017	17	41	56	51	40	42	30	84	42	31	11	28	63	41	33	48	48	40	43	52	76	61	34	39	28
KHOIBONP_00780_TelA_like_protein	1185	87	215	266	230	265	250	150	286	212	127	131	254	268	229	254	258	184	269	161	256	300	323	135	273	214
KHOIBONP_00781_Fatty_acid_oxidation_complex_subunit_alpha	2172	58	99	120	100	146	116	97	155	101	102	57	96	117	90	99	94	87	125	118	158	98	171	79	144	130
KHOIBONP_00782_Putative_acyltransferase	1212	14	62	79	84	77	66	37	88	52	66	24	44	58	48	69	66	42	57	75	61	61	97	53	106	49
KHOIBONP_00783_Disulfide_bond_oxidoreductase_YfcG	642	3	14	48	47	24	38	14	43	29	18	11	13	24	24	21	28	19	44	27	21	40	21	17	38	27
KHOIBONP_00784_3_methylmercaptopropionyl_CoA_dehydrogenase	1779	50	116	230	232	279	179	79	327	166	136	59	115	185	215	272	176	116	242	158	133	301	165	74	347	106
KHOIBONP_00785_hypothetical_protein	393	36	51	118	101	96	94	52	133	78	63	38	32	42	108	107	95	47	96	39	65	87	51	40	144	69
KHOIBONP_00786_hypothetical_protein	378	16	31	45	33	47	26	20	60	26	22	26	45	66	36	47	83	21	42	49	41	40	43	13	48	34
KHOIBONP_00787_hypothetical_protein	426	11	5	12	15	6	17	11	16	17	4	7	16	15	12	21	16	12	12	12	21	14	12	13	10	19
KHOIBONP_00788_hypothetical_protein	501	2	9	24	15	12	15	6	14	6	4	8	11	15	12	10	18	14	18	11	8	12	14	3	18	9
KHOIBONP_00789_DNA_damage_inducible_protein_F	1299	4	6	12	16	10	13	8	17	11	14	11	5	21	5	24	16	17	11	12	10	16	24	2	17	15
KHOIBONP_00790_Cytochrome_b561_	543	6	9	9	14	6	14	10	24	11	8	9	7	6	8	17	19	7	23	17	8	11	33	13	22	24
KHOIBONP_00791_hypothetical_protein	315	35	63	42	72	46	86	35	50	31	42	41	59	67	66	71	60	73	57	55	34	59	77	27	57	69
KHOIBONP_00792_Phosphoribosylaminoimidazole_succinocarboxamide_synthase	762	88	181	191	192	226	250	119	221	179	149	241	248	328	170	193	212	203	168	222	245	181	331	152	314	259
KHOIBONP_00793_Phosphoribosylformylglycinamidine_synthase_subunit_PurS	240	24	52	43	33	28	34	19	28	33	29	34	42	55	27	36	38	34	41	37	47	50	52	20	46	48
KHOIBONP_00794_Octopine_permease_ATP_binding_protein_P	798	39	58	95	64	91	59	70	121	95	68	46	79	87	101	63	105	53	89	68	86	100	118	56	136	87
KHOIBONP_00795_Nopaline_binding_periplasmic_protein	735	97	177	144	104	131	183	92	132	140	136	105	202	209	144	152	138	83	111	155	168	126	177	110	180	186
KHOIBONP_00796_Histidine_transport_system_permease_protein_HisQ	882	21	40	49	37	54	37	27	51	51	43	62	39	46	36	51	51	28	50	31	37	37	50	34	57	62
KHOIBONP_00797_Histidine_transport_system_permease_protein_HisM	825	13	19	19	15	12	21	13	23	13	16	12	13	18	23	24	14	13	19	9	10	17	24	8	20	20
KHOIBONP_00798_Gamma_glutamylputrescine_synthetase_PuuA	1332	9	17	46	21	54	51	23	56	34	37	15	30	40	34	65	37	39	70	33	48	38	56	34	64	44
KHOIBONP_00799_DNA_ligase	1008	20	51	66	68	62	78	17	70	56	39	19	46	40	45	67	48	26	76	31	41	75	57	30	67	57
KHOIBONP_00800_hypothetical_protein	549	10	49	62	55	31	44	23	50	38	34	10	13	33	24	32	42	15	60	8	17	31	8	15	37	29
KHOIBONP_00801_Methyl_viologen_resistance_protein_SmvA	1524	6	8	8	10	11	15	6	8	7	12	5	2	14	4	12	7	2	5	10	10	8	11	12	13	13
KHOIBONP_00802_hypothetical_protein	1131	59	118	177	133	179	145	96	183	173	192	102	58	90	104	77	113	120	138	104	164	142	218	117	170	142
KHOIBONP_00803_hypothetical_protein	1875	17	24	40	37	26	46	22	51	58	20	13	9	21	13	23	13	27	52	18	21	39	37	22	56	20
KHOIBONP_00804_tRNA_Alaggc	76	0	1	0	0	0	0	0	0	0	0	1	0	1	2	0	0	1	0	0	0	0	0	1	4	0
KHOIBONP_00805_hypothetical_protein	318	14	34	33	42	53	53	32	34	30	36	53	127	102	41	63	60	42	43	86	62	47	97	42	74	61
KHOIBONP_00806_hypothetical_protein	696	4	7	20	4	0	3	3	4	9	0	4	6	3	0	7	6	7	13	6	6	1	5	0	4	9
KHOIBONP_00807_HTH_type_transcriptional_regulator_McbR	651	0	4	2	3	2	7	4	7	4	6	2	0	0	2	8	4	0	0	2	1	4	2	3	8	3
KHOIBONP_00808_hypothetical_protein	714	3	12	10	23	13	12	10	12	12	11	6	4	13	12	20	9	8	20	13	12	14	26	8	18	27
KHOIBONP_00809_hypothetical_protein	627	12	29	33	25	24	34	33	36	45	35	25	25	45	21	37	43	20	43	32	32	41	46	19	49	37
KHOIBONP_00810_Delta_aminolevulinic_acid_dehydratase	996	20	37	24	28	51	43	24	51	38	43	29	54	51	34	45	46	18	27	55	46	37	53	16	61	100
KHOIBONP_00811_hypothetical_protein	573	3	16	17	19	22	12	7	15	12	15	12	9	18	4	8	17	4	17	17	17	9	20	11	27	10
KHOIBONP_00812_Transcription_repair_coupling_factor	3483	32	69	73	52	92	58	20	60	60	45	53	42	70	66	61	78	49	83	55	61	44	90	30	97	49
KHOIBONP_00813_Isochorismate_synthase_MenF	1131	6	8	12	6	8	18	5	23	10	12	12	8	7	6	14	11	11	14	12	3	5	11	8	12	7
KHOIBONP_00814_hypothetical_protein	642	3	10	5	6	14	7	4	5	17	7	4	8	7	6	4	10	4	9	2	6	0	10	6	17	13
KHOIBONP_00815_ATP_dependent_Clp_protease_ATP_binding_subunit_ClpA	2325	311	701	843	795	820	783	421	963	655	515	409	539	814	558	747	764	548	957	780	777	906	1059	462	1082	666
KHOIBONP_00816_Hydroxyacylglutathione_hydrolase	747	21	55	63	52	40	60	39	51	70	37	27	60	68	19	46	52	35	43	26	59	53	63	49	64	51
KHOIBONP_00817_hypothetical_protein	774	10	16	12	16	16	30	9	17	21	12	22	17	24	8	14	10	13	37	19	23	28	20	10	40	16
KHOIBONP_00818_ATP_synthase_subunit_delta	561	19	48	26	39	33	47	16	34	52	51	38	67	65	42	37	53	41	22	77	60	53	102	30	70	73
KHOIBONP_00819_ATP_synthase_subunit_alpha	1536	264	472	375	376	461	508	240	445	475	420	483	527	612	395	504	487	387	384	586	507	365	781	281	577	641
KHOIBONP_00820_ATP_synthase_gamma_chain	873	165	208	237	177	221	176	117	206	171	160	190	188	229	198	174	201	169	145	225	239	134	339	111	236	239
KHOIBONP_00821_ATP_synthase_subunit_beta	1425	235	473	455	386	453	489	289	508	387	392	471	488	629	433	502	490	381	426	626	532	408	664	312	631	587
KHOIBONP_00822_ATP_synthase_epsilon_chain	450	54	108	121	88	106	123	52	140	122	119	125	138	117	132	122	136	97	120	149	115	113	181	51	114	121
KHOIBONP_00823_hypothetical_protein	348	19	18	12	10	19	38	12	28	25	13	14	19	26	17	22	32	20	21	22	23	23	21	16	36	24
KHOIBONP_00824_2_succinyl_6_hydroxy_2_4_cyclohexadiene_1_carboxylate_synthase	777	21	32	37	32	33	43	26	37	39	28	19	23	40	26	38	38	14	49	32	19	35	35	38	43	49
KHOIBONP_00825_2_hydroxychromene_2_carboxylate_isomerase	597	12	42	46	26	27	37	21	30	45	28	38	32	50	21	30	36	23	32	39	36	44	39	25	43	55
KHOIBONP_00826_Ribose_phosphate_pyrophosphokinase	1020	26	56	54	68	49	52	25	81	51	56	68	87	104	37	70	70	54	73	95	86	55	100	59	81	68
KHOIBONP_00827_Phosphoribosylamine_glycine_ligase	1257	4	32	22	26	34	35	14	37	22	28	29	20	66	34	39	28	28	35	42	36	34	57	10	51	36
KHOIBONP_00828_Exodeoxyribonuclease_7_large_subunit	1599	17	47	52	50	58	41	36	82	34	41	21	38	67	38	72	63	41	85	40	33	75	52	20	105	52
KHOIBONP_00829_Riboflavin_transporter_RfnT	1197	36	70	67	72	94	74	62	129	67	82	40	57	113	45	68	90	81	110	66	80	64	108	55	88	111
KHOIBONP_00830_KHG_KDPG_aldolase	642	47	142	99	96	111	99	49	117	96	87	89	115	163	50	119	130	71	124	92	112	133	177	102	197	160
KHOIBONP_00831_30S_ribosomal_protein_S2	783	299	580	484	472	568	535	312	478	393	367	606	751	805	513	561	629	521	500	698	587	444	851	253	490	600
KHOIBONP_00832_Elongation_factor_Ts	912	177	293	283	310	267	348	139	261	207	229	432	402	511	324	426	339	341	300	390	328	273	475	148	359	352
KHOIBONP_00833_hypothetical_protein	759	2	6	13	3	15	4	2	21	12	6	9	4	5	7	5	3	4	14	11	4	15	15	4	19	8
KHOIBONP_00834_Cytidylate_kinase	588	10	39	30	26	24	19	16	24	15	27	26	18	33	9	25	35	22	41	20	18	21	55	16	32	33
KHOIBONP_00835_Adenine_deaminase	1695	15	46	55	42	61	59	31	50	54	42	33	37	46	38	48	29	43	50	31	37	36	47	29	58	43
KHOIBONP_00836_Imidazole_glycerol_phosphate_synthase_subunit_HisH	630	10	14	14	9	19	27	16	23	22	15	18	12	28	15	18	12	11	27	16	19	17	27	11	13	19
KHOIBONP_00837_Imidazoleglycerol_phosphate_dehydratase	588	10	28	16	41	28	19	16	27	19	20	24	26	20	29	25	26	19	25	41	24	18	27	36	25	30
KHOIBONP_00838_Ktr_system_potassium_uptake_protein_B	1347	6	15	18	6	21	18	11	12	17	4	14	7	18	13	30	14	6	15	8	10	6	22	8	19	15
KHOIBONP_00839_Ktr_system_potassium_uptake_protein_A	657	6	16	6	9	11	14	6	6	13	12	10	12	15	7	7	7	14	6	12	12	6	12	3	20	18
KHOIBONP_00840_Glycine_betaine_proline_choline_transporter	1755	572	845	1054	647	908	808	574	877	798	697	941	676	848	772	732	814	789	599	787	972	700	1219	694	956	922
KHOIBONP_00841_hypothetical_protein	459	26	43	52	38	43	64	22	28	43	14	23	53	54	19	44	40	43	47	49	43	39	67	29	53	64
KHOIBONP_00842_hypothetical_protein	363	10	26	33	12	11	33	16	22	29	20	9	22	23	12	29	21	16	37	32	30	21	50	23	31	37
KHOIBONP_00843_hypothetical_protein	300	7	6	9	8	10	3	3	17	9	10	4	5	5	5	8	13	6	16	11	9	5	15	6	10	9
KHOIBONP_00844_Esterase_YbfF	777	9	15	38	22	26	21	18	33	23	22	23	37	42	10	31	40	21	40	28	26	31	29	19	36	29
KHOIBONP_00845_hypothetical_protein	399	17	19	27	22	14	27	8	26	18	12	11	6	17	14	16	25	13	32	15	18	18	16	14	24	20
KHOIBONP_00846_Inner_membrane_transport_protein_YdhP	1200	36	87	39	58	63	57	42	62	55	45	99	48	116	35	37	32	33	51	83	80	52	107	38	61	46
KHOIBONP_00847_hypothetical_protein	777	12	53	45	24	25	32	27	42	39	19	15	24	36	43	18	42	30	30	25	30	27	57	26	47	46
KHOIBONP_00848_putative_FAD_linked_oxidoreductase	1461	216	435	533	362	511	532	315	621	450	494	334	418	566	358	475	522	362	549	465	495	523	678	279	656	547
KHOIBONP_00849_hypothetical_protein	1038	72	148	139	121	140	180	60	134	157	114	107	84	133	79	139	134	104	157	159	109	158	230	104	186	172
KHOIBONP_00850_Lactate_utilization_protein_A	1296	57	131	146	107	176	184	87	130	148	136	84	104	212	120	131	160	126	101	135	128	83	199	94	183	172
KHOIBONP_00851_Small_heat_shock_protein_IbpA	453	42	75	136	68	84	134	25	102	57	44	41	119	128	122	153	95	58	97	120	106	109	158	40	111	77
KHOIBONP_00852_Recombination_protein_RecR	600	18	33	20	25	28	29	30	34	24	15	26	19	22	8	38	32	16	29	16	22	20	29	17	42	18
KHOIBONP_00853_Nucleoid_associated_protein_YbaB	345	12	19	8	30	24	47	14	48	16	18	11	23	42	21	18	31	14	25	18	13	28	42	9	36	30
KHOIBONP_00854_hypothetical_protein	1785	43	94	109	83	102	122	53	138	96	124	59	61	81	77	97	136	75	124	78	60	111	140	78	152	117
KHOIBONP_00855_Fructose_1_phosphate_phosphatase_YqaB	660	15	23	26	27	29	24	26	23	21	14	30	20	57	32	42	34	22	28	48	40	29	55	20	35	27
KHOIBONP_00856_hypothetical_protein	2022	2	11	10	20	21	12	8	12	14	10	11	7	12	3	8	22	4	23	12	6	12	27	10	21	18
KHOIBONP_00857_PEP_dependent_dihydroxyacetone_kinase_ADP_binding_subunit_DhaL	663	2	5	9	1	15	1	2	8	2	5	6	5	13	4	5	7	13	5	3	4	11	21	2	8	12
KHOIBONP_00858_L_erythrulose_1_kinase	1767	6	33	35	20	25	25	22	36	20	24	16	23	49	22	25	21	36	34	16	28	17	56	12	25	40
KHOIBONP_00859_D_threitol_dehydrogenase	756	6	34	22	18	26	22	25	27	19	24	22	25	26	11	13	19	22	22	23	12	16	36	5	18	36
KHOIBONP_00860_D_threitol_binding_protein	993	39	87	55	64	126	71	55	84	82	79	85	110	119	55	66	96	76	53	91	91	60	219	52	96	169
KHOIBONP_00861_Ribose_import_permease_protein_RbsC	1008	9	8	10	14	6	9	8	16	13	11	12	11	9	6	8	11	13	16	16	16	11	29	9	21	22
KHOIBONP_00862_Ribose_import_ATP_binding_protein_RbsA	1482	7	20	18	23	14	17	17	31	26	17	14	14	12	12	18	14	10	23	5	16	28	20	10	19	42
KHOIBONP_00863_hypothetical_protein	504	11	24	22	21	7	26	6	20	26	18	17	5	12	11	22	24	16	18	22	26	14	32	16	34	13
KHOIBONP_00864_Pantothenate_precursors_transporter_PanS	930	15	26	41	17	26	27	28	40	28	35	25	20	25	15	24	38	30	19	23	30	14	43	15	48	40
KHOIBONP_00865_HTH_type_transcriptional_activator_AmpR	888	10	3	8	12	10	13	6	4	9	8	2	14	12	4	16	2	6	7	3	12	11	14	15	24	8
KHOIBONP_00866_Beta_lactamase	861	3	7	21	5	21	12	20	20	24	17	12	12	9	15	6	7	4	13	7	9	15	20	0	14	13
KHOIBONP_00867_hypothetical_protein	423	13	12	30	24	17	32	9	30	31	28	16	16	18	11	23	26	14	30	28	27	28	30	26	32	24
KHOIBONP_00868_Multidrug_export_protein_EmrA	1026	0	4	0	2	5	2	6	4	0	0	0	2	8	0	1	1	2	4	2	2	3	0	2	8	0
KHOIBONP_00869_hypothetical_protein	1608	6	2	4	0	5	4	0	2	4	3	0	6	2	0	2	0	2	8	0	2	5	0	2	0	2
KHOIBONP_00870_Transcriptional_regulator_SlyA	429	2	3	4	2	1	4	0	5	0	2	0	0	2	1	0	4	0	4	0	0	1	4	4	4	0
KHOIBONP_00871_Glutathione_binding_protein_GsiB	1506	423	591	544	357	429	529	409	444	486	578	693	807	823	461	574	526	356	480	595	550	408	1045	532	612	802
KHOIBONP_00872_Alpha_D_ribose_1_methylphosphonate_5_triphosphate_diphosphatase	1137	16	18	15	16	18	20	5	27	27	15	8	27	16	14	14	17	19	17	14	14	22	23	20	29	13
KHOIBONP_00873_hypothetical_protein	666	2	4	6	5	4	12	2	7	13	6	5	2	6	2	4	8	2	9	7	3	10	9	2	8	2
KHOIBONP_00874_Ribose_1_5_bisphosphate_phosphokinase_PhnN	528	2	4	8	2	5	2	0	3	13	2	2	0	0	0	0	4	2	1	1	3	4	6	0	7	2
KHOIBONP_00875_Alpha_D_ribose_1_methylphosphonate_5_triphosphate_synthase_subunit_PhnL	684	0	1	2	4	1	2	4	6	4	3	3	4	2	4	7	4	0	4	0	4	3	2	3	10	2
KHOIBONP_00876_Putative_phosphonates_utilization_ATP_binding_protein_PhnK	759	0	1	8	6	7	6	2	3	1	3	0	0	4	1	5	6	6	2	5	5	3	1	0	7	5
KHOIBONP_00877_Alpha_D_ribose_1_methylphosphonate_5_phosphate_C_P_lyase	861	0	6	10	9	2	9	0	13	8	2	4	6	4	6	0	6	3	16	9	0	8	3	0	7	3
KHOIBONP_00878_Phosphoglycolate_phosphatase	600	5	5	9	7	2	1	0	10	7	3	2	2	2	2	3	2	9	3	4	1	8	9	4	3	2
KHOIBONP_00879_Alpha_D_ribose_1_methylphosphonate_5_triphosphate_synthase_subunit_PhnI	1068	0	0	1	11	8	1	5	9	5	4	4	6	3	7	8	5	5	7	2	8	7	5	2	10	2
KHOIBONP_00880_Alpha_D_ribose_1_methylphosphonate_5_triphosphate_synthase_subunit_PhnH	549	2	9	8	12	6	2	10	7	8	11	2	5	2	5	11	12	2	11	3	7	5	13	6	5	6
KHOIBONP_00881_Alpha_D_ribose_1_methylphosphonate_5_triphosphate_synthase_subunit_PhnG	438	2	2	9	5	15	2	5	9	4	2	3	2	5	4	2	5	0	2	2	6	2	2	3	6	2
KHOIBONP_00882_HTH_type_transcriptional_repressor_YvoA	708	7	22	60	28	36	23	30	35	33	22	19	12	8	35	36	30	15	28	6	10	31	14	13	19	11
KHOIBONP_00883_hypothetical_protein	1314	2	2	8	7	7	10	8	28	11	11	0	0	2	4	10	4	4	23	7	4	16	5	13	9	6
KHOIBONP_00884_hypothetical_protein	846	0	0	0	0	4	0	2	0	4	2	2	0	0	0	0	0	2	0	1	0	0	0	1	4	0
KHOIBONP_00885_putative_phosphite_transport_system_binding_protein_PtxB	900	2	0	0	0	4	2	0	6	0	0	0	2	0	0	0	0	0	0	1	0	0	0	0	0	5
KHOIBONP_00886_Phosphate_import_ATP_binding_protein_PhnC	819	0	2	0	0	0	0	0	0	2	0	0	0	0	2	2	2	0	0	2	2	0	0	0	0	0
KHOIBONP_00887_Heme_transporter_BhuA	1935	5	12	36	26	12	24	16	20	19	13	16	19	27	16	24	23	16	32	23	15	30	41	4	24	32
KHOIBONP_00888_hypothetical_protein	4620	60	136	156	135	136	134	60	224	148	137	57	79	117	104	164	122	118	210	97	120	163	156	72	210	122
KHOIBONP_00889_6_phosphogluconate_phosphatase	651	11	16	7	9	5	2	3	7	4	7	1	11	7	6	11	9	8	13	10	11	5	12	14	7	13
KHOIBONP_00890_Transcriptional_regulator_LsrR	957	4	3	6	1	10	10	4	0	10	6	2	5	2	7	5	0	2	10	2	0	3	9	0	8	3
KHOIBONP_00891_hypothetical_protein	1326	718	1350	1204	920	1731	1997	1267	1602	2162	2156	1192	1831	1725	1205	1244	1692	1302	1401	2761	2091	1503	3891	1345	2676	3667
KHOIBONP_00892_Trehalose_transport_system_permease_protein_SugA	870	94	156	197	146	228	254	215	268	361	329	105	152	186	139	179	248	154	184	313	248	239	516	214	423	475
KHOIBONP_00893_L_arabinose_transport_system_permease_protein_AraQ	825	86	149	148	114	208	194	171	214	261	252	127	148	203	158	134	202	176	172	291	329	195	518	199	357	412
KHOIBONP_00894_Maltose_maltodextrin_import_ATP_binding_protein_MalK	1005	105	235	186	154	255	239	171	294	313	348	127	148	269	138	182	229	242	212	367	390	242	552	274	396	439
KHOIBONP_00895_Sorbitol_dehydrogenase	768	40	76	91	74	102	107	66	113	128	123	82	49	83	64	62	77	91	117	150	113	114	260	103	199	171
KHOIBONP_00896_Mannitol_2_dehydrogenase	1482	48	84	76	82	125	145	119	165	173	202	86	86	112	79	89	96	120	110	155	191	158	364	154	206	267
KHOIBONP_00897_Demethylphylloquinone_reductase_NdbB	1077	6	9	7	5	6	14	10	8	8	17	2	3	4	10	8	6	8	14	8	9	6	27	9	17	14
KHOIBONP_00898_hypothetical_protein	2250	4	2	6	0	10	12	2	7	1	5	2	2	6	5	2	2	2	9	2	4	4	6	4	4	2
KHOIBONP_00899_Putative_membrane_bound_redox_modulator_Alx	1002	25	48	98	36	89	90	33	103	80	32	38	30	38	38	41	52	28	64	33	23	53	53	40	119	76
KHOIBONP_00900_hypothetical_protein	372	0	2	0	1	0	4	0	0	1	0	0	0	0	0	1	2	0	0	0	2	0	1	0	3	1
KHOIBONP_00901_Sensor_histidine_kinase_RcsC	2817	0	8	8	4	14	0	0	23	2	4	2	2	2	5	11	11	2	3	2	11	4	9	5	9	8
KHOIBONP_00902_Response_regulator_PleD	975	0	1	0	2	2	2	2	2	8	7	2	2	6	2	6	5	0	6	0	2	0	4	2	6	0
KHOIBONP_00903_putative_D_D_dipeptide_binding_periplasmic_protein_DdpA	1599	195	336	212	156	221	244	139	226	237	207	312	382	321	216	219	286	165	206	173	192	152	322	214	232	264
KHOIBONP_00904_Dipeptide_transport_system_permease_protein_DppB	1071	85	116	147	67	98	113	81	85	99	79	94	93	116	85	108	120	50	88	70	90	86	129	104	100	106
KHOIBONP_00905_putative_D_D_dipeptide_transport_system_permease_protein_DdpC	924	46	62	83	41	52	46	28	48	66	55	52	42	92	33	61	48	20	55	37	49	42	77	39	64	47
KHOIBONP_00906_Oligopeptide_transport_ATP_binding_protein_OppD	840	27	16	47	13	24	26	4	26	24	10	24	27	36	5	27	16	31	23	17	19	18	49	22	29	20
KHOIBONP_00907_Oligopeptide_transport_ATP_binding_protein_OppF	762	8	24	28	12	31	22	13	37	20	17	28	23	25	25	17	36	26	28	21	12	17	27	25	30	24
KHOIBONP_00908_Succinyl_diaminopimelate_desuccinylase	1392	37	45	76	41	73	53	21	62	69	38	53	52	59	49	47	68	29	62	48	42	53	71	35	47	41
KHOIBONP_00909_tRNA_Argtct	77	0	2	0	0	0	0	0	0	1	0	0	0	1	0	0	0	0	0	0	0	0	1	0	0	0
KHOIBONP_00910_hypothetical_protein	297	91	160	137	218	193	252	88	152	151	142	174	330	419	193	242	217	226	209	473	232	247	539	88	329	340
KHOIBONP_00911_putative_N_acetyltransferase_YsnE	462	3	17	13	17	20	31	11	13	10	21	10	18	30	10	13	12	20	18	16	17	20	22	7	17	26
KHOIBONP_00912_2_aminoethylphosphonate_pyruvate_transaminase	1140	32	81	58	43	48	59	29	46	65	39	36	30	31	33	71	50	42	38	54	46	46	55	38	76	58
KHOIBONP_00913_hypothetical_protein	708	9	36	16	20	24	12	4	22	22	14	18	16	27	33	30	15	17	28	13	22	18	48	13	38	16
KHOIBONP_00914_Gamma_glutamylputrescine_synthetase_PuuA	1356	35	76	69	57	96	100	52	113	71	72	75	78	128	71	112	109	71	95	69	83	96	154	44	141	132
KHOIBONP_00915_Gamma_glutamylputrescine_oxidoreductase	1296	18	46	41	36	46	48	24	64	36	37	29	35	41	17	37	48	35	37	28	34	44	69	24	75	39
KHOIBONP_00916_hypothetical_protein	444	5	12	11	16	9	19	10	13	9	13	11	15	19	8	31	26	9	16	24	16	19	27	9	30	20
KHOIBONP_00917_hypothetical_protein	294	2	4	4	3	4	8	2	5	3	6	0	2	6	0	2	10	3	5	4	8	2	3	3	9	2
KHOIBONP_00918_Trans_2_3_dihydro_3_hydroxyanthranilate_isomerase	858	2	3	15	11	6	8	10	17	4	5	4	15	12	10	15	13	6	15	9	11	12	27	13	12	17
KHOIBONP_00919_Polyphosphate_NDP_phosphotransferase_1	903	13	23	16	23	8	23	7	14	13	8	10	12	19	25	26	16	15	13	13	17	16	20	12	26	28
KHOIBONP_00920_hypothetical_protein	465	2	18	2	6	6	10	5	12	15	5	1	2	9	7	8	8	3	9	2	10	14	9	6	23	7
KHOIBONP_00921_hypothetical_protein	297	8	12	17	10	16	17	9	28	16	6	7	13	18	16	12	15	7	15	18	9	20	18	9	18	20
KHOIBONP_00922_Histidinol_phosphate_aminotransferase	963	2	17	19	8	16	6	4	17	10	16	4	8	5	14	18	14	11	23	13	2	16	21	21	30	25
KHOIBONP_00923_hypothetical_protein	504	8	13	14	16	21	8	11	12	12	17	8	16	18	14	18	11	8	39	11	16	32	10	14	30	9
KHOIBONP_00924_Pyrroline_5_carboxylate_reductase	810	10	31	29	18	26	21	11	48	29	22	32	29	22	13	35	33	9	56	22	24	25	28	10	46	19
KHOIBONP_00925_putative_chaperone_CsaA	330	1	4	6	5	7	8	3	15	2	7	3	4	8	8	13	8	1	11	11	0	3	7	0	6	0
KHOIBONP_00926_Glycerate_dehydrogenase	948	2	19	26	12	15	8	3	17	14	10	19	18	26	5	28	26	5	12	17	12	6	13	6	32	14
KHOIBONP_00927_hypothetical_protein	198	46	91	63	143	151	118	64	117	54	82	134	195	271	87	155	115	129	110	207	160	140	272	42	110	75
KHOIBONP_00928_Magnesium_transport_protein_CorA	963	3	18	22	25	29	23	10	24	14	13	12	13	23	13	18	20	12	33	25	13	16	38	14	19	20
KHOIBONP_00929_hypothetical_protein	279	4	20	8	15	12	26	6	20	16	13	19	6	17	14	17	26	19	23	8	8	17	18	12	33	20
KHOIBONP_00930_Protease_PrtS	1071	17	41	35	31	29	34	19	75	34	29	21	32	45	19	33	43	22	65	46	39	50	58	37	84	51
KHOIBONP_00931_sn_glycerol_3_phosphate_import_ATP_binding_protein_UgpC	1008	52	46	62	41	62	63	48	66	68	46	66	84	95	43	62	81	43	39	33	53	28	65	36	61	61
KHOIBONP_00932_hypothetical_protein	849	27	65	87	56	46	65	46	61	55	59	62	61	69	43	37	69	29	62	45	56	62	70	39	84	66
KHOIBONP_00933_sn_glycerol_3_phosphate_transport_system_permease_protein_UgpA	879	37	55	82	32	89	83	48	61	55	62	70	60	61	66	51	63	35	55	86	69	34	89	42	69	66
KHOIBONP_00934_sn_glycerol_3_phosphate_binding_periplasmic_protein_UgpB	1314	383	449	536	314	534	463	283	344	442	307	517	770	614	457	430	444	350	329	396	507	290	705	288	491	590
KHOIBONP_00935_Inner_membrane_protein_YedI	1002	18	30	17	26	27	23	17	23	14	10	17	33	37	10	18	14	30	16	33	30	15	50	7	31	22
KHOIBONP_00936_hypothetical_protein	567	34	68	69	67	112	128	57	68	64	58	85	126	180	104	135	112	106	83	205	135	103	239	47	103	123
KHOIBONP_00937_hypothetical_protein	705	7	46	47	30	33	37	19	42	42	25	33	12	22	13	41	50	23	37	28	17	47	48	19	40	30
KHOIBONP_00938_ECF_RNA_polymerase_sigma_factor_SigK	555	23	34	48	22	31	43	27	47	51	37	18	14	41	20	29	41	26	49	38	21	34	58	34	61	52
KHOIBONP_00939_Aerobic_cobaltochelatase_subunit_CobS	972	136	291	279	269	272	276	136	353	215	246	242	361	395	276	282	345	230	296	295	272	271	411	212	410	327
KHOIBONP_00940_Aerobic_cobaltochelatase_subunit_CobT	1869	69	276	250	248	197	227	122	287	241	196	120	181	281	138	231	293	177	286	200	154	244	373	172	357	295
KHOIBONP_00941_hypothetical_protein	813	4	18	12	8	15	13	9	38	13	12	4	2	3	13	13	11	5	15	5	13	14	23	16	33	20
KHOIBONP_00942_hypothetical_protein	849	1	14	2	4	15	12	1	7	6	7	9	8	13	15	3	7	4	10	13	8	11	12	7	20	13
KHOIBONP_00943_hypothetical_protein	318	66	85	61	66	102	79	47	42	63	68	59	182	208	76	110	108	61	72	109	109	85	183	39	103	114
KHOIBONP_00944_hypothetical_protein	807	33	70	49	68	65	85	51	69	69	65	58	66	101	59	72	95	51	81	64	84	64	141	67	124	103
KHOIBONP_00945_hypothetical_protein	663	5	18	28	27	18	23	15	21	27	23	25	8	27	17	16	33	11	26	15	24	38	43	14	34	23
KHOIBONP_00946_Aspartate_tRNAAsp_Asn_ligase	1776	62	104	120	64	107	124	64	118	110	103	98	122	185	81	128	128	118	93	184	133	123	190	58	155	146
KHOIBONP_00947_hypothetical_protein	1368	20	46	51	44	32	60	24	68	58	58	22	29	36	39	34	43	39	50	42	21	48	73	33	73	57
KHOIBONP_00948_hypothetical_protein	1176	15	7	19	24	32	26	14	37	18	18	19	10	29	23	21	16	10	32	31	16	42	47	23	49	34
KHOIBONP_00949_Regulator_of_RpoS	753	2	10	7	4	0	2	4	8	7	4	4	7	4	6	2	3	6	2	4	5	13	6	4	11	9
KHOIBONP_00950_hypothetical_protein	405	9	10	10	10	23	10	9	29	6	9	15	21	24	7	22	15	14	12	19	21	12	17	8	15	28
KHOIBONP_00951_hypothetical_protein	270	6	5	12	12	9	12	11	12	6	9	6	12	13	9	14	13	14	16	12	10	14	16	15	22	5
KHOIBONP_00952_Sulfate_transporter_CysZ	717	11	21	25	40	41	25	13	36	33	28	16	14	23	16	39	23	29	32	38	23	38	51	20	36	35
KHOIBONP_00953_Putative_NADPH_nitroreductase_YdjA	573	14	11	32	36	42	27	21	43	38	31	30	25	33	19	18	34	21	9	36	34	39	40	20	58	53
KHOIBONP_00954_hypothetical_protein	246	1	6	8	5	9	11	3	11	9	4	5	4	12	6	2	6	1	4	15	7	3	12	4	17	9
KHOIBONP_00955_Beta_barrel_assembly_enhancing_protease	771	12	39	38	34	44	51	20	48	37	27	19	21	30	24	35	48	37	66	50	35	53	61	27	65	36
KHOIBONP_00956_hypothetical_protein	372	10	28	11	34	43	34	18	51	27	14	34	21	51	23	31	27	21	16	32	31	32	52	29	59	59
KHOIBONP_00957_Acetolactate_synthase_isozyme_3_small_subunit	561	20	43	68	45	44	66	33	46	39	33	44	49	63	27	64	51	28	64	42	56	49	93	22	58	60
KHOIBONP_00958_Acetolactate_synthase_isozyme_3_large_subunit	1755	87	114	127	127	125	186	76	151	137	103	120	173	225	117	125	155	137	196	146	136	104	223	74	184	178
KHOIBONP_00959_Aspartate_glutamate_leucyltransferase	840	13	25	17	18	35	24	12	27	5	15	15	11	16	10	21	23	14	26	13	15	26	25	22	36	21
KHOIBONP_00960_Bifunctional_glutamine_synthetase_adenylyltransferase_adenylyl_removing_enzyme	2802	18	26	45	24	28	42	20	50	22	46	16	22	40	14	22	60	30	49	36	20	32	39	28	50	34
KHOIBONP_00961_hypothetical_protein	2136	2	6	12	2	10	4	6	12	6	10	4	3	2	1	9	4	4	12	5	4	16	18	4	15	9
KHOIBONP_00962_Carbamoyl_phosphate_synthase_small_chain	1149	33	69	76	69	70	91	41	109	83	45	81	79	131	69	113	98	87	109	110	94	85	167	78	123	100
KHOIBONP_00963_putative_protein_YqeY	462	19	25	28	25	29	22	13	41	22	11	12	39	34	21	35	27	11	15	36	27	12	43	17	31	38
KHOIBONP_00964_hypothetical_protein	189	8	16	6	16	16	21	6	19	15	7	11	32	26	14	16	25	4	16	19	12	13	30	3	18	16
KHOIBONP_00965_hypothetical_protein	495	5	14	5	13	13	18	14	18	7	5	16	9	19	7	15	9	9	20	26	19	7	29	12	21	14
KHOIBONP_00966_Cytochrome_c_oxidase_subunit_1_beta	1677	350	777	735	587	765	781	524	885	726	577	616	584	789	674	582	745	654	693	777	830	721	1172	534	916	893
KHOIBONP_00967_Cytochrome_c_550	441	76	171	109	160	128	207	88	222	143	123	85	131	208	102	163	241	97	215	223	164	185	310	129	264	199
KHOIBONP_00968_Octanoyltransferase	645	11	17	30	16	26	18	6	15	14	14	8	17	20	15	27	23	14	24	30	27	11	51	22	21	22
KHOIBONP_00969_tRNA_Leugag	87	1	3	1	0	0	2	0	1	0	1	2	0	1	3	2	4	1	1	2	2	1	5	2	2	3
KHOIBONP_00970_hypothetical_protein	1101	5	24	25	16	35	38	13	36	35	14	10	7	12	14	19	16	11	32	16	15	23	32	14	23	28
KHOIBONP_00971_hypothetical_protein	717	4	7	0	8	5	4	3	13	5	0	0	4	2	4	6	2	0	8	9	1	3	7	3	8	5
KHOIBONP_00972_hypothetical_protein	603	8	9	7	7	10	5	6	7	5	6	6	7	6	3	7	6	0	7	2	5	4	5	5	4	10
KHOIBONP_00973_hypothetical_protein	396	3	8	3	2	3	4	0	7	4	4	4	1	2	5	4	5	6	6	4	5	4	7	0	6	3
KHOIBONP_00974_hypothetical_protein	273	7	1	5	5	7	5	4	0	3	2	7	3	4	2	2	0	3	1	4	1	2	1	1	1	4
KHOIBONP_00975_hypothetical_protein	624	4	0	5	7	7	5	0	1	6	0	3	2	0	8	3	4	4	8	4	3	10	3	5	4	2
KHOIBONP_00976_hypothetical_protein	246	53	109	99	101	152	135	59	136	137	110	107	66	154	103	89	81	82	109	99	133	153	175	86	179	138
KHOIBONP_00977_hypothetical_protein	969	2	13	22	8	24	19	4	19	19	14	2	2	8	13	8	17	3	8	10	13	12	25	11	21	16
KHOIBONP_00978_hypothetical_protein	1602	4	9	14	0	8	8	6	22	15	12	4	4	2	6	13	2	6	16	7	2	10	10	11	19	8
KHOIBONP_00979_hypothetical_protein	546	0	0	2	0	0	4	0	2	0	0	2	0	0	0	0	0	0	3	0	0	0	2	1	3	0
KHOIBONP_00980_hypothetical_protein	210	2	1	0	4	0	0	0	2	1	0	2	2	1	1	5	0	2	3	0	3	3	7	3	0	2
KHOIBONP_00981_Prophage_integrase_IntA	1218	9	35	28	40	61	57	29	77	37	35	12	18	21	52	54	26	26	75	29	32	56	34	32	80	43
KHOIBONP_00982_Ethanolamine_ammonia_lyase_heavy_chain	1380	12	45	23	31	35	24	16	56	33	30	17	24	19	10	25	37	24	36	25	17	41	34	23	37	37
KHOIBONP_00983_Ethanolamine_ammonia_lyase_light_chain	729	4	17	5	17	15	10	18	30	13	13	4	10	3	17	13	12	6	13	12	13	16	32	6	13	17
KHOIBONP_00984_Solvent_efflux_pump_outer_membrane_protein_SrpC	1386	6	32	27	16	20	16	10	18	18	11	22	20	22	23	15	20	16	18	18	23	17	26	6	18	17
KHOIBONP_00985_Multidrug_solvent_efflux_pump_membrane_transporter_MepB	3117	37	73	75	43	53	89	31	62	42	62	79	47	90	59	56	76	49	52	64	33	53	58	39	71	55
KHOIBONP_00986_Multidrug_resistance_protein_MexA	1251	14	26	19	16	28	21	12	25	31	18	29	14	37	18	14	39	13	26	13	19	12	16	13	21	23
KHOIBONP_00987_hypothetical_protein	582	19	33	57	48	31	50	20	54	27	31	25	19	32	44	61	40	28	82	18	35	85	26	21	60	24
KHOIBONP_00988_Chemotaxis_response_regulator_protein_glutamate_methylesterase	3402	3	43	66	41	68	47	25	73	56	44	10	40	47	46	81	65	29	92	26	35	84	51	29	117	78
KHOIBONP_00989_Blue_light_activated_histidine_kinase_1	540	9	6	8	15	16	27	11	20	10	8	5	2	15	23	10	18	7	23	13	12	20	20	9	18	11
KHOIBONP_00990_HTH_type_transcriptional_repressor_CytR	1026	2	18	19	19	28	14	6	27	20	14	14	12	25	20	11	14	12	17	6	10	44	25	16	30	20
KHOIBONP_00991_Inosose_dehydratase	1053	9	7	3	4	26	13	7	10	9	8	1	4	4	19	10	17	3	11	2	5	7	11	13	22	14
KHOIBONP_00992_Inositol_2_dehydrogenase_D_chiro_inositol_3_dehydrogenase	1107	3	4	7	5	15	15	9	9	8	1	1	8	4	7	5	10	6	19	0	8	5	13	7	10	12
KHOIBONP_00993_Ribose_import_ATP_binding_protein_RbsA	1506	0	12	0	11	13	6	6	2	7	10	2	3	4	4	6	1	6	5	8	9	5	7	3	7	16
KHOIBONP_00994_Ribose_import_permease_protein_RbsC	996	1	14	12	4	14	10	6	10	9	12	9	2	16	6	10	15	15	6	6	12	8	9	11	22	16
KHOIBONP_00995_hypothetical_protein	936	12	26	14	16	25	14	3	15	19	18	14	38	27	18	31	7	28	21	22	32	8	36	9	24	20
KHOIBONP_00996_hypothetical_protein	903	12	6	8	2	8	8	6	10	10	6	1	0	4	2	4	10	5	6	0	3	16	3	8	3	4
KHOIBONP_00997_Fructose_dehydrogenase_large_subunit	1689	4	10	11	10	4	6	5	8	8	7	4	9	5	6	4	0	1	2	3	13	3	10	2	12	8
KHOIBONP_00998_hypothetical_protein	639	2	2	11	0	3	2	3	6	1	0	5	7	2	0	5	0	2	4	1	0	1	5	0	7	1
KHOIBONP_00999_hypothetical_protein	759	0	2	5	8	3	0	2	7	0	0	7	8	3	6	3	0	0	2	4	4	5	2	0	6	6
KHOIBONP_01000_hypothetical_protein	852	2	15	6	5	15	10	2	13	8	10	6	6	10	5	9	3	6	12	4	2	5	6	1	8	2
KHOIBONP_01001_hypothetical_protein	1485	22	37	23	31	36	40	20	38	36	31	44	51	54	38	39	22	43	38	48	35	27	57	25	48	32
KHOIBONP_01002_2_succinyl_6_hydroxy_2_4_cyclohexadiene_1_carboxylate_synthase	825	18	26	26	28	22	26	18	30	38	30	20	18	24	26	30	39	26	28	23	19	20	46	13	53	30
KHOIBONP_01003_Enoyl_acyl_carrier_protein_reductase_NADH_FabI	789	34	116	107	109	131	125	46	133	88	72	52	94	110	78	130	128	95	126	101	88	108	149	71	163	107
KHOIBONP_01004_3_oxoacyl_acyl_carrier_protein_synthase_1	1230	113	248	270	235	238	238	159	283	257	171	218	231	290	202	291	275	229	248	214	312	228	323	181	288	289
KHOIBONP_01005_3_hydroxydecanoyl_acyl_carrier_protein_dehydratase	510	20	39	44	27	48	31	17	49	40	42	26	41	44	28	43	37	37	44	44	43	40	48	20	25	42
KHOIBONP_01006_hypothetical_protein	876	6	31	21	14	34	43	23	30	23	21	15	18	28	15	34	41	17	34	35	40	19	45	28	56	48
KHOIBONP_01007_hypothetical_protein	723	15	27	25	30	34	32	18	49	22	25	23	38	31	19	41	58	27	34	39	42	30	82	26	72	59
KHOIBONP_01008_Translation_initiation_factor_IF_3	471	104	180	171	158	206	196	102	236	147	132	147	152	210	182	182	208	166	236	124	172	191	278	134	229	187
KHOIBONP_01009_Deoxyuridine_5_triphosphate_nucleotidohydrolase	480	7	27	23	23	21	23	13	32	18	14	6	7	31	23	22	28	15	39	16	22	31	31	15	42	20
KHOIBONP_01010_hypothetical_protein	1053	20	35	36	41	30	33	10	29	24	35	18	27	45	21	28	55	18	37	31	14	36	28	14	31	37
KHOIBONP_01011_Dipeptidyl_carboxypeptidase	2025	86	234	204	136	224	184	102	226	172	165	115	136	262	125	168	203	126	189	164	156	158	271	137	215	218
KHOIBONP_01012_hypothetical_protein	372	7	30	46	44	44	41	31	40	32	25	18	33	31	24	44	28	18	38	23	32	27	34	19	39	30
KHOIBONP_01013_4_hydroxy_2_oxovalerate_aldolase	3435	175	339	295	194	287	284	173	331	317	241	304	348	368	236	240	267	227	294	294	327	253	415	270	396	288
KHOIBONP_01014_UvrABC_system_protein_A	2868	72	155	144	162	149	168	90	175	128	107	97	167	210	155	177	149	146	139	202	142	165	276	85	189	185
KHOIBONP_01015_tRNA_Glygcc	75	0	1	0	0	0	0	0	0	0	0	0	0	0	0	0	0	0	0	0	0	0	0	0	0	0
KHOIBONP_01016_4_methylaminobutanoate_oxidase_formaldehyde_forming	2493	3	32	15	12	26	12	12	16	11	7	6	12	16	8	20	15	14	18	13	22	20	18	10	17	13
KHOIBONP_01017_Pantothenate_synthetase	846	11	42	31	46	44	25	17	32	26	39	34	55	34	47	56	58	26	42	31	60	33	70	32	54	42
KHOIBONP_01018_3_methyl_2_oxobutanoate_hydroxymethyltransferase	810	3	15	24	19	12	18	13	32	22	22	5	25	39	19	21	36	15	15	23	22	16	38	6	32	24
KHOIBONP_01019_Inner_membrane_protein_YbjJ	1143	20	43	36	29	53	37	28	40	33	35	25	21	33	19	46	30	18	55	21	28	46	41	35	51	46
KHOIBONP_01020_Glycerate_dehydrogenase	1005	41	99	77	82	75	85	49	107	95	40	47	111	77	62	65	98	60	84	86	67	100	131	63	120	74
KHOIBONP_01021_hypothetical_protein	552	17	35	38	50	37	29	20	58	24	36	17	30	40	13	29	49	27	45	39	46	38	69	41	55	45
KHOIBONP_01022_NADPH_quinone_oxidoreductase_subunit_3	366	49	116	101	119	157	144	79	148	110	114	119	113	171	106	103	134	99	131	102	98	119	162	62	166	146
KHOIBONP_01023_NADH_quinone_oxidoreductase_subunit_B	534	66	170	210	146	169	177	112	197	153	116	117	144	201	142	207	183	131	226	154	153	180	229	113	215	176
KHOIBONP_01024_NADH_quinone_oxidoreductase_chain_5	621	44	132	142	95	140	143	82	174	130	92	93	134	138	136	144	140	104	135	116	119	155	170	76	156	165
KHOIBONP_01025_NADH_quinone_oxidoreductase_subunit_D	1242	73	226	193	143	206	193	118	287	244	194	202	156	272	163	149	229	194	208	173	211	175	318	144	267	227
KHOIBONP_01026_hypothetical_protein	894	45	127	169	127	166	116	96	159	167	162	93	135	181	97	114	135	119	153	124	127	140	191	92	168	141
KHOIBONP_01027_50S_ribosomal_protein_L21	546	51	66	68	68	56	53	34	84	68	57	55	36	80	36	78	51	41	56	54	71	53	93	44	79	82
KHOIBONP_01028_hypothetical_protein	210	2	7	12	3	11	10	2	8	11	7	4	4	13	8	5	6	3	7	6	10	4	14	5	14	13
KHOIBONP_01029_NADH_quinone_oxidoreductase_chain_1	1296	60	206	172	158	186	190	132	256	191	137	156	149	234	111	169	205	148	204	145	175	154	268	136	225	214
KHOIBONP_01030_hypothetical_protein	402	8	27	22	32	17	20	5	36	23	21	14	32	29	23	13	28	20	21	34	18	29	44	13	29	48
KHOIBONP_01031_NADH_quinone_oxidoreductase_chain_3	2013	77	191	188	123	180	203	115	267	194	155	159	183	288	164	171	210	151	198	201	258	203	299	155	295	226
KHOIBONP_01032_hypothetical_protein	747	56	111	64	58	100	93	57	100	117	67	61	81	117	67	68	71	76	91	70	88	70	128	85	121	119
KHOIBONP_01033_NADH_quinone_oxidoreductase_subunit_H	1032	61	141	131	128	112	115	76	168	101	110	118	100	166	90	130	129	113	118	152	136	122	228	93	149	170
KHOIBONP_01034_NADH_quinone_oxidoreductase_subunit_I	492	34	53	54	29	52	67	33	60	57	39	43	59	49	46	60	53	59	44	67	64	53	79	31	52	52
KHOIBONP_01035_hypothetical_protein	414	14	29	44	28	57	51	21	35	54	31	23	22	28	32	58	61	19	34	37	38	26	51	24	36	43
KHOIBONP_01036_NADH_quinone_oxidoreductase_subunit_J	603	50	61	63	64	66	91	36	59	67	65	68	53	75	64	73	77	54	67	75	71	64	109	62	85	69
KHOIBONP_01037_NADH_quinone_oxidoreductase_subunit_11	306	14	24	25	38	39	34	29	36	39	39	25	20	40	33	22	43	18	26	15	30	42	44	11	50	28
KHOIBONP_01038_NADH_quinone_oxidoreductase_subunit_L	2097	140	247	212	218	250	274	140	303	246	252	198	191	299	180	235	259	238	252	284	252	235	383	163	331	288
KHOIBONP_01039_NADPH_quinone_oxidoreductase_chain_4_1	1554	81	159	188	159	180	197	109	221	182	136	179	116	216	130	176	166	114	180	201	137	185	254	106	231	160
KHOIBONP_01040_NADH_quinone_oxidoreductase_subunit_N	1461	72	156	192	139	160	136	79	183	160	131	121	109	175	99	110	175	95	122	137	157	162	170	88	204	184
KHOIBONP_01041_Bifunctional_ligase_repressor_BirA	735	9	15	24	17	20	22	14	24	24	16	7	12	10	14	15	33	8	22	14	8	16	31	10	28	9
KHOIBONP_01042_Type_III_pantothenate_kinase	780	6	11	8	13	16	22	6	19	20	14	6	7	17	17	7	19	10	19	7	10	13	18	6	21	17
KHOIBONP_01043_Ribonuclease_J1	1677	111	189	260	164	225	262	144	234	247	177	210	279	278	174	243	223	195	196	238	224	171	355	152	314	306
KHOIBONP_01044_tRNA_guanine_N7_methyltransferase	726	10	21	27	25	40	32	9	36	24	29	18	25	40	21	45	30	32	24	26	23	23	46	14	41	31
KHOIBONP_01045_Glutamine_fructose_6_phosphate_aminotransferase_isomerizing	1818	63	138	121	108	127	124	82	111	107	88	125	119	135	86	78	134	110	80	123	112	106	163	92	115	93
KHOIBONP_01046_Bifunctional_protein_GlmU	1344	37	64	53	67	52	75	39	77	49	56	53	85	112	58	81	60	71	74	76	75	50	110	42	75	41
KHOIBONP_01047_Phosphoglycolate_phosphatase	675	6	21	12	18	16	20	7	26	15	31	19	11	28	21	25	30	18	41	28	25	26	21	17	26	34
KHOIBONP_01048_Bacterioferritin	486	18	53	38	49	44	76	37	88	41	37	37	75	47	50	58	59	39	83	66	44	58	84	29	97	81
KHOIBONP_01049_hypothetical_protein	294	13	35	7	43	29	41	5	41	21	29	19	45	31	33	45	44	22	35	44	21	44	60	13	43	42
KHOIBONP_01050_S_adenosylmethionine_tRNA_ribosyltransferase_isomerase	1047	9	8	6	4	11	11	14	12	8	17	4	12	14	2	19	16	13	12	5	17	11	12	4	17	21
KHOIBONP_01051_putative_MFS_type_transporter_YcaD	1260	10	49	63	40	37	60	28	50	36	51	29	42	73	31	40	47	27	44	42	38	45	85	29	76	52
KHOIBONP_01052_Dihydrolipoyl_dehydrogenase	1392	58	119	117	111	134	128	77	172	147	113	123	138	175	156	145	137	139	158	173	177	133	267	104	219	133
KHOIBONP_01053_Acyl_homoserine_lactone_acylase_QuiP	2418	16	58	48	67	50	70	31	98	69	61	55	52	90	45	56	67	37	81	64	50	65	112	53	96	88
KHOIBONP_01054_2_hydroxy_3_oxopropionate_reductase	867	67	126	124	115	113	154	44	143	101	111	94	100	205	102	184	149	55	145	113	113	121	207	87	147	124
KHOIBONP_01055_hypothetical_protein	384	20	38	47	38	43	38	19	44	33	36	19	36	47	30	54	54	25	46	49	40	43	65	28	47	58
KHOIBONP_01056_3_methylmercaptopropionyl_CoA_ligase	1632	23	55	93	73	79	50	27	93	80	53	39	76	81	44	67	73	49	64	57	53	51	100	50	74	68
KHOIBONP_01057_hypothetical_protein	240	0	1	5	3	7	3	2	9	9	0	0	0	4	1	4	8	3	8	2	4	7	8	5	13	6
KHOIBONP_01058_hypothetical_protein	186	0	4	3	1	5	7	0	2	4	3	1	5	1	7	3	3	1	3	3	7	2	3	1	4	1
KHOIBONP_01059_Fumarate_hydratase_class_II	1395	55	121	96	92	102	122	65	116	109	96	111	147	76	137	95	98	105	99	111	102	95	167	79	159	160
KHOIBONP_01060_4_hydroxy_tetrahydrodipicolinate_synthase	888	4	26	23	16	14	22	26	36	26	26	18	21	28	15	28	35	21	37	21	17	20	49	21	29	46
KHOIBONP_01061_hypothetical_protein	486	10	41	27	55	64	52	37	48	26	31	62	75	79	53	53	76	58	47	51	41	47	101	43	76	73
KHOIBONP_01062_3_dehydroshikimate_dehydratase	801	1	2	3	9	3	9	3	4	5	0	0	0	6	2	6	9	6	4	1	1	6	10	0	2	2
KHOIBONP_01063_hypothetical_protein	1233	0	0	5	5	8	1	4	11	4	7	2	0	9	4	13	7	2	4	5	2	10	14	0	3	0
KHOIBONP_01064_2_succinylbenzoate_CoA_ligase	2718	2	6	7	8	6	15	2	10	4	9	0	4	11	8	19	0	11	4	8	2	10	6	4	9	8
KHOIBONP_01065_hypothetical_protein	1701	3	8	14	8	15	9	4	13	4	6	4	0	4	6	15	15	6	17	3	11	2	7	0	17	9
KHOIBONP_01066_hypothetical_protein	339	0	2	1	2	4	2	6	4	3	0	1	2	0	2	2	2	1	3	0	0	2	2	0	3	0
KHOIBONP_01067_Chemotaxis_protein_CheY	390	2	2	1	2	0	2	1	1	3	1	1	5	0	0	1	0	5	2	0	0	4	0	0	1	0
KHOIBONP_01068_Chemotaxis_protein_methyltransferase	873	1	0	3	0	4	4	0	1	2	0	0	0	2	0	2	2	0	3	0	8	0	1	2	5	4
KHOIBONP_01069_Chemotaxis_protein_CheW	471	0	3	2	5	3	2	2	5	2	0	0	4	0	2	5	2	0	0	4	4	2	0	0	3	0
KHOIBONP_01070_Chemotaxis_protein_CheA	2082	2	4	6	0	9	6	2	6	4	0	2	0	3	2	4	8	4	2	0	2	2	4	4	9	6
KHOIBONP_01071_Chemotaxis_protein_CheY_	369	0	0	0	0	0	0	0	0	0	0	0	0	0	0	1	0	2	0	0	0	0	0	0	0	0
KHOIBONP_01072_hypothetical_protein	276	0	2	0	0	2	0	0	4	0	0	0	2	0	0	2	2	0	0	0	0	2	1	0	0	0
KHOIBONP_01073_Chemotaxis_response_regulator_protein_glutamate_methylesterase	975	0	4	0	0	4	2	2	9	3	2	2	2	0	2	0	2	0	11	0	0	0	5	0	2	0
KHOIBONP_01074_Chemoreceptor_glutamine_deamidase_CheD	522	0	1	0	0	2	0	0	6	2	1	0	0	1	0	0	0	0	1	0	0	0	0	0	2	0
KHOIBONP_01075_hypothetical_protein	2199	0	2	6	1	0	8	0	12	5	6	2	2	0	10	4	2	3	4	4	1	5	3	5	4	4
KHOIBONP_01076_Polyamine_aminopropyltransferase	681	12	23	15	15	12	19	2	20	16	14	17	18	27	20	21	18	9	16	28	17	18	54	13	25	17
KHOIBONP_01077_hypothetical_protein	1509	6	11	25	12	22	17	13	18	23	18	8	8	24	7	19	15	10	26	12	2	26	27	8	21	32
KHOIBONP_01078_transfer_messenger_RNA_SsrA	334	1610	3360	2666	4492	3881	4310	1951	6853	3172	2429	1718	3242	4174	3095	2966	4158	2676	3637	2581	2158	3190	4070	2760	4733	4603
KHOIBONP_01079_hypothetical_protein	273	22	59	64	86	76	66	35	53	48	22	53	109	115	91	78	55	72	39	112	88	97	139	25	70	37
KHOIBONP_01080_Aspartate_kinase_Ask_Ect	1419	364	488	626	399	537	575	336	511	528	445	440	434	498	384	434	431	366	368	439	484	339	760	236	469	613
KHOIBONP_01081_L_ectoine_synthase	390	179	170	242	183	268	274	176	189	243	279	218	263	243	270	236	175	190	176	210	270	183	376	150	268	289
KHOIBONP_01082_Diaminobutyrate_2_oxoglutarate_transaminase	1296	333	516	684	378	642	620	383	512	602	614	538	689	533	574	554	440	422	392	511	639	437	775	368	667	727
KHOIBONP_01083_L_2_4_diaminobutyric_acid_acetyltransferase	537	65	99	108	110	85	125	43	107	75	98	110	98	114	152	183	113	67	102	86	105	97	162	42	114	115
KHOIBONP_01084_hypothetical_protein	504	8	25	22	19	16	16	5	32	21	16	10	17	10	17	18	19	18	27	15	22	12	18	6	22	17
KHOIBONP_01085_6_phosphogluconate_dehydrogenase_NADP_dependent_decarboxylating	1401	29	58	45	32	62	41	34	65	45	64	38	63	78	60	71	59	62	63	63	82	31	72	23	56	65
KHOIBONP_01086_hypothetical_protein	444	5	4	9	2	6	3	6	17	9	7	9	4	1	2	8	8	7	14	4	4	3	9	2	7	10
KHOIBONP_01087_Biotin_transporter_BioY	543	30	92	100	76	84	85	42	103	93	67	62	70	102	56	110	104	62	113	72	73	78	140	74	95	100
KHOIBONP_01088_Na_H_antiporter_subunit_A	2286	86	195	201	226	211	217	120	235	177	151	191	158	307	167	226	266	176	173	161	213	217	316	138	245	195
KHOIBONP_01089_Na_H_antiporter_subunit_B	417	15	16	35	32	38	26	12	23	20	30	26	18	25	16	26	36	20	27	32	39	20	48	15	29	46
KHOIBONP_01090_Na_H_antiporter_subunit_C	375	15	14	24	9	26	15	10	19	13	9	20	14	24	27	20	24	17	18	20	21	24	27	5	29	24
KHOIBONP_01091_Na_H_antiporter_subunit_D	1500	48	119	158	139	134	95	99	127	117	81	91	93	135	84	120	136	73	113	102	114	120	170	68	135	113
KHOIBONP_01092_Na_H_antiporter_subunit_E	477	17	44	48	41	49	42	25	60	50	37	24	39	54	38	30	50	37	33	38	47	57	63	18	54	11
KHOIBONP_01093_hypothetical_protein	291	5	16	18	16	19	22	7	41	18	8	24	11	32	10	5	16	17	7	8	11	28	22	14	24	20
KHOIBONP_01094_Na_H_antiporter_subunit_G	360	18	22	42	35	28	33	23	50	31	27	31	25	47	23	36	17	21	23	25	33	37	38	22	33	27
KHOIBONP_01095_Ribonuclease_D	1182	49	151	146	116	130	135	89	185	133	122	135	178	186	123	136	180	114	167	120	156	160	202	129	190	163
KHOIBONP_01096_hypothetical_protein	984	7	23	50	28	36	38	25	54	42	25	7	13	42	22	41	37	27	39	23	29	45	56	12	34	43
KHOIBONP_01097_hypothetical_protein	723	12	4	31	11	17	11	6	21	19	7	8	2	10	9	10	10	6	22	4	4	12	17	9	28	10
KHOIBONP_01098_Guanylate_kinase	636	12	27	18	28	22	12	6	18	22	12	41	39	43	17	16	21	15	25	26	24	25	52	12	28	30
KHOIBONP_01099_Protein_YrdA	525	12	13	23	29	22	21	10	23	31	20	14	12	35	17	35	18	25	31	20	15	35	35	6	33	30
KHOIBONP_01100_Phosphate_regulon_sensor_protein_PhoR	1107	8	9	27	23	16	25	7	22	15	14	19	10	22	10	19	8	19	21	15	16	28	24	10	15	12
KHOIBONP_01101_Ribose_5_phosphate_isomerase_A	753	16	60	54	73	48	56	24	69	64	73	45	40	72	36	53	74	26	62	48	48	62	94	26	55	45
KHOIBONP_01102_Glutathione_amide_reductase	1380	33	95	99	96	93	98	51	135	68	72	76	47	109	56	91	104	68	125	71	85	97	165	61	133	98
KHOIBONP_01103_hypothetical_protein	1296	149	281	220	219	251	323	120	249	219	177	145	200	299	149	307	235	243	252	222	241	228	367	140	341	286
KHOIBONP_01104_hypothetical_protein	1197	131	263	300	228	273	293	167	302	247	223	178	224	304	205	295	300	194	268	240	300	294	450	167	430	289
KHOIBONP_01105_Periplasmic_serine_endoprotease_DegP	1596	101	182	172	158	210	201	115	211	188	200	111	148	200	130	162	170	190	187	277	252	171	352	135	282	329
KHOIBONP_01106_Ferredoxin_6	324	22	42	32	41	58	37	18	29	29	33	44	68	59	41	36	57	40	44	41	47	34	51	22	54	46
KHOIBONP_01107_hypothetical_protein	432	9	27	20	21	11	34	17	21	16	24	17	5	27	16	20	19	19	19	23	22	19	41	10	24	23
KHOIBONP_01108_hypothetical_protein	1113	7	25	30	15	28	18	14	29	21	16	19	11	24	17	20	21	13	26	19	13	25	43	26	39	25
KHOIBONP_01109_hypothetical_protein	2631	34	23	28	65	45	37	18	38	41	49	27	36	42	33	68	47	24	26	42	49	47	68	35	77	36
KHOIBONP_01110_hypothetical_protein	612	2	0	7	7	8	8	0	3	0	7	1	0	3	0	3	5	2	5	6	4	5	10	2	3	7
KHOIBONP_01111_Periplasmic_dipeptide_transport_protein	1605	2	8	14	7	8	12	6	11	14	4	0	4	2	10	6	8	4	19	4	4	8	4	6	11	10
KHOIBONP_01112_Glutathione_transport_system_permease_protein_GsiC	954	4	2	0	0	2	2	0	2	0	0	0	0	2	0	4	4	2	0	0	2	1	0	1	3	2
KHOIBONP_01113_Glutathione_transport_system_permease_protein_GsiD	882	0	8	0	0	2	0	2	0	2	2	0	4	6	0	1	2	4	0	4	0	5	0	0	9	4
KHOIBONP_01114_Oligopeptide_transport_ATP_binding_protein_OppF	1014	2	2	2	0	2	0	2	0	0	0	0	2	1	0	0	0	2	2	4	2	2	4	1	0	2
KHOIBONP_01115_Oligopeptide_transport_ATP_binding_protein_OppD	978	0	0	2	2	2	0	7	2	5	0	0	2	2	0	4	2	4	2	2	2	6	2	2	5	4
KHOIBONP_01116_2_amino_5_chloromuconic_acid_deaminase	1170	0	3	0	2	2	6	4	0	2	6	0	0	4	0	4	4	0	4	0	0	2	0	4	4	4
KHOIBONP_01117_hypothetical_protein	471	2	4	0	0	5	3	2	1	0	0	0	2	2	0	0	0	0	4	0	2	0	2	2	4	4
KHOIBONP_01118_Glycine_cleavage_system_transcriptional_activator	891	2	4	6	4	6	4	8	11	14	6	8	4	4	7	4	8	4	8	4	8	8	8	6	22	10
KHOIBONP_01119_Acyl_CoA_dehydrogenase	1209	53	987	94	379	55	359	24	279	63	138	794	275	825	427	112	504	68	191	50	98	137	111	80	185	143
KHOIBONP_01120_hypothetical_protein	123	1	3	1	7	3	7	0	4	4	4	7	6	5	3	4	7	0	4	3	2	3	2	3	1	5
KHOIBONP_01121_hypothetical_protein	831	12	101	39	52	57	78	21	52	27	44	67	36	79	35	29	50	29	49	37	48	45	48	29	57	45
KHOIBONP_01122_hypothetical_protein	774	13	47	32	42	43	61	23	56	29	45	36	36	42	35	30	41	47	19	23	21	50	36	12	39	38
KHOIBONP_01123_hypothetical_protein	396	7	20	19	21	24	21	16	16	22	11	13	19	31	33	35	21	24	16	26	17	33	28	9	36	14
KHOIBONP_01124_hypothetical_protein	945	18	21	27	35	29	44	12	57	20	14	21	12	40	24	37	34	21	40	38	35	55	60	16	42	31
KHOIBONP_01125_GTP_cyclohydrolase_2	1137	46	105	113	159	136	118	53	162	93	65	73	125	199	90	172	118	133	131	125	190	179	194	83	163	91
KHOIBONP_01126_hypothetical_protein	732	9	23	22	34	15	36	23	31	41	22	25	5	21	8	27	37	30	25	23	31	34	33	28	34	21
KHOIBONP_01127_Inositol_1_monophosphatase	783	9	19	33	18	33	13	16	28	22	13	11	16	16	11	21	31	15	22	10	10	21	18	11	36	26
KHOIBONP_01128_Multidrug_resistance_protein_MexA	1110	22	22	25	28	22	27	21	25	22	20	14	20	43	12	26	46	19	28	30	36	49	51	20	33	46
KHOIBONP_01129_Multidrug_resistance_protein_MexB	3081	23	97	85	95	63	107	58	113	87	85	51	66	99	58	75	97	41	86	115	77	76	155	56	140	122
KHOIBONP_01130_HTH_type_transcriptional_regulator_McbR	648	6	2	18	14	20	24	12	37	14	15	5	4	8	8	21	34	9	34	9	12	24	16	15	47	11
KHOIBONP_01131_Glutathione_hydrolase_like_YwrD_proenzyme	1578	26	46	59	51	38	47	39	48	53	23	17	31	39	44	52	46	33	68	23	35	63	60	26	81	40
KHOIBONP_01132_hypothetical_protein	981	17	40	32	42	41	40	32	40	43	24	41	35	33	27	48	41	19	43	34	25	46	57	16	38	35
KHOIBONP_01133_Putative_xanthine_dehydrogenase_YagT_iron_sulfur_binding_subunit	528	65	113	93	127	112	123	56	91	90	48	140	238	245	137	167	154	123	120	224	208	166	219	45	145	104
KHOIBONP_01134_Putative_xanthine_dehydrogenase_YagS_FAD_binding_subunit	963	96	117	152	96	158	188	83	114	64	80	152	297	324	163	197	165	187	160	298	260	178	271	63	157	114
KHOIBONP_01135_Putative_xanthine_dehydrogenase_YagR_molybdenum_binding_subunit	2211	199	283	364	288	383	349	222	376	194	134	377	355	525	331	475	376	455	371	653	557	378	657	153	437	286
KHOIBONP_01136_Protein_YdeP	2274	42	65	77	67	122	63	52	93	69	58	79	89	150	94	117	87	112	96	179	108	92	134	43	104	62
KHOIBONP_01137_hypothetical_protein	582	7	1	17	4	14	16	6	11	7	12	6	10	5	13	11	8	8	12	11	9	20	4	9	33	13
KHOIBONP_01138_hypothetical_protein	1188	2	18	26	21	30	22	21	22	19	15	24	21	39	6	52	17	20	41	14	20	21	23	14	22	23
KHOIBONP_01139_N_carbamoyl_L_amino_acid_hydrolase	1248	12	28	41	40	37	28	19	50	47	42	12	26	41	20	40	27	23	64	23	16	45	44	13	34	20
KHOIBONP_01140_hypothetical_protein	573	5	9	6	3	4	12	3	5	8	7	4	9	11	3	7	10	4	10	8	9	13	21	14	7	7
KHOIBONP_01141_hypothetical_protein	621	6	24	23	19	24	21	13	16	25	13	11	11	33	12	21	27	5	20	25	21	14	46	11	19	23
KHOIBONP_01142_Sec_independent_protein_translocase_protein_TatA	264	55	127	108	108	132	136	85	122	172	137	109	156	170	126	124	153	140	139	145	157	137	250	119	168	199
KHOIBONP_01143_Sec_independent_protein_translocase_protein_TatB	492	88	199	161	156	176	190	99	186	176	196	130	135	221	127	148	236	136	217	196	204	209	263	149	266	237
KHOIBONP_01144_Sec_independent_protein_translocase_protein_TatC	858	48	99	99	87	109	109	74	176	122	107	84	71	120	83	112	122	78	107	116	115	124	167	76	182	130
KHOIBONP_01145_hypothetical_protein	840	14	21	30	16	26	34	21	59	28	34	16	19	19	18	29	30	32	37	30	23	24	59	18	50	36
KHOIBONP_01146_HTH_type_transcriptional_regulator_RamB	1290	8	13	29	11	23	15	17	27	22	20	10	14	20	17	24	15	6	17	17	6	13	35	6	28	32
KHOIBONP_01147_Response_regulator_ArlR	360	6	17	13	7	9	3	8	18	13	8	7	10	8	5	11	13	11	8	4	12	3	11	10	14	9
KHOIBONP_01148_hypothetical_protein	276	1	2	5	2	0	1	4	0	1	0	0	0	1	2	2	5	1	6	2	1	6	3	4	2	3
KHOIBONP_01149_Adaptive_response_sensory_kinase_SasA	2646	19	36	37	32	37	26	30	50	34	32	13	14	32	27	30	29	26	44	28	21	28	26	21	55	30
KHOIBONP_01150_hypothetical_protein	1107	0	0	1	1	6	0	5	12	2	0	0	0	2	0	2	0	0	2	0	2	0	5	2	2	0
KHOIBONP_01151_Translation_initiation_factor_IF_1	219	20	37	33	42	49	54	18	38	36	31	36	34	43	48	43	36	20	40	35	41	33	67	19	49	49
KHOIBONP_01152_Maf_like_protein_YhdE	600	37	36	50	48	56	50	32	56	43	33	31	25	38	34	66	44	32	70	48	29	61	51	38	90	67
KHOIBONP_01153_Ribonuclease_E	1056	18	31	56	31	58	49	20	66	48	34	18	36	27	27	50	36	32	60	31	24	62	53	30	76	48
KHOIBONP_01154_DNA_gyrase_inhibitor_YacG	162	2	1	8	2	4	2	5	6	2	4	3	2	2	5	4	3	1	7	4	1	5	4	1	5	7
KHOIBONP_01155_tRNA_Phegaa	76	0	3	1	0	0	0	0	1	2	0	1	0	2	2	1	3	1	2	0	0	1	2	1	2	1
KHOIBONP_01156_tRNA_Thrggt	75	0	0	0	0	0	0	0	0	0	0	0	0	0	0	0	0	0	0	0	0	0	0	0	0	0
KHOIBONP_01157_hypothetical_protein	171	3	2	4	0	3	3	2	3	6	1	1	10	3	0	0	3	4	8	10	10	4	5	4	4	8
KHOIBONP_01158_UDP_N_acetylglucosamine_1_carboxyvinyltransferase	1272	46	93	95	100	86	83	49	112	105	91	96	101	98	71	115	114	74	78	114	109	67	136	59	118	118
KHOIBONP_01159_hypothetical_protein	477	32	39	60	48	39	50	18	59	34	45	58	34	53	42	29	52	30	31	61	43	37	70	20	48	50
KHOIBONP_01160_Histidinol_dehydrogenase	1317	31	66	51	63	62	74	31	92	85	67	60	74	93	51	73	83	56	69	95	76	61	105	36	111	54
KHOIBONP_01161_hypothetical_protein	480	8	15	24	23	13	27	10	35	13	20	18	11	17	9	26	5	16	25	12	34	29	26	24	34	24
KHOIBONP_01162_Arsenate_reductase	465	1	5	3	4	5	7	1	8	2	3	3	6	6	7	6	1	4	5	5	0	2	8	2	13	5
KHOIBONP_01163_hypothetical_protein	243	2	0	3	0	0	5	2	5	5	3	0	0	1	1	0	1	2	5	2	0	2	0	0	6	2
KHOIBONP_01164_HTH_type_transcriptional_regulator_YofA	864	6	16	13	9	22	29	18	18	14	11	10	24	28	14	30	30	18	28	24	27	26	48	23	47	25
KHOIBONP_01165_Phosphogluconate_dehydratase	1803	101	148	172	152	209	263	235	228	119	214	201	390	438	198	279	223	263	229	388	406	215	676	230	316	373
KHOIBONP_01166_Ribosomal_RNA_large_subunit_methyltransferase_I	1233	39	90	70	54	58	63	39	110	77	61	84	51	115	62	72	72	57	79	81	83	66	109	53	83	88
KHOIBONP_01167_hypothetical_protein	540	5	8	18	8	7	22	10	9	8	15	17	7	12	16	22	4	8	20	12	7	17	24	16	19	11
KHOIBONP_01168_Glucose_6_phosphate_1_dehydrogenase	1446	50	100	96	94	115	140	126	121	87	140	103	207	202	91	159	146	111	128	200	237	137	295	142	191	202
KHOIBONP_01169_6_phosphogluconolactonase	678	23	39	47	46	64	77	43	53	47	65	49	75	84	59	66	71	61	63	86	87	60	139	43	102	100
KHOIBONP_01170_Glucose_6_phosphate_isomerase	1599	74	132	98	90	146	175	108	149	66	111	96	180	169	96	156	125	155	106	161	203	142	299	74	159	196
KHOIBONP_01171_Signal_recognition_particle_receptor_FtsY	1008	51	84	136	111	124	107	77	109	85	71	116	90	116	96	125	121	116	134	155	145	109	197	87	161	126
KHOIBONP_01172_hypothetical_protein	1122	2	24	20	18	24	29	15	29	31	11	10	9	20	21	22	22	19	17	27	26	23	40	11	28	31
KHOIBONP_01173_HTH_type_transcriptional_regulator_CdhR	927	21	30	34	16	35	4	12	34	30	30	15	27	33	24	37	26	17	34	27	28	26	59	24	56	32
KHOIBONP_01174_Phospho_2_dehydro_3_deoxyheptonate_aldolase	1407	103	201	161	142	193	215	143	174	161	152	194	198	262	184	205	202	188	183	225	221	164	363	155	276	248
KHOIBONP_01175_Lipid_A_biosynthesis_lauroyltransferase	870	7	17	7	7	13	14	10	27	23	15	10	13	12	3	14	22	21	14	13	12	12	20	12	26	16
KHOIBONP_01176_hypothetical_protein	945	14	19	31	17	29	27	14	49	35	29	17	20	30	16	18	16	16	29	29	15	25	44	18	26	25
KHOIBONP_01177_Transketolase_1	2019	80	165	93	105	129	142	95	127	123	123	154	192	193	123	129	167	137	148	198	168	171	217	86	186	238
KHOIBONP_01178_hypothetical_protein	1323	11	49	37	25	49	58	24	54	40	35	39	35	88	54	36	34	22	22	26	42	40	72	15	59	37
KHOIBONP_01179_Tyrosine_recombinase_XerD	969	13	19	27	14	25	13	2	23	14	9	6	6	15	8	10	17	7	27	10	13	21	16	17	18	8
KHOIBONP_01180_hypothetical_protein	1461	18	40	43	28	37	34	21	37	33	31	19	21	45	33	41	45	24	44	20	19	39	50	31	37	47
KHOIBONP_01181_hypothetical_protein	165	1	9	6	7	3	15	8	10	9	5	0	5	5	4	11	4	7	17	8	7	8	16	3	6	8
KHOIBONP_01182_Shikimate_kinase	552	4	9	10	6	6	18	4	22	9	18	16	11	18	5	12	19	10	20	25	11	12	21	9	18	4
KHOIBONP_01183_3_dehydroquinate_synthase	1107	19	34	19	29	31	47	18	62	24	32	18	22	29	24	36	49	28	53	38	19	40	54	22	64	31
KHOIBONP_01184_Leucine_dehydrogenase	1047	35	134	103	82	85	81	52	133	110	73	82	94	108	44	88	104	88	130	78	126	86	115	63	113	73
KHOIBONP_01185_Single_stranded_DNA_binding_protein	519	43	85	34	53	72	104	35	68	81	66	41	104	128	57	55	103	53	65	111	75	73	125	69	99	102
KHOIBONP_01186_Membrane_bound_lytic_murein_transglycosylase_F	684	17	30	14	24	26	25	16	21	47	30	32	29	45	17	35	34	24	31	29	31	15	42	22	44	42
KHOIBONP_01187_hypothetical_protein	522	15	20	27	27	14	29	27	33	35	30	28	25	38	21	15	31	22	33	34	17	31	37	25	44	50
KHOIBONP_01188_Dihydrolipoyl_dehydrogenase_3	1389	65	128	132	132	144	131	100	129	147	163	95	219	153	100	161	147	108	134	167	159	130	267	106	173	174
KHOIBONP_01189_hypothetical_protein	402	8	8	11	6	14	4	10	17	11	13	16	12	20	4	19	12	11	17	6	2	11	35	4	18	11
KHOIBONP_01190_hypothetical_protein	255	15	17	22	14	22	25	13	19	17	13	17	38	20	15	23	22	19	22	24	18	13	25	15	42	30
KHOIBONP_01191_hypothetical_protein	1512	75	157	171	126	182	236	138	211	163	184	167	202	225	134	183	198	124	177	283	184	154	396	126	280	290
KHOIBONP_01192_2_oxoglutarate_dehydrogenase_E1_component	2967	163	267	292	235	296	334	235	344	329	291	208	324	383	220	349	349	241	304	453	348	303	596	196	467	524
KHOIBONP_01193_hypothetical_protein	381	17	28	43	25	34	51	31	30	32	45	23	38	42	39	39	60	24	37	19	27	29	64	29	48	66
KHOIBONP_01194_Succinate_CoA_ligase_ADP_forming_subunit_alpha	885	70	146	164	100	170	184	116	139	146	183	168	168	188	133	137	121	115	107	203	164	85	347	125	207	267
KHOIBONP_01195_Succinate_CoA_ligase_ADP_forming_subunit_beta	1194	65	134	129	114	138	162	97	171	133	182	152	169	173	139	141	131	114	118	196	209	142	309	144	213	312
KHOIBONP_01196_hypothetical_protein	1170	15	25	21	14	29	20	8	41	20	17	11	10	34	17	22	20	18	35	21	13	16	28	10	33	15
KHOIBONP_01197_Malate_dehydrogenase	963	215	459	327	346	380	396	224	391	404	357	412	534	626	257	379	489	277	355	508	460	312	677	316	486	599
KHOIBONP_01198_hypothetical_protein	750	3	29	13	11	9	6	2	12	9	15	17	6	23	8	14	15	6	14	6	12	5	11	6	22	16
KHOIBONP_01199_3S_malyl_CoA_thioesterase	843	1	9	9	2	6	2	1	6	7	8	7	6	6	3	3	5	5	3	5	2	2	10	4	8	5
KHOIBONP_01200_hypothetical_protein	552	29	40	44	42	46	51	40	59	54	26	33	43	61	28	46	65	26	46	56	48	60	75	37	76	65
KHOIBONP_01201_hypothetical_protein	207	7	19	10	16	21	13	5	16	24	15	6	9	23	22	18	13	6	12	24	23	3	25	9	18	15
KHOIBONP_01202_Mesaconyl_CoA_hydratase	1035	19	60	73	58	75	44	43	71	71	51	38	53	83	41	65	70	57	81	45	78	68	91	31	106	63
KHOIBONP_01203_Succinate_dehydrogenase_cytochrome_b556_subunit	393	33	51	68	53	72	74	17	54	50	56	26	47	61	55	56	76	40	56	55	63	70	99	35	79	67
KHOIBONP_01204_hypothetical_protein	390	40	58	54	50	78	94	35	74	67	56	38	38	54	53	64	50	76	64	54	57	70	77	36	107	82
KHOIBONP_01205_Succinate_dehydrogenase_flavoprotein_subunit	1803	185	323	350	298	400	348	205	427	341	297	233	308	390	278	319	370	312	342	308	366	363	564	239	481	404
KHOIBONP_01206_hypothetical_protein	369	38	80	66	67	59	66	54	74	52	71	45	74	124	26	67	62	50	78	75	74	80	114	46	76	97
KHOIBONP_01207_hypothetical_protein	315	12	35	19	37	29	34	23	43	34	24	15	19	44	42	33	42	31	30	23	25	46	44	24	35	50
KHOIBONP_01208_hypothetical_protein	825	22	41	46	28	35	40	19	43	41	28	19	21	35	30	39	54	25	50	29	29	41	68	10	51	52
KHOIBONP_01209_Succinate_dehydrogenase_iron_sulfur_subunit	780	54	130	90	99	152	136	78	129	140	137	98	121	175	72	121	146	112	112	124	124	107	200	90	175	165
KHOIBONP_01210_Glycine_tRNA_ligase_beta_subunit	2283	51	97	182	149	132	176	84	144	130	90	143	123	177	123	160	148	125	141	147	108	110	244	53	184	155
KHOIBONP_01211_hypothetical_protein	477	5	8	30	29	20	31	6	17	21	12	17	27	17	20	22	20	18	25	22	23	19	34	8	17	34
KHOIBONP_01212_Glycine_tRNA_ligase_alpha_subunit	924	58	84	66	67	81	78	32	75	90	75	68	106	105	74	96	98	59	122	117	91	76	117	22	80	90
KHOIBONP_01213_hypothetical_protein	1284	9	47	25	34	38	51	20	35	50	23	21	6	30	37	40	32	35	42	28	27	47	49	21	46	33
KHOIBONP_01214_Trk_system_potassium_uptake_protein_TrkI	1452	10	32	26	26	8	29	18	25	22	28	16	16	24	12	26	25	26	48	12	17	37	33	30	51	27
KHOIBONP_01215_Guanosine_5_triphosphate_3_diphosphate_pyrophosphatase	1122	8	19	21	27	20	18	10	47	8	24	16	10	11	16	14	38	24	33	16	10	33	34	14	25	36
KHOIBONP_01216_Ribosomal_RNA_large_subunit_methyltransferase_E	744	20	31	33	44	39	42	22	39	30	39	32	31	48	33	60	55	18	21	53	27	25	78	36	46	45
KHOIBONP_01217_hypothetical_protein	1026	25	88	144	111	115	119	56	160	116	85	56	58	99	71	74	100	80	115	60	94	138	122	80	113	74
KHOIBONP_01218_tRNA_dimethylallyltransferase	894	4	9	11	8	18	10	0	16	6	2	9	4	13	10	10	17	14	9	15	14	4	18	8	21	5
KHOIBONP_01219_Uridylate_kinase	726	44	108	49	65	75	66	35	85	52	75	49	102	130	66	91	70	66	96	56	75	56	90	47	100	87
KHOIBONP_01220_hypothetical_protein	798	12	39	29	19	13	28	14	31	30	18	28	23	40	12	33	27	27	23	18	28	23	34	7	32	32
KHOIBONP_01221_Ribosome_recycling_factor	564	42	67	50	86	73	73	38	83	74	74	89	97	98	75	83	99	94	64	86	68	100	121	40	81	95
KHOIBONP_01222_Ditrans_polycis_undecaprenyl_diphosphate_synthase_2E_6E_farnesyl_diphosphate_specific	732	15	48	42	38	17	37	24	42	38	37	25	25	53	24	42	30	21	37	37	26	20	62	24	39	29
KHOIBONP_01223_hypothetical_protein	870	19	24	38	24	19	38	12	37	30	31	15	14	21	11	28	21	11	13	27	18	19	45	11	37	35
KHOIBONP_01224_1_deoxy_D_xylulose_5_phosphate_reductoisomerase	1152	9	12	5	18	14	8	4	12	9	9	6	12	12	5	14	18	9	15	10	4	14	14	7	29	16
KHOIBONP_01225_Regulator_of_sigma_E_protease_RseP	1332	23	47	54	39	42	26	14	42	40	42	30	17	56	27	28	24	23	48	22	41	40	58	25	46	48
KHOIBONP_01226_Outer_membrane_protein_assembly_factor_BamA	2301	233	411	342	306	404	387	229	433	376	371	355	353	465	355	372	433	338	388	434	409	343	637	321	552	455
KHOIBONP_01227_hypothetical_protein	669	14	42	50	28	46	37	25	71	39	46	32	17	39	21	22	35	35	32	33	37	32	65	23	42	54
KHOIBONP_01228_Pyrimidine_specific_ribonucleoside_hydrolase_RihA	939	15	34	29	23	19	43	25	36	41	32	24	47	31	24	34	33	32	27	25	22	38	49	12	36	35
KHOIBONP_01229_Iron_uptake_protein_A1	999	150	277	223	230	282	388	100	309	239	288	220	407	365	222	249	295	198	235	290	215	266	499	84	341	412
KHOIBONP_01230_ABC_transporter_ATP_binding_protein_uup	1806	50	98	138	83	105	95	76	132	78	101	131	125	116	84	121	155	97	126	118	95	89	184	76	132	120
KHOIBONP_01231_putative_protein	984	18	46	45	66	47	52	13	40	40	29	39	45	91	59	81	58	29	45	50	61	40	74	14	75	45
KHOIBONP_01232_50S_ribosomal_protein_L21	414	111	187	190	171	187	228	112	209	194	146	265	250	280	179	249	233	197	196	270	221	153	386	138	261	296
KHOIBONP_01233_50S_ribosomal_protein_L27	273	71	134	108	113	108	140	67	129	117	101	170	202	155	127	167	144	139	108	186	137	99	223	66	131	161
KHOIBONP_01234_hypothetical_protein	591	19	40	56	57	54	65	22	60	33	36	58	74	58	63	72	70	50	76	76	44	76	57	25	67	47
KHOIBONP_01235_hypothetical_protein	1011	21	55	74	65	105	62	17	75	41	45	38	42	92	70	86	74	62	83	57	75	87	104	35	99	66
KHOIBONP_01236_Inner_membrane_protein_YbhL	735	252	561	525	550	632	739	363	791	587	552	418	393	752	426	632	573	485	630	708	617	730	956	402	860	723
KHOIBONP_01237_Phthiocerol_phenolphthiocerol_synthesis_polyketide_synthase_type_I_PpsC	969	11	27	21	18	23	21	19	30	36	20	12	19	15	19	24	45	4	28	30	22	24	31	14	38	29
KHOIBONP_01238_hypothetical_protein	297	29	37	26	22	41	54	26	40	29	60	31	22	29	44	35	34	39	44	55	40	42	77	27	71	58
KHOIBONP_01239_Histidinol_phosphatase	786	17	32	51	48	46	27	22	50	43	39	20	32	38	35	22	30	22	47	34	39	43	50	16	57	50
KHOIBONP_01240_Magnesium_transporter_MgtE	1359	8	24	39	32	43	56	14	44	28	40	32	24	57	24	36	61	25	46	33	25	46	48	28	37	45
KHOIBONP_01241_5_formyltetrahydrofolate_cyclo_ligase	543	4	8	8	4	3	7	5	12	9	5	7	1	7	3	3	4	4	8	4	3	7	5	5	4	4
KHOIBONP_01242_hypothetical_protein	3573	123	203	196	127	150	201	123	162	178	175	194	130	241	156	123	178	145	121	292	180	101	338	150	163	219
KHOIBONP_01243_Alginate_biosynthesis_protein_AlgA	1434	58	77	105	100	91	95	58	123	129	85	85	55	125	62	119	95	70	119	91	86	158	136	66	144	118
KHOIBONP_01244_hypothetical_protein	753	30	108	81	97	73	112	46	146	79	87	70	66	130	93	134	121	82	135	106	90	82	194	60	167	142
KHOIBONP_01245_Aspartate_aminotransferase	1137	11	28	24	28	42	26	14	44	20	24	29	24	38	21	34	25	18	43	30	30	24	51	16	43	37
KHOIBONP_01246_hypothetical_protein	1209	5	14	13	20	16	15	2	11	8	9	12	8	26	3	18	11	11	16	15	12	14	18	3	30	16
KHOIBONP_01247_Penicillin_binding_protein_1A	2544	42	78	67	93	89	82	57	134	108	82	74	66	92	83	88	92	67	83	121	62	88	166	66	112	132
KHOIBONP_01248_Peptide_chain_release_factor_RF2	1125	17	54	55	59	64	55	22	79	86	47	80	65	107	72	56	69	63	66	74	52	70	126	43	83	114
KHOIBONP_01249_Aldo_keto_reductase_IolS	987	3	8	12	11	9	11	19	8	15	16	11	11	15	6	9	13	9	9	10	6	5	22	7	24	29
KHOIBONP_01250_hypothetical_protein	1065	16	24	45	30	27	34	26	46	43	25	41	38	39	39	15	45	32	25	41	60	34	37	24	34	57
KHOIBONP_01251_Pseudouridine_5_phosphate_glycosidase	918	14	44	29	35	45	36	27	66	45	34	35	47	68	23	47	56	40	33	46	43	48	58	30	76	36
KHOIBONP_01252_Pseudouridine_kinase	879	14	28	28	31	26	37	15	13	30	15	17	10	27	19	31	30	32	31	32	19	26	35	10	33	32
KHOIBONP_01253_hypothetical_protein	357	8	15	16	19	26	13	8	30	17	6	13	5	20	13	12	18	7	19	14	6	15	23	8	17	13
KHOIBONP_01254_hypothetical_protein	348	16	41	28	38	16	33	14	26	20	26	40	43	50	40	37	28	22	42	52	32	33	76	11	18	61
KHOIBONP_01255_ATP_synthase_subunit_a	750	52	114	75	74	82	95	44	101	69	78	117	132	138	99	138	88	122	86	171	93	105	225	65	131	147
KHOIBONP_01256_ATP_synthase_subunit_c	237	60	133	83	116	132	137	79	116	118	103	167	121	238	72	140	131	110	99	167	131	64	227	71	115	175
KHOIBONP_01257_ATP_synthase_subunit_b	636	77	115	107	86	91	112	91	73	97	95	109	139	170	112	97	132	104	88	132	103	75	209	74	142	145
KHOIBONP_01258_ATP_synthase_subunit_b	564	48	90	74	72	74	67	55	106	71	69	96	110	105	65	89	98	74	70	143	81	77	144	50	104	113
KHOIBONP_01259_Pyruvate_dehydrogenase_complex_repressor	783	3	21	29	22	20	19	12	27	29	18	12	13	21	16	26	18	11	29	17	8	43	13	21	40	22
KHOIBONP_01260_putative_lipoprotein_YiaD	672	148	343	189	211	321	388	211	239	175	233	298	589	548	220	386	287	350	277	718	452	306	842	206	396	498
KHOIBONP_01261_Endonuclease_III	663	6	22	12	11	26	26	12	40	15	10	30	19	17	10	34	33	14	43	20	11	36	51	16	45	27
KHOIBONP_01262_5_dehydro_2_deoxygluconokinase	1011	33	67	58	52	55	52	39	78	55	47	33	38	67	50	57	67	64	92	61	57	62	97	45	120	75
KHOIBONP_01263_3_oxoacyl_acyl_carrier_protein_synthase_2	1263	11	84	81	79	73	67	37	110	96	102	67	55	116	72	77	78	57	79	73	68	56	143	45	100	103
KHOIBONP_01264_hypothetical_protein	1185	25	34	39	39	41	61	32	53	48	46	45	54	57	28	70	68	34	48	55	39	52	69	18	68	41
KHOIBONP_01265_hypothetical_protein	450	69	117	105	111	121	138	56	121	139	112	113	158	155	83	104	117	59	101	118	124	115	208	94	171	180
KHOIBONP_01266_N_acetylmuramoyl_L_alanine_amidase_AmiD	645	10	33	41	25	25	30	15	20	30	24	13	7	28	12	29	32	11	29	13	13	32	35	19	41	19
KHOIBONP_01267_hypothetical_protein	267	11	40	33	22	17	19	25	33	23	14	26	18	40	12	43	41	17	22	21	23	23	34	23	42	32
KHOIBONP_01268_Glutamyl_tRNAGln_amidotransferase_subunit_A	1485	78	133	132	122	156	149	93	154	145	121	145	117	168	156	172	186	128	132	155	150	147	211	101	157	144
KHOIBONP_01269_Glutamyl_tRNAGln_amidotransferase_subunit_C	288	20	25	30	18	27	21	23	25	16	22	31	46	63	21	21	54	28	14	28	29	31	45	18	44	30
KHOIBONP_01270_hypothetical_protein	930	12	14	17	22	16	14	14	21	16	4	20	11	24	17	36	22	11	28	19	16	17	19	16	22	16
KHOIBONP_01271_tRNA_Gluttc	75	0	0	0	0	0	0	0	0	0	1	0	0	0	0	0	0	0	0	0	0	0	0	0	0	0
KHOIBONP_01272_50S_ribosomal_protein_L33	168	28	39	8	35	48	53	18	50	24	27	65	100	84	37	33	50	31	18	72	55	47	118	23	48	42
KHOIBONP_01273_Isoquinoline_1_oxidoreductase_subunit_alpha	513	2	5	17	12	14	16	12	9	2	16	4	8	22	5	10	12	1	12	18	5	19	12	3	13	13
KHOIBONP_01274_Isoquinoline_1_oxidoreductase_subunit_beta	2226	2	9	25	26	20	16	18	32	19	20	8	18	23	10	25	25	15	26	11	13	15	27	16	21	16
KHOIBONP_01275_hypothetical_protein	615	1	2	5	0	2	4	0	3	8	2	2	2	3	10	5	2	0	6	0	1	3	2	2	11	2
KHOIBONP_01276_hypothetical_protein	834	19	77	58	54	45	49	27	57	33	37	63	69	91	56	87	63	33	65	54	73	56	95	29	115	49
KHOIBONP_01277_Molybdenum_cofactor_guanylyltransferase	588	15	39	29	28	54	30	20	37	32	36	31	22	37	30	30	28	43	51	34	24	57	55	25	58	54
KHOIBONP_01278_Putrescine_pyruvate_aminotransferase	1371	49	181	159	157	179	195	126	244	171	200	166	151	199	128	133	198	165	210	186	233	310	303	154	306	208
KHOIBONP_01279_Leucine_responsive_regulatory_protein	504	0	12	6	2	5	2	0	10	7	4	2	6	3	0	2	6	4	6	4	0	8	20	0	7	8
KHOIBONP_01280_Vitamin_B6_salvage_pathway_transcriptional_repressor_PtsJ	1419	15	18	25	15	34	31	10	30	26	25	12	18	36	14	30	12	18	40	25	11	35	49	32	44	29
KHOIBONP_01281_Ectoine_5_hydroxyectoine_binding_periplasmic_protein_UehA	1026	194	266	271	255	357	333	222	325	361	291	265	356	323	304	321	321	261	268	318	333	303	433	363	475	407
KHOIBONP_01282_Ectoine_5_hydroxyectoine_TRAP_transporter_small_permease_protein_UehB	666	53	69	83	58	75	96	50	90	92	89	54	77	82	59	73	53	61	74	91	56	67	121	87	108	73
KHOIBONP_01283_Ectoine_5_hydroxyectoine_TRAP_transporter_large_permease_protein_UehC	1287	55	81	117	68	80	104	62	121	104	91	67	52	97	50	90	94	65	90	67	91	68	115	76	129	110
KHOIBONP_01284_Maleate_isomerase	705	15	27	25	21	37	21	18	33	32	21	24	19	23	6	23	36	35	24	12	22	25	39	40	20	36
KHOIBONP_01285_Ectoine_hydrolase	1197	17	43	32	38	50	62	21	43	28	40	32	41	39	27	26	30	32	27	39	62	36	61	36	51	55
KHOIBONP_01286_N_alpha_acetyl_L_2_4_diaminobutyric_acid_deacetylase	990	7	20	25	24	33	23	21	31	29	13	20	10	28	14	20	21	27	36	36	31	34	61	25	43	46
KHOIBONP_01287_Pyrethroid_hydrolase	627	6	12	14	9	20	16	9	18	11	20	14	6	13	2	17	14	8	24	5	14	15	26	20	20	18
KHOIBONP_01288_HTH_type_transcriptional_regulator_CynR	879	4	12	12	10	8	9	4	8	10	4	3	2	7	4	10	3	4	2	2	10	7	12	1	16	4
KHOIBONP_01289_NADP_reducing_hydrogenase_subunit_HndA	474	3	3	59	52	21	22	6	18	18	15	3	10	21	29	54	44	10	53	21	7	33	16	6	19	14
KHOIBONP_01290_NADP_reducing_hydrogenase_subunit_HndC	1518	7	25	80	107	49	46	8	52	26	34	10	14	25	59	73	82	14	96	31	23	68	39	12	65	29
KHOIBONP_01291_Putative_formate_dehydrogenase	2928	20	50	172	184	88	68	45	101	51	62	39	26	55	105	124	110	42	124	63	53	94	79	48	78	59
KHOIBONP_01292_Sulfur_carrier_protein_FdhD	825	10	16	28	41	28	34	15	26	33	34	7	5	14	8	31	25	5	31	24	11	36	37	16	62	22
KHOIBONP_01293_hypothetical_protein	204	0	1	0	1	2	3	4	5	3	3	0	3	1	5	7	0	1	5	7	3	1	0	4	5	0
KHOIBONP_01294_Diacylglycerol_kinase	957	10	26	24	36	24	18	8	32	23	13	19	22	35	26	50	24	10	11	35	20	29	27	9	29	9
KHOIBONP_01295_3_5_cyclic_adenosine_monophosphate_phosphodiesterase_CpdA	792	2	4	16	4	7	9	2	4	4	5	9	8	8	2	12	5	7	4	13	5	8	3	4	1	6
KHOIBONP_01296_30S_ribosomal_protein_S1	1680	387	589	542	530	560	720	434	561	694	699	706	721	738	567	574	640	546	462	675	565	426	985	367	624	997
KHOIBONP_01297_Integration_host_factor_subunit_beta	285	19	46	38	29	32	37	16	61	35	24	35	44	69	38	57	67	25	36	50	48	23	85	22	51	21
KHOIBONP_01298_hypothetical_protein	384	28	64	62	35	42	54	17	39	30	21	52	34	78	67	66	42	42	39	51	81	68	74	41	72	34
KHOIBONP_01299_N_5_phosphoribosylanthranilate_isomerase	636	16	38	41	24	41	22	22	34	24	32	29	24	45	40	37	35	25	51	35	34	57	55	29	49	26
KHOIBONP_01300_hypothetical_protein	408	1	0	3	4	4	0	6	11	4	8	0	2	0	5	2	2	4	4	2	5	3	7	1	5	7
KHOIBONP_01301_hypothetical_protein	1260	9	5	1	4	4	2	4	16	21	10	0	0	6	13	6	15	12	4	4	9	4	20	7	14	16
KHOIBONP_01302_hypothetical_protein	1185	0	0	0	0	2	0	0	4	0	0	2	0	2	0	0	4	2	2	2	0	0	0	0	2	2
KHOIBONP_01303_hypothetical_protein	231	0	0	0	0	0	0	0	1	0	0	0	0	0	2	0	0	0	0	0	0	1	0	0	0	0
KHOIBONP_01304_hypothetical_protein	531	0	0	0	3	0	2	2	1	3	2	0	0	0	0	0	0	0	2	0	2	1	0	0	2	0
KHOIBONP_01305_hypothetical_protein	1164	0	6	0	2	0	0	0	3	0	0	0	4	0	0	4	0	5	4	4	7	0	6	4	2	7
KHOIBONP_01306_hypothetical_protein	615	2	2	4	0	0	0	0	1	0	0	0	0	0	0	2	2	2	0	0	0	2	0	2	0	0
KHOIBONP_01307_hypothetical_protein	339	0	0	0	0	0	0	0	2	0	0	0	0	0	1	1	0	0	0	0	2	0	0	0	0	0
KHOIBONP_01308_hypothetical_protein	420	0	2	0	0	0	2	0	2	0	2	1	0	0	0	0	0	0	0	0	0	0	0	0	0	0
KHOIBONP_01309_hypothetical_protein	414	0	0	0	0	2	0	0	0	0	0	0	2	0	2	0	0	0	0	1	2	0	2	0	0	0
KHOIBONP_01310_hypothetical_protein	315	0	0	0	0	1	2	0	0	0	0	0	0	0	0	0	1	0	0	1	0	0	1	0	0	0
KHOIBONP_01311_hypothetical_protein	255	0	1	0	0	1	0	0	0	0	0	0	0	0	0	0	0	0	1	0	0	0	0	0	0	0
KHOIBONP_01312_hypothetical_protein	645	0	1	0	0	2	0	0	0	0	0	2	0	2	0	1	0	0	4	0	0	0	5	0	0	0
KHOIBONP_01313_hypothetical_protein	633	0	3	4	8	6	2	0	0	2	0	3	4	0	0	2	0	2	8	0	0	4	4	2	2	2
KHOIBONP_01314_hypothetical_protein	834	0	0	1	0	2	2	0	8	1	0	2	0	2	1	2	2	0	0	0	4	0	3	2	8	7
KHOIBONP_01315_hypothetical_protein	426	0	0	1	2	0	0	2	0	5	0	1	0	0	0	0	0	1	2	1	0	0	0	0	0	1
KHOIBONP_01316_hypothetical_protein	3882	4	12	8	20	24	14	4	33	17	16	8	12	15	16	14	14	0	37	12	12	20	18	12	24	18
KHOIBONP_01317_hypothetical_protein	711	2	2	4	4	1	3	2	4	2	6	0	0	1	0	4	0	0	8	1	2	0	6	0	2	2
KHOIBONP_01318_Serine_acetyltransferase	828	20	84	90	83	82	73	36	116	64	54	82	84	126	78	109	75	62	85	95	82	62	154	60	113	99
KHOIBONP_01319_Dihydroorotate_dehydrogenase_quinone	1059	18	42	50	55	58	73	23	73	50	62	60	47	52	28	64	64	57	66	48	41	56	87	31	70	42
KHOIBONP_01320_hypothetical_protein	336	6	8	10	3	16	10	5	5	8	3	6	14	18	3	5	6	11	12	16	20	13	18	5	22	10
KHOIBONP_01321_Trifunctional_nucleotide_phosphoesterase_protein_YfkN	1602	76	203	179	152	196	192	123	214	197	171	207	216	276	147	186	238	119	231	206	231	193	275	147	309	203
KHOIBONP_01322_putative_nicotinate_nucleotide_adenylyltransferase	588	8	12	15	17	16	10	5	8	12	13	17	8	20	12	14	10	6	7	30	16	21	25	5	26	12
KHOIBONP_01323_hypothetical_protein	1386	4	15	16	13	27	10	3	19	20	12	11	17	31	14	19	30	12	21	27	20	12	31	19	25	20
KHOIBONP_01324_hypothetical_protein	423	20	20	30	40	28	30	11	37	21	8	27	29	53	39	32	38	50	33	34	40	38	42	19	44	43
KHOIBONP_01325_Lysine_tRNA_ligase	1587	46	84	89	85	115	102	53	87	73	82	94	146	139	94	101	126	107	117	144	119	98	163	60	105	127
KHOIBONP_01326_hypothetical_protein	2295	13	34	60	45	46	27	24	62	48	40	35	18	54	20	54	40	29	52	14	27	40	67	23	85	46
KHOIBONP_01327_C4_dicarboxylic_acid_transporter_DauA	1536	58	132	169	124	134	99	72	166	102	114	70	45	133	73	105	147	75	166	73	87	136	179	80	177	109
KHOIBONP_01328_Acetyl_coenzyme_A_synthetase	1956	162	334	452	447	456	499	258	598	365	390	257	220	345	398	438	416	325	452	312	445	491	407	272	584	385
KHOIBONP_01329_hypothetical_protein	258	30	71	79	72	97	71	37	57	61	67	58	51	72	55	66	78	70	70	71	68	65	104	55	72	80
KHOIBONP_01330_Cation_acetate_symporter_ActP	1908	239	418	596	529	671	546	368	457	472	396	409	333	491	471	544	709	461	515	531	496	435	791	399	680	579
KHOIBONP_01331_Inosine_5_monophosphate_dehydrogenase	1815	4	5	8	25	15	18	9	18	17	7	12	17	6	12	15	20	12	13	19	17	14	30	15	11	25
KHOIBONP_01332_hypothetical_protein	504	0	4	6	10	12	17	8	6	4	6	5	12	7	3	13	12	9	11	4	11	19	11	5	16	18
KHOIBONP_01333_Transcriptional_regulatory_protein_WalR	363	2	4	4	2	3	4	4	8	5	3	6	6	1	4	3	6	4	5	4	5	12	8	3	8	0
KHOIBONP_01334_DNA_polymerase_III_PolC_type	1875	2	10	40	17	21	14	16	29	16	19	6	8	14	11	19	15	7	28	10	7	18	16	16	36	11
KHOIBONP_01335_hypothetical_protein	381	7	16	25	25	29	24	16	26	16	9	14	4	32	21	29	17	15	19	5	13	15	17	12	24	28
KHOIBONP_01336_DnaJ_like_protein_DjlA	666	22	56	53	37	39	66	30	83	73	46	25	44	65	47	47	43	51	87	44	48	81	64	22	102	57
KHOIBONP_01337_L_amino_acid_N_acyltransferase_MnaT	495	8	6	16	4	5	5	7	13	9	11	14	4	4	7	7	20	0	10	7	7	18	8	5	21	18
KHOIBONP_01338_hypothetical_protein	561	25	22	38	20	47	19	15	30	35	42	16	28	43	23	40	37	13	42	22	32	34	55	22	47	33
KHOIBONP_01339_Tryptophan_synthase_alpha_chain	798	27	66	67	63	53	58	32	59	62	44	65	65	78	66	84	100	65	74	52	62	79	108	60	93	72
KHOIBONP_01340_Ribosome_binding_ATPase_YchF	1098	45	126	66	83	72	92	60	98	87	82	101	154	161	78	103	109	113	94	161	127	108	178	62	104	123
KHOIBONP_01341_Cytochrome_bd_II_ubiquinol_oxidase_subunit_2	1014	2	40	28	43	22	19	17	56	28	25	14	16	41	14	39	50	34	35	19	25	41	34	9	60	26
KHOIBONP_01342_Cytochrome_bd_II_ubiquinol_oxidase_subunit_1	1386	9	50	67	44	56	51	23	69	51	37	16	20	75	26	56	44	32	73	40	50	103	23	19	91	45
KHOIBONP_01343_hypothetical_protein	567	8	19	22	40	22	30	6	38	26	17	17	11	34	33	34	23	26	41	12	16	48	36	13	62	24
KHOIBONP_01344_hypothetical_protein	1686	213	439	355	286	329	403	216	388	337	370	331	470	490	341	416	426	329	437	365	402	330	737	341	530	549
KHOIBONP_01345_ATP_dependent_Clp_protease_adapter_protein_ClpS	330	16	21	23	32	49	38	18	45	43	22	25	35	35	38	41	32	33	41	24	19	47	31	22	60	41
KHOIBONP_01346_Ribosomal_RNA_small_subunit_methyltransferase_C	960	23	45	47	51	35	52	31	73	35	39	13	33	30	40	54	39	32	70	39	26	57	58	24	74	44
KHOIBONP_01347_3_oxoacyl_acyl_carrier_protein_reductase_FabG	807	19	26	39	34	35	40	20	45	25	40	10	3	28	28	47	18	20	31	22	27	34	49	18	69	36
KHOIBONP_01348_hypothetical_protein	417	17	50	34	59	44	54	25	53	41	39	32	51	65	41	38	57	31	47	38	36	53	84	34	68	45
KHOIBONP_01349_Oxygen_dependent_coproporphyrinogen_III_oxidase	855	23	36	15	15	31	26	23	28	22	23	30	23	33	37	18	18	14	30	23	41	23	50	22	35	32
KHOIBONP_01350_hypothetical_protein	327	4	6	7	12	3	4	2	13	10	5	4	6	8	1	5	15	6	3	2	6	4	18	5	8	13
KHOIBONP_01351_DNA_topoisomerase_4_subunit_B	1962	45	95	108	77	83	111	42	141	92	82	62	108	163	102	135	121	104	97	90	108	118	173	57	141	138
KHOIBONP_01352_hypothetical_protein	660	32	56	21	43	75	53	41	50	39	48	63	49	70	45	38	49	21	47	39	43	40	62	39	58	58
KHOIBONP_01353_putative_protein	960	3	6	13	6	2	8	0	11	7	16	15	13	22	12	16	8	12	8	12	9	14	11	6	5	12
KHOIBONP_01354_hypothetical_protein	666	6	28	15	23	26	36	16	28	34	14	19	20	15	10	40	35	19	23	27	18	13	20	8	46	28
KHOIBONP_01355_hypothetical_protein	909	11	14	30	25	21	32	15	41	18	28	23	4	14	17	26	27	12	29	17	20	25	41	16	26	25
KHOIBONP_01356_ATP_phosphoribosyltransferase	696	4	19	14	14	16	10	4	13	14	12	11	10	15	24	14	13	6	23	14	13	10	24	6	13	14
KHOIBONP_01357_ATP_phosphoribosyltransferase_regulatory_subunit	1062	11	20	18	25	20	16	2	32	24	18	27	11	20	20	38	30	22	24	24	21	20	31	13	30	18
KHOIBONP_01358_Histidine_tRNA_ligase	1482	19	39	49	33	26	43	26	42	43	39	41	62	38	30	67	55	39	46	55	41	41	83	17	61	40
KHOIBONP_01359_hypothetical_protein	216	0	8	9	7	4	5	0	13	10	13	7	14	15	8	11	22	14	15	13	8	19	13	9	6	16
KHOIBONP_01360_Adenylosuccinate_synthetase	1293	118	212	197	127	150	187	105	223	159	170	163	223	191	164	220	163	155	214	168	195	205	286	149	190	208
KHOIBONP_01361_hypothetical_protein	210	13	27	21	20	18	24	6	32	33	22	22	27	18	17	30	18	15	14	20	13	14	35	13	18	13
KHOIBONP_01362_hypothetical_protein	672	17	49	39	32	32	30	23	58	26	44	20	11	36	15	39	43	20	51	37	25	44	54	26	48	31
KHOIBONP_01363_4_hydroxy_3_methylbut_2_en_1_yl_diphosphate_synthase_flavodoxin	1134	54	133	135	132	142	120	86	194	142	92	97	145	184	110	171	148	123	177	134	88	127	238	88	140	118
KHOIBONP_01364_GTP_3_8_cyclase	1002	48	133	110	132	155	174	59	155	101	82	62	94	152	102	167	178	88	182	88	105	175	184	56	258	111
KHOIBONP_01365_hypothetical_protein	480	16	44	37	32	54	53	21	68	33	33	18	30	65	16	36	58	39	58	32	30	41	51	20	67	58
KHOIBONP_01366_hypothetical_protein	720	12	39	29	28	27	32	7	20	25	36	20	27	44	20	49	41	34	53	23	26	33	49	28	36	29
KHOIBONP_01367_3_phosphoshikimate_1_carboxyvinyltransferase	1332	29	77	60	60	47	57	35	71	41	56	46	58	84	48	56	71	46	71	83	66	66	85	25	67	87
KHOIBONP_01368_Acetyl_coenzyme_A_synthetase	1887	16	34	49	42	59	42	27	57	41	50	29	34	44	39	52	40	30	60	58	29	49	81	30	68	58
KHOIBONP_01369_NADP_dependent_malic_enzyme	2280	51	140	85	97	149	140	62	112	95	89	109	159	136	104	130	106	92	129	218	131	113	196	82	173	111
KHOIBONP_01370_Cytidine_deaminase	393	9	48	36	28	37	38	28	64	36	25	40	41	46	30	25	65	16	57	22	23	41	74	30	44	55
KHOIBONP_01371_Thymidine_phosphorylase	1284	32	79	81	84	72	64	27	92	55	50	58	23	65	38	77	79	43	101	40	48	76	95	44	100	77
KHOIBONP_01372_Phosphopentomutase	1179	10	31	28	11	22	25	15	38	22	25	9	25	39	22	33	40	19	23	33	14	18	34	10	51	29
KHOIBONP_01373_Aminodeoxyfutalosine_deaminase	960	8	16	30	19	27	29	13	24	17	14	16	19	23	13	17	23	13	22	10	12	24	16	10	32	24
KHOIBONP_01374_Uracil_phosphoribosyltransferase	630	27	46	24	30	36	30	16	50	46	25	21	52	49	32	52	47	44	39	38	34	47	63	20	59	39
KHOIBONP_01375_hypothetical_protein	993	1	20	28	21	21	25	14	23	27	23	12	11	25	28	28	30	15	43	23	12	19	19	21	47	27
KHOIBONP_01376_Uroporphyrinogen_decarboxylase	1029	60	85	116	83	94	103	65	110	101	68	120	102	110	72	107	129	105	148	110	110	96	155	61	109	152
KHOIBONP_01377_Porphobilinogen_deaminase	939	49	106	89	83	74	79	49	78	104	67	94	91	90	62	115	101	88	78	100	96	70	144	74	106	89
KHOIBONP_01378_LexA_repressor	717	29	122	158	157	128	157	67	139	126	94	94	98	97	118	155	147	77	133	82	96	149	139	69	151	119
KHOIBONP_01379_Molybdopterin_molybdenumtransferase	1182	16	19	34	28	23	18	18	59	18	33	18	23	44	18	38	35	30	38	30	24	27	33	30	41	35
KHOIBONP_01380_Cyclic_pyranopterin_monophosphate_synthase	474	13	42	32	19	23	15	18	34	22	33	18	21	37	10	36	16	30	37	30	28	26	29	11	33	24
KHOIBONP_01381_Indole_3_glycerol_phosphate_synthase	792	13	80	68	59	55	29	25	53	44	38	39	41	57	36	57	69	29	72	46	43	49	75	44	69	69
KHOIBONP_01382_Uracil_DNA_glycosylase	636	3	2	4	2	4	7	3	2	9	4	7	0	2	6	13	7	2	11	4	2	5	7	0	11	10
KHOIBONP_01383_Anthranilate_phosphoribosyltransferase	1020	11	23	35	17	27	23	31	31	26	25	30	21	26	21	40	29	34	30	20	29	38	39	19	28	36
KHOIBONP_01384_Anthranilate_synthase_component_2	591	8	18	25	23	35	19	11	36	15	30	18	42	30	27	22	33	20	21	28	28	32	42	5	38	34
KHOIBONP_01385_hypothetical_protein	540	6	7	9	7	11	10	3	13	11	11	7	4	11	6	14	6	13	19	19	7	15	10	10	14	12
KHOIBONP_01386_Transaminase_BacF	1176	8	27	22	37	41	33	17	42	29	30	27	25	43	16	28	34	29	48	34	27	49	22	14	42	42
KHOIBONP_01387_hypothetical_protein	1878	119	262	228	217	221	243	125	273	199	192	206	257	323	191	232	310	238	289	244	228	238	367	180	282	229
KHOIBONP_01388_Anthranilate_synthase_component_1	1506	51	81	86	76	75	108	55	110	88	83	65	72	102	63	118	105	59	88	83	78	97	155	42	120	88
KHOIBONP_01389_hypothetical_protein	738	166	348	313	507	489	467	258	436	310	301	336	742	775	504	613	497	558	348	884	654	506	1112	239	589	604
KHOIBONP_01390_Xanthine_phosphoribosyltransferase	501	15	35	27	29	39	31	21	54	30	35	26	32	26	36	26	51	22	30	28	34	33	65	30	29	50
KHOIBONP_01391_Threonine_efflux_protein	609	21	27	50	20	42	36	14	44	29	29	34	8	32	21	40	55	21	35	41	36	27	49	25	43	47
KHOIBONP_01392_Enoyl_acyl_carrier_protein_reductase_NADH_FabI	828	46	87	74	58	103	100	40	103	114	72	84	119	150	55	94	106	75	75	143	82	85	164	85	119	140
KHOIBONP_01393_Pyridoxine_pyridoxamine_5_phosphate_oxidase	615	5	24	16	8	14	11	14	14	17	16	12	28	24	1	14	9	20	12	22	23	14	18	21	16	24
KHOIBONP_01394_hypothetical_protein	570	40	45	46	29	56	54	18	63	55	45	40	55	78	75	70	46	48	52	51	55	69	81	33	63	72
KHOIBONP_01395_hypothetical_protein	516	10	38	13	18	13	19	20	29	23	29	12	16	27	17	24	11	16	29	32	20	21	41	20	32	24
KHOIBONP_01396_tRNA_Protgg	77	0	0	0	0	1	2	0	0	0	1	1	0	0	0	0	0	0	0	0	0	0	0	0	0	2
KHOIBONP_01397_hypothetical_protein	153	0	1	6	10	13	7	2	16	6	4	4	8	4	5	4	11	10	11	1	6	7	3	8	13	8
KHOIBONP_01398_Tyrosine_tRNA_ligase	1242	35	61	42	59	75	60	29	62	28	19	75	89	106	64	79	74	36	51	74	65	54	79	40	50	66
KHOIBONP_01399_Anhydro_N_acetylmuramic_acid_kinase	1098	12	29	47	33	39	49	30	49	24	29	21	24	42	42	44	44	30	63	27	41	40	47	10	59	36
KHOIBONP_01400_hypothetical_protein	561	136	286	224	357	309	343	176	272	172	173	243	506	612	259	404	381	259	233	596	323	358	759	162	323	375
KHOIBONP_01401_tRNA_Aspgtc	77	3	28	3	19	4	6	3	16	17	7	5	3	10	5	17	19	11	17	11	9	6	19	2	8	11
KHOIBONP_01402_tRNA_Aspgtc	77	3	18	1	20	0	5	2	12	15	5	8	12	20	12	10	8	7	10	12	7	5	20	2	6	22
KHOIBONP_01403_Gamma_glutamyl_phosphate_reductase	1266	29	66	100	67	113	71	42	125	81	52	65	74	96	69	79	92	70	122	70	66	84	116	67	86	66
KHOIBONP_01404_hypothetical_protein	624	27	10	29	20	35	42	10	40	44	29	24	13	14	19	14	12	22	13	22	44	17	33	23	30	30
KHOIBONP_01405_hypothetical_protein	180	6	4	14	8	5	14	3	28	22	6	2	5	9	6	6	10	4	6	6	4	12	8	3	12	4
KHOIBONP_01406_hypothetical_protein	786	30	30	45	27	53	50	32	60	39	45	61	42	64	37	47	33	23	49	47	37	21	77	16	81	70
KHOIBONP_01407_hypothetical_protein	834	5	9	18	6	15	18	5	27	10	13	8	10	12	7	13	4	12	12	12	4	20	20	2	23	16
KHOIBONP_01408_hypothetical_protein	2265	77	218	144	197	161	162	104	197	185	135	209	237	288	185	245	207	124	213	195	181	172	319	100	258	240
KHOIBONP_01409_hypothetical_protein	129	9	11	18	15	20	15	10	28	19	24	10	3	17	10	11	26	11	22	11	20	23	31	11	35	39
KHOIBONP_01410_hypothetical_protein	120	3	5	18	3	7	7	2	11	8	7	4	8	7	2	7	7	5	3	7	6	4	8	7	18	15
KHOIBONP_01411_hypothetical_protein	543	6	5	5	5	14	4	9	5	23	8	5	2	3	4	5	4	3	4	2	18	4	19	6	12	11
KHOIBONP_01412_hypothetical_protein	252	1	0	0	2	0	0	0	2	1	0	0	0	0	0	2	0	1	0	0	0	0	0	0	0	0
KHOIBONP_01413_hypothetical_protein	1155	11	29	37	28	30	26	8	34	22	17	14	17	39	29	31	29	23	28	34	20	27	31	6	42	20
KHOIBONP_01414_Multidrug_resistance_protein_MdtC	3111	15	35	40	38	40	55	23	71	59	41	33	33	55	21	52	32	42	68	49	49	40	68	28	58	49
KHOIBONP_01415_Formylaminopyrimidine_binding_protein	984	52	70	65	43	57	69	27	59	70	47	69	109	90	79	64	93	49	77	100	53	55	142	67	81	82
KHOIBONP_01416_hypothetical_protein	933	5	28	31	3	12	21	2	8	15	14	6	16	8	10	24	23	10	9	11	10	14	30	17	14	12
KHOIBONP_01417_hypothetical_protein	906	12	24	25	25	22	34	5	25	32	29	20	25	36	19	30	33	14	27	14	20	31	31	25	39	34
KHOIBONP_01418_Aliphatic_sulfonates_import_ATP_binding_protein_SsuB	774	11	26	21	17	22	24	13	29	22	43	30	34	23	17	19	12	7	34	33	17	33	46	27	54	37
KHOIBONP_01419_D_hydantoinase_dihydropyrimidinase	1452	55	91	115	115	99	106	53	112	101	119	68	127	137	92	127	117	76	107	106	128	93	174	117	169	133
KHOIBONP_01420_N_carbamoyl_L_amino_acid_hydrolase	1266	58	133	112	98	117	147	85	163	122	123	92	100	138	78	170	158	71	145	135	108	118	216	151	178	143
KHOIBONP_01421_Beta_alanine_pyruvate_aminotransferase	1326	94	203	167	172	193	205	110	218	169	152	150	155	202	121	169	189	125	240	218	197	181	283	186	343	229
KHOIBONP_01422_HTH_type_transcriptional_regulator_RutR	618	9	17	19	10	14	21	7	12	22	5	2	4	16	6	15	11	10	19	9	16	2	43	15	18	14
KHOIBONP_01423_hypothetical_protein	585	27	30	41	25	36	36	24	34	31	35	15	41	28	25	31	43	30	68	33	38	50	53	25	45	59
KHOIBONP_01424_hypothetical_protein	564	139	197	177	155	165	192	113	213	207	236	246	202	266	103	102	158	96	144	189	197	121	337	185	209	283
KHOIBONP_01425_hypothetical_protein	1656	49	108	185	146	145	117	63	187	102	78	85	91	123	83	143	140	100	145	77	129	179	187	71	151	109
KHOIBONP_01426_UDP_3_O_acylglucosamine_N_acyltransferase	1101	38	80	109	63	81	85	51	111	68	61	70	79	94	68	101	85	95	108	98	88	99	145	55	118	115
KHOIBONP_01427_Acyl_carrier_protein	267	18	16	29	42	23	25	14	33	20	21	23	12	42	19	23	33	19	25	24	33	21	37	10	39	23
KHOIBONP_01428_3_oxoacyl_acyl_carrier_protein_synthase_2	1299	29	79	70	69	66	72	43	76	71	83	51	45	88	70	63	91	59	79	90	77	62	109	45	102	80
KHOIBONP_01429_hypothetical_protein	786	54	130	109	113	123	147	76	141	137	127	99	158	183	75	129	180	104	117	235	139	123	298	115	230	267
KHOIBONP_01430_hypothetical_protein	1551	17	32	33	40	44	33	14	56	39	38	21	23	33	17	30	38	39	42	40	49	45	60	20	59	34
KHOIBONP_01431_hypothetical_protein	336	0	3	2	1	2	0	4	6	2	2	2	0	1	0	1	0	1	0	2	0	4	6	2	3	1
KHOIBONP_01432_hypothetical_protein	1146	0	2	2	0	2	1	2	0	1	2	2	2	2	0	2	0	0	2	0	0	2	5	2	5	2
KHOIBONP_01433_Hydrogen_peroxide_inducible_genes_activator	909	4	17	13	6	14	11	5	15	11	10	14	9	16	6	13	25	13	15	4	8	24	8	11	16	5
KHOIBONP_01434_Lipoyl_synthase	951	46	157	137	165	175	177	92	188	114	125	126	180	214	146	138	160	155	176	227	232	168	322	119	230	221
KHOIBONP_01435_tRNA_Leucaa	84	1	0	1	1	2	1	0	1	0	4	2	1	2	0	2	0	3	1	1	1	0	2	1	0	3
KHOIBONP_01436_hypothetical_protein	627	0	6	1	0	9	4	0	12	16	1	0	0	1	0	5	2	2	2	2	0	3	7	2	6	5
KHOIBONP_01437_hypothetical_protein	219	0	0	4	1	0	1	0	0	0	0	3	2	0	2	1	0	2	2	4	0	3	2	0	1	0
KHOIBONP_01438_hypothetical_protein	222	0	2	1	0	1	0	2	2	2	0	0	1	0	1	3	0	0	1	1	0	0	1	0	0	1
KHOIBONP_01439_hypothetical_protein	147	0	0	0	0	0	0	0	2	2	0	0	0	0	0	0	0	0	0	1	0	0	0	0	0	0
KHOIBONP_01440_hypothetical_protein	372	0	1	4	5	2	0	2	2	6	6	0	0	2	3	2	5	4	5	0	0	4	5	2	6	6
KHOIBONP_01441_hypothetical_protein	240	4	0	0	2	3	1	0	4	2	5	0	3	2	2	6	7	5	1	1	4	0	2	1	6	4
KHOIBONP_01442_hypothetical_protein	639	2	7	4	1	6	7	0	13	2	9	7	6	12	2	7	3	0	12	9	8	22	7	9	10	8
KHOIBONP_01443_hypothetical_protein	213	1	4	11	1	7	5	4	5	5	2	4	0	5	6	6	5	8	9	5	2	6	9	4	6	6
KHOIBONP_01444_hypothetical_protein	333	0	0	3	1	3	4	0	4	1	0	2	0	4	2	0	3	3	3	4	4	0	7	2	5	4
KHOIBONP_01445_hypothetical_protein	267	1	0	4	3	0	0	1	0	1	0	0	0	0	1	0	0	0	0	0	1	1	0	0	2	4
KHOIBONP_01446_hypothetical_protein	384	0	2	7	0	2	2	2	3	2	2	0	0	2	0	2	0	0	1	3	0	4	4	0	1	2
KHOIBONP_01447_hypothetical_protein	327	0	2	2	3	0	0	1	6	6	4	2	0	0	4	2	3	2	7	3	0	8	4	0	7	3
KHOIBONP_01448_hypothetical_protein	375	9	6	10	11	3	6	10	9	7	14	4	3	5	9	11	16	6	14	6	9	17	15	7	25	15
KHOIBONP_01449_hypothetical_protein	213	0	0	2	1	1	1	2	1	1	0	0	2	0	5	0	0	1	2	1	2	2	5	0	4	0
KHOIBONP_01450_hypothetical_protein	348	3	7	5	2	2	6	3	6	9	2	4	2	2	2	4	8	12	7	4	4	5	9	4	8	9
KHOIBONP_01451_hypothetical_protein	255	0	2	3	1	0	1	0	4	4	0	1	0	0	1	3	2	0	1	0	0	1	3	2	6	4
KHOIBONP_01452_hypothetical_protein	1188	10	11	23	20	23	23	16	32	23	11	22	12	26	15	19	22	8	29	32	19	37	24	12	33	33
KHOIBONP_01453_hypothetical_protein	210	1	0	1	2	2	1	2	0	5	0	3	2	2	2	3	2	0	0	1	2	3	2	0	2	1
KHOIBONP_01454_hypothetical_protein	363	0	2	5	4	3	3	2	0	6	5	2	4	0	1	3	3	1	6	0	3	0	12	2	1	6
KHOIBONP_01455_hypothetical_protein	432	193	317	378	382	411	418	234	409	241	285	379	702	823	321	576	429	461	296	760	625	441	908	219	478	502
KHOIBONP_01456_hypothetical_protein	663	206	312	377	406	424	415	229	397	249	264	419	481	781	331	524	434	417	359	661	550	437	990	193	429	446
KHOIBONP_01457_Glutaredoxin_4	363	64	90	95	110	124	113	55	161	160	99	108	124	189	127	148	164	115	119	145	158	130	177	112	149	198
KHOIBONP_01458_putative_protein_RP812	243	20	45	51	46	80	61	31	54	55	36	27	55	91	81	64	68	46	46	84	39	59	93	33	101	67
KHOIBONP_01459_hypothetical_protein	168	20	31	17	29	21	31	13	26	15	10	32	65	68	46	49	29	26	24	59	34	32	75	14	29	32
KHOIBONP_01460_hypothetical_protein	555	9	20	8	19	15	21	11	21	21	5	5	19	39	15	17	25	13	41	39	25	19	37	25	26	26
KHOIBONP_01461_Phosphoglycolate_phosphatase_chromosomal	702	13	34	20	13	18	34	14	56	25	23	14	24	40	15	32	20	24	28	24	31	24	46	21	29	33
KHOIBONP_01462_Beta_lactamase_hydrolase_like_protein	429	15	44	26	31	26	35	18	44	33	27	27	31	53	24	49	47	36	30	51	41	31	81	27	66	42
KHOIBONP_01463_putative_protein	345	9	21	12	20	16	23	8	42	18	21	20	32	40	18	19	37	22	31	37	32	26	66	20	48	24
KHOIBONP_01464_hypothetical_protein	1305	30	62	58	70	63	72	32	97	66	40	34	41	76	41	62	74	42	108	50	44	86	60	36	108	38
KHOIBONP_01465_NADP_transhydrogenase_subunit_beta	1443	132	174	208	193	260	252	156	203	200	181	225	170	281	145	211	236	156	169	216	185	178	306	85	245	273
KHOIBONP_01466_NADP_transhydrogenase_subunit_alpha	1575	107	207	216	166	192	198	134	187	170	203	213	192	295	155	222	210	116	163	217	184	167	359	116	254	293
KHOIBONP_01467_hypothetical_protein	663	192	397	361	333	476	429	307	361	286	284	399	683	659	323	467	470	436	340	671	581	467	852	270	589	526
KHOIBONP_01468_Aminopeptidase_N	2574	53	106	123	93	110	125	52	127	129	105	80	104	140	105	100	107	87	123	74	104	95	131	71	174	115
KHOIBONP_01469_hypothetical_protein	912	11	22	41	33	43	39	11	47	30	23	31	44	53	38	45	49	21	23	24	23	36	61	20	53	28
KHOIBONP_01470_Glutamate_5_kinase	1116	23	47	43	56	32	52	25	69	63	41	31	26	54	24	55	66	54	67	42	39	43	62	25	48	51
KHOIBONP_01471_GTPase_Obg_CgtA	1035	23	96	72	75	102	94	48	100	97	93	77	75	134	72	76	82	88	94	80	103	76	139	72	76	127
KHOIBONP_01472_hypothetical_protein	1389	42	80	125	144	154	119	56	132	75	69	52	76	119	82	169	109	109	128	88	87	164	135	49	165	106
KHOIBONP_01473_hypothetical_protein	681	4	14	14	20	18	18	8	40	12	22	8	10	26	18	17	23	14	18	20	13	10	28	12	42	17
KHOIBONP_01474_Enolase	1275	135	214	196	152	194	220	152	159	163	163	227	238	280	159	167	232	159	158	277	246	140	381	168	262	289
KHOIBONP_01475_hypothetical_protein	1416	19	40	45	42	48	51	15	59	34	29	19	35	35	24	35	59	22	55	31	44	47	52	17	60	46
KHOIBONP_01476_Alpha_keto_acid_binding_periplasmic_protein_TakP	1137	161	280	194	188	239	262	160	215	288	266	257	300	330	124	231	273	191	208	350	334	221	581	220	389	378
KHOIBONP_01477_hypothetical_protein	1857	61	105	108	64	79	100	49	121	85	95	127	110	138	78	103	91	98	79	128	113	74	174	41	155	123
KHOIBONP_01478_hypothetical_protein	612	18	16	19	19	28	32	17	24	20	26	19	50	40	30	26	20	14	9	41	32	24	35	23	43	33
KHOIBONP_01479_Adenosylcobinamide_GDP_ribazoletransferase	723	6	13	7	13	9	8	2	22	11	12	5	6	11	6	17	13	9	14	6	1	15	11	0	12	10
KHOIBONP_01480_Nicotinate_nucleotide_dimethylbenzimidazole_phosphoribosyltransferase	954	9	14	10	21	8	19	6	19	11	24	13	5	37	10	22	18	13	25	15	17	8	31	8	29	20
KHOIBONP_01481_Bifunctional_adenosylcobalamin_biosynthesis_protein_CobP	531	8	10	5	6	6	6	6	12	8	8	12	14	12	11	28	14	8	9	14	2	12	21	7	17	16
KHOIBONP_01482_Periplasmic_oligopeptide_binding_protein	1602	108	179	156	134	168	187	110	154	147	135	179	336	329	127	192	185	132	170	217	176	128	292	136	244	270
KHOIBONP_01483_Oligopeptide_transport_system_permease_protein_OppB	924	19	27	26	23	31	29	25	39	18	35	24	41	39	31	46	46	22	40	25	37	26	51	29	44	51
KHOIBONP_01484_Oligopeptide_transport_system_permease_protein_OppC	927	23	38	36	23	38	38	7	45	32	36	24	41	54	40	43	30	28	20	38	39	22	45	19	40	34
KHOIBONP_01485_Oligopeptide_transport_ATP_binding_protein_OppD	1113	17	24	25	22	20	33	22	36	21	18	34	54	53	30	28	40	25	31	24	36	31	50	32	31	35
KHOIBONP_01486_Vitamin_B12_import_ATP_binding_protein_BtuD	1023	18	29	23	20	34	56	7	20	25	24	26	23	24	17	15	28	16	32	18	30	20	26	13	35	35
KHOIBONP_01487_Vitamin_B12_import_ATP_binding_protein_BtuD	1851	7	28	19	25	25	29	7	37	36	15	17	26	28	19	35	15	18	44	19	15	22	36	6	36	43
KHOIBONP_01488_hypothetical_protein	1377	63	125	131	80	145	105	61	141	106	107	145	108	150	88	90	130	99	106	83	131	80	173	95	139	137
KHOIBONP_01489_tRNA_Hisgtg	77	0	0	0	0	0	0	0	0	0	0	1	1	0	0	0	0	0	0	0	0	0	0	0	0	0
KHOIBONP_01490_hypothetical_protein	216	5	14	6	12	11	6	11	20	13	10	7	14	29	5	8	18	14	14	19	18	18	32	9	21	19
KHOIBONP_01491_hypothetical_protein	462	9	19	20	9	31	9	13	15	15	17	8	5	15	10	16	8	9	19	18	8	12	25	5	20	20
KHOIBONP_01492_2_iminobutanoate_2_iminopropanoate_deaminase	348	62	81	94	65	115	84	45	113	77	72	104	158	134	77	82	108	88	98	92	100	76	145	59	119	132
KHOIBONP_01493_Lipid_A_disaccharide_synthase	1155	21	30	46	31	54	36	21	54	44	30	31	30	45	34	45	40	23	47	32	38	38	60	28	61	50
KHOIBONP_01494_UDP_2_3_diacylglucosamine_pyrophosphatase_LpxI	810	0	24	26	21	22	20	5	41	29	24	19	22	18	11	25	22	20	30	25	16	22	37	12	27	32
KHOIBONP_01495_Acyl_acyl_carrier_protein_UDP_N_acetylglucosamine_O_acyltransferase	789	14	44	50	38	50	53	40	68	66	46	26	34	63	26	62	46	39	61	32	51	54	75	15	63	73
KHOIBONP_01496_3_hydroxyacyl_acyl_carrier_protein_dehydratase_FabZ	477	23	36	35	29	27	49	22	49	43	27	31	38	42	23	40	57	30	41	50	32	37	67	21	53	55
KHOIBONP_01497_hypothetical_protein	2091	12	46	60	37	29	40	19	62	40	36	30	29	35	26	29	42	36	38	31	39	47	67	32	73	51
KHOIBONP_01498_hypothetical_protein	2748	27	65	93	63	93	56	22	72	54	67	42	58	73	29	52	51	37	99	54	61	88	114	40	81	93
KHOIBONP_01499_hypothetical_protein	864	9	19	38	18	31	28	14	30	33	28	18	14	23	9	34	34	11	32	38	18	31	42	15	52	23
KHOIBONP_01500_ATPase_RavA	1008	33	98	113	96	111	157	56	167	103	94	49	79	123	95	100	118	87	139	91	103	135	134	85	137	99
KHOIBONP_01501_hypothetical_protein	546	26	50	42	33	31	59	27	62	31	38	38	20	39	47	32	52	29	40	32	37	46	73	20	65	43
KHOIBONP_01502_Hydroxypyruvate_isomerase	759	3	28	27	29	21	32	13	40	18	30	13	18	36	7	15	21	16	30	22	18	33	37	8	47	30
KHOIBONP_01503_hypothetical_protein	1125	384	585	603	626	690	656	381	533	356	390	664	770	1154	529	898	623	641	599	945	893	712	1368	331	776	626
KHOIBONP_01504_GTP_binding_protein_TypA_BipA_	1821	200	383	331	265	342	446	242	378	354	328	380	479	451	390	366	458	369	375	409	402	307	488	254	410	510
KHOIBONP_01505_hypothetical_protein	645	47	58	79	56	89	111	45	110	83	43	35	24	35	43	32	47	74	47	59	84	73	94	41	88	68
KHOIBONP_01506_Adenosylhomocysteinase	1386	69	211	157	174	171	191	112	219	174	157	140	229	221	151	172	218	146	186	202	170	194	275	114	269	208
KHOIBONP_01507_S_adenosylmethionine_synthase	1179	57	159	140	148	113	152	67	155	146	123	104	132	228	103	160	166	110	151	131	123	146	205	83	168	138
KHOIBONP_01508_Persistence_and_stress_resistance_toxin_PasT	459	6	14	10	7	6	14	7	9	5	3	7	6	17	6	15	14	9	5	10	10	13	33	5	8	22
KHOIBONP_01509_hypothetical_protein	180	5	8	13	7	6	9	7	9	8	7	7	12	16	19	17	12	13	6	15	15	13	27	16	15	7
KHOIBONP_01510_hypothetical_protein	105	0	5	7	12	7	5	5	7	5	3	6	10	12	6	7	9	10	4	6	14	9	7	3	10	3
KHOIBONP_01511_hypothetical_protein	786	23	40	49	45	67	40	35	62	38	33	52	84	102	41	99	47	54	45	94	75	42	99	26	63	43
KHOIBONP_01512_hypothetical_protein	579	12	26	20	16	25	31	25	29	20	32	45	11	46	10	26	25	23	46	39	22	28	69	28	31	49
KHOIBONP_01513_Disulfide_bond_formation_protein_B	468	4	15	10	20	7	11	6	11	16	12	11	13	25	11	10	23	12	19	18	11	11	25	6	22	33
KHOIBONP_01514_DNA_gyrase_subunit_A	2778	102	223	211	198	193	239	113	327	216	181	199	208	257	222	293	245	190	229	190	221	218	305	143	342	215
KHOIBONP_01515_hypothetical_protein	1089	16	34	51	43	49	27	21	62	46	35	23	27	41	22	34	43	30	46	37	60	37	81	40	58	48
KHOIBONP_01516_hypothetical_protein	2463	112	296	273	285	271	348	183	398	234	257	262	261	370	238	324	301	270	320	305	330	291	520	160	403	342
KHOIBONP_01517_Cysteine_synthase	1032	53	132	111	95	167	119	58	114	106	125	81	152	145	83	148	181	101	115	136	120	133	184	59	177	150
KHOIBONP_01518_hypothetical_protein	1104	2	8	17	19	9	12	2	36	17	10	5	8	9	13	18	19	7	12	7	13	13	16	12	41	19
KHOIBONP_01519_hypothetical_protein	858	15	29	53	41	39	51	31	45	40	27	25	24	44	23	42	41	34	47	26	40	56	55	27	67	33
KHOIBONP_01520_tRNA_Sercga	90	0	2	3	2	5	4	2	2	1	3	2	1	1	4	6	0	1	1	3	8	2	5	2	2	1
KHOIBONP_01521_tRNA_Valtac	75	0	0	0	0	0	2	1	1	1	1	0	3	0	0	2	1	1	0	0	0	1	2	1	2	0
KHOIBONP_01522_phosphoglycerate_mutase_GpmB	543	5	7	14	19	21	8	8	15	9	4	3	9	15	10	16	5	10	21	5	4	6	11	2	18	14
KHOIBONP_01523_tRNA_Glyccc	74	1	2	1	1	1	1	1	0	0	0	0	0	3	1	0	0	1	2	1	0	2	2	1	2	1
KHOIBONP_01524_hypothetical_protein	420	7	13	14	4	17	18	4	20	6	12	7	10	29	8	26	20	14	11	3	11	6	20	4	15	12
KHOIBONP_01525_Trigger_factor	1335	122	245	228	249	267	299	181	254	336	299	325	364	345	230	278	300	273	227	364	284	194	433	167	332	382
KHOIBONP_01526_Selenide_water_dikinase	1062	24	58	49	75	63	60	45	58	73	62	47	62	63	38	54	65	48	64	54	65	71	99	38	97	68
KHOIBONP_01527_hypothetical_protein	498	4	15	27	24	25	21	11	33	12	26	12	13	13	9	23	21	11	40	19	5	26	33	23	27	36
KHOIBONP_01528_hypothetical_protein	408	13	36	37	40	47	31	20	59	44	45	14	22	36	21	49	66	25	29	23	22	41	48	29	72	50
KHOIBONP_01529_Lipoprotein_releasing_system_ATP_binding_protein_LolD	666	10	30	24	31	45	30	13	58	33	30	14	22	34	13	36	38	31	34	26	10	24	47	26	30	35
KHOIBONP_01530_Lipoprotein_releasing_system_transmembrane_protein_LolC	1296	40	79	83	61	77	70	40	94	70	55	50	66	91	53	77	151	56	104	61	78	95	130	45	98	98
KHOIBONP_01531_DNA_repair_protein_RadA	1365	24	38	47	74	40	44	28	64	40	42	23	51	67	39	56	70	43	69	56	52	42	84	37	78	76
KHOIBONP_01532_hypothetical_protein	594	20	49	42	49	61	62	47	64	57	32	55	45	75	53	59	57	34	52	64	63	48	93	45	71	74
KHOIBONP_01533_Amidophosphoribosyltransferase	1491	87	228	203	148	165	193	94	206	181	153	144	203	239	217	241	209	190	223	185	206	173	356	150	232	273
KHOIBONP_01534_hypothetical_protein	435	3	20	10	16	18	17	6	27	10	9	4	1	10	7	8	15	22	23	8	3	18	27	3	17	23
KHOIBONP_01535_N5_carboxyaminoimidazole_ribonucleotide_synthase	1035	11	57	31	46	42	50	19	52	30	24	40	33	61	30	42	53	25	57	41	29	38	33	21	64	41
KHOIBONP_01536_N5_carboxyaminoimidazole_ribonucleotide_mutase	486	6	34	35	28	30	28	16	36	10	27	35	27	34	13	37	24	22	36	40	27	31	46	21	56	37
KHOIBONP_01537_hypothetical_protein	216	4	16	11	11	8	7	3	16	14	13	19	13	14	5	13	13	5	7	8	11	14	20	4	16	18
KHOIBONP_01538_hypothetical_protein	432	0	8	11	7	17	12	5	6	11	1	6	4	4	5	6	4	4	13	8	5	6	8	9	11	10
KHOIBONP_01539_Small_heat_shock_protein_IbpA	429	41	75	108	100	118	122	45	112	73	92	57	94	118	110	157	124	58	134	106	85	161	151	50	192	98
KHOIBONP_01540_hypothetical_protein	228	10	40	50	40	50	38	25	55	27	29	7	37	30	48	61	50	35	52	49	47	58	53	30	83	39
KHOIBONP_01541_putative_protein	801	10	29	47	36	42	47	16	40	28	28	5	12	31	19	37	43	33	56	32	28	44	35	18	83	45
KHOIBONP_01542_Multidrug_resistance_protein_Stp	1428	8	14	27	34	19	15	5	21	14	10	10	14	31	25	43	14	19	32	29	24	23	37	12	19	21
KHOIBONP_01543_putative_bifunctional_SAT_APS_kinase	1710	144	248	305	258	263	272	126	238	207	188	314	285	360	302	266	291	221	207	288	264	193	455	166	303	289
KHOIBONP_01544_hypothetical_protein	327	8	27	26	13	31	26	13	21	27	19	23	27	47	29	22	29	21	38	37	26	15	48	9	30	38
KHOIBONP_01545_Thioredoxin_reductase	1011	91	140	143	142	138	134	69	154	133	114	138	108	231	101	139	155	151	153	135	126	129	228	56	142	135
KHOIBONP_01546_Leucine_responsive_regulatory_protein	501	8	14	23	15	12	18	10	17	14	25	20	37	18	12	29	24	15	10	18	16	14	34	11	31	26
KHOIBONP_01547_hypothetical_protein	1011	2	12	16	9	13	21	9	20	13	15	4	8	13	10	22	18	7	20	2	11	13	19	13	35	16
KHOIBONP_01548_Polyphenol_oxidase	756	13	32	34	29	38	42	12	32	37	31	39	22	31	32	40	34	19	42	33	15	38	26	28	51	33
KHOIBONP_01549_hypothetical_protein	1059	21	9	16	24	11	19	10	33	14	12	13	7	16	8	14	9	7	21	20	8	19	16	12	22	21
KHOIBONP_01550_Prolipoprotein_diacylglyceryl_transferase	882	11	25	18	7	23	25	18	27	25	25	14	21	32	22	26	10	33	27	42	25	17	50	25	33	34
KHOIBONP_01551_hypothetical_protein	258	6	38	27	48	32	34	19	42	26	29	21	16	71	24	41	33	24	42	31	30	38	50	15	54	41
KHOIBONP_01552_hypothetical_protein	312	11	26	31	24	28	27	12	30	12	14	19	16	42	16	34	30	19	25	16	24	27	46	17	40	23
KHOIBONP_01553_Ribosomal_large_subunit_pseudouridine_synthase_D	960	14	30	41	51	35	20	15	34	21	29	11	7	34	14	43	23	18	23	17	24	37	37	13	53	33
KHOIBONP_01554_RNA_polymerase_sigma_factor_RpoH	909	76	177	151	198	193	204	91	215	140	122	187	255	313	189	287	234	203	222	328	279	261	397	111	275	190
KHOIBONP_01555_hypothetical_protein	1035	17	29	55	44	33	44	18	53	49	47	18	28	39	38	55	36	30	48	47	30	59	70	29	78	61
KHOIBONP_01556_NAD_kinase	762	33	44	49	64	47	55	30	70	64	38	17	20	38	25	41	36	21	59	32	37	46	57	30	44	56
KHOIBONP_01557_Serine_hydroxymethyltransferase_2	1296	174	346	253	203	249	300	172	248	270	209	270	335	384	186	235	300	244	250	338	330	258	488	225	353	388
KHOIBONP_01558_hypothetical_protein	1257	58	123	102	101	61	68	42	70	76	50	106	113	122	68	92	90	36	66	24	57	63	73	56	76	59
KHOIBONP_01559_putative_enoyl_CoA_hydratase_echA8	783	12	16	39	14	15	15	8	18	9	11	5	13	14	12	11	12	10	16	4	7	9	13	7	17	12
KHOIBONP_01560_3_hydroxy_3_isohexenylglutaryl_CoA_hydroxy_methylglutaryl_CoA_lyase	864	2	13	16	14	7	14	11	20	10	19	6	4	8	5	9	13	8	20	6	12	11	11	10	18	6
KHOIBONP_01561_Acetyl_propionyl_coenzyme_A_carboxylase_alpha_chain	1926	13	25	30	27	46	26	11	54	10	22	8	37	52	18	30	34	17	53	17	38	14	54	27	43	29
KHOIBONP_01562_Methylmalonyl_CoA_carboxyltransferase_12S_subunit	1605	13	14	25	33	26	25	17	22	21	23	19	34	55	13	43	36	39	24	19	31	20	31	40	35	24
KHOIBONP_01563_Acetyl_coenzyme_A_synthetase	1548	9	31	31	32	25	38	11	55	37	31	15	15	38	28	36	31	25	41	23	25	27	30	26	44	44
KHOIBONP_01564_hypothetical_protein	489	11	34	34	36	28	27	13	45	37	18	18	52	50	13	36	31	24	31	17	16	29	23	21	39	28
KHOIBONP_01565_Acyl_CoA_dehydrogenase	1161	49	114	77	93	108	77	62	136	74	54	83	107	146	74	97	103	108	110	96	88	83	106	85	119	83
KHOIBONP_01566_hypothetical_protein	540	4	2	2	7	5	4	1	12	3	6	5	2	2	0	8	4	5	5	5	7	2	4	5	2	5
KHOIBONP_01567_Cobalamin_biosynthesis_protein_CobD	912	5	8	15	4	7	4	1	7	6	6	4	8	4	6	4	9	4	9	2	4	7	7	7	9	7
KHOIBONP_01568_hypothetical_protein	777	16	32	26	19	16	33	9	33	20	16	15	33	31	33	36	25	32	23	47	24	24	52	9	29	29
KHOIBONP_01569_hypothetical_protein	1074	4	15	11	15	17	33	6	35	24	21	15	13	23	23	16	26	9	36	21	22	22	40	16	47	25
KHOIBONP_01570_Sulfoquinovose_isomerase	1224	11	32	17	31	23	35	16	20	19	27	20	20	38	8	18	35	15	30	26	29	35	43	20	41	18
KHOIBONP_01571_Protein_YhgF	2292	23	42	49	46	51	56	31	76	67	50	41	36	69	38	63	54	61	56	62	64	64	91	33	64	50
KHOIBONP_01572_K_H_antiporter_NhaP2	2541	16	57	79	66	59	67	34	88	77	36	56	47	68	67	78	90	47	102	55	76	105	102	41	112	58
KHOIBONP_01573_N_ethylmaleimide_reductase	1068	77	185	214	215	212	191	84	177	111	123	101	241	324	193	263	175	209	207	237	228	252	315	72	257	185
KHOIBONP_01574_hypothetical_protein	264	0	0	7	8	0	3	0	8	2	4	4	3	16	3	3	4	2	12	11	6	0	8	12	12	4
KHOIBONP_01575_Glutamine_synthetase	1407	267	431	445	386	489	578	328	401	439	368	501	595	618	481	462	514	442	372	565	540	429	812	2183	538	611
KHOIBONP_01576_Nitrogen_regulatory_protein_P_II_1	339	28	37	34	51	32	31	23	17	48	30	42	46	55	41	41	52	33	25	44	45	32	45	222	46	39
KHOIBONP_01577_Bifunctional_NADPH_hydrate_repair_enzyme_Nnr	1536	0	9	5	9	13	12	1	17	3	6	2	2	14	10	8	10	6	13	7	10	6	18	8	13	7
KHOIBONP_01578_tRNA_Leutag	85	0	1	1	0	3	5	2	0	1	5	3	2	2	0	1	0	0	3	0	0	3	3	1	4	4
KHOIBONP_01579_hypothetical_protein	735	12	13	18	3	13	13	12	20	16	12	12	11	12	7	15	14	6	7	8	7	14	17	12	37	26
KHOIBONP_01580_hypothetical_protein	1281	19	34	33	36	36	67	11	60	36	51	38	41	66	23	57	58	43	65	73	43	59	105	33	63	63
KHOIBONP_01581_hypothetical_protein	798	18	21	31	27	30	18	22	70	53	26	8	4	12	32	21	38	22	34	19	21	24	25	20	71	27
KHOIBONP_01582_hypothetical_protein	987	0	6	5	5	2	8	3	2	1	0	2	1	2	2	2	1	0	5	2	0	3	2	4	0	2
KHOIBONP_01583_hypothetical_protein	570	0	3	0	4	1	3	0	3	3	2	1	0	2	4	11	7	1	3	4	2	5	0	0	1	4
KHOIBONP_01584_hypothetical_protein	291	5	11	6	3	12	8	3	12	10	2	6	7	16	4	12	8	5	13	8	6	6	7	9	8	14
KHOIBONP_01585_Response_regulator_PleD	1386	0	2	5	4	2	1	0	2	8	2	0	4	1	4	3	0	2	6	2	6	8	2	2	6	10
KHOIBONP_01586_hypothetical_protein	399	18	41	40	35	43	35	22	41	35	34	18	42	59	34	38	51	42	39	29	37	45	39	30	52	43
KHOIBONP_01587_hypothetical_protein	672	7	28	20	33	22	33	11	43	31	13	9	15	19	21	32	29	15	39	5	9	27	27	16	43	37
KHOIBONP_01588_1_2_epoxyphenylacetyl_CoA_isomerase	771	5	16	19	20	18	23	10	21	26	4	10	16	28	13	32	23	17	30	9	12	22	20	4	24	9
KHOIBONP_01589_Cytochrome_c_type_biogenesis_protein_CcmH	459	3	18	6	12	13	10	3	22	5	14	4	10	13	6	17	21	15	15	8	14	13	30	3	23	18
KHOIBONP_01590_Cytochrome_c_type_biogenesis_protein_CcmF	1965	64	157	143	162	134	162	80	256	145	133	114	116	174	77	147	194	123	179	165	142	194	212	113	221	186
KHOIBONP_01591_hypothetical_protein	363	0	0	1	0	0	1	0	3	0	1	0	0	0	4	4	0	0	3	1	0	3	4	0	0	1
KHOIBONP_01592_hypothetical_protein	642	1	8	6	2	6	15	2	14	6	14	3	4	3	7	8	5	3	7	10	7	3	6	2	11	4
KHOIBONP_01593_Cytochrome_c_type_biogenesis_protein_CcmE	459	19	21	20	25	23	28	14	32	21	20	24	21	22	26	27	17	14	30	17	16	30	24	11	21	25
KHOIBONP_01594_Glutamate_racemase	813	17	43	41	50	51	27	28	90	45	44	41	43	65	21	49	84	50	43	69	48	51	80	30	70	52
KHOIBONP_01595_hypothetical_protein	3390	67	124	124	128	188	120	97	149	110	117	99	90	131	99	158	111	132	118	136	181	111	174	165	193	130
KHOIBONP_01596_HTH_type_transcriptional_regulator_DmlR	906	26	36	29	32	28	38	19	36	37	43	26	39	58	27	49	35	19	35	41	21	37	68	38	54	64
KHOIBONP_01597_hypothetical_protein	111	1	0	0	1	0	1	2	2	1	0	0	1	1	0	0	1	2	0	0	0	0	0	0	3	0
KHOIBONP_01598_Phosphoribosylformylglycinamidine_synthase_subunit_PurL	2181	81	161	156	151	182	211	89	228	137	125	209	212	244	189	194	177	136	188	220	203	164	341	92	245	208
KHOIBONP_01599_Bifunctional_enzyme_IspD_IspF	1143	12	41	48	31	43	45	25	44	44	31	35	28	41	36	44	47	25	53	31	32	32	42	17	60	30
KHOIBONP_01600_Phosphatidylglycerophosphatase_A	492	9	23	5	21	23	24	12	21	14	19	12	14	36	10	9	11	7	18	14	9	24	19	10	25	8
KHOIBONP_01601_Nicotinamide_nucleotide_amidohydrolase_PncC	471	2	9	7	7	11	12	12	5	20	3	6	3	10	12	16	14	13	13	2	4	12	12	0	28	8
KHOIBONP_01602_Low_specificity_L_threonine_aldolase	1041	15	35	31	25	31	38	21	39	45	42	39	33	36	28	33	44	31	46	44	33	25	59	16	46	42
KHOIBONP_01603_hypothetical_protein	441	9	16	10	18	19	26	12	20	18	19	13	19	9	9	28	23	8	14	16	7	31	31	7	23	20
KHOIBONP_01604_Riboflavin_biosynthesis_protein_RibF	930	18	39	23	25	34	38	18	34	26	29	27	33	34	30	53	50	25	29	47	40	30	83	27	64	40
KHOIBONP_01605_R_specific_enoyl_CoA_hydratase	444	4	8	10	4	9	10	3	8	11	8	6	4	10	2	8	11	3	13	5	6	4	20	12	14	13
KHOIBONP_01606_hypothetical_protein	870	40	52	70	61	72	70	50	54	60	62	93	78	79	64	86	87	66	74	75	59	56	132	45	93	77
KHOIBONP_01607_Manganese_dependent_inorganic_pyrophosphatase	918	130	194	112	119	173	206	72	159	156	165	179	204	250	183	186	201	149	126	230	170	163	263	114	208	250
KHOIBONP_01608_RNA_polymerase_binding_transcription_factor_CarD	510	44	98	66	73	85	113	59	112	92	95	77	104	94	77	98	116	88	83	100	114	95	179	90	146	145
KHOIBONP_01609_Ferredoxin_2	339	25	46	52	40	47	36	17	56	46	14	44	63	67	72	53	38	36	48	46	39	57	48	19	84	46
KHOIBONP_01610_Heat_shock_protein_15	294	6	14	16	10	18	12	8	20	17	22	22	11	11	7	7	12	10	10	9	23	17	16	10	27	13
KHOIBONP_01611_hypothetical_protein	2946	153	281	306	314	307	354	191	459	358	336	260	359	404	242	359	385	257	313	362	349	393	524	203	516	419
KHOIBONP_01612_hypothetical_protein	489	8	21	19	31	25	28	9	23	23	35	17	11	25	20	17	35	16	37	14	16	22	41	13	25	40
KHOIBONP_01613_hypothetical_protein	285	18	76	76	79	60	72	28	86	66	53	33	75	80	70	95	89	56	81	72	58	91	103	31	121	78
KHOIBONP_01614_Lysophospholipase_L2	846	26	37	56	42	72	35	26	67	46	33	19	24	44	40	65	63	44	51	66	52	43	75	26	92	58
KHOIBONP_01615_hypothetical_protein	924	32	89	85	90	72	52	47	85	77	70	70	82	138	55	98	92	53	117	96	75	73	115	38	99	93
KHOIBONP_01616_Endoribonuclease_YbeY	498	6	38	25	13	21	19	16	39	21	6	7	19	30	18	19	25	18	20	19	18	26	38	9	22	23
KHOIBONP_01617_PhoH_like_protein	1077	25	67	71	67	70	76	25	103	45	57	59	52	68	77	86	68	72	79	64	73	86	106	37	105	68
KHOIBONP_01618_putative_ribonucleotide_transport_ATP_binding_protein_mkl	723	2	6	12	2	4	8	4	8	5	1	4	3	5	2	8	12	7	13	6	2	13	7	2	2	7
KHOIBONP_01619_putative_phospholipid_ABC_transporter_permease_protein_MlaE	759	6	14	34	23	11	26	12	31	15	17	11	20	28	14	34	27	17	26	13	10	18	34	12	27	13
KHOIBONP_01620_Alanine_racemase_biosynthetic	1017	4	66	50	28	31	43	24	68	40	27	31	30	54	13	61	60	31	50	34	31	49	71	38	63	61
KHOIBONP_01621_Propionyl_CoA_carboxylase_beta_chain	1533	14	47	40	41	28	32	31	50	48	22	23	24	27	34	30	36	32	34	24	32	44	67	49	64	48
KHOIBONP_01622_hypothetical_protein	156	168	356	256	199	298	298	194	355	292	255	299	462	466	227	296	325	264	271	389	346	354	645	300	471	475
KHOIBONP_01623_hypothetical_protein	414	23	44	46	50	38	74	35	65	34	36	48	35	44	64	51	54	57	71	64	67	52	91	25	84	66
KHOIBONP_01624_hypothetical_protein	243	22	34	18	18	19	22	21	31	24	41	17	43	62	13	34	44	17	29	62	34	37	90	21	59	88
KHOIBONP_01625_hypothetical_protein	213	27	49	24	59	43	66	27	70	59	58	45	48	87	20	45	76	36	55	115	46	47	149	32	84	116
KHOIBONP_01626_Acetyl_propionyl_coenzyme_A_carboxylase_alpha_chain	2046	26	51	35	51	61	44	24	57	47	50	45	49	32	38	50	46	48	47	42	60	38	60	29	60	72
KHOIBONP_01627_hypothetical_protein	369	2	9	18	3	5	6	3	17	10	7	17	9	5	4	13	17	8	11	3	11	4	14	14	6	13
KHOIBONP_01628_hypothetical_protein	387	3	13	23	12	19	25	6	14	15	13	19	29	29	17	29	25	12	20	20	20	15	33	10	35	4
KHOIBONP_01629_hypothetical_protein	678	8	32	39	20	48	27	21	52	40	36	17	29	31	24	46	24	22	39	22	15	58	48	33	57	35
KHOIBONP_01630_hypothetical_protein	192	15	39	55	35	64	62	25	49	37	29	26	49	47	38	51	40	38	40	40	39	67	44	28	72	55
KHOIBONP_01631_hypothetical_protein	543	19	40	48	64	66	67	14	75	43	40	30	43	61	43	65	40	32	83	42	40	56	74	15	90	70
KHOIBONP_01632_Methylmalonyl_CoA_mutase	2133	32	47	54	40	43	60	24	52	51	50	26	61	50	46	40	65	43	39	60	35	25	69	30	55	58
KHOIBONP_01633_hypothetical_protein	825	18	39	31	31	41	36	17	60	35	24	31	40	63	35	41	59	36	32	34	39	56	86	38	54	35
KHOIBONP_01634_hypothetical_protein	519	7	13	16	18	17	24	15	18	10	11	10	5	24	9	10	14	3	10	19	18	23	22	11	16	21
KHOIBONP_01635_Homoserine_dehydrogenase	1290	60	112	115	114	101	140	56	112	99	59	121	143	161	128	125	132	117	123	119	141	70	158	60	164	127
KHOIBONP_01636_Fructose_bisphosphate_aldolase_class_1	933	58	129	108	136	115	143	79	159	78	67	116	67	136	102	120	156	80	153	99	101	116	143	42	136	73
KHOIBONP_01637_hypothetical_protein	261	2	15	18	2	11	5	3	20	13	7	5	6	11	4	7	9	7	8	8	11	4	13	9	15	21
KHOIBONP_01638_Phosphoglycerate_kinase	1203	94	231	157	182	122	192	86	205	182	179	158	188	314	131	168	201	105	200	210	187	131	271	138	236	223
KHOIBONP_01639_Peptidyl_prolyl_cis_trans_isomerase_B	507	149	262	179	225	208	311	173	232	245	257	200	420	378	201	289	265	248	197	384	275	264	540	182	389	427
KHOIBONP_01640_hypothetical_protein	672	165	378	248	266	319	455	221	317	274	298	264	518	480	251	360	345	288	289	492	342	286	636	218	450	528
KHOIBONP_01641_Pyruvate_phosphate_dikinase	2544	43	120	97	100	104	98	50	158	101	81	53	60	82	65	86	109	58	113	54	50	78	130	84	131	104
KHOIBONP_01642_hypothetical_protein	651	4	6	2	4	6	9	3	4	11	6	4	9	7	4	11	15	12	9	4	5	2	19	5	16	12
KHOIBONP_01643_hypothetical_protein	798	4	26	19	18	11	16	5	17	30	23	21	26	29	14	23	17	6	16	16	11	24	36	13	33	27
KHOIBONP_01644_hypothetical_protein	993	5	12	18	9	15	22	5	21	17	26	7	4	18	8	10	16	4	17	19	15	15	8	2	11	22
KHOIBONP_01645_Phosphoglucosamine_mutase	1344	32	48	36	24	39	42	32	42	63	47	41	47	45	32	44	71	22	37	47	32	49	77	52	69	61
KHOIBONP_01646_3_hydroxybenzoate_6_hydroxylase_1	1122	5	15	36	17	11	15	16	23	8	14	10	20	9	12	15	16	11	29	20	11	13	20	4	25	20
KHOIBONP_01647_RNA_polymerase_binding_transcription_factor_DksA	423	39	78	43	50	59	55	44	55	87	67	101	83	81	52	50	56	55	47	111	83	43	97	62	56	79
KHOIBONP_01648_hypothetical_protein	843	23	51	53	41	70	61	15	49	46	34	62	45	74	30	27	59	50	40	37	59	35	64	40	55	57
KHOIBONP_01649_L_methionine_gamma_lyase	1287	32	53	66	58	67	96	34	83	59	56	39	44	66	29	58	70	36	61	63	61	58	92	42	94	79
KHOIBONP_01650_hypothetical_protein	933	80	202	141	224	165	274	122	214	175	269	159	258	321	110	217	228	168	241	378	224	167	515	157	393	512
KHOIBONP_01651_hypothetical_protein	2916	153	288	332	249	346	301	235	424	295	303	239	306	344	228	265	356	212	362	261	278	345	477	200	406	392
KHOIBONP_01652_hypothetical_protein	1008	20	56	48	52	37	83	31	89	43	79	42	53	55	35	72	82	40	70	66	35	74	79	26	87	77
KHOIBONP_01653_10_kDa_chaperonin_1	288	104	227	220	204	222	258	144	191	191	225	186	243	358	197	294	250	211	179	295	221	188	368	104	273	285
KHOIBONP_01654_60_kDa_chaperonin	1644	941	1725	1682	1593	1826	2093	1151	1622	1515	1385	1451	2109	2587	1583	1976	2271	1584	1658	2262	1905	1485	3109	915	2196	2312
KHOIBONP_01655_Guanosine_5_triphosphate_3_diphosphate_pyrophosphatase	1524	39	80	77	98	95	79	56	97	103	64	74	101	133	68	92	103	65	85	121	89	108	204	90	146	98
KHOIBONP_01656_Polyphosphate_kinase	2166	12	51	28	37	54	50	11	52	38	39	43	39	42	37	37	44	24	59	38	28	36	82	18	57	63
KHOIBONP_01657_hypothetical_protein	705	4	9	13	10	4	4	1	6	2	4	4	9	7	8	11	11	3	10	10	9	14	11	4	14	0
KHOIBONP_01658_hypothetical_protein	1212	38	92	82	97	73	86	50	104	99	71	76	68	114	40	84	106	66	133	93	69	85	155	61	116	109
KHOIBONP_01659_Proline_tRNA_ligase	1362	59	114	114	92	93	114	62	130	98	92	76	157	156	85	134	153	99	78	137	121	130	189	92	178	118
KHOIBONP_01660_Leucine__isoleucine__valine__threonine__and_alanine_binding_protein	1185	155	317	248	209	247	266	155	223	274	255	261	359	445	205	291	314	187	241	339	305	207	521	299	304	418
KHOIBONP_01661_Lipopolysaccharide_export_system_ATP_binding_protein_LptB	783	24	39	31	29	28	42	20	27	32	35	28	35	40	29	34	34	26	32	29	20	27	46	20	42	59
KHOIBONP_01662_High_affinity_branched_chain_amino_acid_transport_ATP_binding_protein_LivF	828	10	16	47	16	22	19	14	29	13	17	27	33	26	14	25	21	14	17	34	10	22	16	11	31	31
KHOIBONP_01663_High_affinity_branched_chain_amino_acid_transport_system_permease_protein_LivH	1008	12	38	24	38	20	53	11	26	34	39	38	43	54	27	51	30	20	28	31	15	18	45	26	57	26
KHOIBONP_01664_hypothetical_protein	1335	52	55	67	51	90	84	36	84	60	54	64	51	94	65	62	92	55	71	73	80	52	122	57	91	95
KHOIBONP_01665_hypothetical_protein	513	19	32	29	29	41	31	17	33	22	18	26	47	47	41	70	42	22	26	51	51	30	56	17	16	22
KHOIBONP_01666_GMP_synthase_glutamine_hydrolyzing	1560	57	76	65	69	106	90	76	80	71	69	79	124	143	99	87	77	73	78	105	73	63	177	59	127	133
KHOIBONP_01667_6_4_photolyase	1521	2	14	11	26	6	6	6	24	15	10	2	12	12	24	8	17	9	8	14	14	29	26	11	31	17
KHOIBONP_01668_hypothetical_protein	798	8	23	16	7	20	12	9	17	11	10	5	11	12	11	22	14	13	10	19	28	34	35	15	12	5
KHOIBONP_01669_Oligoendopeptidase_F_plasmid	1821	150	303	305	241	302	345	172	267	243	191	220	390	411	316	287	260	305	309	318	357	290	494	179	423	326
KHOIBONP_01670_hypothetical_protein	1182	8	59	51	49	43	64	32	59	40	31	24	37	63	20	37	33	32	61	43	54	58	68	54	59	41
KHOIBONP_01671_D_ribose_pyranase	384	9	4	10	3	5	5	5	9	7	5	12	3	14	7	6	13	8	13	10	5	9	12	7	10	10
KHOIBONP_01672_hypothetical_protein	147	41	64	29	87	64	79	36	64	41	23	78	133	178	80	84	79	76	37	93	90	84	126	33	92	67
KHOIBONP_01673_hypothetical_protein	384	5	18	10	20	19	16	12	20	7	2	13	16	44	19	15	15	21	10	20	24	11	20	9	10	22
KHOIBONP_01674_Elongation_factor_4	1800	41	103	86	100	106	154	51	130	118	77	102	148	182	110	158	149	96	127	141	132	85	221	59	138	173
KHOIBONP_01675_Protein_nucleic_acid_deglycase_HchA	696	56	104	81	123	88	91	58	91	72	76	98	131	201	81	124	95	107	115	214	135	90	223	37	109	112
KHOIBONP_01676_hypothetical_protein	906	4	3	6	6	5	10	5	9	5	8	10	6	11	8	17	13	4	9	10	11	8	14	2	6	17
KHOIBONP_01677_hypothetical_protein	702	3	10	3	4	10	8	1	12	12	6	4	6	16	2	7	11	10	4	13	13	12	11	8	11	4
KHOIBONP_01678_hypothetical_protein	195	7	7	11	16	10	16	5	6	15	8	7	8	8	7	18	10	7	17	20	13	23	18	7	19	18
KHOIBONP_01679_hypothetical_protein	303	45	110	73	56	87	110	59	102	98	103	62	80	101	44	77	66	58	67	96	109	58	168	80	122	132
KHOIBONP_01680_Iron_sulfur_cluster_carrier_protein	633	40	84	80	71	81	105	63	108	94	79	50	83	126	63	90	104	72	78	82	113	84	136	68	127	107
KHOIBONP_01681_hypothetical_protein	321	12	17	17	5	12	9	4	19	18	6	6	4	16	18	17	31	4	12	16	12	18	12	12	27	15
KHOIBONP_01682_hypothetical_protein	1047	18	35	29	23	35	26	9	37	29	28	26	31	27	29	18	23	31	33	19	31	26	38	18	30	33
KHOIBONP_01683_hypothetical_protein	1305	52	122	152	98	145	122	80	178	130	94	119	93	113	75	137	134	84	148	120	118	142	182	68	174	155
KHOIBONP_01684_5_aminolevulinate_synthase	1230	162	414	407	363	399	431	270	553	443	355	232	242	397	337	350	517	276	480	345	412	383	534	312	552	499
KHOIBONP_01685_Succinyl_diaminopimelate_desuccinylase	1386	62	93	86	78	110	90	37	99	75	47	77	84	132	63	85	83	71	83	106	102	83	155	67	91	64
KHOIBONP_01686_hypothetical_protein	612	6	9	10	8	13	21	17	14	10	18	5	11	18	6	4	14	14	14	7	25	13	37	8	19	22
KHOIBONP_01687_Aspartyl_glutamyl_tRNAAsn_Gln_amidotransferase_subunit_B	1512	33	56	75	49	67	81	48	92	43	68	80	89	106	54	75	88	68	61	112	66	67	128	44	94	119
KHOIBONP_01688_hypothetical_protein	318	5	27	18	12	20	18	6	23	23	12	16	13	19	14	14	17	21	30	13	21	13	21	13	26	16
KHOIBONP_01689_Gamma_glutamyl_hercynylcysteine_sulfoxide_hydrolase	795	19	65	44	41	43	48	36	76	69	50	35	31	53	46	47	48	28	65	49	48	71	53	29	71	47
KHOIBONP_01690_hypothetical_protein	300	6	15	8	7	10	4	10	28	19	9	21	20	14	15	15	17	18	11	17	10	7	29	12	16	33
KHOIBONP_01691_Alanine_tRNA_ligase	2652	97	195	148	165	207	185	86	198	181	128	157	212	252	160	213	214	154	214	219	203	188	342	118	241	237
KHOIBONP_01692_Protein_RecA	1080	57	131	108	128	135	145	56	164	94	87	114	157	154	112	159	173	90	140	146	125	121	214	89	185	149
KHOIBONP_01693_hypothetical_protein	588	9	17	10	13	14	15	10	17	8	8	8	22	21	5	22	25	11	13	26	32	13	29	13	40	14
KHOIBONP_01694_Sensor_histidine_kinase_RcsC	2115	11	28	30	24	24	27	13	24	19	25	16	12	28	11	21	30	19	35	2	25	21	32	1	43	27
KHOIBONP_01695_Ribosomal_RNA_small_subunit_methyltransferase_B	1149	20	50	27	35	35	51	24	54	30	42	23	34	40	35	41	41	29	38	30	26	44	61	30	46	45
KHOIBONP_01696_Catalase_peroxidase	2211	43	53	54	45	71	39	42	50	50	59	51	104	87	62	71	57	33	39	58	69	38	77	54	72	58
KHOIBONP_01697_tRNA_Thrtgt	71	0	0	0	0	0	0	0	2	0	0	0	0	0	0	0	0	0	0	0	0	0	0	0	0	0
KHOIBONP_01698_hypothetical_protein	1152	149	328	374	364	439	351	221	545	364	253	265	269	382	328	388	353	226	460	246	348	397	416	216	475	256
KHOIBONP_01699_hypothetical_protein	864	14	28	31	30	18	30	18	33	22	13	28	28	54	18	24	41	24	37	26	26	32	41	28	34	41
KHOIBONP_01700_Homoserine_O_acetyltransferase	927	13	19	27	19	21	24	24	25	36	17	30	41	39	33	21	33	24	38	35	29	30	24	13	40	34
KHOIBONP_01701_Polyphosphate_NDP_phosphotransferase_3	885	8	24	33	23	24	42	18	49	51	24	18	30	40	33	34	34	33	35	30	42	31	68	36	46	38
KHOIBONP_01702_putative_oxidoreductase	744	9	28	41	39	14	24	9	24	18	20	16	16	30	19	20	37	21	30	37	21	21	41	18	20	34
KHOIBONP_01703_Spermidine_putrescine_binding_periplasmic_protein	1038	83	219	203	172	166	236	119	241	213	170	145	177	304	148	196	228	159	219	264	218	258	379	178	361	280
KHOIBONP_01704_hypothetical_protein	354	0	8	6	2	2	6	0	2	1	4	2	128	89	4	57	21	7	55	6	1	12	8	4	36	6
KHOIBONP_01705_4_hydroxyphenylpyruvate_dioxygenase	1113	2	81	27	47	22	29	2	58	18	11	6	1470	682	20	553	234	17	398	15	13	121	31	27	179	75
KHOIBONP_01706_Leucine_responsive_regulatory_protein	453	3	2	6	8	6	4	5	17	10	2	2	0	2	6	1	4	5	9	6	7	2	5	4	6	3
KHOIBONP_01707_Methionine_synthase	1038	13	13	33	27	34	61	22	22	36	22	28	37	42	36	65	49	30	24	49	43	48	80	23	50	42
KHOIBONP_01708_Methionine_synthase	2718	39	65	85	99	80	74	50	102	94	52	73	96	121	95	84	103	114	90	113	109	92	137	42	115	100
KHOIBONP_01709_Oxygen_dependent_choline_dehydrogenase	1629	14	19	33	23	20	56	22	32	30	26	15	27	21	25	25	19	27	15	21	54	37	31	23	28	45
KHOIBONP_01710_NAD_NADP_dependent_betaine_aldehyde_dehydrogenase	1446	12	11	35	28	43	38	25	40	31	26	15	12	13	30	16	23	29	15	21	34	28	58	32	39	36
KHOIBONP_01711_HTH_type_transcriptional_regulator_BetI	567	0	7	9	10	11	10	4	15	5	4	4	0	8	11	15	2	5	1	9	8	9	8	3	6	4
KHOIBONP_01712_hypothetical_protein	942	62	115	115	70	109	104	50	125	89	96	75	88	129	54	86	116	70	76	103	113	91	178	103	165	149
KHOIBONP_01713_Glycine_betaine_transport_system_permease_protein_OpuAB	849	33	52	59	52	57	69	35	76	52	45	26	41	65	25	46	45	30	53	54	54	75	85	62	70	56
KHOIBONP_01714_Glycine_betaine_proline_betaine_transport_system_ATP_binding_protein_ProV	1005	15	47	67	23	51	36	27	74	52	35	25	40	29	16	43	26	45	44	26	28	52	52	37	45	36
KHOIBONP_01715_Polysialic_acid_transport_protein_KpsM	870	21	39	41	39	42	24	19	66	49	44	38	45	69	50	42	41	37	24	43	47	42	107	29	54	75
KHOIBONP_01716_hypothetical_protein	1413	16	65	71	80	71	88	25	79	49	77	86	66	113	47	96	85	64	88	122	61	62	129	70	81	126
KHOIBONP_01717_Polysialic_acid_transport_ATP_binding_protein_KpsT	669	8	7	9	12	8	12	6	17	14	14	19	13	17	10	16	17	17	13	14	21	14	28	8	14	18
KHOIBONP_01718_hypothetical_protein	1176	15	30	33	40	45	49	21	32	38	34	44	36	53	35	42	39	24	28	86	39	44	86	32	47	55
KHOIBONP_01719_Arylesterase	816	40	105	78	80	74	122	79	98	40	70	69	124	207	70	148	113	137	94	276	125	120	296	48	183	127
KHOIBONP_01720_hypothetical_protein	384	7	16	21	17	14	17	20	25	15	10	19	28	34	15	10	20	9	26	22	15	24	31	14	24	16
KHOIBONP_01721_1_5_phosphoribosyl_5_5_phosphoribosylaminomethylideneamino_imidazole_4_carboxamide_isomerase	717	13	27	13	27	16	32	17	25	33	19	30	36	35	19	39	14	20	14	44	23	11	44	22	40	38
KHOIBONP_01722_Imidazole_glycerol_phosphate_synthase_subunit_HisF	762	7	17	34	16	17	13	5	22	21	21	27	29	31	21	25	29	23	22	28	16	16	41	5	27	23
KHOIBONP_01723_Phosphoribosyl_ATP_pyrophosphatase	318	4	4	4	1	4	5	6	6	1	4	4	9	2	1	2	6	1	1	5	8	6	12	1	5	13
KHOIBONP_01724_Biotin_carboxyl_carrier_protein_of_acetyl_CoA_carboxylase	513	14	24	19	39	20	31	14	21	9	19	28	42	36	19	18	21	26	19	29	24	24	40	19	42	39
KHOIBONP_01725_Biotin_carboxylase	1347	29	90	110	88	75	99	48	79	92	74	82	95	116	81	87	141	76	71	96	120	94	130	37	130	151
KHOIBONP_01726_Leucyl_phenylalanyl_tRNA_protein_transferase	618	8	6	22	15	8	10	4	21	23	19	9	4	15	7	26	24	12	17	19	17	23	24	10	25	14
KHOIBONP_01727_hypothetical_protein	351	1	7	3	14	2	2	2	14	2	4	2	5	5	1	5	1	4	4	4	7	6	5	0	15	6
KHOIBONP_01728_hypothetical_protein	477	15	11	40	20	33	32	12	26	21	10	19	13	22	23	29	34	11	28	21	11	28	27	22	28	34
KHOIBONP_01729_hypothetical_protein	375	44	81	61	68	78	69	45	110	61	79	82	50	81	75	74	54	51	74	78	97	88	109	65	93	80
KHOIBONP_01730_ATP_dependent_Clp_protease_ATP_binding_subunit_ClpX	1266	194	385	431	399	545	456	179	501	400	363	344	406	553	392	491	485	334	535	419	407	490	612	283	551	457
KHOIBONP_01731_ATP_dependent_Clp_protease_proteolytic_subunit	633	119	193	231	186	233	227	136	190	190	120	137	158	279	215	215	251	164	196	215	251	206	325	99	232	250
KHOIBONP_01732_Peptidyl_tRNA_hydrolase	696	7	10	7	10	3	8	9	8	17	6	9	12	7	4	6	10	13	13	10	14	9	5	7	7	8
KHOIBONP_01733_hypothetical_protein	993	2	8	5	8	10	2	7	9	2	10	3	6	11	2	5	14	4	4	12	7	13	10	4	15	4
KHOIBONP_01734_hypothetical_protein	375	3	31	27	16	27	23	15	39	22	18	23	20	27	18	18	20	12	29	11	21	29	44	8	31	33
KHOIBONP_01735_hypothetical_protein	600	5	35	23	27	26	29	15	18	32	39	14	12	24	19	28	35	14	36	17	20	17	22	22	53	36
KHOIBONP_01736_Tryptophan_synthase_beta_chain	1227	50	150	122	110	103	117	44	145	119	120	93	96	168	116	136	133	112	121	102	109	129	206	82	166	154
KHOIBONP_01737_hypothetical_protein	705	2	22	11	18	11	14	11	13	18	11	9	14	36	12	20	18	6	12	16	30	21	28	7	26	16
KHOIBONP_01738_Quinone_oxidoreductase_1	978	4	21	7	10	12	24	6	13	18	14	6	8	10	5	12	16	6	10	11	13	13	10	10	21	13
KHOIBONP_01739_2_dehydro_3_deoxy_D_gluconate_5_dehydrogenase	762	6	8	3	2	2	3	5	4	2	6	6	6	8	0	5	10	0	5	4	2	6	3	3	9	1
KHOIBONP_01740_hypothetical_protein	282	0	0	0	3	0	3	2	1	0	2	0	0	5	1	2	2	0	3	4	0	1	2	2	0	2
KHOIBONP_01741_hypothetical_protein	1008	7	8	8	17	17	16	4	11	17	14	2	7	13	2	19	16	11	24	15	12	10	12	0	18	12
KHOIBONP_01742_R_benzylsuccinyl_CoA_dehydrogenase	1212	4	20	31	22	22	33	18	34	41	21	23	10	48	16	45	33	25	44	10	23	36	58	28	31	19
KHOIBONP_01743_Low_affinity_potassium_transport_system_protein_kup	1944	4	6	10	14	18	9	4	15	8	10	12	18	14	8	14	16	1	20	10	12	27	16	11	16	11
KHOIBONP_01744_Guanine_deaminase	1281	4	14	12	8	23	3	12	11	4	12	2	10	12	8	13	11	0	13	9	4	15	17	6	20	19
KHOIBONP_01745_hypothetical_protein	732	5	3	15	4	8	13	6	7	16	8	1	5	9	7	16	6	3	13	5	4	9	9	5	16	12
KHOIBONP_01746_Putative_xanthine_dehydrogenase_molybdenum_binding_subunit_XdhA	2310	22	44	56	51	57	47	30	53	49	28	35	46	56	50	68	41	33	66	60	50	53	79	55	82	64
KHOIBONP_01747_hypothetical_protein	1449	15	40	42	46	43	40	22	72	38	28	20	16	35	16	56	35	14	49	20	28	75	40	24	87	42
KHOIBONP_01748_hypothetical_protein	1254	9	8	14	20	7	18	6	23	8	12	15	14	10	15	14	14	10	10	2	10	14	14	9	17	18
KHOIBONP_01749_5_hydroxyisourate_hydrolase	351	1	6	3	2	3	5	7	4	0	3	7	6	2	0	3	4	3	6	1	1	7	13	6	11	6
KHOIBONP_01750_Uric_acid_transporter_UacT	1479	6	24	20	18	18	24	4	24	28	14	20	12	36	10	19	15	15	24	11	31	20	35	20	25	32
KHOIBONP_01751_Transcriptional_repressor_IclR	801	10	25	22	15	21	18	20	28	21	12	21	22	28	20	29	18	16	34	17	23	22	29	10	35	16
KHOIBONP_01752_Adenine_permease_AdeQ	1422	19	16	26	15	25	26	14	28	24	16	23	20	37	8	25	24	14	27	10	30	29	43	13	21	22
KHOIBONP_01753_hypothetical_protein	1407	14	32	43	40	31	38	28	43	30	40	28	46	48	22	38	54	12	31	33	44	37	71	50	64	60
KHOIBONP_01754_hypothetical_protein	900	13	40	30	26	26	14	13	34	23	28	6	11	31	24	30	28	18	21	30	28	26	41	13	40	24
KHOIBONP_01755_hypothetical_protein	330	2	6	10	13	12	6	3	15	13	6	21	29	27	22	21	14	10	8	18	13	19	29	7	22	6
KHOIBONP_01756_hypothetical_protein	1212	14	27	17	16	17	30	5	16	21	20	19	22	36	9	17	34	10	17	23	14	22	34	11	22	36
KHOIBONP_01757_Riboflavin_transporter	909	8	9	21	12	21	13	8	10	22	11	8	10	23	12	10	31	10	19	7	21	12	23	8	27	15
KHOIBONP_01758_putative_transcriptional_regulatory_protein	744	49	50	54	49	58	55	29	49	48	63	58	108	114	29	66	57	64	77	90	77	49	118	50	92	63
KHOIBONP_01759_hypothetical_protein	228	40	114	109	121	154	108	76	219	231	107	80	60	94	111	52	100	149	151	162	172	178	188	128	182	116
KHOIBONP_01760_hypothetical_protein	1785	16	26	42	45	55	45	19	79	35	43	34	29	61	45	48	77	20	59	29	32	53	99	44	65	47
KHOIBONP_01761_2_3_cyclic_nucleotide_2_phosphodiesterase	816	7	27	11	16	27	32	20	31	21	21	18	31	41	27	36	25	26	28	24	28	38	34	15	25	37
KHOIBONP_01762_Cold_shock_protein_CspA	207	159	324	140	252	195	299	123	372	338	220	194	281	325	158	183	250	171	194	205	179	186	336	194	382	417
KHOIBONP_01763_tRNA_Thrtgt	75	0	0	0	0	0	0	0	0	0	0	0	0	2	0	1	0	0	0	0	0	0	0	0	1	0
KHOIBONP_01764_hypothetical_protein	1689	28	61	55	47	55	25	33	68	69	39	29	46	70	26	86	53	67	56	39	48	46	98	38	86	64
KHOIBONP_01765_hypothetical_protein	876	15	25	50	32	26	24	14	36	31	23	18	33	43	37	42	39	12	50	22	14	27	55	23	41	40
KHOIBONP_01766_hypothetical_protein	252	5	12	16	8	10	22	7	18	22	14	17	10	34	6	11	13	18	14	10	11	6	18	6	14	21
KHOIBONP_01767_hypothetical_protein	228	2	3	5	1	6	2	0	2	3	5	10	3	11	0	5	3	5	3	14	5	6	6	3	4	4
KHOIBONP_01768_D_aminoacyl_tRNA_deacylase	450	5	8	21	8	5	3	0	16	0	5	18	0	12	7	8	0	11	9	8	6	11	11	2	8	14
KHOIBONP_01769_ATP_dependent_RNA_helicase_RhlE	1380	104	155	198	203	244	250	121	265	171	239	145	147	156	208	204	140	169	190	123	247	171	228	128	331	354
KHOIBONP_01770_Thymidine_kinase	573	7	9	4	12	6	5	4	7	8	8	7	14	10	7	11	6	1	14	11	10	12	15	6	24	9
KHOIBONP_01771_D_alanyl_D_alanine_carboxypeptidase_DacC	1155	85	219	206	202	252	261	115	306	236	214	158	214	303	167	196	275	217	261	291	282	221	364	167	341	335
KHOIBONP_01772_Thymidylate_kinase	597	11	31	42	42	34	16	17	52	29	21	20	15	21	17	27	35	34	43	35	31	46	74	17	49	38
KHOIBONP_01773_hypothetical_protein	1110	4	12	15	14	23	22	6	30	22	20	15	10	20	6	18	20	13	26	14	19	14	35	12	27	28
KHOIBONP_01774_putative_metal_dependent_hydrolase_YcfH	795	14	12	7	5	15	19	3	16	13	9	11	17	24	8	7	14	11	18	19	14	10	43	5	22	28
KHOIBONP_01775_hypothetical_protein	807	8	9	15	3	7	6	7	14	6	3	8	8	25	10	18	11	6	7	10	13	5	24	8	10	27
KHOIBONP_01776_hypothetical_protein	945	4	10	23	10	17	14	11	18	19	22	2	10	30	6	24	8	13	4	9	12	15	25	7	22	20
KHOIBONP_01777_hypothetical_protein	561	5	3	4	1	3	5	4	8	2	3	1	2	8	1	0	4	3	6	3	3	2	11	11	3	3
KHOIBONP_01778_Inner_membrane_ABC_transporter_permease_protein_YdcV	951	16	25	23	35	20	23	17	26	18	23	29	22	29	12	21	13	17	28	17	18	35	44	39	44	25
KHOIBONP_01779_hypothetical_protein	1302	13	57	46	27	57	60	29	43	49	37	31	26	58	32	47	53	24	48	50	41	43	45	73	68	80
KHOIBONP_01780_hypothetical_protein	1077	60	46	60	28	86	85	52	38	73	55	63	85	96	58	80	52	24	43	76	57	53	122	168	90	159
KHOIBONP_01781_hypothetical_protein	1071	35	91	63	65	76	73	22	92	78	62	50	68	97	48	79	98	38	73	63	80	90	112	133	112	99
KHOIBONP_01782_Vitamin_B12_import_ATP_binding_protein_BtuD	1104	35	77	47	54	52	82	37	53	55	56	28	28	101	36	74	98	45	74	58	58	63	115	81	105	91
KHOIBONP_01783_ATP_dependent_RNA_helicase_DeaD	1908	59	109	104	108	97	99	79	87	121	110	107	120	140	84	110	131	83	93	112	107	109	200	63	150	196
KHOIBONP_01784_hypothetical_protein	477	13	31	31	14	27	18	17	36	25	27	18	19	28	11	42	24	15	26	10	21	24	43	15	29	34
KHOIBONP_01785_Hydroxymethylpyrimidine_phosphomethylpyrimidine_kinase	804	5	15	36	14	35	24	13	19	10	16	12	2	4	9	12	25	12	28	2	7	28	14	11	29	28
KHOIBONP_01786_hypothetical_protein	960	0	5	12	2	9	8	2	13	5	6	6	4	3	2	0	4	2	14	0	6	7	6	6	14	4
KHOIBONP_01787_hypothetical_protein	198	0	0	1	0	1	0	0	1	2	2	0	0	2	0	1	1	0	0	2	1	1	2	0	0	2
KHOIBONP_01788_Thiazole_synthase	762	5	4	2	6	4	4	0	5	2	14	0	0	4	4	3	2	1	2	1	3	5	9	0	7	6
KHOIBONP_01789_Thiamine_phosphate_synthase	597	1	0	7	4	2	1	0	1	3	2	1	0	4	2	0	2	1	4	4	3	0	3	1	0	6
KHOIBONP_01790_putative_adenylyltransferase_sulfurtransferase_MoeZ	972	0	2	5	0	0	5	0	2	3	5	3	4	2	0	9	4	1	2	4	4	2	4	1	4	0
KHOIBONP_01791_Putative_thiamine_biosynthesis_protein	933	2	2	5	2	3	8	6	2	0	2	6	5	2	2	5	0	0	0	0	3	4	10	0	3	5
KHOIBONP_01792_Aminopyrimidine_aminohydrolase	678	0	4	0	5	4	3	2	3	2	2	4	2	0	2	0	0	1	0	0	5	1	7	1	2	6
KHOIBONP_01793_Vitamin_B12_import_ATP_binding_protein_BtuD	696	0	2	0	0	0	2	2	4	0	2	0	0	0	2	4	0	0	3	3	0	1	6	2	0	2
KHOIBONP_01794_Riboflavin_transport_system_permease_protein_RibX	756	2	3	5	3	4	6	2	10	5	5	8	5	3	2	8	7	2	4	2	2	10	7	6	6	6
KHOIBONP_01795_D_methionine_binding_lipoprotein_MetQ	774	16	20	21	30	17	29	4	21	19	24	34	42	27	29	35	41	39	25	30	26	19	43	6	43	22
KHOIBONP_01796_D_methionine_transport_system_permease_protein_MetI	675	8	8	9	8	7	13	7	12	7	7	6	5	15	10	3	11	14	18	7	14	10	7	5	18	8
KHOIBONP_01797_Methionine_import_ATP_binding_protein_MetN	1035	12	16	14	33	22	23	12	19	18	22	15	17	18	41	31	26	43	19	22	19	32	36	10	33	25
KHOIBONP_01798_Sensor_histidine_kinase_RcsC	1830	6	24	28	29	30	24	19	19	27	14	29	22	33	16	32	35	25	23	29	22	22	28	13	22	19
KHOIBONP_01799_hypothetical_protein	864	6	9	15	5	6	13	5	8	7	10	6	12	11	6	6	19	20	10	8	0	10	15	2	4	8
KHOIBONP_01800_Sensor_histidine_kinase_RcsC	3066	20	57	79	78	102	74	31	77	48	66	79	55	106	59	89	81	75	77	91	100	78	121	40	82	55
KHOIBONP_01801_Cytochrome_b561_	549	6	19	39	7	18	24	4	33	32	18	8	2	13	12	14	9	13	38	18	24	37	28	11	37	20
KHOIBONP_01802_hypothetical_protein	768	15	10	20	20	9	14	11	21	13	22	20	18	26	8	29	35	7	14	49	31	24	52	10	34	23
KHOIBONP_01803_hypothetical_protein	1578	9	13	25	26	33	22	12	26	17	23	13	16	20	16	15	18	8	22	26	15	17	32	17	29	33
KHOIBONP_01804_hypothetical_protein	945	8	2	8	6	4	6	0	4	4	4	2	2	4	2	7	3	4	2	3	0	2	11	2	5	8
KHOIBONP_01805_D_inositol_3_phosphate_glycosyltransferase	1050	4	8	3	3	9	7	4	15	6	4	4	8	6	0	6	10	6	4	4	8	6	12	4	12	12
KHOIBONP_01806_hypothetical_protein	414	16	19	20	13	28	30	21	29	24	27	16	15	16	10	16	28	14	20	30	22	19	31	17	41	19
KHOIBONP_01807_Adaptive_response_sensory_kinase_SasA	1344	10	12	15	13	18	25	5	27	16	17	6	20	7	14	14	33	12	21	8	11	20	23	13	26	19
KHOIBONP_01808_Transcriptional_regulatory_protein_PhoP	663	2	2	0	0	2	2	0	2	0	0	0	2	0	0	2	0	2	5	2	0	1	1	0	4	4
KHOIBONP_01809_hypothetical_protein	306	0	2	0	0	0	0	0	0	0	0	0	0	2	0	0	0	0	0	0	0	3	0	0	2	0
KHOIBONP_01810_Leukotoxin	717	5	10	10	4	10	6	4	10	6	2	5	14	8	3	6	2	2	12	18	5	9	10	8	8	7
KHOIBONP_01811_Thymidylate_synthase_ThyX	906	22	49	43	41	72	49	26	49	30	45	69	68	88	49	66	78	63	40	66	45	36	109	31	58	73
KHOIBONP_01812_Lactoylglutathione_lyase	429	44	73	51	52	45	74	47	51	48	36	79	146	141	52	57	57	56	47	113	75	68	146	30	104	78
KHOIBONP_01813_hypothetical_protein	528	5	19	30	28	24	23	14	18	13	10	7	14	15	19	21	24	22	18	21	24	17	21	11	18	16
KHOIBONP_01814_hypothetical_protein	303	9	30	25	33	25	37	4	35	31	25	29	21	35	28	21	25	28	38	19	19	22	29	10	36	31
KHOIBONP_01815_hypothetical_protein	348	20	34	45	52	29	46	27	71	57	46	32	34	50	35	45	45	34	56	60	47	51	70	36	67	56
KHOIBONP_01816_Aspartate_aminotransferase	1203	29	89	70	51	81	75	57	62	82	48	92	77	112	64	72	87	68	88	88	70	74	108	56	106	93
KHOIBONP_01817_hypothetical_protein	378	43	97	63	100	157	138	78	98	68	65	79	241	279	117	124	140	151	68	218	168	103	303	70	142	143
KHOIBONP_01818_D_beta_hydroxybutyrate_dehydrogenase	783	48	102	68	75	52	76	47	99	68	76	64	72	65	57	69	77	52	95	93	99	89	87	71	97	83
KHOIBONP_01819_hypothetical_protein	1857	17	37	59	37	50	46	31	31	51	34	28	35	57	29	37	42	37	32	25	39	38	56	30	77	82
KHOIBONP_01820_hypothetical_protein	132	3	7	13	9	8	6	3	5	13	10	11	14	20	10	15	9	8	13	12	11	4	18	5	11	12
KHOIBONP_01821_hypothetical_protein	333	18	31	27	37	37	45	16	29	30	25	38	43	70	22	37	38	40	37	34	57	50	64	24	32	35
KHOIBONP_01822_hypothetical_protein	1167	13	21	33	27	62	26	12	52	27	36	18	14	31	27	26	18	34	30	35	34	44	44	24	47	27
KHOIBONP_01823_Ferrous_iron_efflux_pump_FieF	888	22	19	39	31	37	25	21	29	34	35	46	25	46	22	34	33	34	50	44	41	36	55	23	38	56
KHOIBONP_01824_Exodeoxyribonuclease_III	795	6	19	19	14	21	24	10	24	22	13	10	21	24	9	12	32	20	27	18	16	23	34	12	26	31
KHOIBONP_01825_hypothetical_protein	534	9	15	24	22	30	21	12	31	19	24	12	6	24	21	24	17	19	39	13	13	30	21	9	32	22
KHOIBONP_01826_Iron_sulfur_cluster_insertion_protein_ErpA	324	13	30	47	51	38	31	19	70	46	40	18	40	31	36	69	39	30	72	35	16	43	53	14	63	31
KHOIBONP_01827_Deoxyguanosinetriphosphate_triphosphohydrolase_like_protein	1161	19	35	23	34	41	35	18	31	44	20	35	46	46	34	51	36	38	34	43	45	16	60	39	46	53
KHOIBONP_01828_Peroxiredoxin_OsmC	423	39	75	87	143	121	108	48	75	57	47	90	117	194	95	140	69	113	117	153	140	109	204	48	131	79
KHOIBONP_01829_hypothetical_protein	852	52	81	66	72	69	60	35	55	50	35	60	115	151	66	99	54	99	66	102	73	66	159	44	90	60
KHOIBONP_01830_Peptide_chain_release_factor_3	1596	22	75	75	61	57	83	37	98	62	56	73	58	118	68	82	80	61	74	75	73	54	127	46	108	76
KHOIBONP_01831_hypothetical_protein	1416	9	4	21	13	22	11	11	17	9	7	9	10	16	11	18	13	12	13	11	2	9	16	7	32	20
KHOIBONP_01832_Formate_tetrahydrofolate_ligase	1665	21	46	61	36	45	41	21	51	41	26	34	38	62	37	29	38	36	42	32	41	48	55	33	61	47
KHOIBONP_01833_Universal_stress_protein_UP12	426	14	26	43	31	30	35	16	42	45	25	30	24	34	22	24	31	37	39	14	26	43	41	20	42	36
KHOIBONP_01834_hypothetical_protein	2805	117	301	248	170	233	225	126	274	239	213	238	234	287	198	234	246	192	257	182	287	257	365	183	333	256
KHOIBONP_01835_hypothetical_protein	966	292	458	401	362	480	413	257	406	524	381	422	604	602	331	394	487	334	367	403	465	374	595	365	511	549
KHOIBONP_01836_Type_4_uracil_DNA_glycosylase	591	4	4	8	24	15	10	0	14	7	6	9	4	14	10	24	15	4	6	5	4	17	20	3	7	10
KHOIBONP_01837_Polysialic_acid_transport_ATP_binding_protein_KpsT	654	55	179	163	138	179	175	69	192	145	113	75	81	155	121	139	164	80	149	89	103	141	150	110	203	129
KHOIBONP_01838_hypothetical_protein	1764	67	120	138	116	158	150	78	175	116	98	68	90	125	91	151	138	103	198	94	81	186	170	68	188	135
KHOIBONP_01839_2_dehydro_3_deoxyphosphooctonate_aldolase	843	51	116	96	93	102	111	62	145	121	92	90	110	128	91	99	103	74	114	89	109	133	176	62	149	112
KHOIBONP_01840_hypothetical_protein	1308	15	40	74	31	49	28	19	81	44	38	30	21	61	36	38	37	33	47	45	26	47	78	29	83	52
KHOIBONP_01841_putative_protein	1170	17	23	22	16	39	22	13	36	12	14	18	24	28	19	25	24	15	28	21	20	11	46	15	26	28
KHOIBONP_01842_tRNA_Glnttg	75	0	2	0	0	0	1	0	0	0	0	0	0	2	1	0	0	0	1	0	0	0	2	0	0	2
KHOIBONP_01843_Pca_regulon_regulatory_protein	792	13	15	6	5	14	8	3	16	1	8	6	13	8	13	23	12	7	12	10	10	4	14	5	25	13
KHOIBONP_01844_hypothetical_protein	1431	9	16	12	16	18	12	9	15	23	12	10	19	20	13	14	20	6	18	10	17	17	28	23	29	24
KHOIBONP_01845_Glutathione_binding_protein_GsiB	1566	27	69	49	18	54	54	25	27	49	45	31	101	102	26	56	60	17	45	36	34	39	64	49	56	49
KHOIBONP_01846_Glutathione_transport_system_permease_protein_GsiC	942	9	32	19	15	13	37	10	13	21	21	11	9	31	17	22	35	5	22	7	11	23	23	29	22	32
KHOIBONP_01847_Glutathione_transport_system_permease_protein_GsiD	876	5	13	15	7	9	13	12	2	9	6	6	19	12	10	9	21	6	16	3	14	9	23	5	11	18
KHOIBONP_01848_Glutathione_import_ATP_binding_protein_GsiA	1674	5	9	14	10	10	14	5	12	14	17	10	30	26	2	12	19	0	13	14	10	27	37	13	18	15
KHOIBONP_01849_Hippurate_hydrolase	1170	8	23	19	4	8	13	11	10	11	7	5	10	22	8	10	19	7	10	6	7	12	20	9	19	19
KHOIBONP_01850_Carboxypeptidase_G2	1131	2	13	8	4	16	9	2	14	8	12	16	17	19	1	15	21	3	16	2	20	14	8	14	14	12
KHOIBONP_01851_Acylamidase	1407	4	26	28	15	15	13	10	25	29	17	11	11	24	9	5	17	7	23	3	12	10	24	11	31	27
KHOIBONP_01852_2_hydroxy_3_oxopropionate_reductase	894	45	75	103	74	83	90	62	120	73	48	55	56	115	58	96	69	58	108	42	67	114	133	55	133	99
KHOIBONP_01853_NAD_NADP_dependent_betaine_aldehyde_dehydrogenase	1458	7	24	33	42	34	41	12	60	52	40	13	14	26	24	28	40	19	46	26	14	39	40	27	42	38
KHOIBONP_01854_hypothetical_protein	573	66	148	132	125	121	161	94	161	148	124	102	119	197	107	135	176	110	157	150	137	109	188	92	173	113
KHOIBONP_01855_Sensor_histidine_kinase_RcsC	2223	0	2	4	0	1	1	0	8	2	4	2	6	1	5	4	10	0	8	2	6	2	1	0	6	8
KHOIBONP_01856_hypothetical_protein	459	0	0	1	2	0	0	0	4	2	0	0	0	4	0	0	0	0	0	2	4	2	3	0	2	0
KHOIBONP_01857_HTH_type_transcriptional_repressor_RspR	663	2	2	2	5	6	2	1	9	4	4	4	4	6	1	5	1	4	6	9	6	3	9	2	12	11
KHOIBONP_01858_2_dehydro_3_deoxygluconokinase	939	3	4	2	2	8	4	4	4	5	8	2	5	4	0	5	16	2	12	2	10	5	14	1	2	1
KHOIBONP_01859_Altronate_dehydratase	1500	8	16	17	6	16	4	10	11	21	12	26	9	15	16	10	15	6	12	21	7	5	16	0	14	16
KHOIBONP_01860_Polyol_NADP_oxidoreductase	1413	15	18	29	16	17	17	7	11	20	11	28	16	30	17	10	29	2	14	19	19	14	29	7	14	18
KHOIBONP_01861_2_dehydro_3_deoxy_D_gluconate_5_dehydrogenase	741	16	20	24	13	12	21	6	13	14	19	24	6	34	13	9	20	4	9	19	20	8	26	9	11	20
KHOIBONP_01862_4_deoxy_L_threo_5_hexosulose_uronate_ketol_isomerase_1	825	21	24	21	13	23	33	8	15	12	10	31	18	33	25	11	27	8	4	15	10	12	45	5	13	27
KHOIBONP_01863_hypothetical_protein	282	5	1	3	0	3	1	1	0	1	4	6	0	4	4	3	3	3	2	4	1	0	7	0	2	5
KHOIBONP_01864_C4_dicarboxylate_TRAP_transporter_large_permease_protein_DctM	1281	20	21	34	20	22	39	18	11	15	19	21	13	29	16	22	21	11	10	15	17	17	23	6	13	32
KHOIBONP_01865_hypothetical_protein	606	11	15	15	4	6	7	8	4	3	8	16	2	5	7	7	8	8	5	8	11	2	22	6	9	22
KHOIBONP_01866_Solute_binding_protein	972	76	62	106	63	66	109	33	72	102	56	71	48	58	87	59	81	50	74	74	57	41	123	30	115	62
KHOIBONP_01867_Uronate_isomerase	1407	10	17	19	12	22	19	11	13	23	11	19	19	29	13	6	17	10	2	10	15	24	31	24	15	32
KHOIBONP_01868_HTH_type_transcriptional_repressor_RspR	696	2	6	8	4	18	13	7	15	8	3	8	6	3	5	7	2	2	8	10	6	6	11	4	14	9
KHOIBONP_01869_Putative_hydroxypyruvate_reductase	1266	14	22	25	25	42	32	13	28	19	13	24	14	38	14	29	27	27	38	19	23	12	37	18	22	24
KHOIBONP_01870_hypothetical_protein	531	4	0	4	5	0	2	0	1	0	2	0	0	0	0	1	2	0	5	4	0	4	4	2	3	4
KHOIBONP_01871_Phytochrome_like_protein_cph1	2139	11	25	9	19	19	20	3	24	13	9	9	14	8	16	21	12	10	19	26	10	34	28	8	22	32
KHOIBONP_01872_hypothetical_protein	468	3	4	7	12	9	16	1	11	5	5	3	15	22	4	7	10	12	5	21	13	15	25	2	8	4
KHOIBONP_01873_hypothetical_protein	1116	16	36	35	36	37	30	18	43	44	21	47	34	63	48	55	58	32	34	62	45	38	63	23	40	33
KHOIBONP_01874_hypothetical_protein	618	4	8	6	12	13	8	9	10	8	12	2	4	12	8	7	6	3	16	4	7	8	4	12	20	10
KHOIBONP_01875_Inner_membrane_ABC_transporter_permease_protein_YdcV	789	12	27	17	17	29	27	11	25	17	18	20	25	29	13	27	14	15	28	23	34	15	42	7	44	23
KHOIBONP_01876_hypothetical_protein	882	12	28	19	10	28	30	27	42	24	26	26	19	30	19	25	27	14	40	13	31	43	43	12	27	36
KHOIBONP_01877_Sulfate_thiosulfate_import_ATP_binding_protein_CysA	1065	23	55	42	36	62	42	28	70	42	31	29	34	56	27	42	57	31	32	39	56	45	66	27	64	53
KHOIBONP_01878_Spermidine_binding_periplasmic_protein_SpuE	1119	109	234	141	155	193	201	105	227	180	122	169	242	293	163	164	218	125	198	220	198	137	297	154	247	250
KHOIBONP_01879_hypothetical_protein	957	5	21	10	36	28	70	23	55	81	155	6	23	41	10	25	29	17	22	64	20	39	135	26	121	180
KHOIBONP_01880_hypothetical_protein	369	0	2	3	0	2	0	0	3	2	4	2	2	6	0	5	2	2	7	2	3	0	10	2	6	2
KHOIBONP_01881_Transcriptional_regulatory_protein_PhoP	660	2	2	0	4	3	7	0	8	0	2	4	6	5	6	2	7	2	3	5	2	1	10	5	4	12
KHOIBONP_01882_hypothetical_protein	1299	0	2	2	6	13	6	6	14	15	8	1	0	0	2	12	20	0	11	10	10	13	15	9	14	10
KHOIBONP_01883_Glutamate_synthase_NADPH_small_chain	1356	16	15	25	4	16	19	8	14	13	23	10	26	23	21	38	15	12	23	25	16	12	37	33	37	13
KHOIBONP_01884_NAD_dependent_dihydropyrimidine_dehydrogenase_subunit_PreA	1299	8	14	10	20	16	13	13	18	15	11	12	23	21	11	19	17	14	15	24	12	10	33	25	27	26
KHOIBONP_01885_Thermostable_carboxypeptidase_1	1470	45	73	71	71	102	78	75	98	77	64	48	106	120	72	72	95	52	79	113	96	99	124	68	106	99
KHOIBONP_01886_Heme_A_synthase	1146	63	91	82	86	85	99	42	147	78	82	70	89	98	51	76	97	67	101	115	91	102	125	78	119	116
KHOIBONP_01887_putative_tRNA_rRNA_methyltransferase	729	3	22	18	16	20	22	17	21	11	17	16	11	22	13	20	15	18	44	28	13	10	26	5	21	9
KHOIBONP_01888_Thiamine_phosphate_synthase	603	22	31	11	27	24	26	24	21	28	19	24	12	35	19	31	20	9	26	32	14	14	46	8	30	24
KHOIBONP_01889_Phosphoribosylglycinamide_formyltransferase	546	8	18	11	10	13	11	8	20	16	10	7	6	17	7	27	32	22	10	14	11	17	36	8	22	11
KHOIBONP_01890_Phosphoribosylformylglycinamidine_cyclo_ligase	1041	28	72	57	64	82	66	36	80	72	55	80	90	92	54	82	98	61	74	102	54	86	126	38	69	107
KHOIBONP_01891_tRNA_Metcat	77	0	2	0	0	3	0	0	1	0	2	1	2	0	0	0	0	0	0	2	0	1	1	0	0	2
KHOIBONP_01892_hypothetical_protein	117	0	1	1	1	1	0	0	1	1	1	0	0	1	0	2	0	0	0	0	0	0	0	1	1	1
KHOIBONP_01893_hypothetical_protein	456	11	13	31	24	18	27	6	13	25	24	13	13	16	18	20	19	16	22	18	24	19	41	11	24	17
KHOIBONP_01894_IS3_family_transposase_ISPye42	531	2	8	3	3	6	3	3	4	2	1	4	1	3	2	1	1	2	7	0	2	2	4	0	2	4
KHOIBONP_01895_hypothetical_protein	1251	0	4	9	4	4	7	3	4	4	6	0	4	8	5	8	6	4	2	2	2	1	4	3	10	6
KHOIBONP_01896_Glyceraldehyde_3_phosphate_dehydrogenase_3	996	0	0	9	4	2	2	0	3	3	4	0	0	2	2	2	4	8	2	2	0	5	6	2	2	0
KHOIBONP_01897_Protein_ArsC	837	4	2	5	0	6	3	6	9	2	1	0	4	2	4	8	4	0	10	8	7	8	13	0	11	0
KHOIBONP_01898_hypothetical_protein	249	1	9	9	8	11	15	6	6	7	6	12	20	31	11	26	12	14	7	6	21	19	31	4	17	9
KHOIBONP_01899_hypothetical_protein	135	0	0	0	1	0	1	1	0	0	2	0	0	0	0	5	1	1	2	1	1	0	3	0	2	0
KHOIBONP_01900_hypothetical_protein	615	2	20	13	10	14	15	9	9	9	8	10	27	41	4	18	21	17	22	24	12	7	31	6	21	30
KHOIBONP_01901_hypothetical_protein	264	2	0	0	0	0	2	1	3	0	1	0	2	1	0	0	2	3	3	2	2	4	2	1	3	0
KHOIBONP_01902_hypothetical_protein	1746	4	33	45	37	43	29	16	58	42	30	21	17	41	25	43	64	37	49	39	28	44	73	25	56	45
KHOIBONP_01903_hypothetical_protein	963	67	131	137	98	120	119	62	157	103	102	92	90	120	99	145	156	92	119	106	123	119	203	95	140	109
KHOIBONP_01904_Chromosome_partition_protein_Smc	1161	48	130	131	116	129	101	71	203	163	122	74	97	185	104	153	148	112	132	129	118	129	199	74	214	163
KHOIBONP_01905_Ribose_5_P_isomerase_B	447	4	2	4	14	20	9	4	5	4	3	2	50	68	8	38	34	22	11	29	1	14	20	4	17	5
KHOIBONP_01906_Sialic_acid_TRAP_transporter_large_permease_protein_SiaM	1275	1	4	8	12	15	12	4	5	9	12	4	53	50	13	52	47	7	22	34	10	27	23	2	37	13
KHOIBONP_01907_hypothetical_protein	462	3	2	4	13	4	4	0	4	4	0	3	40	32	4	33	31	15	19	27	0	6	27	3	13	8
KHOIBONP_01908_Solute_binding_protein	987	8	12	32	45	63	56	6	14	8	2	16	202	203	30	217	95	48	101	163	26	69	97	8	71	37
KHOIBONP_01909_HTH_type_transcriptional_regulator_LutR	750	2	3	5	10	7	10	0	4	1	4	4	6	6	5	13	4	5	2	13	2	6	12	2	12	2
KHOIBONP_01910_hypothetical_protein	660	0	2	0	1	0	0	0	0	2	2	0	0	3	0	1	1	0	0	0	0	2	0	0	2	2
KHOIBONP_01911_hypothetical_protein	189	0	0	0	0	0	0	0	0	0	0	0	0	0	0	1	0	0	0	0	0	0	0	0	0	0
KHOIBONP_01912_Protein_ImuB	588	0	0	0	2	1	2	0	0	1	0	0	0	0	4	0	0	0	2	0	0	0	0	0	1	0
KHOIBONP_01913_Error_prone_DNA_polymerase	3324	0	0	14	19	12	6	7	16	13	4	2	8	12	2	6	8	4	11	8	8	10	12	12	15	12
KHOIBONP_01914_IS5_family_transposase_ISPaes2	390	2	9	5	5	7	6	2	4	6	5	1	0	3	4	2	5	3	1	0	5	10	2	0	6	5
KHOIBONP_01915_IS5_family_transposase_ISRhsp4	372	2	11	0	4	1	3	0	3	3	4	0	2	0	6	2	5	2	0	0	2	2	6	1	3	1
KHOIBONP_01916_hypothetical_protein	600	0	0	1	2	0	0	2	0	0	0	0	0	0	0	2	3	0	0	2	0	0	0	0	1	0
KHOIBONP_01917_hypothetical_protein	264	0	0	1	0	0	1	0	1	0	0	0	0	0	0	0	0	1	0	0	0	1	1	0	1	1
KHOIBONP_01918_hypothetical_protein	381	0	8	11	5	9	10	7	13	11	0	2	0	0	5	6	2	4	14	3	1	3	2	1	15	18
KHOIBONP_01919_HTH_type_transcriptional_regulator_PgrR	897	4	10	9	7	10	4	7	13	11	4	6	4	9	8	6	12	2	11	4	5	0	4	4	8	2
KHOIBONP_01920_Purine_ribonucleoside_efflux_pump_NepI	1197	0	2	2	2	4	5	4	2	2	2	2	1	0	0	2	0	0	2	4	3	0	0	0	2	2
KHOIBONP_01921_putative_protein	1236	0	5	2	0	2	1	0	3	2	2	0	5	2	3	0	2	8	14	0	0	4	2	0	5	4
KHOIBONP_01922_hypothetical_protein	909	3	4	6	4	5	2	0	7	4	2	4	2	2	1	8	1	6	12	1	0	6	2	2	7	0
KHOIBONP_01923_hypothetical_protein	411	1	0	5	0	2	2	1	1	1	2	0	1	1	2	4	3	2	4	0	1	1	3	1	1	1
KHOIBONP_01924_putative_oxidoreductase	750	0	15	9	10	6	2	4	12	5	18	2	8	10	5	10	6	6	19	18	8	10	11	3	17	6
KHOIBONP_01925_Putative_acetyltransferase	582	5	7	12	5	11	10	0	6	13	9	3	3	7	6	8	2	13	9	16	4	3	7	4	18	8
KHOIBONP_01926_hypothetical_protein	570	1	16	6	16	15	21	6	20	17	8	6	4	25	3	14	9	11	16	20	9	15	20	8	24	17
KHOIBONP_01927_hypothetical_protein	633	2	0	2	3	5	7	5	8	2	6	0	4	3	3	3	4	5	15	4	2	6	8	3	10	11
KHOIBONP_01928_Multifunctional_non_homologous_end_joining_protein_LigD	2421	7	14	10	30	22	37	11	29	9	19	12	8	21	1	12	14	20	10	19	22	23	39	21	31	29
KHOIBONP_01929_Non_homologous_end_joining_protein_Ku	861	3	14	8	16	15	20	9	27	22	20	8	20	31	17	29	16	12	17	16	32	25	39	18	24	15
KHOIBONP_01930_hypothetical_protein	894	6	23	18	19	19	31	10	22	22	21	19	26	25	32	33	42	19	22	34	31	31	62	16	36	30
KHOIBONP_01931_hypothetical_protein	174	0	0	0	0	2	0	0	0	0	0	0	0	0	0	0	0	2	1	0	0	2	0	0	0	3
KHOIBONP_01932_hypothetical_protein	255	0	0	0	0	0	0	2	0	0	0	0	2	0	0	0	2	2	2	1	1	0	0	0	0	0
KHOIBONP_01933_Cytosine_deaminase	1206	6	11	15	14	14	15	9	22	16	4	16	13	13	12	18	12	17	25	10	11	2	16	15	13	9
KHOIBONP_01934_hypothetical_protein	402	4	4	8	6	8	5	0	4	4	0	8	1	1	3	4	9	0	4	2	1	8	10	6	6	2
KHOIBONP_01935_hypothetical_protein	702	0	7	5	15	7	7	0	6	9	18	2	6	12	3	8	7	14	5	6	8	2	6	5	10	6
KHOIBONP_01936_Aliphatic_sulfonates_import_ATP_binding_protein_SsuB	849	0	2	2	2	2	0	2	2	0	0	0	0	0	3	0	0	0	2	0	0	2	4	4	0	2
KHOIBONP_01937_hypothetical_protein	774	0	0	6	2	6	0	0	2	1	0	0	2	0	1	2	2	2	1	0	1	2	0	8	0	3
KHOIBONP_01938_hypothetical_protein	906	0	4	4	4	1	3	1	4	4	1	0	3	4	0	3	8	2	3	2	0	0	0	18	2	2
KHOIBONP_01939_IS3_family_transposase_ISPmar2	279	0	0	5	3	3	0	1	4	4	0	2	5	3	3	0	2	0	5	4	1	2	6	1	5	0
KHOIBONP_01940_IS3_family_transposase_ISPmar2	783	4	7	10	7	15	11	1	23	12	6	5	2	7	12	8	9	10	11	6	7	11	17	10	17	13
KHOIBONP_01941_putative_protein_YaeQ	546	3	7	12	14	7	15	1	20	9	11	8	5	0	10	13	5	4	4	4	2	6	6	8	23	8
KHOIBONP_01942_hypothetical_protein	273	0	0	0	0	0	0	0	2	0	3	0	0	1	0	0	0	0	0	0	2	2	0	0	6	0
KHOIBONP_01943_hypothetical_protein	96	0	0	0	0	0	0	1	0	3	0	0	2	0	0	0	0	0	0	2	0	0	0	0	0	0
KHOIBONP_01944_hypothetical_protein	435	4	2	6	6	3	2	2	2	2	2	1	7	8	2	2	9	2	4	2	2	0	2	3	5	9
KHOIBONP_01945_hypothetical_protein	378	0	4	3	4	1	4	0	0	3	3	2	0	3	0	3	1	5	5	2	5	5	8	1	12	2
KHOIBONP_01946_Acylase_ACY_1_proenzyme	1575	40	83	70	76	71	77	35	114	88	91	55	47	106	51	87	92	55	116	96	86	87	127	96	109	93
KHOIBONP_01947_Inner_membrane_metabolite_transport_protein_YhjE	1314	29	69	48	55	53	52	36	90	37	44	46	58	85	60	62	71	65	66	57	48	53	57	40	64	56
KHOIBONP_01948_putative_protein	780	7	20	8	7	22	18	16	32	11	9	10	6	8	13	15	6	7	16	2	16	10	22	8	22	12
KHOIBONP_01949_hypothetical_protein	663	6	8	24	15	14	8	14	9	12	6	2	9	7	9	9	14	12	17	11	4	13	20	15	19	18
KHOIBONP_01950_HTH_type_transcriptional_regulator_CdhR	948	4	11	21	7	16	16	7	27	17	9	2	5	5	8	17	13	8	20	14	11	23	22	4	29	14
KHOIBONP_01951_3_keto_5_aminohexanoate_cleavage_enzyme	924	2	18	0	2	5	9	2	8	3	0	0	2	2	4	5	2	4	1	4	3	2	6	0	9	6
KHOIBONP_01952_L_carnitine_dehydrogenase	1419	4	16	8	6	10	5	7	8	2	8	2	4	12	0	3	9	3	10	6	5	6	3	6	7	9
KHOIBONP_01953_HTH_type_transcriptional_regulator_CdhR	990	3	7	7	3	2	5	1	5	4	5	2	8	5	4	2	6	3	9	1	6	7	3	2	12	10
KHOIBONP_01954_hypothetical_protein	939	2	15	13	10	11	4	8	19	15	15	8	18	21	6	11	19	6	16	10	13	16	15	12	23	8
KHOIBONP_01955_hypothetical_protein	1020	10	14	19	12	13	10	7	29	28	8	10	23	27	5	7	10	6	16	9	17	19	29	7	35	22
KHOIBONP_01956_tRNA_specific_adenosine_deaminase	477	11	19	13	13	25	14	7	25	16	18	14	15	27	17	21	16	17	23	17	16	23	26	6	28	17
KHOIBONP_01957_hypothetical_protein	657	0	6	14	0	2	0	3	15	8	3	1	2	3	3	0	2	0	2	4	4	7	7	2	2	1
KHOIBONP_01958_Protein_ImuA	759	0	3	0	0	8	2	2	8	0	0	0	0	0	0	2	2	0	4	0	2	0	2	2	0	0
KHOIBONP_01959_Protein_ImuB	1323	9	25	9	28	32	22	20	23	39	2	8	14	4	28	8	22	18	22	9	14	12	12	19	41	10
KHOIBONP_01960_hypothetical_protein	960	4	30	25	27	44	38	19	56	56	32	19	19	21	11	26	34	18	49	21	21	39	38	28	40	34
KHOIBONP_01961_hypothetical_protein	567	4	6	4	1	1	5	0	7	6	4	4	8	5	2	1	12	4	5	10	8	12	2	1	15	7
KHOIBONP_01962_hypothetical_protein	414	2	2	2	0	11	2	8	6	2	6	3	0	0	6	1	3	6	9	2	0	2	1	2	2	8
KHOIBONP_01963_hypothetical_protein	519	2	7	2	5	4	7	1	8	4	0	0	0	5	6	2	5	4	2	2	2	2	4	3	4	10
KHOIBONP_01964_3_beta_hydroxysteroid_dehydrogenase	786	2	13	4	9	8	8	4	2	17	5	18	5	16	6	15	5	7	8	6	14	5	15	5	10	13
KHOIBONP_01965_K_H_antiporter_NhaP	1320	8	15	16	14	22	16	1	14	27	13	6	8	28	7	13	13	6	23	15	7	2	16	8	20	15
KHOIBONP_01966_hypothetical_protein	396	2	3	5	7	6	2	2	9	2	5	2	7	4	7	9	6	3	11	9	3	2	5	6	13	0
KHOIBONP_01967_hypothetical_protein	450	0	6	4	3	10	2	8	3	2	7	3	4	5	3	6	3	0	0	4	6	2	15	0	13	2
KHOIBONP_01968_hypothetical_protein	678	14	16	27	28	24	36	12	28	23	13	24	19	28	29	13	18	14	27	34	22	18	42	16	34	33
KHOIBONP_01969_3_oxoacyl_acyl_carrier_protein_reductase_FabG	750	11	29	31	31	32	18	15	43	29	19	28	13	30	26	33	18	10	32	22	17	35	48	23	39	32
KHOIBONP_01970_hypothetical_protein	162	0	2	2	1	4	0	0	5	3	2	0	6	4	1	0	2	5	2	4	10	4	7	1	3	10
KHOIBONP_01971_hypothetical_protein	309	0	0	0	4	0	6	0	3	0	1	2	2	0	5	1	2	1	2	1	1	2	6	1	4	2
KHOIBONP_01972_hypothetical_protein	147	0	0	2	0	0	0	0	2	0	0	0	0	0	0	0	0	0	0	0	4	3	2	0	0	0
KHOIBONP_01973_hypothetical_protein	894	2	17	12	22	11	19	12	42	16	20	8	17	31	21	16	29	18	30	37	24	33	31	15	35	20
KHOIBONP_01974_hypothetical_protein	453	0	7	0	5	4	3	2	2	2	0	3	4	4	2	1	0	0	3	4	2	2	9	0	1	6
KHOIBONP_01975_hypothetical_protein	1323	0	7	4	9	6	8	2	7	12	8	7	14	12	2	8	8	0	12	0	8	5	9	2	6	10
KHOIBONP_01976_hypothetical_protein	396	2	2	2	1	4	0	2	2	3	0	1	2	0	0	3	2	0	2	0	0	3	2	1	0	0
KHOIBONP_01977_hypothetical_protein	309	5	8	12	5	10	21	5	10	10	10	3	16	22	4	9	10	10	5	7	13	16	20	9	18	17
KHOIBONP_01978_hypothetical_protein	678	4	11	21	20	10	14	12	24	22	21	2	10	11	11	11	15	13	19	12	7	11	16	13	11	10
KHOIBONP_01979_Putative_monooxygenase	1068	15	27	35	28	46	34	27	50	42	40	28	19	25	32	31	38	43	40	33	34	30	50	32	70	53
KHOIBONP_01980_Glutathione_dependent_formaldehyde_activating_enzyme	738	6	19	29	39	33	36	18	32	18	19	10	14	29	28	25	37	20	24	44	20	37	67	15	56	28
KHOIBONP_01981_Aldo_keto_reductase_IolS	1092	2	7	9	8	7	13	10	6	11	8	7	5	3	12	10	6	4	9	3	2	4	7	15	13	10
KHOIBONP_01982_HTH_type_transcriptional_regulator_PgrR	888	2	5	9	8	4	10	8	24	13	6	6	8	18	0	3	9	5	14	7	6	16	13	2	5	9
KHOIBONP_01983_Zinc_transporter_ZitB	987	4	11	8	6	6	8	0	7	26	10	6	2	14	6	4	4	10	13	2	11	6	11	7	13	12
KHOIBONP_01984_hypothetical_protein	171	0	1	0	0	0	0	0	0	0	0	1	0	1	0	0	0	0	0	0	0	0	0	0	0	0
KHOIBONP_01985_Mercuric_resistance_operon_regulatory_protein	423	0	2	6	2	2	2	0	2	0	6	0	0	4	2	4	2	0	2	6	1	0	0	5	4	6
KHOIBONP_01986_hypothetical_protein	1401	14	12	18	16	20	12	17	26	20	20	25	36	30	22	24	22	20	17	17	22	20	58	9	45	30
KHOIBONP_01987_hypothetical_protein	2490	20	52	60	52	61	64	30	79	82	52	28	17	25	77	59	46	35	68	24	47	80	75	51	107	54
KHOIBONP_01988_tRNA_Sergga	90	3	1	0	2	5	3	0	6	5	2	0	2	4	3	3	0	3	3	1	1	4	4	0	4	4
KHOIBONP_01989_hypothetical_protein	579	11	29	39	27	24	56	6	30	54	26	17	23	20	34	25	36	36	49	29	22	43	65	28	40	40
KHOIBONP_01990_hypothetical_protein	456	165	314	192	127	231	192	199	265	311	246	286	298	363	138	191	193	118	154	138	297	172	269	263	262	362
KHOIBONP_01991_Poly3_hydroxyalkanoate_polymerase_subunit_PhaC	1893	71	113	124	80	134	146	96	124	123	98	123	138	162	114	144	144	104	126	164	146	142	239	111	207	165
KHOIBONP_01992_hypothetical_protein	1359	77	239	291	186	245	288	142	306	217	198	154	162	267	192	202	258	154	224	135	168	224	285	144	313	245
KHOIBONP_01993_hypothetical_protein	474	27	58	57	79	40	52	25	60	54	43	54	92	72	77	80	51	67	75	81	75	50	124	30	87	47
KHOIBONP_01994_hypothetical_protein	750	10	41	45	46	43	35	34	53	27	26	24	30	66	40	56	57	18	41	47	43	48	64	10	43	40
KHOIBONP_01995_hypothetical_protein	1290	21	24	34	23	31	24	15	30	35	21	4	25	28	14	21	34	15	43	13	22	23	41	17	39	19
KHOIBONP_01996_Threonine_tRNA_ligase	1947	72	218	171	136	163	192	101	245	177	118	198	273	256	148	202	240	134	190	158	132	178	204	115	239	178
KHOIBONP_01997_Cold_shock_protein_CspA	207	26	44	48	45	33	52	26	54	30	19	40	35	53	27	33	44	31	49	38	23	60	37	31	49	40
KHOIBONP_01998_3_hydroxybenzoate_CoA_4_hydroxybenzoate_CoA_ligase	1464	2	4	5	5	7	7	4	7	5	0	1	2	4	5	4	7	2	12	3	3	7	3	10	4	0
KHOIBONP_01999_hypothetical_protein	630	1	4	4	2	12	3	10	13	2	6	7	27	13	12	9	8	17	6	12	14	17	9	5	6	21
[truncated: 2,390 more rows]
