# Supplementary material for: Sea-Ice Bacteria Halomonas sp. Strain 363 and Paracoccus sp. Strain 392 Produce Multiple Types of Poly-3-Hydroxyalkaonoic Acid (PHA) Storage Polymers at Low Temperature
Source: Appl Environ Microbiol. 2021 Aug 11;87(17):e00929-21. doi: 10.1128/AEM.00929-21 (PMC8357295; doi:10.1128/AEM.00929-21)
Supplement: Supplemental file 6 — Table S5. Download AEM.00929-21-s0006.xlsx, XLSX file, 0.07 MB [file aem.00929-21-s0006.xlsx]

## Sheet: Halomonas
Pathway I	contig	strand	start	end	length	EC	fasta	rast	KEGG	BLASTp (Description, Max Score, Total Score, Query Cover, E value, Per. Ident, Accession)	PHMMER (Target, Description, Species, E-value)
PhaA	NLJJMJOO_00391_Acetyl_CoA_acetyltransferase	reverse	400995	402173	1179	2.3.1.9	>NLJJMJOO_00391 phaA Acetyl-CoA acetyltransferase" 400995:402173 reverse	2745.417.peg.386;Name=Acetyl-CoA acetyltransferase;Ontology_term=KEGG_ENZYME:2.3.1.9	E2.3.1.9, atoB; acetyl-CoA C-acetyltransferase	MULTISPECIES: acetyl-CoA C-acetyltransferase [Halomonas] 790 790 100% 0.0 99.74% WP_022520696.1 391/392(99%) 392/392(100%) 0/392(0%)	A0A3T1DHD6_9GAMM Acetyl-CoA acetyltransferase Halomonas olivaria 8.1e-254
phaB_1	NLJJMJOO_00435_Acetoacetyl_CoA_reductase	forward	443177	443923	747	1.1.1.36	>NLJJMJOO_00435 phaB_1 Acetoacetyl-CoA reductase" 443177:443923 forward	2745.417.peg.427;Name=Acetoacetyl-CoA reductase;Ontology_term=KEGG_ENZYME:1.1.1.36	phbB; acetoacetyl-CoA reductase	MULTISPECIES: acetoacetyl-CoA reductase [Halomonas] 514 514 100% 0.0 100.00% WP_009288260.1 248/248(100%) 248/248(100%) 0/248(0%)	NA
phaB_2	NLJJMJOO_02181_Acetoacetyl_CoA_reductase	forward	2361217	2361978	762	1.1.1.36	>NLJJMJOO_02181 phaB_2 Acetoacetyl-CoA reductase" 2361217:2361978 forward	2745.417.peg.2239;Name=Oxidoreductase%2C short-chain dehydrogenase/reductase family	fabG; 3-oxoacyl-[acyl-carrier protein] reductase	MULTISPECIES: SDR family oxidoreductase [Halomonas] 514 514 100% 0.0 100.00% WP_027959275.1 253/253(100%) 253/253(100%) 0/253(0%)
phaC_1	NLJJMJOO_02144_Poly3_hydroxyalkanoate_polymerase_subunit_PhaC	reverse	2318470	2320197	1728	2.3.1.-	>NLJJMJOO_02144 phaC_1 Poly(3-hydroxyalkanoate) polymerase subunit PhaC" 2318470:2320197 reverse	2745.417.peg.2196;Name=Polyhydroxyalkanoic acid synthase	phbC, phaC; polyhydroxyalkanoate synthase	MULTISPECIES: polyhydroxyalkanoic acid synthase [unclassified Halomonas] 1189 1189 100% 0.0 99.65% WP_101148358.1 573/575(99%) 573/575(99%) 0/575(0%)	A0A265DU41_9GAMM Poly-beta-hydroxybutyrate polymerase Halomonas boliviensis LC1 0.0e+00
PhaZ1	NLJJMJOO_02414_Multifunctional_esterase	reverse	2592334	2593239	906		>NLJJMJOO_02414 NLJJMJOO_02414 Multifunctional esterase" 2592334:2593239 reverse	2745.417.peg.2471;Name=Esterase%2C PHB depolymerase	NA	PHB depolymerase family esterase [Halomonas sp. KHS3] 622 622 100% 0.0 100.00% WP_041159480.1 301/301(100%) 301/301(100%) 0/301(0%)	NA
phasin_1	NLJJMJOO_02758_hypothetical_protein	forward	2918667	2919041	375		>NLJJMJOO_02758 NLJJMJOO_02758 hypothetical protein" 2918667:2919041 forward	2745.417.peg.2814;Name=hypothetical protein"	NA	MULTISPECIES: phasin family protein [Halomonas] 251 251 100% 3e-84 100.00% WP_039859040.1 124/124(100%) 124/124(100%) 0/124(0%)	A0A265DV12_9GAMM Phasin family protein Halomonas boliviensis LC1 1.9e-69
phaC	NLJJMJOO_02866_hypothetical protein	reverse	3020612	3023155	2544		>NLJJMJOO_02866 NLJJMJOO_02866 hypothetical protein" 3020612:3023155 reverse	2745.417.peg.2927;Name=Poly(3-hydroxyalkanoate) synthetase	NA	MULTISPECIES: DUF3141 domain-containing protein [Halomonas] 1753 1753 100% 0.0 100.00% WP_009286992.1 847/847(100%) 847/847(100%) 0/847(0%)	A0A265DUX2_9GAMM DUF3141 domain-containing protein Halomonas boliviensis LC1 0.0e+00
										3-hydroxyalkanoate synthetase [Halomonas sp.] 1585 1585 100% 0.0 90.57% MBF58757.1	A0A0W1SJ63_9GAMM 3-hydroxyalkanoate synthetase Idiomarina sp. H105 0.0e+00
phaC_2	NLJJMJOO_03234_Poly3_hydroxyalkanoate_polymerase_subunit_PhaC	reverse	3408874	3410781	1908	2.3.1.-	>NLJJMJOO_03234 phaC_2 Poly(3-hydroxyalkanoate) polymerase subunit PhaC" 3408874:3410781 reverse	2745.417.peg.3299;Name=Polyhydroxyalkanoic acid synthase"	phbC, phaC; polyhydroxyalkanoate synthase	class I poly(R)-hydroxyalkanoic acid synthase [Halomonas titanicae] 1314 1314 100% 0.0 100.00% WP_141440881.1 635/635(100%) 635/635(100%) 0/635(0%)	A0A265DTV9_9GAMM Class I poly(R)-hydroxyalkanoic acid synthase Halomonas boliviensis LC1 0.0e+00
phasin_2	NLJJMJOO_03235_hypothetical_protein	reverse	3410900	3411310	411		>NLJJMJOO_03235 NLJJMJOO_03235 hypothetical protein" 3410900:3411310 reverse	2745.417.peg.3300;Name=hypothetical protein	NA	MULTISPECIES: phasin family protein [Halomonas] 268 268 100% 2e-90 100.00% WP_007113285.1 136/136(100%) 136/136(100%) 0/136(0%)	A0A3T1DTT0_9GAMM Phasin_2 domain-containing protein Halomonas olivaria 6.7e-75
phasin_3	NLJJMJOO_03793_hypothetical_protein	reverse	4017054	4017410	357		>NLJJMJOO_03793 NLJJMJOO_03793 hypothetical protein" 4017054:4017410 reverse	2745.417.peg.3869;Name=hypothetical protein	NA	MULTISPECIES: phasin family protein [Halomonas] 238 238 100% 3e-79 100.00% WP_027958119.1 118/118(100%) 118/118(100%) 0/118(0%)	A0A265E1K3_9GAMM Phasin family protein Halomonas boliviensis LC1 6.1e-65
PhaZ	NLJJMJOO_04759_hypothetical_protein	reverse	5097902	5099008	1107	3.1.1.75	>NLJJMJOO_04759 NLJJMJOO_04759 hypothetical protein" 5097902:5099008 reverse	2745.417.peg.4843;Name=poly (3-hydroxybutyrate) depolymerase( EC:3.1.1.75 );Ontology_term=KEGG_ENZYME:3.1.1.75	NA	hypothetical protein [Halomonas sp. A3H3] 722 722 100% 0.0 97.28% WP_022521259.1 358/368(97%) 362/368(98%) 0/368(0%)	A0A265DY61_9GAMM Poly(3-hydroxybutyrate) depolymerase Halomonas boliviensis LC1 5.8e-224
										poly(3-hydroxybutyrate) depolymerase [Halomonas sp. QX-2] 721 721 100% 0.0 96.74% WP_180091007.1 356/368(97%) 361/368(98%) 0/368(0%)
Pathway III	contig	strand	start	end	length	ec	fasta	rast	KEGG	BLASTp (Description, Max Score, Total Score, Query Cover, E value, Per. Ident, Accession, Identities, Positives, Gaps)	PHMMER (Target, Description, Species, E-value)
accA	NLJJMJOO_00516_Acetyl_coenzyme_A_carboxylase_carboxyl_transferase_subunit_alpha	forward	529820	530776	957	6.4.1.2	>NLJJMJOO_00516 accA Acetyl-coenzyme A carboxylase carboxyl transferase subunit alpha" 529820:530776 forward	2745.417.peg.510;Name=Acetyl-coenzyme A carboxyl transferase alpha chain;Ontology_term=KEGG_ENZYME:6.4.1.2"	accA; acetyl-CoA carboxylase carboxyl transferase subunit alpha	Acetyl-CoA carboxylase, alpha subunit [Halomonas titanicae BH1] 657 657 100% 0.0 100.00% ELY20264.1 318/318(100%) 318/318(100%) 0/318(0%)	A0A265E3J8_9GAMM Acetyl-coenzyme A carboxylase carboxyl transferase subunit alpha Halomonas boliviensis LC1 3.0e-206
fabD	NLJJMJOO_01959_Malonyl_CoA_acyl_carrier_protein_transacylase	forward	2121919	2122878	960	2.3.1.39	>NLJJMJOO_01959 fabD Malonyl CoA-acyl carrier protein transacylase" 2121919:2122878 forward	2745.417.peg.2001;Name=Malonyl CoA-acyl carrier protein transacylase;Ontology_term=KEGG_ENZYME:2.3.1.39	fabD; [acyl-carrier-protein] S-malonyltransferase	MULTISPECIES: ACP S-malonyltransferase [Halomonas] 641 641 99% 0.0 100.00% WP_022523876. 1319/319(100%) 319/319(100%) 0/319(0%)	A0A4R6JCC1_9ACTN Acyl transferase domain-containing protein Actinoplanes brasiliensis 3.5e-253
											"A0A265DXC0_9GAMM Malonyl CoA-acyl carrier protein transacylase Halomonas boliviensis LC1 1.8e-196"
fabB	NLJJMJOO_00147_3_oxoacyl_acyl_carrier_protein_synthase_1	reverse	171715	172932	1218	2.3.1.41	>NLJJMJOO_00147 fabB 3-oxoacyl-[acyl-carrier-protein] synthase 1" 171715:172932 reverse	2745.417.peg.143;Name=3-oxoacyl-[acyl-carrier-protein] synthase%2C KASI;Ontology_term=KEGG_ENZYME:2.3.1.41"	fabB; 3-oxoacyl-[acyl-carrier-protein] synthase I	MULTISPECIES: beta-ketoacyl-ACP synthase I [Halomonas] 831 831 99% 0.0 100.00% WP_022520896.1 405/405(100%) 405/405(100%) 0/405(0%)	A0A265DZR4_9GAMM Beta-ketoacyl-[acyl-carrier-protein] synthase I Halomonas boliviensis LC1 5.4e-260
fabF	NLJJMJOO_01962_3_oxoacyl_acyl_carrier_protein_synthase_2	forward	2124231	2125469	1239	2.3.1.179	>NLJJMJOO_01962 fabF_1 3-oxoacyl-[acyl-carrier-protein] synthase 2" 2124231:2125469 forward	2745.417.peg.2004;Name=3-oxoacyl-[acyl-carrier-protein] synthase%2C KASII;Ontology_term=KEGG_ENZYME:2.3.1.179"	fabF; 3-oxoacyl-[acyl-carrier-protein] synthase II	MULTISPECIES: beta-ketoacyl-ACP synthase II [Halomonas] 842 842 99% 0.0 100.00% WP_022523874.1 412/412(100%) 412/412(100%) 0/412(0%)	A0A265DXM2_9GAMM 3-oxoacyl-[acyl-carrier-protein] synthase 2 Halomonas boliviensis LC1 5.0e-270
fabG1	NLJJMJOO_01960_3_oxoacyl_acyl_carrier_protein_reductase_FabG	forward	2122937	2123680	744	1.1.1.100	>NLJJMJOO_01960 fabG_1 3-oxoacyl-[acyl-carrier-protein] reductase FabG" 2122937:2123680 forward	2745.417.peg.2002;Name=3-oxoacyl-[acyl-carrier protein] reductase%2C FadG;Ontology_term=KEGG_ENZYME:1.1.1.100"	fabG; 3-oxoacyl-[acyl-carrier protein] reductase	MULTISPECIES: 3-oxoacyl-ACP reductase FabG [Halomonas] 501 501 99% 4e-179 100.00% WP_009286414.1 247/247(100%) 247/247(100%) 0/247(0%)	NA
fabA	NLJJMJOO_00148_3_hydroxydecanoyl_acyl_carrier_protein_dehydratase	reverse	172946	173461	516	4.2.1.59	>NLJJMJOO_00148 fabA 3-hydroxydecanoyl-[acyl-carrier-protein] dehydratase" 172946:173461 reverse	2745.417.peg.144;Name=3-hydroxyacyl-[acyl-carrier-protein] dehydratase%2C FabA form @ Trans-2-decenoyl-[acyl-carrier-protein] isomerase;Ontology_term=KEGG_ENZYME:4.2.1.59,KEGG_ENZYME:5.3.3.14"	fabA; 3-hydroxyacyl-[acyl-carrier protein] dehydratase / trans-2-decenoyl-[acyl-carrier protein] isomerase	MULTISPECIES: 3-hydroxyacyl-[acyl-carrier-protein] dehydratase FabA [Halomonas] 352 352 100% 2e-122 99.42% WP_022520895.1 170/171(99%) 171/171(100%) 0/171(0%)	A0A265DYU8_9GAMM 3-hydroxydecanoyl-[acyl-carrier-protein] dehydratase Halomonas boliviensis LC1 1.3e-116
fabV	NLJJMJOO_03518_Enoyl_acyl_carrier_protein_reductase_NADH	reverse	3713343	3714554	1212	1.3.1.9	>NLJJMJOO_03518 fabV Enoyl-[acyl-carrier-protein] reductase [NADH]" 3713343:3714554 reverse	2745.417.peg.3587;Name=Enoyl-[acyl-carrier-protein] reductase [NADH]%2C FabV > refractory to triclosan;Ontology_term=KEGG_ENZYME:1.3.1.9"	fabV, ter; enoyl-[acyl-carrier protein] reductase / trans-2-enoyl-CoA reductase (NAD+)	MULTISPECIES: trans-2-enoyl-CoA reductase family protein [unclassified Halomonas] 825 825 100% 0.0 99.75% WP_027960004.1 402/403(99%) 403/403(100%) 0/403(0%)	A0A265DWL4_9GAMM Enoyl-[acyl-carrier-protein] reductase [NADH] Halomonas boliviensis LC1 2.7e-264
rhlA	NLJJMJOO_04319_Rhamnosyltransferase_1_subunit_A	forward	4610182	4611027	846	2.4.1.-	>NLJJMJOO_04319 rhlA Rhamnosyltransferase 1 subunit A" 4610182:4611027 forward	2745.417.peg.4394;Name=RhlA%2C 3-(3-hydroxyalkanoyloxy)alkanoic acids (HAAs) synthase"	rhlA; rhamnosyltransferase subunit A	MULTISPECIES: alpha/beta hydrolase [unclassified Halomonas] 585 585 100% 0.0 100.00% WP_027965497.1 281/281(100%) 281/281(100%) 0/281(0%)	A0A3T1DZA7_9GAMM MFS transporter Halomonas olivaria 1.8e-179
											D4E5A8_SEROD (R)-3-hydroxydecanoyl-ACP:CoA transacylase family protein Serratia odorifera DSM 4582 3.0e-78
fabH	NLJJMJOO_01150_3_oxoacyl_acyl_carrier_protein_synthase_3	forward	1250088	1251083	996	2.3.1.180	>NLJJMJOO_01150 fabH 3-oxoacyl-[acyl-carrier-protein] synthase 3" 1250088:1251083 forward	2745.417.peg.1171;Name=3-oxoacyl-[acyl-carrier-protein] synthase;Ontology_term=KEGG_ENZYME:2.3.1.41"	fabH; 3-oxoacyl-[acyl-carrier-protein] synthase III	MULTISPECIES: ketoacyl-ACP synthase III [unclassified Halomonas] 668 668 100% 0.0 98.79% WP_027959841.1 327/331(99%) 329/331(99%) 0/331(0%)	A0A0G9MMH7_9SPHN 3-oxoacyl-(Acyl carrier protein) synthase Erythrobacter gangjinensis
phaJ	NLJJMJOO_04673_putative_enoyl_CoA_hydratase_echA8	reverse	5014352	5015158	807	4.2.1.17	>NLJJMJOO_04673 echA8 putative enoyl-CoA hydratase echA8" 5014352:5015158 reverse	Enoyl-CoA hydratase;Ontology_term=KEGG_ENZYME:4.2.1.17"		enoyl-CoA hydratase [Halomonas sp. KHS3] 531 531 100% 0.0 97.39% WP_041157276.1 261/268(97%) 263/268(98%) 0/268(0%)	A0A265DXZ7_9GAMM Enoyl-CoA hydratase Halomonas boliviensis LC1 1.0e-154
Pathway II	contig	strand	start	end	length	ec	fasta	rast	KEGG	BLASTp (Description, Max Score, Total Score, Query Cover, E value, Per. Ident, Accession, Identities, Positives, Gaps)	PHMMER (Target, Description, Species, E-value)
fadD	NLJJMJOO_03147_Long_chain_fatty_acid_CoA_ligase	reverse	3319985	3321655	1671	6.2.1.3	>NLJJMJOO_03147 fadD Long-chain-fatty-acid--CoA ligase" 3319985:3321655 reverse	2745.417.peg.3218;Name=Long-chain-fatty-acid--CoA ligase;Ontology_term=KEGG_ENZYME:6.2.1.3"	ACSL, fadD; long-chain acyl-CoA synthetase	AMP-binding protein [Halomonas titanicae] 1146 1146 100% 0.0 100.00% WP_039860116.1 556/556(100%) 556/556(100%) 0/556(0%)	NA
fadE	NLJJMJOO_02123_Acyl_coenzyme_A_dehydrogenase	reverse	2289871	2292357	2487	1.3.8.7	>NLJJMJOO_02123 fadE Acyl-coenzyme A dehydrogenase" 2289871:2292357 reverse	2745.417.peg.2174;Name=Acyl-CoA dehydrogenase"	fadE; acyl-CoA dehydrogenase	MULTISPECIES: acyl-CoA dehydrogenase [Halomonas] 1693 1693 100% 0.0 100.00% WP_039858290.1 828/828(100%) 828/828(100%) 0/828(0%)	A0A265DZY6_9GAMM Acyl-CoA dehydrogenase Halomonas boliviensis LC1 0.0e+00
fadB	NLJJMJOO_03097_Fatty_acid_oxidation_complex_subunit_alpha	reverse	3260197	3262383	2187		>NLJJMJOO_03097 fadB Fatty acid oxidation complex subunit alpha" 3260197:3262383 reverse	2745.417.peg.3169;Name=Enoyl-CoA hydratase / Delta(3)-cis-delta(2)-trans-enoyl-CoA isomerase / 3-hydroxyacyl-CoA dehydrogenase / 3-hydroxybutyryl-CoA epimerase;Ontology_term=KEGG_ENZYME:4.2.1.17,KEGG_ENZYME:5.3.3.8,KEGG_ENZYME:1.1.1.35,KEGG_ENZYME:5.1.2.3"	fadB; 3-hydroxyacyl-CoA dehydrogenase / enoyl-CoA hydratase / 3-hydroxybutyryl-CoA epimerase / enoyl-CoA isomerase	Select seq ref|WP_027958889.1| MULTISPECIES: fatty acid oxidation complex subunit alpha FadB [Halomonas] 1488 1488 100% 0.0 100.00% WP_027958889.1 728/728(100%) 728/728(100%) 0/728(0%)	A0A265DTG4_9GAMM Fatty acid oxidation complex subunit alpha Halomonas boliviensis LC1 0.0e+00
rhlG	NLJJMJOO_04019_Rhamnolipids_biosynthesis_3_oxoacyl_acyl_carrier_protein_reductase	reverse	4262463	4263263	801	1.1.1.100	>NLJJMJOO_04019 rhlG Rhamnolipids biosynthesis 3-oxoacyl-[acyl-carrier-protein] reductase" 4262463:4263263 reverse	2745.417.peg.4090;Name=hypothetical protein"	NA	SDR family oxidoreductase [Marinobacter sp.] 407 407 100% 2e-141 73.31% MBD3655361.1 195/266(73%) 229/266(86%) 0/266(0%)	A0A063Y8T5_9GAMM Gluconate 5-dehydrogenase Nitrincola lacisaponensis 1.5e-96
fadA	NLJJMJOO_03096_3_ketoacyl_CoA_thiolase	reverse	3258995	3260173	1179	2.3.1.1	>NLJJMJOO_03096 fadA 3-ketoacyl-CoA thiolase" 3258995:3260173 reverse	2745.417.peg.3168;Name=3-ketoacyl-CoA thiolase;Ontology_term=KEGG_ENZYME:2.3.1.16"	fadA, fadI; acetyl-CoA acyltransferase	MULTISPECIES: acetyl-CoA C-acyltransferase FadA [Halomonas] 802 802 100% 0.0 100.00% WP_009288645.1 392/392(100%) 392/392(100%) 0/392(0%)	A0A265DTJ0_9GAMM 3-ketoacyl-CoA thiolase Halomonas boliviensis LC1 9.6e-253
N-cycle	contig	strand	start	end	length	ec	fasta	rast	KEGG	BLASTp (Description, Max Score, Total Score, Query Cover, E value, Per. Ident, Accession, Identities, Positives, Gaps)	PHMMER (Target, Description, Species, E-value)
glnA	NLJJMJOO_00241_Glutamine_synthetase	forward	254690	256096	1407	6.3.1.2	>NLJJMJOO_00241 glnA Glutamine synthetase" 254690:256096 forward	2745.417.peg.235;Name=Glutamine synthetase type I;Ontology_term=KEGG_ENZYME:6.3.1.2"	glnA, GLUL; glutamine synthetase	MULTISPECIES: glutamate--ammonia ligase [Halomonas] 977 977 100% 0.0 100.00% WP_022520804.1 468/468(100%) 468/468(100%) 0/468(0%)	A0A3T1DH66_9GAMM Glutamine synthetase Halomonas olivaria 0.0e+00
nasD1/nirB	NLJJMJOO_01038_Nitrite_reductase_NADPH	reverse	1129036	1131543	2508	1.7.1.4	>NLJJMJOO_01038 nasD_1 Nitrite reductase [NAD(P)H]" 1129036:1131543 reverse	2745.417.peg.1055;Name=Nitrite reductase [NAD(P)H] large subunit;Ontology_term=KEGG_ENZYME:1.7.1.4"	nirB; nitrite reductase (NADH) large subunit	nitrite reductase large subunit [Halomonas titanicae] 1713 1713 100% 0.0 99.40% WP_039859247.1 830/835(99%) 834/835(99%) 0/835(0%)	A0A265E3Q3_9GAMM Nitrite reductase large subunit Halomonas boliviensis LC1 0.0e+00
											A0A1H0GXV1_9GAMM Assimilatory nitrite reductase (NAD(P)H) large subunit Halomonas arcis 0.0e+00
nasD2	NLJJMJOO_01039_Nitrite_reductase_NADPH	reverse	1131544	1132884	1341	1.7.1.4	>NLJJMJOO_01039 nasD_2 Nitrite reductase [NAD(P)H]" 1131544:1132884 reverse	2745.417.peg.1056;Name=Nitrite reductase [NAD(P)H] large subunit;Ontology_term=KEGG_ENZYME:1.7.1.4"	nirB; nitrite reductase (NADH) large subunit	Select seq ref|WP_035538594.1| MULTISPECIES: NAD(P)/FAD-dependent oxidoreductase [Halomonas] 903 903 100% 0.0 100.00% WP_035538594.1 446/446(100%) 446/446(100%) 0/446(0%)	A0A265E3D7_9GAMM NAD(P)/FAD-dependent oxidoreductase Halomonas boliviensis LC1 1.7e-247
narK	NLJJMJOO_01066_hypothetical_protein	reverse	1164067	1165419	1353		>NLJJMJOO_01066 NLJJMJOO_01066 hypothetical protein" 1164067:1165419 reverse	2745.417.peg.1084;Name=Nitrate/nitrite transporter CHU_1319%2C NarK/U family"	NRT, narK, nrtP, nasA; MFS transporter, NNP family, nitrate/nitrite transporter	MULTISPECIES: NarK family nitrate/nitrite MFS transporter [Halomonas] 894 894 100% 0.0 100.00% WP_009287177.1 450/450(100%) 450/450(100%) 0/450(0%)	A0A265E3E2_9GAMM Nitrate/nitrite transporter Halomonas boliviensis LC1 2.8e-286
nrgA	NLJJMJOO_04706_Ammonium_transporter	reverse	5047770	5049017	1248		>NLJJMJOO_04706 nrgA Ammonium transporter" 5047770:5049017 reverse	2745.417.peg.4789;Name=Ammonium transporter"	amt, AMT, MEP; ammonium transporter, Amt family	MULTISPECIES: ammonium transporter [Halomonas] 815 815 100% 0.0 100.00% WP_009286189.1 415/415(100%) 415/415(100%) 0/415(0%)	A0A3T1E0T9_9GAMM Ammonium transporter Halomonas olivaria 4.1e-263
yhdW	NLJJMJOO_04689_Putative_amino_acid_ABC_transporter_binding_protein_YhdW	forward	5030078	5031103	1026		>NLJJMJOO_04689 yhdW_2 Putative amino-acid ABC transporter-binding protein YhdW" 5030078:5031103 forward	2745.417.peg.4771;Name=L-amino acid ABC transporter (Glu/Asp/His/...)%2C substrate-binding protein AapJ"	aapJ, bztA; general L-amino acid transport system substrate-binding protein	Select seq ref|WP_009286180.1| MULTISPECIES: amino acid ABC transporter substrate-binding protein [Halomonas] 694 694 100% 0.0 100.00% WP_009286180.1 341/341(100%) 341/341(100%) 0/341(0%)	A0A3T1E0S1_9GAMM Amino acid ABC transporter substrate-binding protein Halomonas olivaria 7.1e-222

## Sheet: Paracoccus
Pathway I	contig	strand	start	end	length	EC	fasta	rast	KEGG	BLASTp (Description, Max Score, Total Score, Query Cover, E value, Per. Ident, Accession) BLASTp 6/11/2020	PHMMER (Target, Description, Species, E-value)
phbR	KHOIBONP_01989_hypothetical_protein	reverse	2025914	2026492	579		>KHOIBONP_01989 KHOIBONP_01989 hypothetical protein 2025914:2026492 reverse	265.72.peg.2040;Name=PhbF		MULTISPECIES: polyhydroxyalkanoate synthesis repressor PhaR [Proteobacteria] 387 387 100% 8e-136 98.44% WP_127898192.1 189/192(98%) 191/192(99%) 0/192(0%)	A0A0D6TH08_9RHOB Polyhydroxyalkanoate synthesis repressor PhaR Paracoccus sp. 228 3.2e-119
PhaP	KHOIBONP_01990_hypothetical_protein	reverse	2026631	2027086	456		>KHOIBONP_01990 KHOIBONP_01990 hypothetical protein 2026631:2027086 reverse	265.72.peg.2041;Name=Granule-associated protein		Select seq ref|WP_042244725.1| hypothetical protein [Paracoccus sp. PAMC 22219] 291 291 100% 2e-99 100.00% WP_042244725.1 151/151(100%) 151/151(100%) 0/151(0%)	A0A0D6TGN7_9RHOB Phasin Paracoccus sp. 228 8.3e-82
										Phasin [Paracoccus marcusii] 276 276 96% 3e-93 98.62% WP_173404540.1 143/145(99%) 143/145(98%) 0/145(0%)
PhaC	KHOIBONP_01991_Poly3_hydroxyalkanoate_polymerase_subunit_PhaC	reverse	2027263	2029155	1893	2.3.1.-	>KHOIBONP_01991 phaC Poly(3-hydroxyalkanoate) polymerase subunit PhaC 2027263:2029155 reverse	265.72.peg.2042;Name=Polyhydroxyalkanoic acid synthase	phbC, phaC; polyhydroxyalkanoate synthase	class I poly(R)-hydroxyalkanoic acid synthase [Paracoccus sp. PAMC 22219] 1296 1296 100% 0.0 99.05% WP_081994642.1 624/630(99%) 627/630(99%) 0/630(0%)	A0A0D6THI0_9RHOB Poly(R)-hydroxyalkanoic acid synthase Paracoccus sp. 228 0.0e+00
PhaZ1	KHOIBONP_01992_hypothetical_protein	forward	2029278	2030636	1359	3.1.1.75	>KHOIBONP_01992 KHOIBONP_01992 hypothetical protein 2029278:2030636 forward	265.72.peg.2043;Name=Polyhydroxyalkanoate depolymerase%2C intracellular	phaZ; poly(3-hydroxybutyrate) depolymerase	polyhydroxyalkanoate depolymerase [Paracoccus sp. PAMC 22219] 924 924 99% 0.0 100.00% WP_042244727.1 448/448(100%) 448/448(100%) 0/448(0%)	A0A0D6TGS7_9RHOB Polyhydroxyalkanoate depolymerase Paracoccus sp. 228 1.2e-300
PhaA	KHOIBONP_02658_Acetyl_CoA_acetyltransferase	forward	2693602	2694774	1173	2.3.1.9	>KHOIBONP_02658 phaA Acetyl-CoA acetyltransferase 2693602:2694774 forward	265.72.peg.2722;Name=Acetyl-CoA acetyltransferase (EC 2.3.1.9) of ethylmalonyl-CoA pathway;Ontology_term=KEGG_ENZYME:2.3.1.9	E2.3.1.9, atoB; acetyl-CoA C-acetyltransferase	Select seq ref|WP_042252205.1| acetyl-CoA C-acetyltransferase [Paracoccus sp. PAMC 22219] 788 788 100% 0.0 99.49% WP_042252205.1 388/390(99%) 390/390(100%) 0/390(0%)	A0A0D6TD81_9RHOB Acetyl-CoA acetyltransferase Paracoccus sp. 228 5.1e-247
PhaB	KHOIBONP_02659_Acetoacetyl_CoA_reductase	forward	2694858	2695583	726	1.1.1.36	>KHOIBONP_02659 phaB Acetoacetyl-CoA reductase 2694858:2695583 forward	265.72.peg.2723;Name=Acetoacetyl-CoA reductase (EC 1.1.1.36) of ethylmalonyl-CoA pathway;Ontology_term=KEGG_ENZYME:1.1.1.36	phbB; acetoacetyl-CoA reductase	Select seq ref|WP_042252209.1| acetoacetyl-CoA reductase [Paracoccus sp. PAMC 22219] 489 489 100% 1e-174 99.59% WP_042252209.1 240/241(99%) 241/241(100%) 0/241(0%)	NA
PhaZ2	KHOIBONP_02993_hypothetical_protein	forward	2336	3241	906	3.1.1.75	>KHOIBONP_02993 KHOIBONP_02993 hypothetical protein 3030643:3031548 forward	265.72.peg.3065;Name=Esterase%2C PHB depolymerase		PHB depolymerase family esterase [Paracoccus hibiscisoli] 606 606 100% 0.0 98.01% WP_136858223.1 295/301(98%) 298/301(99%) 0/301(0%)	A0A4Y5SS89_9RHOB PHB depolymerase family esterase Paracoccus sp. 2251 2.8e-183
*in plasmid
